# Supplementary material for: Diurnal oscillations of epigenetic modifications are associated with variation in rhythmic expression of homoeologous genes in Brassica napus
Source: BMC Biol. 2023 Oct 31;21:241. doi: 10.1186/s12915-023-01735-7 (PMC10617162; doi:10.1186/s12915-023-01735-7)
Supplement: Supplementary file 2 — Additional file 2: Supplementary Dataset 1. Oscillating H3K4me3 peaks. [file 12915_2023_1735_MOESM2_ESM.csv]

Supplementary Dataset 1. Oscillating H3K4me3 peaks.
								Circadian oscillations of epigenetic modification												Circadian oscillations in gene transcription
PeakID	Chr	Start	End	Element	Annotation	Distance to TSS	Gene Name	P_VALUE	Q_VALUE	PERIOD	LAG	AMPLITUDE	12:00	16:00	20:00	0:00	4:00	8:00	12:00	P_VALUE	Q_VALUE	PERIOD	LAG	AMPLITUDE	12:00	16:00	20:00	0:00	4:00	8:00	12:00
H3K4me3_histone_20	A01	199193	200232	exon	exon (BnaA01T0001200ZS, exon 2 of 7)	236	BnaA01G0001200ZS	0.07	0.23	24.6	21.53	26.03	235.12	214.5	193.31	196.87	226	198.27	219.32	0.20	0.37	24.18	4.74	0.73	2.81	2.33	2.07	2.18	2.00	1.47	2.16
H3K4me3_histone_21	A01	280766	281187	TTS	TTS (BnaA01T0002400ZS)	598	BnaA01G0002400ZS	0	0	23.79	15.84	18.61	25.88	20.75	26.65	45.63	48.23	45.54	21.27	0.00	0.00	22.91	14.65	61.91	17.83	11.97	35.86	120.21	105.55	54.04	18.44
H3K4me3_histone_22	A01	286484	288135	TTS	TTS (BnaA01T0002500ZS)	423	BnaA01G0002500ZS	0.06	0.21	22.61	17.76	44.68	189.67	133.5	139.36	173.2	159.3	164.69	146.22	0.00	0.00	22.68	15.32	65.24	38.84	20.25	55.88	129.56	133.79	88.20	32.03
H3K4me3_histone_23	A01	294764	296287	exon	exon (BnaA01T0002700ZS, exon 2 of 10)	432	BnaA01G0002700ZS	0.08	0.25	22.98	10.79	21.55	155	156.36	179.87	160.59	160.36	160.98	166.98	0.09	0.20	21.34	1.85	1.62	8.82	9.05	7.78	8.06	9.00	10.22	9.15
H3K4me3_histone_24	A01	297874	298364	promoter-TSS	promoter-TSS (BnaA01T0002800ZS)	-357	BnaA01G0002800ZS	0.87	0.93	26.17	23.97	11.19	51.89	54.36	54.07	45.99	47.82	50.68	51.02	0.05	0.13	25.02	15.78	1.37	4.23	3.53	4.01	5.49	5.43	4.69	4.89
H3K4me3_histone_25	A01	308449	310176	exon	exon (BnaA01T0003000ZS, exon 2 of 5)	546	BnaA01G0003000ZS	0.01	0.08	23.77	23.45	40.47	344.66	327.47	292.68	289.46	322.97	315.95	344.76	0.00	0.01	26.83	23.54	30.06	150.23	147.73	127.83	137.65	134.07	151.02	182.00
H3K4me3_histone_26	A01	323946	324669	exon	exon (BnaA01T0003200ZS, exon 1 of 5)	264	BnaA01G0003200ZS	0.69	0.81	23.61	3.47	14.6	75.2	74.47	71.39	78.67	71.46	63.41	83.09	0.02	0.07	24.22	8.76	0.27	0.18	0.59	0.58	0.64	0.29	0.28	0.20
H3K4me3_histone_27	A01	347373	348041	promoter-TSS	promoter-TSS (BnaA01T0003500ZS)	-59	BnaA01G0003500ZS	0.01	0.06	25.6	16.56	24.13	100.35	89.17	99.02	122.99	111.23	135.56	116.54	0.00	0.00	23.82	12.28	2.58	12.06	14.24	16.12	17.12	15.80	14.64	11.35
H3K4me3_histone_28	A01	349370	350390	exon	exon (BnaA01T0003500ZS, exon 4 of 18)	474	BnaA01G0003500ZS	0.04	0.16	21.91	13.62	20.39	102.8	98.53	110.71	128.64	112.17	104.42	106.58	0.00	0.00	23.82	12.28	2.58	12.06	14.24	16.12	17.12	15.80	14.64	11.35
H3K4me3_histone_29	A01	354381	356405	exon	exon (BnaA01T0003600ZS, exon 2 of 3)	711	BnaA01G0003600ZS	0	0	25.35	6.94	88.42	361.72	508.25	460.74	460.24	375.55	387.32	347.37	0.00	0.00	24.14	5.03	25.15	20.87	64.20	35.12	20.69	17.11	14.24	20.33
H3K4me3_histone_30	A01	360082	360273	exon	exon (BnaA01T0003800ZS, exon 1 of 1)	-1827	BnaA01G0003800ZS	0.12	0.31	22.33	7.75	7.39	10.17	9.54	16.44	9.36	10.17	6.7	15.54	0.04	0.12	26.17	0.34	0.04	0.02	0.05	0.00	0.02	0.00	0.00	0.00
H3K4me3_histone_31	A01	366137	367365	promoter-TSS	promoter-TSS (BnaA01T0004100ZS)	-172	BnaA01G0004100ZS	0.61	0.76	25.78	19.36	17.44	162.73	166.76	164.36	154.66	161.78	172.83	167.46	0.88	1.00	23.83	23.25	2.10	5.71	6.20	4.82	5.47	5.56	4.33	3.27
H3K4me3_histone_32	A01	369602	371266	promoter-TSS	promoter-TSS (BnaA01T0004200ZS)	-165	BnaA01G0004200ZS	0.78	0.87	25.98	24.49	35.81	242.62	242.06	229.97	209.03	222.7	203.64	222.77	0.00	0.02	23.52	2.69	6.08	29.40	28.45	23.08	22.35	21.94	18.65	29.98
H3K4me3_histone_33	A01	374071	376851	intron	intron (BnaA01T0004500ZS, intron 1 of 1)	299	BnaA01G0004500ZS	0.17	0.37	26.03	9.52	95.39	658.41	752.56	752.25	762.41	755.4	782.19	669.88	0.00	0.01	22.89	4.63	94.64	133.71	232.47	136.57	69.83	77.87	91.76	98.68
H3K4me3_histone_34	A01	383213	384126	exon	exon (BnaA01T0004700ZS, exon 1 of 12)	360	BnaA01G0004700ZS	0	0	23.01	4.12	21.04	76.86	85.41	64.72	59.55	48.13	50.64	68.7	0.04	0.12	24.33	5.60	1.57	2.65	1.77	1.35	0.95	0.44	0.47	1.25
H3K4me3_histone_35	A01	390955	392009	TTS	TTS (BnaA01T0004800ZS)	2119	BnaA01G0004800ZS	0.72	0.83	25.8	22.23	21.83	138.93	150.63	139.64	138.57	125.51	135.72	137.12	0.04	0.12	23.80	4.15	0.05	0.00	0.00	0.00	0.00	0.00	0.06	0.00
H3K4me3_histone_36	A01	396018	396955	promoter-TSS	promoter-TSS (BnaA01T0004900ZS)	-148	BnaA01G0004900ZS	0.93	0.96	24.53	3.21	20.4	140.64	151.27	124.35	138.04	130.56	131.51	130.52	0.00	0.03	26.28	5.99	2.49	5.88	8.46	6.83	7.75	4.90	3.95	4.77
H3K4me3_histone_37	A01	404044	406639	exon	exon (BnaA01T0005000ZS, exon 1 of 1)	952	BnaA01G0005000ZS	0.4	0.61	26.29	10.43	101.04	590.72	657.25	640.96	710.11	693.76	708.47	658.09	0.01	0.04	24.50	5.99	3.90	7.01	8.16	9.95	6.28	5.21	3.06	4.79
H3K4me3_histone_38	A01	425277	426137	promoter-TSS	promoter-TSS (BnaA01T0005200ZS)	-117	BnaA01G0005200ZS	0.88	0.94	24.21	21.04	9.24	130.76	124.96	126.04	123.29	130.75	129.29	127.68	0.32	0.53	23.73	16.68	3.12	10.68	8.56	7.74	7.18	8.51	7.19	7.14
H3K4me3_histone_39	A01	446377	447527	promoter-TSS	promoter-TSS (BnaA01T0005300ZS)	69	BnaA01G0005300ZS	0.66	0.79	24.56	17.07	24.36	138.28	147.67	134.01	147.82	134.75	161.91	136.83	0.00	0.00	26.11	17.77	3.49	10.57	9.94	10.04	11.65	13.38	16.15	12.46
H3K4me3_histone_40	A01	447789	449162	exon	exon (BnaA01T0005400ZS, exon 1 of 9)	199	BnaA01G0005400ZS	0	0.03	25.8	21.6	37.64	182.95	123.31	119.04	124.19	137.75	159.89	159.46	0.00	0.00	24.64	19.43	12.34	35.45	23.37	23.47	29.21	37.79	48.13	36.31
H3K4me3_histone_41	A01	450690	451346	TTS	TTS (BnaA01T0005600ZS)	234	BnaA01G0005600ZS	0.12	0.3	21.81	7.03	14.46	21.66	25.94	31.58	26.14	21.35	22.47	38.76	0.49	0.74	24.90	10.01	1.04	3.86	4.60	4.62	5.17	4.17	4.23	4.20
H3K4me3_histone_42	A01	452384	455430	promoter-TSS	promoter-TSS (BnaA01T0005600ZS)	-771	BnaA01G0005600ZS	0.63	0.78	25.38	9.15	99.43	549.87	543.14	539.91	615.93	624.83	591.38	597.14	0.49	0.74	24.90	10.01	1.04	3.86	4.60	4.62	5.17	4.17	4.23	4.20
H3K4me3_histone_43	A01	463269	464567	exon	exon (BnaA01T0006000ZS, exon 1 of 5)	164	BnaA01G0006000ZS	0.43	0.63	21.67	20.3	19.56	264.75	233.45	235.96	249.85	244.44	258.64	244.31	0.18	0.34	26.74	8.31	3.26	13.61	15.36	14.59	16.18	15.19	12.91	10.10
H3K4me3_histone_44	A01	470074	471282	TTS	TTS (BnaA01T0006100ZS)	418	BnaA01G0006100ZS	0.64	0.78	24.08	18.05	22.43	210.35	211.74	211.39	204.84	217.41	227.36	188.87	0.04	0.12	21.03	19.76	0.20	0.22	0.00	0.00	0.11	0.10	0.14	0.00
H3K4me3_histone_45	A01	478817	479527	exon	exon (BnaA01T0006500ZS, exon 2 of 7)	582	BnaA01G0006500ZS	0.08	0.25	26.89	8.59	16.34	67.92	80.53	86.22	86.49	83.53	84.04	71.8	0.00	0.00	24.04	6.98	9.79	17.30	31.28	30.51	22.41	18.00	13.48	20.26
H3K4me3_histone_46	A01	484032	485224	exon	exon (BnaA01T0006600ZS, exon 2 of 9)	322	BnaA01G0006600ZS	0.32	0.54	24.86	13.5	18.02	213.32	212.69	218.97	245.34	226.15	223.68	225.57	0.00	0.00	24.17	5.89	3.43	16.36	21.60	19.92	16.82	16.83	14.93	16.83
H3K4me3_histone_47	A01	492339	493726	promoter-TSS	promoter-TSS (BnaA01T0006800ZS)	-191	BnaA01G0006800ZS	0.51	0.69	26.81	19.73	35.45	266.18	254.24	244.24	251.17	246.17	263.31	255.21	0.00	0.01	25.27	3.41	3.93	13.67	10.79	10.03	8.09	8.06	7.00	9.52
H3K4me3_histone_48	A01	500113	501243	intron	intron (BnaA01T0007100ZS, intron 1 of 3)	472	BnaA01G0007100ZS	0.75	0.85	24.51	15.8	18.61	151.53	174.89	169.28	171.97	172.66	184.64	151.25	0.99	1.00	23.52	12.47	16.37	54.60	65.14	63.55	75.40	64.03	71.39	66.44
H3K4me3_histone_49	A01	503534	503944	exon	exon (BnaA01T0007200ZS, exon 1 of 1)	357	BnaA01G0007200ZS	0.75	0.86	23.62	22.72	4.2	21.69	18.34	21.07	22.17	19.87	20.78	25.19	0.46	0.71	24.24	0.27	0.56	0.80	0.55	0.68	0.20	0.90	0.43	0.53
H3K4me3_histone_50	A01	523833	524355	exon	exon (BnaA01T0007500ZS, exon 3 of 11)	755	BnaA01G0007500ZS	0.58	0.74	22.42	13.48	5.09	19.4	21.25	25.87	22.89	20.45	20.11	20.07	0.00	0.00	24.67	7.18	1.08	2.35	3.11	3.47	3.43	2.01	1.62	2.36
H3K4me3_histone_51	A01	539746	540743	exon	exon (BnaA01T0007600ZS, exon 1 of 1)	510	BnaA01G0007600ZS	0.19	0.4	22.24	4.74	25.8	86.94	98	80.67	82.54	88.37	81.5	108.95	0.01	0.05	23.94	17.19	3.34	4.51	5.88	7.33	7.52	8.96	10.68	5.69
H3K4me3_histone_52	A01	545586	546906	exon	exon (BnaA01T0007700ZS, exon 1 of 5)	276	BnaA01G0007700ZS	0.06	0.2	25.41	4.07	38.38	199.9	229.11	219.31	199.3	194.45	189.32	214.79	0.08	0.18	23.82	21.45	0.47	1.25	0.55	0.43	0.77	0.70	0.56	0.81
H3K4me3_histone_53	A01	551711	554106	exon	exon (BnaA01T0007900ZS, exon 6 of 7)	1658	BnaA01G0007900ZS	0	0.02	22.74	1.22	127.25	370.1	285.8	204.6	159.85	198.56	257.14	239.82	0.00	0.00	23.02	20.98	243.02	464.92	99.42	46.43	98.15	276.18	408.88	318.69
H3K4me3_histone_54	A01	558975	560023	exon	exon (BnaA01T0008000ZS, exon 3 of 3)	1791	BnaA01G0008000ZS	0.76	0.86	24.43	10.77	49.74	251.45	213.3	239.46	262.6	251.19	281.41	257.37	0.20	0.38	23.18	3.81	0.47	1.18	1.32	0.78	0.98	0.77	0.55	0.92
H3K4me3_histone_55	A01	563180	563453	exon	exon (BnaA01T0008100ZS, exon 1 of 1)	571	BnaA01G0008100ZS	0.21	0.43	22.62	21.08	8.69	43.58	34.67	28.13	37.13	42.52	38.11	43.75	0.03	0.09	24.07	4.63	1.63	3.85	4.14	3.37	2.83	2.18	1.45	2.88
H3K4me3_histone_56	A01	564037	564427	TTS	TTS (BnaA01T0008100ZS)	-1085	BnaA01G0008100ZS	0.29	0.51	25.95	9.72	4.84	6.63	6.27	9.81	11.22	7.37	9.9	4.92	0.03	0.09	24.07	4.63	1.63	3.85	4.14	3.37	2.83	2.18	1.45	2.88
H3K4me3_histone_57	A01	565118	565560	promoter-TSS	promoter-TSS (BnaA01T0008200ZS)	22	BnaA01G0008200ZS	0.14	0.34	26.33	23.49	7.3	39.16	36.7	29.25	32.29	30.97	30.98	36.83	0.01	0.04	22.60	4.99	1.48	4.44	3.92	3.56	3.37	2.23	1.93	4.78
H3K4me3_histone_58	A01	569376	570938	TTS	TTS (BnaA01T0008300ZS)	225	BnaA01G0008300ZS	0.75	0.86	24.1	5.74	18.23	105.96	105.6	108.73	106.37	119.13	102.82	108.54	0.02	0.09	25.26	10.81	0.25	0.11	0.23	0.27	0.55	0.16	0.17	0.11
H3K4me3_histone_59	A01	571891	572647	Intergenic	Intergenic	2337	None	0.12	0.31	25.72	25.54	22	100.91	99.5	84.41	92.82	70.53	80.22	103.16	NA	NA	NA	NA	NA	NA	NA	NA	NA	NA	NA	NA
H3K4me3_histone_60	A01	576475	577529	promoter-TSS	promoter-TSS (BnaA01T0008500ZS)	24	BnaA01G0008500ZS	0.17	0.37	23.8	14.96	24.69	247.21	262.01	258.47	274.89	264.34	277.44	239.08	0.03	0.11	24.07	20.26	1.93	5.67	3.68	3.10	2.72	5.14	3.61	3.90
H3K4me3_histone_61	A01	578180	578550	exon	exon (BnaA01T0008600ZS, exon 1 of 6)	191	BnaA01G0008600ZS	0.97	0.99	25.93	5.36	4.4	21.11	20.77	24.11	20.19	16.39	17.62	20.77	0.08	0.18	24.16	5.67	2.00	2.81	2.06	2.64	1.23	1.15	0.61	2.36
H3K4me3_histone_62	A01	585769	586332	exon	exon (BnaA01T0008700ZS, exon 2 of 2)	-1221	BnaA01G0008700ZS	0	0.04	26.11	11.53	13.11	22.06	29.12	39.11	36.07	37.49	25.81	23.56	0.01	0.05	24.35	0.90	12.59	31.67	18.11	20.88	14.47	15.09	11.67	33.61
H3K4me3_histone_63	A01	587249	588013	TTS	TTS (BnaA01T0008700ZS)	360	BnaA01G0008700ZS	0.07	0.22	21.86	7.11	24.18	80.75	91.11	103.49	78.09	82.92	75.7	96.15	0.01	0.05	24.35	0.90	12.59	31.67	18.11	20.88	14.47	15.09	11.67	33.61
H3K4me3_histone_64	A01	591333	592622	exon	exon (BnaA01T0008900ZS, exon 3 of 8)	265	BnaA01G0008900ZS	0.74	0.85	24.24	14.6	28.87	206.65	218.5	211	218.66	210.53	220.88	200.48	0.00	0.02	24.65	19.57	15.28	43.48	37.24	35.36	36.12	46.53	61.61	45.06
H3K4me3_histone_65	A01	601046	602544	exon	exon (BnaA01T0009000ZS, exon 1 of 5)	502	BnaA01G0009000ZS	0.44	0.64	22.08	5.31	93.08	367.31	382.77	334.83	387.74	328.81	350.94	440.8	0.00	0.00	24.19	2.74	15.24	45.97	44.26	32.64	27.73	22.40	19.64	46.36
H3K4me3_histone_66	A01	604915	605493	intron	intron (BnaA01T0009100ZS, intron 1 of 1)	255	BnaA01G0009100ZS	0.08	0.24	23.5	17.53	29.7	151.52	140.96	118.69	166.19	169.17	161.18	158.22	0.02	0.09	25.09	8.84	2.50	5.45	7.92	8.92	8.41	6.68	5.79	4.61
H3K4me3_histone_67	A01	612912	613506	TTS	TTS (BnaA01T0009300ZS)	211	BnaA01G0009300ZS	0.02	0.09	24.84	13.06	14.56	55.79	68.35	78.98	75.52	69.01	79.84	75.64	0.03	0.11	23.20	19.41	2.20	5.24	2.29	4.33	3.73	5.49	6.42	5.06
H3K4me3_histone_68	A01	616071	616315	intron	intron (BnaA01T0009300ZS, intron 1 of 6)	304	BnaA01G0009300ZS	0.74	0.85	26.4	5.74	4.78	19.17	24.4	19.91	21.31	19.7	18.45	16.14	0.03	0.11	23.20	19.41	2.20	5.24	2.29	4.33	3.73	5.49	6.42	5.06
H3K4me3_histone_69	A01	619565	619822	exon	exon (BnaA01T0009400ZS, exon 1 of 1)	469	BnaA01G0009400ZS	0.51	0.69	22.36	7.77	7.07	15.71	22.53	23.11	19.09	18.03	10.87	21.6	0.06	0.14	23.94	9.57	0.28	0.13	0.24	0.65	0.22	0.40	0.22	0.13
H3K4me3_histone_70	A01	621022	622998	promoter-TSS	promoter-TSS (BnaA01T0009500ZS)	-602	BnaA01G0009500ZS	0.17	0.37	24.58	2.46	42.6	283.1	290.76	246.7	247.38	266.01	214.45	274.13	0.03	0.11	24.77	0.57	18.49	102.87	96.40	75.88	86.12	81.68	74.98	95.94
H3K4me3_histone_71	A01	623489	624175	promoter-TSS	promoter-TSS (BnaA01T0009600ZS)	-128	BnaA01G0009600ZS	0.85	0.92	24.09	7.54	8.1	53.25	48.28	58.04	48.69	51.57	49.74	47.69	0.29	0.50	26.25	25.04	1.51	5.27	3.52	3.11	3.52	3.17	3.06	5.48
H3K4me3_histone_72	A01	626057	627546	exon	exon (BnaA01T0009700ZS, exon 1 of 9)	298	BnaA01G0009700ZS	0.29	0.51	23.92	16.52	82.4	377.58	354.11	304.19	427.6	414.86	426.69	413.87	0.00	0.01	25.04	11.76	2.61	8.16	8.43	10.43	11.29	11.39	7.56	6.67
H3K4me3_histone_73	A01	635764	637709	exon	exon (BnaA01T0009900ZS, exon 2 of 3)	687	BnaA01G0009900ZS	0.06	0.2	22.62	18.36	94.05	477.77	483.06	439.13	554.78	518.15	592.89	456.5	0.00	0.00	24.00	11.06	67.18	76.17	122.41	200.14	171.78	162.41	93.23	57.36
H3K4me3_histone_74	A01	639374	640829	exon	exon (BnaA01T0010000ZS, exon 1 of 2)	305	BnaA01G0010000ZS	0.14	0.33	26.98	11.51	29.78	159.03	168.38	179.07	172.37	175.7	154.86	141.14	0.03	0.09	24.68	5.10	1.66	2.68	3.68	3.31	2.57	0.57	0.98	2.74
H3K4me3_histone_75	A01	647022	647278	TTS	TTS (BnaA01T0010200ZS)	617	BnaA01G0010200ZS	0.07	0.21	23.68	5.78	7.31	14.47	13.09	18.79	10.15	9.08	8.1	12.18	0.03	0.10	23.66	15.56	1.62	2.14	0.44	2.06	1.68	3.64	1.81	1.48
H3K4me3_histone_76	A01	652600	653486	exon	exon (BnaA01T0010400ZS, exon 1 of 5)	244	BnaA01G0010400ZS	0.14	0.34	24.24	7.32	31.14	205.53	219.63	207.49	219.28	219.97	246.74	212.31	0.05	0.13	25.41	11.84	2.65	5.69	7.39	7.51	8.98	9.08	6.76	3.95
H3K4me3_histone_77	A01	660158	661181	exon	exon (BnaA01T0010700ZS, exon 1 of 4)	107	BnaA01G0010700ZS	0.46	0.66	23.02	2.9	24.65	209.83	212.91	197.97	209.25	201.97	226.8	207.26	0.02	0.07	25.79	4.41	1.98	5.47	7.49	5.53	6.58	4.05	5.05	6.34
H3K4me3_histone_78	A01	662031	662471	exon	exon (BnaA01T0010800ZS, exon 1 of 1)	212	BnaA01G0010800ZS	0.16	0.36	23.97	5.11	11.35	18.92	17.9	31.59	19.91	18.25	16.54	24.45	0.75	1.00	24.14	17.67	0.35	0.32	0.23	0.22	0.57	0.18	0.46	0.54
H3K4me3_histone_79	A01	667126	667599	exon	exon (BnaA01T0010900ZS, exon 2 of 4)	300	BnaA01G0010900ZS	0.63	0.78	25.22	19.93	7.15	32.03	28.5	31.49	26.77	31.88	26.94	35.61	0.00	0.00	23.97	19.83	4.42	3.96	0.44	0.68	1.95	4.65	8.94	4.46
H3K4me3_histone_80	A01	682722	684364	exon	exon (BnaA01T0011100ZS, exon 4 of 15)	671	BnaA01G0011100ZS	0.11	0.29	26.74	23.99	46.15	291	299.08	250.41	276.21	260.07	285.92	295.36	0.88	1.00	23.65	16.45	64.35	514.87	578.61	550.71	588.20	574.48	598.65	593.99
H3K4me3_histone_81	A01	686007	687111	TTS	TTS (BnaA01T0011100ZS)	315	BnaA01G0011100ZS	0.22	0.44	26.05	4.16	22.46	88.75	101.7	98.73	68.7	85.96	76.09	73.27	0.88	1.00	23.65	16.45	64.35	514.87	578.61	550.71	588.20	574.48	598.65	593.99
H3K4me3_histone_82	A01	687969	688899	TTS	TTS (BnaA01T0011200ZS)	285	BnaA01G0011200ZS	0.47	0.66	25.68	22.02	19.55	187.04	171.4	165.8	171.56	166.05	193.28	179.14	0.07	0.17	23.78	1.30	4.80	17.74	21.79	17.34	15.51	17.41	18.87	22.15
H3K4me3_histone_83	A01	692093	692819	promoter-TSS	promoter-TSS (BnaA01T0011400ZS)	-121	BnaA01G0011400ZS	0.04	0.16	22.95	17.27	20	80.15	78.31	89.5	78.73	104.09	84.23	67.07	0.00	0.02	23.26	12.49	3.55	16.89	20.57	18.92	24.12	19.69	17.51	16.26
H3K4me3_histone_84	A01	696440	697812	exon	exon (BnaA01T0011500ZS, exon 3 of 11)	1070	BnaA01G0011500ZS	0.01	0.04	23.59	6.14	24.53	95.17	128.25	106.7	97.42	85.54	82.31	96.81	0.00	0.00	24.93	6.09	20.94	34.85	72.10	62.67	44.88	40.93	33.21	35.07
H3K4me3_histone_85	A01	717850	718589	intron	intron (BnaA01T0011900ZS, intron 1 of 1)	232	BnaA01G0011900ZS	0.32	0.54	21.26	9.26	9.69	64.37	66.2	75.61	63.6	65.91	67.34	67.78	0.09	0.20	23.87	19.06	1.61	3.07	1.59	2.22	4.38	2.44	2.58	2.43
H3K4me3_histone_86	A01	728413	729098	exon	exon (BnaA01T0012100ZS, exon 1 of 1)	158	BnaA01G0012100ZS	0.09	0.26	25.91	3.45	25.62	132.19	150.49	123.94	138.53	128.47	107.45	114.87	0.12	0.25	25.21	4.97	4.95	14.49	12.94	17.44	13.77	7.91	12.81	13.99
H3K4me3_histone_87	A01	739151	740528	intron	intron (BnaA01T0012200ZS, intron 2 of 2)	705	BnaA01G0012200ZS	0	0.01	23.36	17.16	49.78	232.62	241.56	228.49	272.68	288.64	304.77	229.6	0.00	0.00	23.67	13.00	16.06	47.67	52.71	71.98	78.85	71.54	68.53	50.15
H3K4me3_histone_88	A01	774927	776693	exon	exon (BnaA01T0012500ZS, exon 2 of 5)	556	BnaA01G0012500ZS	0.01	0.06	25.66	22.68	63.1	322.47	250.16	221.93	222.68	225.29	224.56	293.69	0.00	0.00	24.19	23.43	25.56	71.51	33.96	20.87	22.18	28.01	39.90	61.79
H3K4me3_histone_89	A01	797637	798059	intron	intron (BnaA01T0012700ZS, intron 1 of 3)	399	BnaA01G0012700ZS	0	0	25.17	3.2	15.65	30.92	43.95	26.64	15.22	16.02	15.26	21.84	0.00	0.01	25.83	1.84	0.53	0.75	0.81	0.23	0.18	0.14	0.08	0.27
H3K4me3_histone_90	A01	804966	806956	exon	exon (BnaA01T0012900ZS, exon 2 of 3)	404	BnaA01G0012900ZS	0	0.01	23.32	0.78	116.34	641.3	563.23	480.03	463	465.96	492.4	544.23	0.00	0.00	22.36	1.02	10.70	23.90	17.28	7.87	7.87	9.20	17.49	17.21
H3K4me3_histone_91	A01	807515	808549	exon	exon (BnaA01T0013000ZS, exon 1 of 9)	121	BnaA01G0013000ZS	0	0.02	23.79	19.29	38.26	243.89	202.56	197.01	237.31	233.89	273.26	243.6	0.00	0.02	23.86	19.57	1.56	9.11	6.82	7.21	7.93	8.57	9.52	8.70
H3K4me3_histone_92	A01	819849	820243	promoter-TSS	promoter-TSS (BnaA01T0013200ZS)	-175	BnaA01G0013200ZS	0.01	0.05	25.88	16.64	9.16	13.35	8.71	10.67	13.93	21.38	20.26	8.32	0.00	0.00	24.22	14.08	1.13	0.17	0.18	0.96	1.05	2.36	0.33	0.17
H3K4me3_histone_93	A01	836654	837644	TTS	TTS (BnaA01T0013500ZS)	389	BnaA01G0013500ZS	0.03	0.12	23.35	15.86	30.71	124.05	126.13	152.08	145.98	164.11	162.76	129.58	0.00	0.00	25.24	8.55	8.60	17.51	26.64	34.76	27.55	22.96	20.78	16.73
H3K4me3_histone_94	A01	839796	840398	promoter-TSS	promoter-TSS (BnaA01T0013500ZS)	-61	BnaA01G0013500ZS	0.21	0.42	24.9	10.26	14.39	35.33	44.9	57.28	53.37	46.85	38.27	36.65	0.00	0.00	25.24	8.55	8.60	17.51	26.64	34.76	27.55	22.96	20.78	16.73
H3K4me3_histone_95	A01	843527	844697	Intergenic	Intergenic	-4076	None	0	0.04	26.51	12.54	46.8	77.46	87.71	128.23	113.09	129.48	83.94	83.59	NA	NA	NA	NA	NA	NA	NA	NA	NA	NA	NA	NA
H3K4me3_histone_96	A01	850885	852072	exon	exon (BnaA01T0013600ZS, exon 2 of 4)	481	BnaA01G0013600ZS	0	0	24.4	12.45	37.61	69.93	71.94	124.61	121.53	121.44	98.4	53.19	0.00	0.00	24.28	8.80	10.07	1.58	5.87	20.96	11.92	3.86	2.83	2.66
H3K4me3_histone_97	A01	855189	856336	exon	exon (BnaA01T0013700ZS, exon 1 of 4)	215	BnaA01G0013700ZS	0.46	0.66	23.83	18.43	69.21	283.69	277.87	282.21	326.72	325.98	367.18	320.49	0.20	0.37	26.17	4.16	3.76	18.01	21.12	21.73	19.48	19.83	19.24	19.70
H3K4me3_histone_98	A01	864615	865817	intron	intron (BnaA01T0014000ZS, intron 2 of 22)	426	BnaA01G0014000ZS	0.42	0.63	25.67	16.47	22.78	213.7	220.35	222.71	222.2	241.71	244.02	212.37	0.11	0.24	22.31	15.28	2.68	11.85	9.50	10.10	10.52	11.28	9.38	8.19
H3K4me3_histone_99	A01	872985	873367	exon	exon (BnaA01T0014100ZS, exon 1 of 2)	219	BnaA01G0014100ZS	0.31	0.53	22.9	2.73	16.01	34.37	29.35	22.03	30.28	21.93	26.9	48.59	0.02	0.08	25.05	4.50	3.12	6.06	2.75	2.25	3.03	1.25	2.12	2.43
H3K4me3_histone_100	A01	877947	878155	intron	intron (BnaA01T0014200ZS, intron 3 of 5)	2065	BnaA01G0014200ZS	0.04	0.15	24.07	15.15	5.06	4.65	3.6	11.27	6.1	5.37	4.58	5.67	0.95	1.00	24.23	2.77	0.12	0.29	0.28	0.30	0.18	0.30	0.14	0.27
H3K4me3_histone_101	A01	882177	882577	Intergenic	Intergenic	-2708	None	0.14	0.33	24.14	11	9.53	18.13	17.75	25.42	23.94	22.73	15.78	29.76	NA	NA	NA	NA	NA	NA	NA	NA	NA	NA	NA	NA
H3K4me3_histone_102	A01	887492	888147	promoter-TSS	promoter-TSS (BnaA01T0014400ZS)	-80	BnaA01G0014400ZS	0.74	0.85	26.22	20.64	12.79	112.76	100.37	106.84	100.56	113.44	119.58	111.46	0.54	0.80	24.58	11.91	1.82	7.02	4.11	6.05	5.71	5.67	4.56	4.34
H3K4me3_histone_103	A01	894023	894754	exon	exon (BnaA01T0014600ZS, exon 1 of 2)	410	BnaA01G0014600ZS	0.06	0.2	24.31	23.9	12.17	69.21	53.25	59.67	45.94	57.33	51.9	67.92	0.00	0.01	21.78	18.68	2.39	3.12	0.57	1.49	1.09	4.45	3.22	1.94
H3K4me3_histone_104	A01	950606	951712	exon	exon (BnaA01T0015200ZS, exon 1 of 2)	357	BnaA01G0015200ZS	0	0.02	23.27	19.95	38.39	209.11	159.61	160.84	169.53	198.12	202.02	204.97	0.00	0.00	24.73	19.65	9.61	18.06	10.21	9.65	12.57	20.32	27.41	19.60
H3K4me3_histone_105	A01	960542	962224	exon	exon (BnaA01T0015400ZS, exon 1 of 2)	421	BnaA01G0015400ZS	1	1	23.75	6.57	45.71	171.67	194.81	167.04	165.44	152.8	150.08	146.66	0.06	0.15	23.15	1.89	6.36	27.77	31.74	22.13	24.73	20.30	28.56	26.90
H3K4me3_histone_106	A01	963843	964783	TTS	TTS (BnaA01T0015500ZS)	410	BnaA01G0015500ZS	0.1	0.28	25.29	3.44	24.53	152.78	196.78	162.94	146.99	148.92	162.26	147.12	0.06	0.16	23.95	23.42	6.08	33.19	31.83	24.51	28.65	23.99	31.20	29.31
H3K4me3_histone_107	A01	970198	971026	TTS	TTS (BnaA01T0015800ZS)	235	BnaA01G0015800ZS	0.47	0.67	22.48	21.97	15.19	153.51	166.86	147.59	157.32	164.37	164.28	153.21	1.00	1.00	24.10	20.60	0.00	0.00	0.00	0.00	0.00	0.00	0.00	0.00
H3K4me3_histone_108	A01	972757	973961	TTS	TTS (BnaA01T0015900ZS)	214	BnaA01G0015900ZS	0.56	0.73	25.35	8.19	21.85	77.1	102.38	88.19	80.69	92	77.48	63.28	0.80	1.00	24.70	14.00	1.26	5.62	6.51	6.44	6.27	5.72	7.30	5.20
H3K4me3_histone_109	A01	994385	995549	exon	exon (BnaA01T0016200ZS, exon 1 of 2)	938	BnaA01G0016200ZS	0.59	0.75	22.97	19.1	21.6	118.18	107.93	105.9	108.37	136.79	102.03	117.05	0.00	0.00	26.77	4.64	2.08	3.08	4.39	3.72	3.01	1.43	0.83	1.30
H3K4me3_histone_110	A01	1004067	1005388	exon	exon (BnaA01T0016400ZS, exon 1 of 3)	386	BnaA01G0016400ZS	0.33	0.55	26.35	12.33	93.58	402.16	375.1	397.79	468.21	467.39	463.88	444.2	0.01	0.03	25.74	7.36	1.78	6.17	6.40	8.02	6.78	6.07	4.61	5.35
H3K4me3_histone_111	A01	1012053	1013370	exon	exon (BnaA01T0016500ZS, exon 1 of 1)	404	BnaA01G0016500ZS	0.01	0.06	25.25	16.36	25.54	115.31	94.27	111.88	121.65	131.43	128.66	102.57	0.00	0.01	23.97	19.12	8.69	2.60	2.22	5.21	4.77	8.94	19.91	3.91
H3K4me3_histone_112	A01	1030431	1031033	intron	intron (BnaA01T0016800ZS, intron 1 of 8)	492	BnaA01G0016800ZS	0.99	1	25.42	11.88	22.66	52.27	72.98	63.86	60.91	61.3	52.09	38.75	0.00	0.02	25.52	3.36	2.89	6.65	5.50	6.93	3.18	2.56	3.54	4.39
H3K4me3_histone_113	A01	1049321	1050034	exon	exon (BnaA01T0017000ZS, exon 1 of 1)	187	BnaA01G0017000ZS	0.45	0.65	26.27	8.83	16.98	91.99	95.42	103.93	103.43	111.52	90.48	92.67	0.00	0.03	20.62	7.40	0.16	0.00	0.18	0.12	0.00	0.00	0.00	0.08
H3K4me3_histone_114	A01	1053194	1054945	exon	exon (BnaA01T0017200ZS, exon 1 of 4)	422	BnaA01G0017200ZS	0.15	0.35	23.39	6.11	95.18	424.5	440.14	459.79	458.2	379.84	411.28	490.19	0.00	0.00	24.82	3.27	3.61	5.84	8.66	4.25	2.80	1.70	1.45	4.90
H3K4me3_histone_115	A01	1059010	1060242	exon	exon (BnaA01T0017400ZS, exon 1 of 11)	190	BnaA01G0017400ZS	0.16	0.37	21.33	17.96	27.27	251.2	248.82	237.96	250.71	256.09	261.24	215.87	0.08	0.19	24.02	6.88	9.24	26.64	18.93	18.29	14.41	14.43	11.32	17.95
H3K4me3_histone_116	A01	1063869	1065772	promoter-TSS	promoter-TSS (BnaA01T0017500ZS)	-389	BnaA01G0017500ZS	0.08	0.24	26.81	9.01	46.07	272.21	289.24	283.03	311.16	291.86	260.79	275.53	0.00	0.00	24.28	2.07	8.83	18.51	13.95	8.16	3.24	3.93	2.44	13.51
H3K4me3_histone_117	A01	1066399	1068002	intron	intron (BnaA01T0017600ZS, intron 1 of 6)	434	BnaA01G0017600ZS	0.74	0.85	22.76	7.04	33.19	271.68	287.14	264.63	274.84	248.54	259.48	257.67	0.00	0.01	24.02	7.32	7.71	16.31	30.80	24.68	25.32	18.31	17.85	21.62
H3K4me3_histone_118	A01	1070255	1070774	promoter-TSS	promoter-TSS (BnaA01T0017700ZS)	27	BnaA01G0017700ZS	0.58	0.75	24.98	17.53	11	81.34	71.13	78.02	72.48	81.13	85	79.54	0.53	0.79	23.35	11.51	2.24	12.52	12.89	14.95	15.51	12.64	15.10	14.56
H3K4me3_histone_119	A01	1096172	1097770	exon	exon (BnaA01T0018100ZS.1, exon 2 of 6)	374	BnaA01G0018100ZS	0.31	0.53	22.87	7.3	22.32	104.37	124.95	123.24	102.47	97.5	89.07	109.3	0.00	0.00	23.97	6.57	5.49	9.05	9.87	13.72	8.15	4.15	2.84	6.88
H3K4me3_histone_120	A01	1099021	1100198	TTS	TTS (BnaA01T0018100ZS)	213	BnaA01G0018100ZS	0.26	0.49	26.03	21.99	21.13	137.07	132.32	113.61	123.02	125.04	133.12	135.94	0.00	0.00	23.97	6.57	5.49	9.05	9.87	13.72	8.15	4.15	2.84	6.88
H3K4me3_histone_121	A01	1104517	1105419	exon	exon (BnaA01T0018300ZS, exon 1 of 1)	229	BnaA01G0018300ZS	0.35	0.56	24.19	1.26	21.83	180.24	167.63	166.5	178.13	152.77	172.64	190.32	0.00	0.00	24.14	4.88	1.39	2.60	3.58	3.02	1.62	1.04	1.37	2.09
H3K4me3_histone_122	A01	1107979	1109136	exon	exon (BnaA01T0018400ZS, exon 1 of 5)	158	BnaA01G0018400ZS	0.07	0.21	20.98	7.56	28.71	158.16	178.48	165.1	161.58	158.54	152.73	185.4	0.56	0.82	23.90	6.46	1.06	3.20	4.58	3.31	3.77	3.96	2.60	3.83
H3K4me3_histone_123	A01	1109879	1110634	exon	exon (BnaA01T0018500ZS, exon 1 of 5)	236	BnaA01G0018500ZS	0.97	0.98	23.16	16.81	26.42	131.17	135.46	138.09	158.21	151.96	149.47	159.4	0.26	0.46	26.45	7.65	0.84	1.95	3.44	2.99	2.96	2.77	2.48	1.89
H3K4me3_histone_124	A01	1132009	1133854	exon	exon (BnaA01T0018900ZS, exon 3 of 5)	618	BnaA01G0018900ZS	0.01	0.08	25.13	5.96	38.44	185.36	228.16	224.69	178.67	190.67	164.43	176.27	0.00	0.00	21.93	3.91	7.78	14.81	18.53	7.73	7.99	3.66	8.41	16.70
H3K4me3_histone_125	A01	1137774	1139251	promoter-TSS	promoter-TSS (BnaA01T0019000ZS)	185	BnaA01G0019000ZS	0.04	0.15	25.2	14.35	32.06	236.33	253.79	245.48	273.35	253.55	260.79	229.57	0.08	0.19	25.90	16.43	7.06	70.97	75.09	74.21	79.19	81.49	81.69	76.06
H3K4me3_histone_126	A01	1151052	1151360	promoter-TSS	promoter-TSS (BnaA01T0019300ZS)	79	BnaA01G0019300ZS	0.2	0.41	24.29	14.29	6.91	26.69	25.98	28.68	36.03	30.02	33.87	23.81	0.00	0.02	23.86	7.65	1.16	0.40	0.78	2.52	0.33	0.45	0.55	0.29
H3K4me3_histone_127	A01	1153594	1154738	promoter-TSS	promoter-TSS (BnaA01T0019400ZS)	34	BnaA01G0019400ZS	0.62	0.77	23.39	15.08	17.29	132.09	128.45	136.9	146.84	134.94	150.23	129.43	0.26	0.46	25.17	15.47	0.92	2.17	2.90	2.97	3.20	3.95	3.01	3.43
H3K4me3_histone_128	A01	1160120	1161897	exon	exon (BnaA01T0019500ZS, exon 2 of 5)	663	BnaA01G0019500ZS	0.14	0.34	24.06	6.16	25.55	130.86	130.3	158.86	121.03	112.38	106.46	118.61	0.01	0.05	25.35	4.84	3.95	11.39	11.59	11.08	8.64	7.33	5.78	7.90
H3K4me3_histone_129	A01	1170401	1171409	intron	intron (BnaA01T0019600ZS.1, intron 1 of 10)	454	BnaA01G0019600ZS	0.98	0.99	22.6	15.7	8.46	70.81	68.56	79.72	77.1	78.18	72.35	73.45	0.11	0.24	22.01	16.42	2.39	8.29	5.68	6.56	6.84	7.99	6.64	6.16
H3K4me3_histone_130	A01	1180673	1181197	exon	exon (BnaA01T0019800ZS, exon 1 of 2)	258	BnaA01G0019800ZS	0.53	0.71	23.77	7.85	7.48	32.11	34.98	38.17	33.28	36.95	28.06	32.75	0.03	0.10	23.40	5.76	0.89	0.00	0.14	1.36	0.07	0.19	0.00	0.15
H3K4me3_histone_131	A01	1183109	1186120	promoter-TSS	promoter-TSS (BnaA01T0019900ZS)	-132	BnaA01G0019900ZS	0.47	0.67	25.95	14.03	45.74	361.66	366.45	366.21	385.55	365.22	394.55	329.78	0.01	0.04	22.13	12.61	26.38	56.80	84.63	87.63	107.74	89.11	84.15	84.82
H3K4me3_histone_132	A01	1188047	1189001	exon	exon (BnaA01T0020100ZS, exon 2 of 5)	299	BnaA01G0020100ZS	0.64	0.79	26.16	4.07	13.66	98.33	103.47	94.45	92.73	93.01	78.77	86.43	0.00	0.00	25.16	8.55	2.62	5.80	7.59	9.92	8.86	5.83	5.88	4.79
H3K4me3_histone_133	A01	1191321	1192692	intron	intron (BnaA01T0020200ZS, intron 1 of 1)	-2075	BnaA01G0020200ZS	0.22	0.44	26.16	7.54	52.79	250.47	230.94	272.73	296.48	277.72	256.04	259.95	0.00	0.00	23.95	7.30	3.50	4.17	5.14	9.17	4.70	2.95	1.62	3.12
H3K4me3_histone_134	A01	1200671	1200881	TTS	TTS (BnaA01T0020500ZS)	234	BnaA01G0020500ZS	0.25	0.47	22.13	18.79	4.14	14.14	14.59	16.65	15.95	15.82	12.54	11.97	0.00	0.00	25.01	14.05	0.86	0.97	1.12	1.73	2.27	2.57	1.85	1.06
H3K4me3_histone_135	A01	1201842	1202428	intron	intron (BnaA01T0020500ZS, intron 2 of 2)	-1125	BnaA01G0020500ZS	0.61	0.76	23.93	20.46	12	37.4	32.73	46.65	35.84	43.54	35.04	36.62	0.00	0.00	25.01	14.05	0.86	0.97	1.12	1.73	2.27	2.57	1.85	1.06
H3K4me3_histone_136	A01	1207338	1207940	promoter-TSS	promoter-TSS (BnaA01T0020500ZS)	-4	BnaA01G0020500ZS	0.11	0.29	25.97	13.08	41.96	150.96	143.82	159.72	194.5	179.5	202.21	154.21	0.00	0.00	25.01	14.05	0.86	0.97	1.12	1.73	2.27	2.57	1.85	1.06
H3K4me3_histone_137	A01	1233761	1234671	promoter-TSS	promoter-TSS (BnaA01T0020700ZS)	-71	BnaA01G0020700ZS	0.62	0.77	25.86	21.36	35.79	204.6	193.9	178.3	186.12	163.46	195.34	193.13	0.00	0.01	25.06	10.61	3.43	8.28	8.05	14.02	13.29	10.35	12.00	7.79
H3K4me3_histone_138	A01	1238184	1239783	exon	exon (BnaA01T0020900ZS, exon 1 of 1)	732	BnaA01G0020900ZS	0.03	0.13	24.49	16.53	78.19	331.38	303.59	287.11	367.18	387.63	398.39	340.7	0.02	0.07	22.18	16.45	4.14	12.75	10.63	14.08	13.22	17.36	12.98	10.57
H3K4me3_histone_139	A01	1251793	1253354	exon	exon (BnaA01T0021100ZS, exon 1 of 3)	192	BnaA01G0021100ZS	0.56	0.73	23.43	15.04	16.27	218.13	220.03	204.13	229.9	224.93	218.71	208.5	0.49	0.75	25.29	3.90	2.42	13.56	16.37	14.16	12.56	11.77	11.79	13.05
H3K4me3_histone_140	A01	1254094	1254312	promoter-TSS	promoter-TSS (BnaA01T0021200ZS)	-122	BnaA01G0021200ZS	0.5	0.69	25.21	13.38	4.43	6.22	4.8	8.7	8.92	7.18	7.55	10.09	0.25	0.45	23.99	4.86	0.78	0.52	0.64	0.95	0.00	0.44	0.00	0.00
H3K4me3_histone_141	A01	1255092	1256439	exon	exon (BnaA01T0021300ZS, exon 1 of 1)	312	BnaA01G0021300ZS	0.03	0.14	23.74	16.11	52.75	288.62	285	272.75	338.5	314.69	351.84	278.76	0.10	0.22	23.61	23.41	1.83	2.35	0.81	1.87	0.40	3.67	1.54	1.05
H3K4me3_histone_142	A01	1259680	1260292	exon	exon (BnaA01T0021400ZS, exon 2 of 2)	477	BnaA01G0021400ZS	0.01	0.08	22.19	18.16	29.25	169.74	160.55	151.33	191.37	180.01	196.55	156.78	0.00	0.02	24.56	6.04	15.28	36.31	35.49	49.50	32.60	26.86	19.47	30.42
H3K4me3_histone_143	A01	1285913	1286385	promoter-TSS	promoter-TSS (BnaA01T0021900ZS)	70	BnaA01G0021900ZS	0.01	0.06	22.36	3.55	20.46	94.85	82.92	81.17	67.58	71.86	74.84	96.43	0.82	1.00	22.84	10.68	0.34	0.73	0.81	1.16	0.76	0.91	1.05	1.08
H3K4me3_histone_144	A01	1300678	1301584	intron	intron (BnaA01T0022200ZS, intron 1 of 4)	121	BnaA01G0022200ZS	0	0.01	25.88	22.02	43.76	323.79	285.3	254.04	262.97	281.9	324.52	303	0.00	0.00	25.94	22.83	15.50	77.83	72.69	58.59	60.11	66.37	75.14	90.50
H3K4me3_histone_145	A01	1307268	1308577	exon	exon (BnaA01T0022300ZS, exon 1 of 6)	389	BnaA01G0022300ZS	0.05	0.19	23.52	17.11	44.31	211.23	212.61	216.03	242.82	255.89	251.68	189.91	0.39	0.62	23.67	13.33	2.22	3.87	4.25	5.23	3.76	5.63	3.46	2.44
H3K4me3_histone_146	A01	1319019	1319831	promoter-TSS	promoter-TSS (BnaA01T0022700ZS)	-77	BnaA01G0022700ZS	0.09	0.25	24.12	12.57	12.08	83.79	81.04	89.16	91.15	91.03	82.49	85.06	0.62	0.89	22.96	10.05	0.41	0.86	1.05	0.74	1.01	0.77	0.39	0.70
H3K4me3_histone_147	A01	1328494	1329062	promoter-TSS	promoter-TSS (BnaA01T0022900ZS)	88	BnaA01G0022900ZS	0.01	0.07	20.94	18.56	22.87	166.77	156.92	141.33	155.04	175.96	163.27	148.21	0.69	0.96	25.47	2.71	0.50	2.00	2.25	1.88	2.20	2.06	1.83	1.74
H3K4me3_histone_148	A01	1336583	1337538	exon	exon (BnaA01T0023000ZS, exon 3 of 6)	400	BnaA01G0023000ZS	0	0.02	22.88	15.63	23.29	29.9	30.62	38.5	62.25	69.69	51.65	40.19	0.00	0.00	22.02	12.40	8.72	0.58	1.72	11.90	14.95	6.32	1.79	0.36
H3K4me3_histone_149	A01	1339229	1340518	exon	exon (BnaA01T0023100ZS, exon 1 of 3)	164	BnaA01G0023100ZS	0.58	0.75	25.14	17.66	38.58	384.33	401.53	394.97	373.35	400.76	435.96	386.03	0.45	0.69	24.85	16.42	6.19	61.30	63.23	63.20	65.41	64.87	67.75	65.64
H3K4me3_histone_150	A01	1356718	1358421	exon	exon (BnaA01T0023300ZS, exon 3 of 18)	661	BnaA01G0023300ZS	0	0	24.33	1.13	49.42	286.62	291.06	203.03	220.99	210.03	240.91	280.67	0.16	0.31	25.38	3.14	6.73	32.23	25.46	25.71	25.68	23.59	19.27	27.59
H3K4me3_histone_151	A01	1362985	1363799	exon	exon (BnaA01T0023400ZS, exon 1 of 32)	180	BnaA01G0023400ZS	0.01	0.07	23.52	15.53	15.58	58.84	63.5	75.97	74.13	86.39	74.29	55.15	0.00	0.01	25.74	8.24	0.88	3.76	4.76	4.81	4.89	4.72	3.40	3.70
H3K4me3_histone_152	A01	1367394	1367717	exon	exon (BnaA01T0023400ZS, exon 16 of 32)	4343	BnaA01G0023400ZS	0.25	0.46	23.99	6.54	11.06	15.71	24.1	18.96	12.22	12.31	7.11	9.03	0.00	0.01	25.74	8.24	0.88	3.76	4.76	4.81	4.89	4.72	3.40	3.70
H3K4me3_histone_153	A01	1382619	1383442	intron	intron (BnaA01T0023600ZS, intron 1 of 8)	349	BnaA01G0023600ZS	0.12	0.31	24	14.57	11.08	44.53	49.16	49.41	56.24	54.92	55.22	36	0.00	0.00	23.87	15.37	10.05	12.08	11.67	15.46	25.13	25.20	25.47	12.17
H3K4me3_histone_154	A01	1389781	1390334	TTS	TTS (BnaA01T0023800ZS)	1713	BnaA01G0023800ZS	0.15	0.35	22.69	0.83	15.82	74.7	66.17	49.34	65.67	56.92	67.15	68.81	0.01	0.03	23.00	8.11	0.40	0.26	0.10	0.80	0.11	0.00	0.09	0.24
H3K4me3_histone_155	A01	1396589	1397182	exon	exon (BnaA01T0023900ZS, exon 1 of 3)	523	BnaA01G0023900ZS	0.49	0.68	23.3	22.24	6.65	51.62	41.65	42.55	45.35	40.97	45.82	42.09	0.00	0.00	24.50	21.62	80.45	199.54	67.87	56.48	74.23	104.01	173.32	198.65
H3K4me3_histone_156	A01	1397598	1398006	exon	exon (BnaA01T0023900ZS, exon 3 of 3)	1440	BnaA01G0023900ZS	0	0.02	24.52	0.82	10.69	32.05	19.33	13.75	14.67	11.52	13.47	20.94	0.00	0.00	24.50	21.62	80.45	199.54	67.87	56.48	74.23	104.01	173.32	198.65
H3K4me3_histone_157	A01	1405138	1406660	TTS	TTS (BnaA01T0024100ZS)	498	BnaA01G0024100ZS	0	0.02	25.67	14.32	57.26	257.75	249.3	269.48	328.23	302.07	343.45	261.87	0.74	1.00	24.52	21.92	2.70	14.22	13.97	11.50	12.07	13.20	11.14	13.22
H3K4me3_histone_158	A01	1408501	1410965	promoter-TSS	promoter-TSS (BnaA01T0024100ZS)	264	BnaA01G0024100ZS	0.67	0.8	23.78	1.28	46.92	345.77	327.24	344.64	332.39	329.16	335.47	370.68	0.74	1.00	24.52	21.92	2.70	14.22	13.97	11.50	12.07	13.20	11.14	13.22
H3K4me3_histone_159	A01	1441261	1444317	promoter-TSS	promoter-TSS (BnaA01T0024400ZS)	-252	BnaA01G0024400ZS	0.08	0.25	23.3	7.07	46.67	481.93	529.35	527.79	509.05	464.59	469.69	484.54	0.00	0.00	24.87	2.23	5.77	10.95	10.92	4.76	2.54	1.70	1.87	8.60
H3K4me3_histone_160	A01	1449838	1450632	promoter-TSS	promoter-TSS (BnaA01T0024600ZS)	-175	BnaA01G0024600ZS	0.88	0.94	25.26	12.4	18.01	24.93	32.53	42.68	26.05	34.38	27.16	20.21	0.76	1.00	21.85	21.28	14.46	38.21	38.50	32.45	39.35	40.59	50.90	46.87
H3K4me3_histone_161	A01	1464105	1465328	promoter-TSS	promoter-TSS (BnaA01T0024900ZS)	-222	BnaA01G0024900ZS	0	0.03	22.4	10.48	28.06	100.79	130.53	142.04	118.87	119.5	100.22	99.23	0.80	1.00	24.17	23.99	1.70	6.31	6.32	4.20	5.75	5.45	5.18	4.87
H3K4me3_histone_162	A01	1468378	1469360	promoter-TSS	promoter-TSS (BnaA01T0025100ZS)	21	BnaA01G0025100ZS	0.56	0.73	23.4	4.02	25.28	123.05	118.2	117.54	128.47	128.84	122.37	148.05	0.29	0.50	25.45	5.25	0.84	2.33	2.72	2.53	2.03	2.12	1.51	1.66
H3K4me3_histone_163	A01	1487000	1487694	promoter-TSS	promoter-TSS (BnaA01T0025200ZS)	131	BnaA01G0025200ZS	0.22	0.44	25.95	23.08	15.32	97.28	106.38	84.22	87.13	101.62	92.8	97.49	0.14	0.29	24.03	21.93	0.19	0.00	0.23	0.00	0.00	0.00	0.14	0.00
H3K4me3_histone_164	A01	1491367	1492638	exon	exon (BnaA01T0025400ZS, exon 1 of 1)	264	BnaA01G0025400ZS	0.08	0.25	25.68	13.38	138.09	304.25	332.4	388.06	384.61	429.86	541.34	308.02	0.00	0.01	25.30	17.36	46.28	18.26	19.64	23.14	25.99	73.41	87.46	14.37
H3K4me3_histone_165	A01	1494717	1496201	Intergenic	Intergenic	-2410	None	0.05	0.18	26.79	12.7	96.61	573.9	602.37	626.95	711.48	661.32	696.1	645.4	NA	NA	NA	NA	NA	NA	NA	NA	NA	NA	NA	NA
H3K4me3_histone_166	A01	1497237	1499163	exon	exon (BnaA01T0025500ZS, exon 1 of 2)	331	BnaA01G0025500ZS	0	0.03	26.12	9.46	268.37	409.89	823.34	745.85	826.01	684.02	633.8	443.92	0.00	0.01	23.89	4.01	31.42	8.30	59.71	9.65	3.45	3.36	5.70	7.39
H3K4me3_histone_167	A01	1500492	1502581	promoter-TSS	promoter-TSS (BnaA01T0025600ZS)	100	BnaA01G0025600ZS	0.05	0.18	22.37	10.39	40.69	263.61	266.6	306.36	277.27	246.06	259.17	243.44	0.00	0.01	23.00	6.49	1.55	1.53	3.58	3.88	2.12	1.75	2.09	1.73
H3K4me3_histone_168	A01	1507665	1508491	intron	intron (BnaA01T0026000ZS, intron 1 of 2)	141	BnaA01G0026000ZS	0.06	0.21	23.53	20.09	34.86	91.25	93.4	77.67	98.97	107.38	135.13	99.41	0.01	0.05	24.64	6.58	3.93	5.93	7.75	10.40	7.26	4.69	5.01	6.41
H3K4me3_histone_169	A01	1511698	1512454	promoter-TSS	promoter-TSS (BnaA01T0026100ZS)	108	BnaA01G0026100ZS	0	0	27.43	26.45	34.18	163.46	145.22	114.69	101.88	112.71	117.02	135.98	0.00	0.00	25.36	7.30	1.12	2.54	2.83	4.09	3.13	2.15	1.68	2.17
H3K4me3_histone_170	A01	1519662	1520316	exon	exon (BnaA01T0026200ZS, exon 1 of 1)	358	BnaA01G0026200ZS	0.06	0.2	23.35	3.72	11.86	45.02	39.85	41.72	31.13	32.39	30.12	49.59	0.14	0.28	26.35	24.93	0.39	0.43	0.58	0.30	0.10	0.22	0.35	0.13
H3K4me3_histone_171	A01	1528601	1530006	exon	exon (BnaA01T0026300ZS, exon 1 of 6)	422	BnaA01G0026300ZS	0.16	0.36	26.42	13.31	44.52	333.35	319.4	309.13	366.21	357.93	356.2	343.38	0.85	1.00	23.86	7.28	1.79	4.71	4.82	3.80	4.00	4.06	2.85	3.39
H3K4me3_histone_172	A01	1532546	1533324	exon	exon (BnaA01T0026400ZS, exon 1 of 10)	364	BnaA01G0026400ZS	0.3	0.52	23.51	0.99	45.52	284.09	283.16	233.95	276.17	269.15	259.12	284.75	0.09	0.21	24.27	8.35	1.17	3.19	2.56	2.17	1.91	2.13	1.52	1.89
H3K4me3_histone_173	A01	1534089	1535232	intron	intron (BnaA01T0026500ZS, intron 2 of 5)	269	BnaA01G0026500ZS	0.01	0.08	23.62	16.77	40.29	173.92	186.9	170.88	205.69	207.51	232.86	167.26	0.28	0.49	22.50	18.91	3.20	18.62	20.79	17.77	19.29	20.15	23.14	16.42
H3K4me3_histone_174	A01	1538468	1539496	exon	exon (BnaA01T0026600ZS, exon 1 of 12)	135	BnaA01G0026600ZS	0.22	0.43	24.03	4.6	17.61	99.71	104.87	124.1	100.95	95.12	115.65	104.73	0.93	1.00	23.72	1.89	1.82	8.14	10.62	9.35	8.49	10.21	9.65	9.55
H3K4me3_histone_175	A01	1544923	1545993	intron	intron (BnaA01T0026800ZS.2, intron 1 of 17)	231	BnaA01G0026800ZS	0.02	0.11	23.42	19.49	20.15	171.47	153.06	155.64	163.07	174.29	189.3	172.46	0.00	0.00	25.62	16.20	9.02	32.30	28.17	33.43	35.87	43.65	41.15	30.53
H3K4me3_histone_176	A01	1571591	1572196	TTS	TTS (BnaA01T0027300ZS)	212	BnaA01G0027300ZS	0	0	25.54	2.2	11.89	36.48	42.03	36.19	27.22	23.18	23.76	37.53	0.27	0.47	20.64	0.58	0.63	1.76	1.02	1.37	1.02	1.49	1.64	1.20
H3K4me3_histone_177	A01	1573429	1574081	TTS	TTS (BnaA01T0027400ZS)	246	BnaA01G0027400ZS	0	0.02	21.99	10.3	17.02	54.56	63.38	73.73	62.33	55.14	42.89	50.66	0.01	0.06	25.20	2.44	0.86	2.38	2.33	1.89	1.56	1.18	0.91	2.29
H3K4me3_histone_178	A01	1577716	1578002	promoter-TSS	promoter-TSS (BnaA01T0027700ZS)	179	BnaA01G0027700ZS	0.44	0.64	23.35	3.98	7.59	23.45	17.35	29.71	18.49	21.53	17.29	22.95	0.02	0.08	23.34	11.59	3.36	18.07	22.68	21.65	24.14	22.44	20.14	19.23
H3K4me3_histone_179	A01	1578236	1579339	promoter-TSS	promoter-TSS (BnaA01T0027600ZS)	388	BnaA01G0027600ZS	0.02	0.11	26.02	14.39	16.07	172.49	174.13	185.63	195.08	188.12	194.28	173.98	0.09	0.20	22.13	8.49	2.22	2.27	4.39	4.21	4.58	1.96	3.24	4.08
H3K4me3_histone_180	A01	1580613	1582820	exon	exon (BnaA01T0027800ZS, exon 3 of 3)	594	BnaA01G0027800ZS	0.34	0.55	23.72	2.12	73.13	470.95	478.06	463.33	498.26	507.12	529.92	413.46	0.00	0.00	23.21	3.66	72.85	135.55	167.58	91.50	45.90	56.32	44.16	135.12
H3K4me3_histone_181	A01	1583848	1584803	intron	intron (BnaA01T0027900ZS, intron 2 of 6)	506	BnaA01G0027900ZS	0.17	0.37	25.9	4.25	17.04	87.16	87.45	79.6	92.92	71.76	66	89.86	0.01	0.05	25.32	8.72	2.14	4.89	5.72	8.05	6.08	6.31	4.74	5.03
H3K4me3_histone_182	A01	1602687	1603921	exon	exon (BnaA01T0028500ZS, exon 2 of 6)	423	BnaA01G0028500ZS	0.03	0.14	27.57	11.76	27.14	200.86	210.53	217.76	224.4	238.09	219.04	193.81	0.00	0.00	22.14	9.79	1.11	1.01	2.11	2.39	2.46	1.59	0.71	1.43
H3K4me3_histone_183	A01	1611979	1612774	exon	exon (BnaA01T0028700ZS, exon 3 of 7)	4196	BnaA01G0028700ZS	0.24	0.46	24.41	23.66	13.85	102.5	121.84	98.15	100.5	101.3	114.06	102.5	0.03	0.11	25.95	14.90	0.86	3.77	4.26	4.36	5.07	4.80	5.15	4.71
H3K4me3_histone_184	A01	1619497	1620381	intron	intron (BnaA01T0028900ZS, intron 1 of 2)	244	BnaA01G0028900ZS	0.08	0.24	22.09	8.38	19.42	102.93	106.04	113.15	97.05	86.29	92.92	96.39	0.07	0.17	23.28	2.30	1.24	3.10	2.29	1.48	2.05	2.13	1.79	4.13
H3K4me3_histone_185	A01	1622049	1623074	promoter-TSS	promoter-TSS (BnaA01T0029000ZS)	73	BnaA01G0029000ZS	0.13	0.32	24.93	13.16	44.67	267.68	260.61	264.59	285.34	296.35	323.52	282.39	0.05	0.13	25.91	20.63	0.39	0.67	0.34	0.27	0.06	0.57	0.54	0.63
H3K4me3_histone_186	A01	1625273	1626279	promoter-TSS	promoter-TSS (BnaA01T0029200ZS)	-162	BnaA01G0029200ZS	0	0.02	25.53	3.02	25.98	138.13	166.32	141.38	119.29	121.82	116.42	135.19	0.34	0.57	24.16	0.60	1.02	2.02	1.90	1.29	1.16	1.35	1.12	1.89
H3K4me3_histone_187	A01	1630823	1632033	exon	exon (BnaA01T0029300ZS, exon 1 of 2)	114	BnaA01G0029300ZS	0.48	0.67	23.78	3.7	17.68	186.21	175.21	183.85	189.22	195.64	188.2	185.69	0.08	0.18	25.20	10.65	1.04	2.60	3.43	3.97	4.30	3.51	3.49	2.10
H3K4me3_histone_188	A01	1635553	1636798	exon	exon (BnaA01T0029400ZS, exon 1 of 1)	396	BnaA01G0029400ZS	0.07	0.23	27.14	12.26	67.5	259.08	263.98	311.14	345.65	334.13	331.85	296.2	0.00	0.00	24.47	6.15	1.39	1.52	2.98	2.91	1.59	1.46	0.25	1.28
H3K4me3_histone_189	A01	1642070	1643284	exon	exon (BnaA01T0029500ZS, exon 1 of 3)	279	BnaA01G0029500ZS	0.15	0.35	23.59	3.94	29.97	278.5	250.65	261.25	247.62	239.96	217.19	269.8	0.01	0.04	24.23	5.26	1.54	2.35	2.24	3.71	1.52	1.30	0.98	1.44
H3K4me3_histone_190	A01	1646558	1647597	exon	exon (BnaA01T0029600ZS, exon 3 of 9)	388	BnaA01G0029600ZS	0.12	0.3	22.91	17.35	34.25	219.26	208	196.13	225.65	235.76	244.26	199.67	0.00	0.00	25.73	18.39	16.40	69.16	58.19	57.80	74.57	79.78	88.01	78.89
H3K4me3_histone_191	A01	1648909	1649831	exon	exon (BnaA01T0029700ZS, exon 1 of 11)	435	BnaA01G0029700ZS	0.07	0.21	23.93	19.27	131.13	423.06	339.87	300.55	436.81	464.82	492.84	476.02	0.00	0.00	23.13	17.42	5.66	7.99	4.73	5.28	8.69	14.50	11.73	5.48
H3K4me3_histone_192	A01	1659834	1660449	promoter-TSS	promoter-TSS (BnaA01T0029900ZS)	79	BnaA01G0029900ZS	0.41	0.62	24.55	1.43	12.48	69.66	66.62	65.26	63.17	60.3	62.79	75.64	0.09	0.20	26.00	2.13	1.21	2.46	2.74	1.20	2.46	1.04	1.09	1.54
H3K4me3_histone_193	A01	1677701	1678893	promoter-TSS	promoter-TSS (BnaA01T0030200ZS)	203	BnaA01G0030200ZS	0.16	0.37	26.11	3.54	30.2	248.15	292.08	265.88	248.93	242.15	260.7	229.81	1.00	1.00	24.10	20.60	0.00	0.00	0.00	0.00	0.00	0.00	0.00	0.00
H3K4me3_histone_194	A01	1684287	1685450	exon	exon (BnaA01T0030500ZS, exon 2 of 14)	120	BnaA01G0030500ZS	0.98	0.99	23.87	23.12	15.9	151.86	136.3	143.41	147.24	135.85	144.03	137.53	0.03	0.09	24.88	2.44	0.86	2.64	1.61	2.02	1.57	1.55	1.21	2.15
H3K4me3_histone_195	A01	1690614	1691586	TTS	TTS (BnaA01T0030600ZS)	329	BnaA01G0030600ZS	0.26	0.48	24.69	18.01	45.04	262.26	227.79	202.5	285.39	237.38	270.03	270.43	0.00	0.02	24.57	8.30	29.69	21.99	17.46	77.36	27.12	22.31	28.11	16.87
H3K4me3_histone_196	A01	1693436	1693885	exon	exon (BnaA01T0030700ZS, exon 4 of 9)	2044	BnaA01G0030700ZS	0.03	0.13	26.73	9.64	8.99	3.36	4.19	8.34	12.43	10.99	10.76	5.19	0.00	0.00	25.75	7.01	36.90	45.32	84.54	99.09	66.23	43.42	33.02	41.87
H3K4me3_histone_197	A01	1694190	1695859	exon	exon (BnaA01T0030700ZS, exon 2 of 9)	680	BnaA01G0030700ZS	0.12	0.3	23.97	5.05	36.15	189.28	220.51	185.85	187.94	183.54	188.77	173.21	0.00	0.00	25.75	7.01	36.90	45.32	84.54	99.09	66.23	43.42	33.02	41.87
H3K4me3_histone_198	A01	1698663	1700403	intron	intron (BnaA01T0030800ZS, intron 1 of 4)	174	BnaA01G0030800ZS	0.11	0.3	24.61	6.43	60.34	216.32	242.35	223.91	193.44	185.49	148.53	172.61	0.04	0.12	22.51	7.56	14.82	26.79	33.27	38.25	25.92	23.58	18.62	22.68
H3K4me3_histone_199	A01	1704454	1706320	Intergenic	Intergenic	-2442	None	0	0	24.47	7.82	45.86	195.61	274.91	271.86	251.7	223.75	200.27	211.33	NA	NA	NA	NA	NA	NA	NA	NA	NA	NA	NA	NA
H3K4me3_histone_200	A01	1707584	1708720	intron	intron (BnaA01T0030900ZS, intron 1 of 5)	323	BnaA01G0030900ZS	0.03	0.14	25.3	12.53	26.12	191.32	203.24	220.48	232.29	216.12	217.08	185.07	0.00	0.03	26.59	3.78	1.03	2.98	4.16	3.19	2.83	2.37	2.75	2.20
H3K4me3_histone_201	A01	1718308	1719825	promoter-TSS	promoter-TSS (BnaA01T0031000ZS)	-271	BnaA01G0031000ZS	0	0.03	25.99	2.96	35.18	195.17	236.74	203.88	174.81	176.37	171.81	194.85	0.02	0.07	25.51	0.95	4.49	14.23	13.06	11.68	8.62	9.39	7.78	10.65
H3K4me3_histone_202	A01	1723932	1725321	promoter-TSS	promoter-TSS (BnaA01T0031100ZS)	-68	BnaA01G0031100ZS	0.07	0.21	26.36	13.68	65.77	321.34	312.26	326.96	357.27	380.1	391.59	368.77	0.00	0.01	27.03	14.07	5.20	21.72	22.85	27.10	27.80	28.98	29.72	23.64
H3K4me3_histone_203	A01	1728958	1730127	intron	intron (BnaA01T0031200ZS, intron 1 of 11)	214	BnaA01G0031200ZS	0.07	0.22	23.8	17.4	25.83	220.07	212.07	213.79	230.07	227.94	255.04	209.84	0.00	0.00	24.01	13.78	1.50	8.12	8.11	9.05	10.81	9.75	9.74	8.09
H3K4me3_histone_204	A01	1739742	1741695	exon	exon (BnaA01T0031300ZS, exon 1 of 4)	714	BnaA01G0031300ZS	0.02	0.1	24.66	15.23	135.62	742.75	707.96	679.44	857.49	819.64	893.09	774.21	0.00	0.00	24.57	6.69	7.78	10.90	11.79	19.50	9.92	7.55	4.26	6.00
H3K4me3_histone_205	A01	1744536	1745853	exon	exon (BnaA01T0031400ZS, exon 1 of 9)	373	BnaA01G0031400ZS	0	0.02	25.29	14.88	42.14	268.87	277.07	258.48	333.62	311.84	319.67	281.75	0.00	0.00	21.71	11.44	4.05	17.58	17.84	23.17	21.84	19.22	15.17	16.96
H3K4me3_histone_206	A01	1755320	1756204	intron	intron (BnaA01T0031500ZS, intron 1 of 8)	5819	BnaA01G0031500ZS	0.02	0.11	23.15	5.82	21.29	124.5	139.39	143.26	117.41	110.26	111.39	135.46	0.05	0.14	26.47	0.57	0.24	0.72	0.69	0.48	0.44	0.52	0.32	0.46
H3K4me3_histone_207	A01	1762351	1763449	TTS	TTS (BnaA01T0031800ZS)	313	BnaA01G0031800ZS	0.2	0.41	25.83	3.73	20.46	113.84	136.53	120.1	109.84	119.23	109.92	106.07	0.04	0.12	23.75	12.56	0.04	0.05	0.00	0.00	0.00	0.00	0.00	0.05
H3K4me3_histone_208	A01	1770794	1771833	intron	intron (BnaA01T0031900ZS, intron 2 of 4)	561	BnaA01G0031900ZS	0	0.02	27.11	7.77	29.96	95.29	109.85	134.04	115.45	128.33	96.96	86.13	0.00	0.00	26.06	5.95	31.39	18.49	53.22	60.25	39.39	15.21	7.28	19.47
H3K4me3_histone_209	A01	1772401	1772711	TTS	TTS (BnaA01T0031900ZS)	1804	BnaA01G0031900ZS	0.16	0.37	26.6	9.12	7.46	7.09	8.96	15.44	15.05	16.14	13.16	14.27	0.00	0.00	26.06	5.95	31.39	18.49	53.22	60.25	39.39	15.21	7.28	19.47
H3K4me3_histone_210	A01	1774132	1775363	exon	exon (BnaA01T0032000ZS, exon 2 of 5)	330	BnaA01G0032000ZS	0.1	0.28	27.25	16.99	26.91	231.99	221.28	221.58	239.36	247.48	262.14	240.84	0.03	0.09	24.26	2.49	2.80	12.36	10.55	9.08	8.52	8.41	8.09	9.51
H3K4me3_histone_211	A01	1777007	1778015	TTS	TTS (BnaA01T0032000ZS)	359	BnaA01G0032000ZS	0.22	0.43	23.62	18.84	17.97	169.98	140.43	152.45	163.83	159.98	167.69	166.08	0.03	0.09	24.26	2.49	2.80	12.36	10.55	9.08	8.52	8.41	8.09	9.51
H3K4me3_histone_212	A01	1786865	1789001	exon	exon (BnaA01T0032300ZS, exon 4 of 4)	655	BnaA01G0032300ZS	0.27	0.49	23.93	12.92	21.49	115.91	107.22	148.33	118.02	138.9	117.31	121.94	0.02	0.08	25.26	12.29	4.67	7.52	5.74	15.07	10.14	11.95	12.05	8.58
H3K4me3_histone_213	A01	1792427	1794140	exon	exon (BnaA01T0032400ZS, exon 2 of 4)	476	BnaA01G0032400ZS	0	0	24.14	16.63	129.67	471.21	417.42	476.86	567.61	601.03	650.11	489.43	0.00	0.00	25.49	9.98	64.12	31.18	34.14	144.65	115.91	90.73	86.17	34.75
H3K4me3_histone_214	A01	1801694	1802625	exon	exon (BnaA01T0032600ZS, exon 2 of 7)	363	BnaA01G0032600ZS	0.24	0.45	21.94	10	16.73	49.3	43.52	63.63	47.69	42.78	36.05	54.05	0.00	0.00	26.07	21.52	6.62	6.18	3.19	2.34	2.39	2.42	5.07	13.56
H3K4me3_histone_215	A01	1805303	1806592	intron	intron (BnaA01T0032700ZS, intron 1 of 1)	403	BnaA01G0032700ZS	0	0.02	25.99	15.83	40.88	261.28	257.06	245.41	306.49	296.57	306.07	275.38	0.00	0.01	24.25	18.89	6.26	18.54	14.61	16.12	16.99	21.68	25.82	18.12
H3K4me3_histone_216	A01	1811666	1813083	exon	exon (BnaA01T0032800ZS, exon 2 of 2)	206	BnaA01G0032800ZS	0.02	0.1	24.34	20.6	46.03	229.88	167.97	161.42	188.64	196.23	206.7	209.05	0.02	0.07	23.99	18.87	14.18	5.80	1.28	15.74	5.78	15.40	30.74	5.74
H3K4me3_histone_217	A01	1836397	1837430	promoter-TSS	promoter-TSS (BnaA01T0033000ZS)	-143	BnaA01G0033000ZS	0.96	0.98	23.46	7.98	29.5	215.59	232.7	222.09	235.04	204.19	227.03	194.26	0.17	0.32	21.40	17.01	4.53	12.50	8.88	9.16	10.50	11.45	9.42	9.03
H3K4me3_histone_218	A01	1845464	1846359	Intergenic	Intergenic	7174	None	0.68	0.81	21.85	10.66	34.24	92.55	118.41	103.16	111.22	89.28	86.5	88.1	NA	NA	NA	NA	NA	NA	NA	NA	NA	NA	NA	NA
H3K4me3_histone_219	A01	1848321	1849053	Intergenic	Intergenic	4398	None	0.2	0.41	24.48	16.42	45.82	212.37	185.62	211.56	243.6	221.45	268.36	233.41	NA	NA	NA	NA	NA	NA	NA	NA	NA	NA	NA	NA
H3K4me3_histone_220	A01	1852984	1853462	promoter-TSS	promoter-TSS (BnaA01T0033100ZS)	-138	BnaA01G0033100ZS	0	0.03	24.51	2.21	7.86	22.84	27.42	18.3	13.32	14	19.18	20.77	0.00	0.00	24.54	2.09	2.67	8.13	7.27	4.80	4.00	3.11	4.24	6.15
H3K4me3_histone_221	A01	1856285	1856982	promoter-TSS	promoter-TSS (BnaA01T0033200ZS)	40	BnaA01G0033200ZS	0.1	0.28	26.11	2	19.43	124.42	126.77	120.93	108.81	118.56	98.82	119.85	0.78	1.00	24.69	4.15	1.50	7.21	8.66	6.54	7.55	7.79	6.15	7.51
H3K4me3_histone_222	A01	1870492	1871302	exon	exon (BnaA01T0033400ZS, exon 1 of 2)	208	BnaA01G0033400ZS	0.94	0.97	21.67	17.45	9.6	63.3	57.65	59.86	65.78	67.94	65.89	58.3	0.00	0.00	23.84	16.19	6.85	6.99	6.59	10.02	12.92	18.80	16.82	6.58
H3K4me3_histone_223	A01	1878625	1879759	intron	intron (BnaA01T0033600ZS, intron 1 of 6)	160	BnaA01G0033600ZS	0.8	0.89	23.42	8.15	15.32	162.68	175.19	162.16	168.89	166.65	159.37	168.62	0.27	0.48	23.77	22.69	1.47	7.83	7.89	6.27	9.04	7.71	7.00	6.70
H3K4me3_histone_224	A01	1884113	1886496	exon	exon (BnaA01T0033700ZS, exon 2 of 3)	951	BnaA01G0033700ZS	0.02	0.1	25.12	4.04	155.44	492.09	621.88	501.75	474.52	396.74	362.78	475.53	0.00	0.00	24.45	2.42	50.38	73.15	86.05	21.16	8.38	3.06	6.41	59.80
H3K4me3_histone_225	A01	1889090	1889612	exon	exon (BnaA01T0033800ZS, exon 1 of 1)	198	BnaA01G0033800ZS	0.48	0.67	25.19	6.67	13.61	45.48	35.18	49.91	46.97	46.55	34.1	46.31	0.84	1.00	22.41	13.21	0.09	0.08	0.00	0.09	0.05	0.05	0.00	0.10
H3K4me3_histone_226	A01	1893447	1895223	promoter-TSS	promoter-TSS (BnaA01T0033900ZS)	-67	BnaA01G0033900ZS	0.22	0.44	25.46	18.66	36	324.8	291.7	321.33	334.52	312.42	338.74	351.72	0.00	0.00	22.61	18.84	3.54	6.91	4.57	5.48	6.99	9.37	11.10	6.24
H3K4me3_histone_227	A01	1909217	1910299	Intergenic	Intergenic	4606	None	0.63	0.78	24.04	3.24	25.61	117.68	115.94	111.45	124.16	120.21	110.54	101.4	NA	NA	NA	NA	NA	NA	NA	NA	NA	NA	NA	NA
H3K4me3_histone_228	A01	1916781	1917904	intron	intron (BnaA01T0034400ZS, intron 1 of 4)	344	BnaA01G0034400ZS	0.07	0.22	22.97	9.15	17.66	111.3	121.07	135.27	119	113.46	110.8	113.43	0.00	0.00	24.23	12.56	1.93	2.31	3.89	4.37	6.01	5.26	3.46	2.32
H3K4me3_histone_229	A01	1921437	1923719	exon	exon (BnaA01T0034600ZS, exon 2 of 19)	786	BnaA01G0034600ZS	0.12	0.31	21.99	17.58	43.99	441.31	430.1	441.89	482.21	446.86	488.96	433.65	0.04	0.12	25.68	4.25	9.12	45.34	57.11	53.95	50.75	47.42	47.94	41.25
H3K4me3_histone_230	A01	1930558	1930887	promoter-TSS	promoter-TSS (BnaA01T0034800ZS)	21	BnaA01G0034800ZS	0.34	0.56	25.77	23.49	6.92	26.08	26.35	20.32	26.38	23.04	18.98	22.94	0.43	0.67	24.03	3.56	0.47	0.21	0.40	0.19	0.13	0.50	0.00	0.00
H3K4me3_histone_231	A01	1948908	1949804	TTS	TTS (BnaA01T0035100ZS)	343	BnaA01G0035100ZS	0.01	0.04	24.26	22.05	21.84	77.31	50.49	49.85	41.45	49.64	78.09	61.83	0.00	0.00	21.75	17.20	6.21	7.54	4.14	3.97	7.99	16.01	8.53	5.15
H3K4me3_histone_232	A01	1960339	1961267	exon	exon (BnaA01T0035400ZS, exon 1 of 1)	164	BnaA01G0035400ZS	0.6	0.76	25.69	9.79	21.41	181.15	203.72	187.05	212.83	193.63	196.19	200.53	0.00	0.00	23.18	1.01	2.63	6.24	2.73	2.10	1.30	0.71	3.37	4.28
H3K4me3_histone_233	A01	1963497	1966815	exon	exon (BnaA01T0035600ZS, exon 1 of 7)	1273	BnaA01G0035600ZS	0.52	0.7	22.85	0.63	141.43	753.55	689.26	667.43	708.62	700.45	844.87	781.97	0.00	0.00	24.05	21.39	11.86	45.89	38.34	30.98	32.11	39.21	54.62	47.62
H3K4me3_histone_234	A01	1967522	1968699	intron	intron (BnaA01T0035600ZS, intron 5 of 6)	-3981	BnaA01G0035600ZS	0.17	0.37	21.61	17.53	37.14	278.74	294.97	283.9	299.54	307.6	316.22	257	0.00	0.00	24.05	21.39	11.86	45.89	38.34	30.98	32.11	39.21	54.62	47.62
H3K4me3_histone_235	A01	1977119	1978273	exon	exon (BnaA01T0035800ZS, exon 1 of 2)	280	BnaA01G0035800ZS	0.18	0.39	23.55	1.56	46.01	151.31	128.76	137.96	134.25	122.65	142.94	200.07	0.16	0.31	23.48	14.76	0.80	1.93	0.82	1.70	2.46	1.84	1.86	1.97
H3K4me3_histone_236	A01	1982166	1983156	exon	exon (BnaA01T0035900ZS, exon 2 of 5)	241	BnaA01G0035900ZS	0	0.03	25.39	16.02	38.71	181.89	178.49	195.46	202.94	228.73	244.63	176.02	0.36	0.59	24.88	10.09	2.89	12.35	14.69	15.08	17.07	16.36	14.62	14.69
H3K4me3_histone_237	A01	1984392	1985312	exon	exon (BnaA01T0036000ZS, exon 1 of 2)	150	BnaA01G0036000ZS	0.32	0.54	21.26	20.14	16.6	111.12	107.12	100.95	98.3	112.94	112.27	92.46	0.00	0.00	23.54	18.23	6.51	8.61	5.93	8.20	8.30	15.09	18.11	7.18
H3K4me3_histone_238	A01	1987903	1989995	promoter-TSS	promoter-TSS (BnaA01T0036100ZS)	-168	BnaA01G0036100ZS	0.31	0.53	25.62	17.49	44.92	364.64	365.65	353.47	365.81	376.31	408.21	362.25	0.00	0.02	22.44	17.82	18.62	35.28	31.83	34.14	45.56	50.48	58.34	39.20
H3K4me3_histone_239	A01	1993912	1994980	intron	intron (BnaA01T0036300ZS, intron 7 of 17)	4612	BnaA01G0036300ZS	0.03	0.12	24.2	4.43	36.94	109.21	116.21	94.38	96.14	64.39	55.82	94.41	0.00	0.00	24.07	1.02	2.82	7.01	4.07	2.27	1.71	1.51	2.00	5.36
H3K4me3_histone_240	A01	1998450	2002556	exon	exon (BnaA01T0036400ZS, exon 1 of 1)	453	BnaA01G0036400ZS	0.01	0.04	24.63	17.68	120.74	750.8	744.07	741.95	810.02	814.68	963.46	779.27	0.00	0.00	23.81	17.49	67.03	93.72	44.16	48.68	101.91	171.27	132.70	90.41
H3K4me3_histone_241	A01	2012126	2013187	intron	intron (BnaA01T0036700ZS, intron 1 of 1)	-7589	BnaA01G0036700ZS	0.06	0.2	26.63	4.5	19.47	81.3	93.32	86.62	74	72.41	58.21	64.87	0.19	0.36	23.74	11.92	0.53	1.25	0.58	0.83	0.67	0.65	0.32	0.70
H3K4me3_histone_242	A01	2026701	2028031	promoter-TSS	promoter-TSS (BnaA01T0036900ZS)	70	BnaA01G0036900ZS	0.11	0.3	25.78	23.68	19.89	126.97	117.87	115.36	102.67	97.68	105.11	122.74	0.65	0.92	22.16	4.39	1.04	4.86	4.89	4.40	3.97	4.83	4.40	5.55
H3K4me3_histone_243	A01	2032685	2033481	exon	exon (BnaA01T0037000ZS, exon 1 of 1)	208	BnaA01G0037000ZS	0.05	0.18	24.59	5.06	15.95	53.79	67.18	60.44	44.56	54.2	39.48	51.32	0.43	0.67	24.47	2.63	3.47	6.43	6.83	4.18	2.90	4.44	0.41	5.20
H3K4me3_histone_244	A01	2036540	2037672	exon	exon (BnaA01T0037100ZS, exon 2 of 4)	409	BnaA01G0037100ZS	0.18	0.38	24.11	8.72	15.76	123.02	123.41	143.08	134.43	123.44	110.31	125.11	0.05	0.13	26.20	2.76	3.47	9.09	12.28	7.85	8.32	7.30	6.08	9.47
H3K4me3_histone_245	A01	2039769	2040757	promoter-TSS	promoter-TSS (BnaA01T0037200ZS)	49	BnaA01G0037200ZS	0	0.01	24.5	14.68	43.01	176.88	176.73	217.02	230.83	229.15	240.65	165.08	0.00	0.00	24.75	8.57	8.17	5.35	13.27	22.07	13.50	8.66	9.57	4.68
H3K4me3_histone_246	A01	2045529	2046276	exon	exon (BnaA01T0037300ZS, exon 1 of 6)	229	BnaA01G0037300ZS	0.26	0.48	23.56	6.25	29.34	179.04	213.86	186.92	196.45	181.07	183.46	194.87	0.00	0.00	24.84	3.84	2.88	5.03	7.05	4.65	2.55	1.92	1.08	4.55
H3K4me3_histone_247	A01	2048971	2049520	TTS	TTS (BnaA01T0037300ZS)	358	BnaA01G0037300ZS	0	0.04	21.39	18.12	32.83	128.96	125.38	122.53	163.02	158.67	155.8	134.93	0.00	0.00	24.84	3.84	2.88	5.03	7.05	4.65	2.55	1.92	1.08	4.55
H3K4me3_histone_248	A01	2053159	2054150	exon	exon (BnaA01T0037500ZS, exon 3 of 12)	584	BnaA01G0037500ZS	0.1	0.27	25.43	12.01	20.75	74.01	90.51	92.88	105.61	102.16	101.79	73.5	0.00	0.00	25.10	8.97	3.30	7.52	10.76	12.71	12.18	10.04	7.58	6.81
H3K4me3_histone_249	A01	2058150	2059486	intron	intron (BnaA01T0037500ZS, intron 7 of 11)	5748	BnaA01G0037500ZS	0.82	0.9	21.91	2.71	18.56	208.22	201.18	208.29	191.09	203.76	226.09	200.59	0.00	0.00	25.10	8.97	3.30	7.52	10.76	12.71	12.18	10.04	7.58	6.81
H3K4me3_histone_250	A01	2065166	2066064	TTS	TTS (BnaA01T0037700ZS)	267	BnaA01G0037700ZS	0.25	0.47	22.84	16.39	21.31	123.21	135.06	127.59	128.39	154.29	129.94	122.17	1.00	1.00	24.10	20.60	0.00	0.00	0.00	0.00	0.00	0.00	0.00	0.00
H3K4me3_histone_251	A01	2073363	2073771	intron	intron (BnaA01T0037800ZS, intron 6 of 12)	-4316	BnaA01G0037800ZS	0.09	0.26	23.8	9.32	6.11	4.05	3.16	9.3	4.6	3.56	1.34	1.12	0.82	1.00	24.29	23.45	0.61	3.17	2.97	3.20	2.62	3.15	2.45	2.57
H3K4me3_histone_252	A01	2080688	2081277	promoter-TSS	promoter-TSS (BnaA01T0037900ZS)	-8	BnaA01G0037900ZS	0.8	0.88	25.79	19.05	4.42	21.44	21.47	23.09	22.45	25.01	25.19	27.92	0.01	0.06	24.36	6.05	0.63	0.19	1.19	0.87	0.21	0.45	0.00	0.41
H3K4me3_histone_253	A01	2092937	2093976	promoter-TSS	promoter-TSS (BnaA01T0038100ZS)	-382	BnaA01G0038100ZS	0.72	0.83	22.74	21.15	28.66	195.76	205.33	185.81	183.46	192.61	208.01	177.48	0.00	0.00	22.69	13.32	3.90	11.93	13.14	16.22	17.24	17.08	13.05	10.56
H3K4me3_histone_254	A01	2100174	2101822	exon	exon (BnaA01T0038300ZS.1, exon 1 of 3)	323	BnaA01G0038300ZS	0.7	0.82	24.69	16.25	32.37	275.46	273.45	288.25	266.51	288.7	292.98	247.79	0.00	0.00	24.22	15.29	2.45	8.35	8.32	8.93	10.64	10.74	9.98	6.50
H3K4me3_histone_255	A01	2103221	2104115	intron	intron (BnaA01T0038400ZS, intron 1 of 5)	257	BnaA01G0038400ZS	0.1	0.27	25.89	17.52	16.48	99.46	98.73	106.19	105.22	110.46	125.7	109.77	0.10	0.23	22.28	6.37	0.93	1.88	2.54	1.83	2.36	1.01	2.32	2.46
H3K4me3_histone_256	A01	2104517	2105071	promoter-TSS	promoter-TSS (BnaA01T0038400ZS)	2	BnaA01G0038400ZS	0.33	0.55	25.05	22.94	9.64	92.88	81.48	80.31	81.63	82.19	78.05	92.76	0.10	0.23	22.28	6.37	0.93	1.88	2.54	1.83	2.36	1.01	2.32	2.46
H3K4me3_histone_257	A01	2108903	2109834	exon	exon (BnaA01T0038600ZS, exon 1 of 1)	310	BnaA01G0038600ZS	0.4	0.61	23.83	3.64	23.07	119.65	109.08	118.45	113.36	104.11	112.94	129.32	0.56	0.82	23.89	13.17	1.30	3.83	4.27	4.32	5.27	4.90	4.33	3.58
H3K4me3_histone_258	A01	2114655	2115782	exon	exon (BnaA01T0038700ZS, exon 1 of 10)	264	BnaA01G0038700ZS	0.51	0.69	23.64	4.06	94.82	383.62	357.26	342.56	408.07	407.14	470.91	399.02	0.19	0.36	24.56	7.03	2.56	7.23	5.29	5.31	4.22	4.00	3.20	4.26
H3K4me3_histone_259	A01	2125143	2126107	exon	exon (BnaA01T0038800ZS, exon 1 of 2)	294	BnaA01G0038800ZS	0.47	0.67	26.47	14.06	35.49	135.15	136.15	147.34	153.32	171.45	173.91	172.91	1.00	1.00	23.25	15.56	5.01	8.62	11.34	9.35	13.80	11.35	13.54	11.02
H3K4me3_histone_260	A01	2130666	2132846	promoter-TSS	promoter-TSS (BnaA01T0038900ZS)	82	BnaA01G0038900ZS	0.98	0.99	24.9	9.78	37.14	205.73	229.63	237.46	204.02	221.92	197.56	184.19	0.01	0.05	20.70	11.43	0.90	2.39	2.40	3.12	2.89	2.39	1.76	1.93
H3K4me3_histone_261	A01	2133295	2134125	promoter-TSS	promoter-TSS (BnaA01T0039100ZS)	-121	BnaA01G0039100ZS	0.31	0.53	25.73	7.2	12.95	38.47	50.87	53.64	49.43	36.73	36.11	33.99	0.03	0.10	24.79	8.68	1.06	3.21	4.55	4.69	5.03	3.60	3.61	3.44
H3K4me3_histone_262	A01	2137206	2138211	Intergenic	Intergenic	3877	None	0.54	0.72	24.73	4.6	14.43	64.05	66.77	61.67	68.38	63.41	54.18	50.15	NA	NA	NA	NA	NA	NA	NA	NA	NA	NA	NA	NA
H3K4me3_histone_263	A01	2142581	2144528	exon	exon (BnaA01T0039200ZS.2, exon 1 of 8)	237	BnaA01G0039200ZS	0.02	0.11	24.43	13.34	80.62	298.75	295.87	388.25	424.5	359.09	430.29	350.53	0.00	0.01	23.52	12.36	22.85	25.29	24.39	66.81	51.05	52.45	43.34	28.27
H3K4me3_histone_264	A01	2147012	2147554	exon	exon (BnaA01T0039300ZS, exon 1 of 1)	1120	BnaA01G0039300ZS	0.7	0.82	22.18	9.53	5.36	16.4	20.78	21.82	19.62	19.59	17.46	22.75	0.00	0.00	24.29	3.98	0.57	0.34	1.07	0.48	0.05	0.00	0.07	0.54
H3K4me3_histone_265	A01	2155653	2156501	intron	intron (BnaA01T0039400ZS, intron 1 of 7)	195	BnaA01G0039400ZS	0	0	24.73	20.26	54.77	255.98	193.44	169.38	195.64	232.86	279.45	243.07	0.00	0.00	23.68	20.16	19.67	48.28	16.75	18.38	26.30	40.73	49.65	43.96
H3K4me3_histone_266	A01	2165643	2168092	exon	exon (BnaA01T0039700ZS, exon 1 of 2)	869	BnaA01G0039700ZS	0	0.02	23.25	0.33	72.59	417.21	362.45	294.56	328.14	329.41	352.5	407.21	0.02	0.07	24.22	20.56	4.10	11.06	5.27	3.76	5.17	6.87	6.18	7.03
H3K4me3_histone_267	A01	2168918	2169830	TTS	TTS (BnaA01T0039700ZS)	177	BnaA01G0039700ZS	0.74	0.85	23.29	1.45	31.43	180.52	190.37	176.94	192.9	194.34	210.25	165.09	0.02	0.07	24.22	20.56	4.10	11.06	5.27	3.76	5.17	6.87	6.18	7.03
H3K4me3_histone_268	A01	2172482	2173381	exon	exon (BnaA01T0039900ZS, exon 1 of 4)	302	BnaA01G0039900ZS	0.3	0.52	23.27	0.58	15.12	71.82	75.27	85.99	68.38	84.28	84.25	81.35	0.09	0.20	26.99	2.71	0.75	2.07	1.87	2.25	1.85	1.51	1.30	1.95
H3K4me3_histone_269	A01	2176686	2177561	TTS	TTS (BnaA01T0040100ZS)	200	BnaA01G0040100ZS	0.46	0.66	20.55	18.38	23.92	226.5	218.82	203.37	220.9	236.59	226.32	204.04	0.00	0.00	24.89	10.89	3.99	13.31	19.40	19.68	21.84	19.89	16.82	13.96
H3K4me3_histone_270	A01	2181060	2182073	intron	intron (BnaA01T0040100ZS, intron 1 of 11)	264	BnaA01G0040100ZS	0.02	0.09	22.14	14.46	26.66	130.51	127.51	137.06	160.37	139.85	144.33	116.6	0.00	0.00	24.89	10.89	3.99	13.31	19.40	19.68	21.84	19.89	16.82	13.96
H3K4me3_histone_271	A01	2192673	2193082	exon	exon (BnaA01T0040300ZS, exon 4 of 4)	1238	BnaA01G0040300ZS	0	0.02	22.39	6.04	13.26	37.73	41.76	42.87	37.95	34.34	42.89	51.02	0.05	0.13	26.79	23.16	0.50	1.05	0.56	0.66	0.17	0.53	0.65	1.06
H3K4me3_histone_272	A01	2194688	2194953	promoter-TSS	promoter-TSS (BnaA01T0040300ZS)	-705	BnaA01G0040300ZS	0.4	0.61	25.88	8.39	10.04	2.31	2.94	5.01	8.51	10.6	9.4	1.79	0.05	0.13	26.79	23.16	0.50	1.05	0.56	0.66	0.17	0.53	0.65	1.06
H3K4me3_histone_273	A01	2195441	2195899	intron	intron (BnaA01T0040400ZS, intron 14 of 16)	-1555	BnaA01G0040400ZS	0.25	0.47	25.08	8.94	23.52	8.77	6.31	15.18	25.62	29.28	30.07	6.84	0.06	0.15	24.74	3.71	1.45	5.17	4.61	4.24	3.56	3.94	2.69	4.26
H3K4me3_histone_274	A01	2196600	2196949	intron	intron (BnaA01T0040400ZS, intron 11 of 16)	-2659	BnaA01G0040400ZS	0	0.04	23.18	17.63	15.18	34.91	27.96	29.99	47.4	41.49	50.22	32.14	0.06	0.15	24.74	3.71	1.45	5.17	4.61	4.24	3.56	3.94	2.69	4.26
H3K4me3_histone_275	A01	2199572	2200160	intron	intron (BnaA01T0040400ZS, intron 1 of 16)	141	BnaA01G0040400ZS	0.36	0.57	23.66	16.57	15.78	89.35	99.22	90.36	96.51	99.7	99.39	89.09	0.06	0.15	24.74	3.71	1.45	5.17	4.61	4.24	3.56	3.94	2.69	4.26
H3K4me3_histone_276	A01	2203019	2203502	exon	exon (BnaA01T0040500ZS, exon 1 of 2)	527	BnaA01G0040500ZS	0.74	0.85	24.63	15.07	11.23	38.58	47.21	50.98	49.19	49.65	59.27	49.6	0.02	0.07	23.73	5.85	11.58	28.95	41.89	37.65	27.51	26.94	30.27	34.75
H3K4me3_histone_277	A01	2211615	2212937	intron	intron (BnaA01T0040800ZS, intron 10 of 15)	3312	BnaA01G0040800ZS	0	0	23.35	6.56	57.13	130.7	187.27	170.42	116.68	100.23	92.25	125.91	0.10	0.23	26.02	4.16	2.35	9.08	9.86	8.76	8.12	7.44	6.37	7.03
H3K4me3_histone_278	A01	2216146	2217345	promoter-TSS	promoter-TSS (BnaA01T0040800ZS)	58	BnaA01G0040800ZS	0.02	0.11	25.34	2.32	21.12	152.52	156.1	157.31	123.69	140.06	128.36	144.17	0.10	0.23	26.02	4.16	2.35	9.08	9.86	8.76	8.12	7.44	6.37	7.03
H3K4me3_histone_279	A01	2227412	2228310	exon	exon (BnaA01T0040900ZS, exon 1 of 9)	403	BnaA01G0040900ZS	0.01	0.07	24.2	18.55	56.07	225.45	228.39	205.22	248.69	251.67	308.79	235.31	0.42	0.67	24.30	7.47	3.48	22.05	21.97	21.69	22.50	22.66	17.15	19.42
H3K4me3_histone_280	A01	2234750	2235442	promoter-TSS	promoter-TSS (BnaA01T0041100ZS)	-83	BnaA01G0041100ZS	0.06	0.21	26.61	3.02	15.89	66.41	81.35	68.91	55.86	53.85	53.42	59.89	0.00	0.00	24.40	3.67	1.25	2.82	2.91	2.52	1.51	1.12	0.94	2.84
H3K4me3_histone_281	A01	2238800	2241476	intron	intron (BnaA01T0041300ZS, intron 1 of 3)	891	BnaA01G0041300ZS	0	0.01	25.5	4.17	161.87	523.79	564.73	506.73	419.24	347.52	291.63	419.1	0.00	0.00	24.68	0.31	48.96	98.68	42.95	8.39	7.30	9.97	16.15	61.66
H3K4me3_histone_282	A01	2246708	2248371	intron	intron (BnaA01T0041400ZS, intron 1 of 3)	277	BnaA01G0041400ZS	0	0.01	23.99	8.69	54.91	69.54	139.62	157.09	116.59	97.96	83.07	58.31	0.01	0.04	23.95	5.37	7.61	0.12	13.15	2.61	0.59	0.15	1.82	0.17
H3K4me3_histone_283	A01	2250940	2252061	exon	exon (BnaA01T0041500ZS, exon 1 of 1)	1870	BnaA01G0041500ZS	0.34	0.56	25.18	7.08	24.63	91.5	85.2	110.49	103.1	87.37	87.13	99.57	0.13	0.27	24.76	7.02	0.20	0.08	0.35	0.11	0.31	0.14	0.10	0.07
H3K4me3_histone_284	A01	2273339	2274573	exon	exon (BnaA01T0041800ZS, exon 1 of 7)	403	BnaA01G0041800ZS	0.05	0.19	25.26	7.51	19.87	64.04	78.21	85.97	70.57	76.65	65.55	54.77	0.12	0.25	26.80	3.96	0.73	1.70	2.59	1.89	1.75	1.54	1.03	1.39
H3K4me3_histone_285	A01	2275087	2276071	TTS	TTS (BnaA01T0042000ZS)	354	BnaA01G0042000ZS	0.5	0.69	24.87	5.74	23.44	182.94	176.23	182.9	190.61	185.1	192.7	185.46	0.42	0.66	24.26	4.71	0.48	0.29	0.92	0.48	0.40	0.20	0.25	0.23
H3K4me3_histone_286	A01	2277821	2278614	promoter-TSS	promoter-TSS (BnaA01T0042000ZS)	264	BnaA01G0042000ZS	0.17	0.37	24.84	1.41	20.28	125.94	142.15	109.6	117.1	121.39	127.57	115.2	0.42	0.66	24.26	4.71	0.48	0.29	0.92	0.48	0.40	0.20	0.25	0.23
H3K4me3_histone_287	A01	2289785	2290342	exon	exon (BnaA01T0042300ZS, exon 1 of 4)	336	BnaA01G0042300ZS	0.1	0.28	22.89	6.49	13.6	31.23	27.99	47.76	26.45	31.33	23.06	38.61	0.02	0.08	24.55	8.35	0.13	0.00	0.00	0.24	0.05	0.04	0.03	0.00
H3K4me3_histone_288	A01	2304369	2305315	intron	intron (BnaA01T0042600ZS, intron 2 of 9)	2079	BnaA01G0042600ZS	0.29	0.51	24.58	21.17	8.29	29.36	23.52	23.26	21.56	25.9	25.31	27.32	0.00	0.02	24.89	10.79	30.17	92.42	128.82	132.97	145.50	138.72	129.41	102.31
H3K4me3_histone_289	A01	2308939	2309867	TTS	TTS (BnaA01T0042600ZS)	151	BnaA01G0042600ZS	0.71	0.83	22.32	7.49	20.69	106.14	117.55	114.26	108.7	120.72	95.75	122.34	0.00	0.02	24.89	10.79	30.17	92.42	128.82	132.97	145.50	138.72	129.41	102.31
H3K4me3_histone_290	A01	2314178	2315638	exon	exon (BnaA01T0042800ZS, exon 1 of 9)	256	BnaA01G0042800ZS	0	0.02	22.22	20.05	36.46	267.26	234.31	236.48	224.71	270.11	282.48	243.63	0.00	0.00	22.57	19.33	3.72	8.38	5.38	7.14	5.43	9.52	11.72	5.77
H3K4me3_histone_291	A01	2317464	2318325	TTS	TTS (BnaA01T0042800ZS)	116	BnaA01G0042800ZS	0.49	0.68	23.88	19.39	25.47	121.09	142.52	126.57	125.31	136.19	135.4	107.48	0.00	0.00	22.57	19.33	3.72	8.38	5.38	7.14	5.43	9.52	11.72	5.77
H3K4me3_histone_292	A01	2324465	2325316	promoter-TSS	promoter-TSS (BnaA01T0043000ZS)	-350	BnaA01G0043000ZS	0	0	27.45	0.68	27.97	148.38	150.62	134.32	112.43	115.83	107.76	133.27	0.22	0.41	26.12	24.64	2.14	9.55	9.33	10.00	7.57	8.64	7.97	9.92
H3K4me3_histone_293	A01	2336927	2338780	intron	intron (BnaA01T0043100ZS, intron 1 of 10)	612	BnaA01G0043100ZS	0.78	0.88	26.21	19.66	36.2	284.37	264.05	252.23	277.25	250.31	272.21	263.51	0.03	0.11	23.16	0.98	7.79	30.40	22.75	20.64	18.12	20.07	22.11	25.83
H3K4me3_histone_294	A01	2340713	2341885	promoter-TSS	promoter-TSS (BnaA01T0043200ZS)	-433	BnaA01G0043200ZS	0.82	0.9	23.66	19.32	23.63	204.71	189.16	192.85	195.98	189.31	213.49	178.81	0.05	0.14	24.53	2.09	0.03	0.00	0.01	0.00	0.00	0.04	0.00	0.00
H3K4me3_histone_295	A01	2344700	2345075	TTS	TTS (BnaA01T0043200ZS)	332	BnaA01G0043200ZS	0.02	0.1	22.94	18.82	10.51	33.52	17.75	19.97	24.64	33.57	24.17	27.08	0.05	0.14	24.53	2.09	0.03	0.00	0.01	0.00	0.00	0.04	0.00	0.00
H3K4me3_histone_296	A01	2346265	2346492	TTS	TTS (BnaA01T0043500ZS)	221	BnaA01G0043500ZS	0	0.02	24.74	6.8	8.89	19.69	32.59	27.78	26.98	20.16	17.33	19.31	0.20	0.38	26.05	8.01	2.06	11.64	12.21	12.06	12.28	11.79	9.50	9.80
H3K4me3_histone_297	A01	2351344	2352712	intron	intron (BnaA01T0043500ZS, intron 1 of 19)	539	BnaA01G0043500ZS	0.06	0.21	26.37	13.72	148.64	705.96	673.6	710.69	849.21	796.41	891.38	758.54	0.20	0.38	26.05	8.01	2.06	11.64	12.21	12.06	12.28	11.79	9.50	9.80
H3K4me3_histone_298	A01	2353190	2355342	promoter-TSS	promoter-TSS (BnaA01T0043700ZS)	-436	BnaA01G0043700ZS	0	0.01	24.98	11.52	59.33	408.37	433.18	495.56	498.31	457.35	442.7	402.81	0.54	0.80	24.28	15.16	0.67	0.77	0.74	0.96	1.44	1.76	1.21	1.28
H3K4me3_histone_299	A01	2360922	2361548	intron	intron (BnaA01T0043800ZS, intron 1 of 16)	218	BnaA01G0043800ZS	0.73	0.84	25.07	17.96	17.32	143.98	145.04	133.67	140.96	147.14	145.42	163.04	0.53	0.80	23.43	13.52	0.77	2.95	2.71	2.48	3.07	2.74	2.15	2.20
H3K4me3_histone_300	A01	2363928	2365143	TTS	TTS (BnaA01T0044000ZS)	259	BnaA01G0044000ZS	0.01	0.06	24.23	1.63	25.85	240.37	229.05	220.6	206.14	207.48	215.53	254.28	0.13	0.27	24.67	14.85	1.30	2.30	3.25	3.19	3.96	3.85	4.06	2.93
H3K4me3_histone_301	A01	2366938	2368011	intron	intron (BnaA01T0044000ZS, intron 1 of 9)	311	BnaA01G0044000ZS	0.02	0.08	24.1	10.6	17.4	57.08	65.7	91.95	83.95	73.48	63.48	65.56	0.13	0.27	24.67	14.85	1.30	2.30	3.25	3.19	3.96	3.85	4.06	2.93
H3K4me3_histone_302	A01	2368556	2369349	exon	exon (BnaA01T0044100ZS, exon 2 of 11)	254	BnaA01G0044100ZS	0.24	0.46	24.07	18.14	43.22	289.61	275.25	264.56	311.91	303.41	352.55	282.11	0.00	0.02	26.33	3.26	1.48	8.62	7.78	7.53	7.10	6.61	5.89	7.03
H3K4me3_histone_303	A01	2376640	2377993	intron	intron (BnaA01T0044200ZS, intron 1 of 16)	480	BnaA01G0044200ZS	0.9	0.95	24.41	12.45	22.84	104.63	106.41	111.71	104.85	118.37	107.76	110.17	0.03	0.10	21.78	1.53	0.74	5.33	4.91	4.63	4.22	4.97	5.15	5.18
H3K4me3_histone_304	A01	2380585	2381622	exon	exon (BnaA01T0044300ZS, exon 1 of 5)	457	BnaA01G0044300ZS	0.44	0.64	21.85	0.59	47.52	332.86	324.4	288.78	335.55	333.34	355.6	317.78	0.39	0.63	22.42	7.40	6.90	55.96	64.72	58.11	59.98	57.27	56.11	59.02
H3K4me3_histone_305	A01	2383591	2384496	exon	exon (BnaA01T0044400ZS, exon 2 of 9)	517	BnaA01G0044400ZS	0.18	0.38	26.43	2.31	16.12	99.74	112.34	103.35	93.64	103.16	86.53	94.84	0.19	0.36	27.13	26.03	1.46	10.02	10.60	8.83	8.33	8.56	8.86	9.78
H3K4me3_histone_306	A01	2389037	2391745	promoter-TSS	promoter-TSS (BnaA01T0044600ZS)	-315	BnaA01G0044600ZS	0	0.03	23.64	5.79	86.2	281.42	379.46	348.55	304.74	283.03	261.73	328.98	0.00	0.00	24.15	3.75	7.56	15.81	20.87	12.86	8.81	7.03	5.78	16.25
H3K4me3_histone_307	A01	2392797	2394203	exon	exon (BnaA01T0044700ZS, exon 1 of 10)	341	BnaA01G0044700ZS	0.84	0.91	24.04	22.26	19.14	317.06	313.55	287.22	304.99	299.77	320.14	315.31	0.96	1.00	23.17	13.01	3.51	16.43	19.85	17.57	21.97	19.42	19.89	19.47
H3K4me3_histone_308	A01	2395864	2396903	TTS	TTS (BnaA01T0044700ZS)	297	BnaA01G0044700ZS	0.23	0.45	24.83	22.88	22.87	146.49	167.06	132.91	145.25	135.33	134.22	141.61	0.96	1.00	23.17	13.01	3.51	16.43	19.85	17.57	21.97	19.42	19.89	19.47
H3K4me3_histone_309	A01	2400294	2401406	TTS	TTS (BnaA01T0044900ZS)	177	BnaA01G0044900ZS	0.11	0.3	22.74	13.5	22.69	228.05	223.37	239.61	247.07	228.48	239.02	240.09	1.00	1.00	24.10	20.60	0.00	0.00	0.00	0.00	0.00	0.00	0.00	0.00
H3K4me3_histone_310	A01	2410030	2410933	promoter-TSS	promoter-TSS (BnaA01T0045200ZS)	97	BnaA01G0045200ZS	0.04	0.16	26.63	11.1	11.58	82.76	84.81	98.82	101.33	91.28	90.61	89.17	0.32	0.54	22.22	6.59	0.27	0.66	0.76	0.68	0.43	0.63	0.40	0.78
H3K4me3_histone_311	A01	2417391	2419005	exon	exon (BnaA01T0045300ZS, exon 2 of 11)	491	BnaA01G0045300ZS	0.37	0.58	24.42	12.97	32	215.17	231.88	245.24	235.74	240.87	233.1	206.12	0.00	0.01	25.12	12.45	2.44	8.42	9.93	11.53	12.75	12.81	10.35	8.25
H3K4me3_histone_312	A01	2435580	2436256	promoter-TSS	promoter-TSS (BnaA01T0045500ZS)	-933	BnaA01G0045500ZS	0	0.03	26.88	2.3	22.47	72.33	93.89	73.68	58.25	64.93	57.55	53.39	0.28	0.48	25.74	6.33	0.95	1.73	3.21	3.06	2.50	2.01	1.60	1.73
H3K4me3_histone_313	A01	2439558	2440794	exon	exon (BnaA01T0045600ZS, exon 1 of 2)	380	BnaA01G0045600ZS	0.73	0.84	24.86	14.51	42.73	257.56	228.79	254.37	262.28	268.37	281.22	285.92	0.87	1.00	22.30	19.09	0.58	2.47	2.81	2.48	2.98	2.92	2.90	2.53
H3K4me3_histone_314	A01	2446935	2449223	promoter-TSS	promoter-TSS (BnaA01T0045700ZS)	-171	BnaA01G0045700ZS	0.75	0.86	24.15	16.37	45.15	437.34	482.42	438.46	470.37	461.2	494.24	433.3	0.44	0.68	25.00	22.92	0.48	2.75	2.43	1.91	2.57	2.26	1.99	2.49
H3K4me3_histone_315	A01	2456470	2457968	exon	exon (BnaA01T0046000ZS, exon 1 of 5)	514	BnaA01G0046000ZS	0.31	0.53	24.94	8.4	28.05	238.03	205.72	223.22	236.56	207.06	219.85	227.66	0.00	0.00	23.58	9.08	4.54	10.27	8.27	14.55	12.43	7.18	5.50	8.53
H3K4me3_histone_316	A01	2461596	2462163	promoter-TSS	promoter-TSS (BnaA01T0046100ZS)	97	BnaA01G0046100ZS	0.04	0.17	22.16	7.16	12.48	36.65	36.49	47.76	29.75	37.49	27.91	44.43	0.06	0.14	22.57	8.03	1.09	1.88	2.00	2.93	2.02	1.40	1.60	1.81
H3K4me3_histone_317	A01	2463936	2465280	exon	exon (BnaA01T0046200ZS, exon 2 of 8)	220	BnaA01G0046200ZS	0.55	0.72	24.4	12.55	27.68	185.03	199.13	211.18	212.08	188.75	216.7	177.16	0.93	1.00	22.96	21.68	2.28	12.07	13.77	11.58	13.73	14.49	14.06	13.14
H3K4me3_histone_318	A01	2466764	2468010	promoter-TSS	promoter-TSS (BnaA01T0046300ZS)	-234	BnaA01G0046300ZS	0.86	0.93	23.7	18.83	27.03	190.76	189.13	183.4	180.04	184.82	199.91	166.35	0.21	0.38	23.83	19.07	4.70	17.99	14.68	12.81	12.39	13.86	13.11	12.57
H3K4me3_histone_319	A01	2479507	2480970	exon	exon (BnaA01T0046500ZS, exon 1 of 17)	545	BnaA01G0046500ZS	0.29	0.51	24.34	15.8	55.87	431.73	423.14	426.03	470.2	430.99	478.2	412.53	0.07	0.17	24.49	8.12	2.92	7.46	6.59	8.38	6.66	5.77	3.44	4.51
H3K4me3_histone_320	A01	2485267	2486470	exon	exon (BnaA01T0046600ZS, exon 1 of 29)	120	BnaA01G0046600ZS	0.63	0.78	21.62	0.33	15.18	225.88	230.65	219.33	230.04	223.63	239.82	218.16	0.37	0.60	24.34	8.09	0.79	4.31	3.87	4.04	3.67	3.54	3.19	3.45
H3K4me3_histone_321	A01	2500048	2501774	promoter-TSS	promoter-TSS (BnaA01T0046700ZS)	-224	BnaA01G0046700ZS	0.82	0.9	25.3	16.67	16.01	135.63	115.83	127.88	119.76	126.43	124.53	145.23	0.27	0.47	24.51	19.87	1.19	6.16	4.86	5.80	5.01	5.90	6.23	5.09
H3K4me3_histone_322	A01	2504184	2505846	TTS	TTS (BnaA01T0046800ZS)	435	BnaA01G0046800ZS	0	0.02	24.48	2.77	55.65	299.69	266.09	247.64	244.48	206.16	196.73	303.02	0.81	1.00	24.92	23.72	0.27	0.46	0.46	0.50	0.35	0.39	0.39	0.52
H3K4me3_histone_323	A01	2521146	2522136	exon	exon (BnaA01T0047400ZS, exon 1 of 6)	205	BnaA01G0047400ZS	0	0.02	26.18	6.24	27.92	155.89	177.83	188.37	182.11	147.54	152.45	154.74	0.00	0.00	25.57	6.53	4.24	2.93	11.49	7.75	6.46	5.47	3.78	2.77
H3K4me3_histone_324	A01	2522801	2523763	intron	intron (BnaA01T0047500ZS, intron 2 of 5)	351	BnaA01G0047500ZS	0	0	24.72	4.74	18.75	48.47	71.21	57.89	42.42	36.07	35.77	45.47	0.01	0.04	25.93	3.27	0.64	0.83	1.06	0.79	0.26	0.43	0.07	0.36
H3K4me3_histone_325	A01	2541657	2543502	promoter-TSS	promoter-TSS (BnaA01T0047800ZS)	51	BnaA01G0047800ZS	0.51	0.7	24.73	16.31	39.93	336.17	318.4	327.75	337.05	337.01	339.79	307.1	0.55	0.81	24.44	2.03	2.44	7.65	4.30	5.54	3.77	3.86	2.57	7.18
H3K4me3_histone_326	A01	2550832	2552218	intron	intron (BnaA01T0048000ZS, intron 1 of 12)	311	BnaA01G0048000ZS	0.42	0.62	25.34	19.95	16.31	163.31	162.84	170.42	152.13	173.51	159.46	169.82	0.09	0.20	26.26	22.27	3.09	16.23	15.54	12.00	12.95	13.94	12.99	13.89
H3K4me3_histone_327	A01	2556175	2557251	intron	intron (BnaA01T0048100ZS, intron 1 of 9)	352	BnaA01G0048100ZS	0	0.02	26.88	13.61	39.29	202.57	201.03	200.06	223.94	243.54	247.01	205.03	0.20	0.37	26.02	5.95	1.46	5.75	6.27	5.51	5.94	5.61	3.71	4.57
H3K4me3_histone_328	A01	2561126	2561613	intron	intron (BnaA01T0048200ZS, intron 3 of 7)	820	BnaA01G0048200ZS	0.25	0.47	25.45	6.91	8.2	15.81	10.25	20.2	14.88	18.58	11.94	11.94	0.00	0.00	24.42	10.52	2.58	1.38	2.81	4.74	6.33	2.67	1.72	1.60
H3K4me3_histone_329	A01	2566613	2568090	TTS	TTS (BnaA01T0048300ZS)	501	BnaA01G0048300ZS	0	0.01	26.83	3.52	50.49	147.09	155.12	136.23	101.23	95.93	78.62	88.53	0.06	0.15	24.25	23.20	8.51	17.30	15.04	13.42	14.52	17.45	14.88	24.48
H3K4me3_histone_330	A01	2573044	2574666	promoter-TSS	promoter-TSS (BnaA01T0048400ZS)	7	BnaA01G0048400ZS	0	0	25.41	1.21	72.18	341.49	326.19	290.15	245.28	228.46	225.95	315.34	0.06	0.15	22.50	4.46	22.89	89.94	82.49	75.15	75.38	54.06	58.15	87.40
H3K4me3_histone_331	A01	2575809	2576566	exon	exon (BnaA01T0048500ZS, exon 3 of 4)	791	BnaA01G0048500ZS	0.11	0.29	23.59	10.02	25.42	42.99	43.72	81.42	55.77	55.77	41.53	61.39	0.13	0.26	23.65	14.09	0.09	0.00	0.04	0.00	0.14	0.05	0.00	0.07
H3K4me3_histone_332	A01	2579725	2584210	exon	exon (BnaA01T0048600ZS, exon 4 of 14)	2061	BnaA01G0048600ZS	0.09	0.26	23.55	1.95	323.73	1338.8	1374.83	1111.87	1170.67	1133.05	1139.89	1404.71	0.12	0.26	25.21	3.44	217.30	817.14	881.69	819.42	682.16	677.50	594.82	671.12
H3K4me3_histone_333	A01	2584440	2584700	TTS	TTS (BnaA01T0048600ZS)	4423	BnaA01G0048600ZS	0.13	0.33	25.94	6.49	7.91	3.43	6.96	6.82	7.52	9.26	8.92	3.09	0.12	0.26	25.21	3.44	217.30	817.14	881.69	819.42	682.16	677.50	594.82	671.12
H3K4me3_histone_334	A01	2587875	2589317	intron	intron (BnaA01T0048700ZS, intron 2 of 8)	397	BnaA01G0048700ZS	0.08	0.25	24.49	15.19	36.67	230.4	244.56	246.32	255.95	262.57	265.6	219.21	0.00	0.02	25.53	9.28	2.32	8.82	10.14	9.53	11.91	10.16	7.27	8.71
H3K4me3_histone_335	A01	2611137	2613061	exon	exon (BnaA01T0049100ZS, exon 3 of 10)	719	BnaA01G0049100ZS	0	0	26.44	8.06	54.97	240.28	290.95	330.16	317.47	289.87	283.83	280.52	0.02	0.09	24.96	5.56	14.46	27.69	52.80	44.18	40.07	30.10	36.11	30.13
H3K4me3_histone_336	A01	2614514	2615313	intron	intron (BnaA01T0049200ZS, intron 1 of 3)	182	BnaA01G0049200ZS	0.67	0.8	26.44	25.66	19.83	87.24	94.77	85.77	69.99	73.4	87.38	78.09	0.16	0.32	26.13	16.64	2.26	9.57	9.89	7.70	10.50	11.35	9.92	10.16
H3K4me3_histone_337	A01	2617030	2618359	exon	exon (BnaA01T0049300ZS, exon 1 of 21)	528	BnaA01G0049300ZS	0.28	0.51	22.92	21.65	57.65	240.77	215.91	213.5	246.27	254.44	296.58	239.38	0.00	0.00	24.00	19.59	2.00	2.29	1.03	0.73	0.77	2.27	3.93	1.29
H3K4me3_histone_338	A01	2628038	2629979	promoter-TSS	promoter-TSS (BnaA01T0049400ZS)	-34	BnaA01G0049400ZS	0.11	0.3	25.13	15.03	59.43	411.38	434.75	420.75	466.57	438.07	520.75	432.32	0.07	0.17	24.19	13.01	1.08	5.04	5.88	6.12	6.55	6.74	5.85	5.90
H3K4me3_histone_339	A01	2634008	2635184	exon	exon (BnaA01T0049600ZS, exon 2 of 2)	614	BnaA01G0049600ZS	0.06	0.21	23.61	5.99	26.97	147.47	169.75	175.2	153.45	143.87	153.7	141.23	0.00	0.00	24.84	0.94	1.38	2.57	1.76	0.37	0.25	0.25	0.21	1.64
H3K4me3_histone_340	A01	2649581	2649974	promoter-TSS	promoter-TSS (BnaA01T0049800ZS)	58	BnaA01G0049800ZS	0.87	0.93	24.55	18.59	6.76	15.89	22.87	16.82	17.41	22.94	19.05	16.11	0.00	0.00	24.58	21.06	5.36	10.28	2.66	2.34	4.63	6.21	8.94	11.33
H3K4me3_histone_341	A01	2659273	2660705	exon	exon (BnaA01T0050100ZS, exon 1 of 12)	394	BnaA01G0050100ZS	0.76	0.86	24.01	6.58	20.25	305.32	311.92	293.69	312.47	297.04	299.55	293.31	0.89	1.00	23.06	18.42	4.38	13.82	12.22	11.37	10.34	12.82	9.91	9.39
H3K4me3_histone_342	A01	2661220	2661617	exon	exon (BnaA01T0050200ZS, exon 1 of 12)	103	BnaA01G0050200ZS	0.31	0.53	21.89	8.16	7.23	18.75	22.94	22.16	16.26	17.89	19.12	21.77	0.48	0.74	24.37	11.10	0.34	0.90	1.24	1.41	1.07	1.46	1.19	0.91
H3K4me3_histone_343	A01	2669182	2670214	intron	intron (BnaA01T0050400ZS, intron 2 of 18)	381	BnaA01G0050400ZS	0.27	0.49	25.2	23.36	15.4	113.6	108.58	118.79	100.99	108.07	113.48	106.06	0.92	1.00	22.04	16.53	1.52	6.80	6.06	5.91	5.84	6.17	5.15	5.01
H3K4me3_histone_344	A01	2690110	2690858	exon	exon (BnaA01T0050600ZS, exon 1 of 1)	235	BnaA01G0050600ZS	0.01	0.06	24.99	17.52	25.82	122.49	119.76	111.64	141.03	144.22	159.06	133.12	0.86	1.00	23.98	19.53	4.90	8.39	4.87	12.75	3.31	6.24	9.46	8.14
H3K4me3_histone_345	A01	2712270	2714085	Intergenic	Intergenic	-11828	None	0.12	0.31	25.56	11.29	73.48	765.7	785.67	818.29	851.31	802.03	807.03	837.62	NA	NA	NA	NA	NA	NA	NA	NA	NA	NA	NA	NA
H3K4me3_histone_346	A01	2715796	2717725	Intergenic	Intergenic	11011	None	0.08	0.24	25.08	9.74	85.23	884.07	868.7	953.59	987.11	861.71	883.38	942.68	NA	NA	NA	NA	NA	NA	NA	NA	NA	NA	NA	NA
H3K4me3_histone_347	A01	2726872	2727934	intron	intron (BnaA01T0050800ZS, intron 1 of 9)	368	BnaA01G0050800ZS	0.08	0.24	25.78	17.96	34.08	335.91	307.53	310.36	345.05	334.48	352.31	349.58	0.01	0.06	24.32	14.13	1.62	7.20	6.54	7.52	7.65	8.43	6.47	5.72
H3K4me3_histone_348	A01	2732676	2733237	exon	exon (BnaA01T0050900ZS, exon 1 of 3)	251	BnaA01G0050900ZS	0.53	0.71	22.2	5.36	21.78	124.62	119.85	135.04	111.93	123.27	119.58	143.76	0.73	1.00	24.21	4.54	0.24	0.26	0.47	0.22	0.26	0.24	0.19	0.36
H3K4me3_histone_349	A01	2739008	2739744	intron	intron (BnaA01T0051000ZS, intron 1 of 11)	402	BnaA01G0051000ZS	0.53	0.71	24.7	2.25	9.08	36.25	40.01	44.89	33.2	38.9	34.16	40.19	0.10	0.22	26.89	0.92	0.24	0.60	0.48	0.46	0.56	0.39	0.35	0.49
H3K4me3_histone_350	A01	2742521	2743096	intron	intron (BnaA01T0051100ZS, intron 1 of 9)	112	BnaA01G0051100ZS	0.14	0.34	26.4	24.42	12.78	86.96	87.75	77.55	76.64	88.46	80.6	87.93	0.00	0.02	24.16	17.10	5.48	13.72	12.26	13.66	16.43	18.54	21.47	15.34
H3K4me3_histone_351	A01	2754118	2755403	exon	exon (BnaA01T0051200ZS, exon 1 of 10)	529	BnaA01G0051200ZS	0.22	0.44	22.47	1.59	36.49	176.5	145.76	149.66	139.74	142.32	168.57	177.38	0.75	1.00	23.54	4.46	0.46	0.84	0.90	0.80	0.44	0.61	0.34	0.47
H3K4me3_histone_352	A01	2755765	2756524	promoter-TSS	promoter-TSS (BnaA01T0051200ZS)	-855	BnaA01G0051200ZS	0.18	0.39	23.04	10.23	26.88	117.13	136.71	153.2	143.09	151.24	128.74	139.78	0.75	1.00	23.54	4.46	0.46	0.84	0.90	0.80	0.44	0.61	0.34	0.47
H3K4me3_histone_353	A01	2770737	2771967	exon	exon (BnaA01T0051300ZS, exon 5 of 30)	1968	BnaA01G0051300ZS	0.19	0.4	27.1	26.94	18.19	190.7	178.83	172.17	167.99	160.85	168.21	177.7	0.21	0.39	24.24	19.34	0.53	2.54	1.95	2.03	2.00	2.17	1.71	2.09
H3K4me3_histone_354	A01	2772551	2774807	promoter-TSS	promoter-TSS (BnaA01T0051300ZS)	-96	BnaA01G0051300ZS	0.03	0.12	22.93	21.06	35.83	473.63	430.92	444.9	446.07	445.75	492.85	475.34	0.21	0.39	24.24	19.34	0.53	2.54	1.95	2.03	2.00	2.17	1.71	2.09
H3K4me3_histone_355	A01	2781450	2782204	promoter-TSS	promoter-TSS (BnaA01T0051600ZS)	-389	BnaA01G0051600ZS	0.05	0.18	21.64	6.76	19.04	57.42	68.66	73.34	56.16	61	51.23	65.63	0.71	0.99	25.21	19.12	0.05	0.06	0.11	0.03	0.07	0.07	0.09	0.06
H3K4me3_histone_356	A01	2793398	2794266	promoter-TSS	promoter-TSS (BnaA01T0051700ZS)	64	BnaA01G0051700ZS	0.78	0.87	25.37	17.8	18.81	148.59	145.4	140.61	150.55	146.88	160.26	146.58	0.02	0.08	26.99	2.75	1.89	7.79	7.25	6.11	6.65	6.08	5.09	5.47
H3K4me3_histone_357	A01	2807201	2808444	promoter-TSS	promoter-TSS (BnaA01T0051900ZS)	-43	BnaA01G0051900ZS	0.29	0.51	25.5	15.15	21.98	246.92	242.9	255.85	245.6	264.07	264.26	248.13	0.13	0.27	25.99	5.88	2.43	9.85	11.19	10.41	11.44	9.84	8.26	8.25
H3K4me3_histone_358	A01	2817794	2818788	intron	intron (BnaA01T0052100ZS.1, intron 1 of 4)	208	BnaA01G0052100ZS	0.31	0.53	25.44	20.03	37.18	216.51	231.52	193.51	196.03	220.88	241.39	205.62	0.60	0.87	24.90	4.93	2.40	12.66	12.14	11.78	10.19	11.15	10.07	10.05
H3K4me3_histone_359	A01	2823610	2824186	promoter-TSS	promoter-TSS (BnaA01T0052200ZS)	-657	BnaA01G0052200ZS	0.05	0.18	22.57	6.61	18.37	54.73	50.77	67.89	46.71	42.43	34.06	65.58	0.03	0.11	24.16	0.78	0.01	0.00	0.01	0.00	0.00	0.00	0.00	0.00
H3K4me3_histone_360	A01	2834081	2835276	Intergenic	Intergenic	10123	None	0.51	0.69	22.43	7.78	31.15	160.03	162.62	159.63	141.75	141.27	118.26	151.99	NA	NA	NA	NA	NA	NA	NA	NA	NA	NA	NA	NA
H3K4me3_histone_361	A01	2842273	2843113	Intergenic	Intergenic	3390	None	0.65	0.79	24.74	3.85	13.26	103.27	115.77	107.41	104.18	101.18	96.77	101.24	NA	NA	NA	NA	NA	NA	NA	NA	NA	NA	NA	NA
H3K4me3_histone_362	A01	2850121	2851351	exon	exon (BnaA01T0052400ZS, exon 1 of 2)	117	BnaA01G0052400ZS	0.43	0.63	22.4	2.26	38.66	267.46	271.87	248.93	267.93	273.61	289.39	262.15	0.00	0.00	24.91	16.19	4.19	13.22	11.97	13.16	16.60	18.89	18.13	12.76
H3K4me3_histone_363	A01	2852544	2853175	TTS	TTS (BnaA01T0052400ZS)	2240	BnaA01G0052400ZS	0.31	0.53	24.07	18.31	14.04	100.62	89.12	98.53	96.17	110.69	113.62	96.89	0.00	0.00	24.91	16.19	4.19	13.22	11.97	13.16	16.60	18.89	18.13	12.76
H3K4me3_histone_364	A01	2855201	2859102	promoter-TSS	promoter-TSS (BnaA01T0052500ZS)	-942	BnaA01G0052500ZS	0.07	0.21	23.75	16.49	80.32	809.7	826.07	806.82	883.63	833.31	924.36	765.07	0.00	0.00	25.29	0.89	9.37	28.68	28.47	18.87	18.45	14.46	19.04	24.48
H3K4me3_histone_365	A01	2859611	2860682	exon	exon (BnaA01T0052700ZS, exon 1 of 6)	162	BnaA01G0052700ZS	0.1	0.27	25.96	0.28	23.49	178.9	180.48	159.27	166.42	146.58	170.9	178.19	0.06	0.14	25.71	0.36	1.11	4.05	4.24	2.53	3.20	3.21	3.21	2.98
H3K4me3_histone_366	A01	2864567	2865261	TTS	TTS (BnaA01T0052900ZS)	157	BnaA01G0052900ZS	0.72	0.83	25.3	21.25	10.94	66.5	64.28	57.16	56.91	63.02	57.79	60.01	0.29	0.50	24.03	5.14	2.97	10.22	7.89	7.46	5.75	7.68	5.81	7.04
H3K4me3_histone_367	A01	2870267	2871105	promoter-TSS	promoter-TSS (BnaA01T0052900ZS)	3	BnaA01G0052900ZS	0.93	0.96	26.41	1.66	21.88	115.82	119.93	109.6	96.72	104.19	93.57	96.06	0.29	0.50	24.03	5.14	2.97	10.22	7.89	7.46	5.75	7.68	5.81	7.04
H3K4me3_histone_368	A01	2887377	2888478	promoter-TSS	promoter-TSS (BnaA01T0053100ZS)	249	BnaA01G0053100ZS	0.39	0.6	23.59	16.96	26.84	221.6	230.09	208.01	231.97	228.74	241.04	208.36	1.00	1.00	24.10	20.60	0.00	0.00	0.00	0.00	0.00	0.00	0.00	0.00
H3K4me3_histone_369	A01	2889153	2889989	promoter-TSS	promoter-TSS (BnaA01T0053300ZS)	-286	BnaA01G0053300ZS	0.82	0.9	25.14	17.1	21.36	94.39	97.03	99.54	79.15	90.48	107.11	102.33	0.41	0.65	26.57	20.35	1.87	5.97	7.03	6.91	6.35	6.90	7.45	8.46
H3K4me3_histone_370	A01	2904020	2904424	exon	exon (BnaA01T0053500ZS, exon 1 of 12)	298	BnaA01G0053500ZS	0.77	0.86	23.78	4.32	7.79	24.93	15.92	21.7	15.53	21.8	13.64	23.02	0.20	0.37	23.79	22.50	0.06	0.03	0.04	0.04	0.00	0.00	0.12	0.03
H3K4me3_histone_371	A01	2904998	2906383	exon	exon (BnaA01T0053600ZS, exon 2 of 4)	176	BnaA01G0053600ZS	0.52	0.7	26.96	14.88	16.52	147.29	151.27	143.54	158.76	169.44	152.88	152.43	0.08	0.19	26.35	17.76	3.37	18.54	16.68	17.49	20.24	19.69	19.17	22.07
H3K4me3_histone_372	A01	2912988	2913445	TTS	TTS (BnaA01T0053700ZS)	522	BnaA01G0053700ZS	0.27	0.49	25.89	12.81	8.27	14.87	19.99	22.33	25.18	21.16	18.97	15.95	0.00	0.00	26.10	9.61	1.44	0.71	1.58	2.52	3.02	2.17	1.31	0.72
H3K4me3_histone_373	A01	2920580	2921787	Intergenic	Intergenic	3038	None	0.06	0.2	24.07	3.35	28.55	167.84	145.73	137.33	139.67	133.37	131.67	157.15	NA	NA	NA	NA	NA	NA	NA	NA	NA	NA	NA	NA
H3K4me3_histone_374	A01	2923959	2924767	promoter-TSS	promoter-TSS (BnaA01T0053900ZS)	-142	BnaA01G0053900ZS	0.38	0.59	24.89	24.54	20.77	99.63	107.65	103.29	89.37	96.72	81.49	87.11	0.06	0.15	25.29	4.04	0.98	3.78	4.06	3.83	3.62	2.94	2.72	3.55
H3K4me3_histone_375	A01	2929922	2930925	promoter-TSS	promoter-TSS (BnaA01T0054000ZS)	-105	BnaA01G0054000ZS	0.5	0.69	26.08	0.85	14.76	130.4	127.58	125.68	118.53	118	119.67	131.8	0.61	0.88	22.85	18.70	0.42	0.66	0.71	0.54	0.96	1.01	0.73	0.87
H3K4me3_histone_376	A01	2935741	2936671	intron	intron (BnaA01T0054200ZS.1, intron 1 of 12)	402	BnaA01G0054200ZS	0.01	0.08	22.05	14.87	37.4	182.36	193.5	189.77	215.87	206.22	192.35	164.83	0.00	0.00	24.72	12.27	16.76	24.09	31.41	48.82	51.53	51.17	37.86	20.54
H3K4me3_histone_377	A01	2942122	2945755	TTS	TTS (BnaA01T0054400ZS)	-1018	BnaA01G0054400ZS	0.17	0.37	23.27	3.79	52.12	454.69	495.93	424.12	445.53	434.99	429.59	432.98	0.00	0.03	24.92	7.85	7.65	30.26	41.38	43.42	42.16	35.77	34.41	35.95
H3K4me3_histone_378	A01	2953420	2956760	promoter-TSS	promoter-TSS (BnaA01T0054600ZS)	-341	BnaA01G0054600ZS	0	0	25.95	9.3	143.67	399.04	561.62	709.93	664.57	567.28	562.59	438.93	0.00	0.02	24.01	4.58	4.68	9.31	7.36	13.19	4.38	4.05	5.99	7.51
H3K4me3_histone_379	A01	2959800	2960433	promoter-TSS	promoter-TSS (BnaA01T0054800ZS)	-411	BnaA01G0054800ZS	0.36	0.58	27.03	5.57	10.88	54.7	65.79	58.16	56.9	56.83	45.67	48.28	0.41	0.65	23.95	5.90	4.45	22.09	24.57	24.21	21.12	21.58	20.30	20.59
H3K4me3_histone_380	A01	2964710	2965626	promoter-TSS	promoter-TSS (BnaA01T0055100ZS)	55	BnaA01G0055100ZS	0.1	0.28	23.16	5.28	23.41	128.91	131.29	138.25	123.17	120.54	121.01	143.65	0.26	0.46	23.52	6.11	2.08	4.88	2.85	4.87	3.94	4.46	2.07	5.84
H3K4me3_histone_381	A01	2967403	2969100	exon	exon (BnaA01T0055200ZS, exon 1 of 1)	801	BnaA01G0055200ZS	0.12	0.31	25.07	9.53	27.82	165.71	154.19	186.02	182.31	182.02	183.8	165.48	0.00	0.00	23.90	10.91	4.69	3.15	5.76	12.93	9.48	8.79	5.02	2.96
H3K4me3_histone_382	A01	2981794	2982115	TTS	TTS (BnaA01T0055500ZS.1)	251	BnaA01G0055500ZS	0.28	0.5	25.52	14.5	9.95	28.57	22.81	32.97	33.36	28.49	36.17	35.31	0.00	0.02	26.42	3.44	8.77	34.43	39.85	30.11	31.05	27.55	20.23	27.85
H3K4me3_histone_383	A01	2983975	2985542	exon	exon (BnaA01T0055500ZS, exon 2 of 2)	726	BnaA01G0055500ZS	0.35	0.57	25.18	9.72	27.88	198.36	210.62	195.38	227.29	223.44	222.71	192.23	0.00	0.02	26.42	3.44	8.77	34.43	39.85	30.11	31.05	27.55	20.23	27.85
H3K4me3_histone_384	A01	2987680	2988933	exon	exon (BnaA01T0055600ZS, exon 2 of 4)	561	BnaA01G0055600ZS	0	0	23.57	6.38	20.88	46.83	55.08	62.47	42.08	26.7	25.09	49.74	0.00	0.00	25.41	2.04	17.03	25.55	32.79	9.11	5.64	0.50	0.53	19.92
H3K4me3_histone_385	A01	2996051	2996927	Intergenic	Intergenic	5864	None	0.02	0.1	23.83	3.57	18.37	105.64	105.44	102.73	84.84	92.26	83	105.09	NA	NA	NA	NA	NA	NA	NA	NA	NA	NA	NA	NA
H3K4me3_histone_386	A01	2999718	3000545	Intergenic	Intergenic	2222	None	0	0.02	26.3	0.74	19	113.06	109.5	101.89	88.82	81.82	87.17	106.36	NA	NA	NA	NA	NA	NA	NA	NA	NA	NA	NA	NA
H3K4me3_histone_387	A01	3001012	3002516	exon	exon (BnaA01T0055700ZS, exon 2 of 2)	589	BnaA01G0055700ZS	0	0.01	22.95	20.92	97.12	618.84	558.98	520.69	586.37	600.47	710.31	646.15	0.43	0.67	23.24	22.03	75.10	362.18	377.81	324.43	357.01	410.04	307.94	339.64
H3K4me3_histone_388	A01	3003950	3006078	exon	exon (BnaA01T0055800ZS, exon 2 of 2)	924	BnaA01G0055800ZS	0	0	24.28	20.62	123.94	472.51	303.68	302.5	291.47	389.74	455.3	426.71	0.00	0.00	24.04	18.21	96.20	80.70	14.51	31.66	48.22	146.43	190.56	45.43
H3K4me3_histone_389	A01	3006830	3007497	exon	exon (BnaA01T0055900ZS, exon 2 of 22)	281	BnaA01G0055900ZS	0.04	0.16	22.3	8.46	15.71	64.64	69.46	83.49	56.32	63.94	60.19	64.52	0.00	0.00	23.97	13.71	2.30	4.93	6.16	7.54	8.81	9.57	7.13	4.56
H3K4me3_histone_390	A01	3016017	3017266	promoter-TSS	promoter-TSS (BnaA01T0056000ZS.2)	249	BnaA01G0056000ZS	0.1	0.27	25.95	13.94	28.81	136.06	138.29	150.6	163.36	171.95	169.91	132.16	0.01	0.05	22.29	16.15	2.11	11.31	10.60	11.45	13.28	13.39	12.24	9.86
H3K4me3_histone_391	A01	3018337	3018956	exon	exon (BnaA01T0056100ZS, exon 1 of 4)	380	BnaA01G0056100ZS	0.26	0.48	25.78	3.8	13.64	66.27	67.85	65.42	60.24	65.1	50.71	62.72	0.51	0.76	26.11	12.29	1.36	4.31	5.36	5.99	5.46	6.95	5.42	5.07
H3K4me3_histone_392	A01	3023336	3023919	intron	intron (BnaA01T0056200ZS, intron 3 of 12)	3014	BnaA01G0056200ZS	0.03	0.12	26.43	1.15	31.74	155.27	177.91	133.37	133.7	143.22	129.1	132.06	0.01	0.05	25.09	3.11	0.90	2.90	3.02	2.47	2.56	1.92	1.49	2.83
H3K4me3_histone_393	A01	3035789	3037242	exon	exon (BnaA01T0056500ZS, exon 1 of 3)	527	BnaA01G0056500ZS	0.09	0.25	25.29	15.99	94.71	656.06	635.75	646.34	742.65	702.56	793.04	717.58	0.58	0.84	25.27	17.28	4.04	17.14	12.41	16.27	14.23	17.04	17.72	15.45
H3K4me3_histone_394	A01	3040295	3041859	TTS	TTS (BnaA01T0056700ZS)	466	BnaA01G0056700ZS	0.05	0.19	25.28	17.24	82.69	605.65	613.71	592.86	661.64	604.06	717.48	629.86	0.10	0.21	23.72	14.11	0.79	3.27	4.18	4.37	3.87	4.81	3.98	3.13
H3K4me3_histone_395	A01	3045615	3046750	exon	exon (BnaA01T0056700ZS, exon 2 of 18)	307	BnaA01G0056700ZS	0.27	0.49	24.21	11.7	28.85	282.01	278.74	300.36	289.53	291.5	317.32	306.74	0.10	0.21	23.72	14.11	0.79	3.27	4.18	4.37	3.87	4.81	3.98	3.13
H3K4me3_histone_396	A01	3048068	3049928	Intergenic	Intergenic	-2509	None	0.3	0.52	26.14	11.48	94.51	503.85	486.88	525.31	587.84	549.38	608.42	488.46	NA	NA	NA	NA	NA	NA	NA	NA	NA	NA	NA	NA
H3K4me3_histone_397	A01	3051517	3052758	promoter-TSS	promoter-TSS (BnaA01T0056800ZS)	-517	BnaA01G0056800ZS	0	0.02	26.51	13.61	144.36	659.32	675.79	687.19	855.89	793.7	866.4	698.15	0.07	0.18	24.26	7.38	2.53	6.24	3.60	5.24	3.07	2.33	2.54	3.52
H3K4me3_histone_398	A01	3053829	3055928	TTS	TTS (BnaA01T0056900ZS)	600	BnaA01G0056900ZS	0	0.02	23.48	19.07	406.86	1287.24	1157.74	1006.84	1441.77	1439.56	1775.68	1338.93	0.16	0.32	23.40	10.91	21.66	90.42	97.83	108.26	100.24	104.04	78.25	78.07
H3K4me3_histone_399	A01	3066529	3067530	intron	intron (BnaA01T0057000ZS, intron 11 of 20)	3364	BnaA01G0057000ZS	0.09	0.25	24.51	3.69	20.7	211.84	228.45	215.3	203.04	202	205.34	207.18	0.04	0.12	23.52	8.27	2.94	21.39	23.84	24.29	24.22	22.71	22.42	23.78
H3K4me3_histone_400	A01	3069848	3070626	TTS	TTS (BnaA01T0057000ZS)	1857	BnaA01G0057000ZS	0.41	0.62	22.93	19.49	25.58	206.27	182.16	182.66	182.07	189.4	193.86	178.73	0.04	0.12	23.52	8.27	2.94	21.39	23.84	24.29	24.22	22.71	22.42	23.78
H3K4me3_histone_401	A01	3074233	3075279	intron	intron (BnaA01T0057200ZS, intron 1 of 2)	200	BnaA01G0057200ZS	0.65	0.79	26.03	1.84	34.19	241.91	276.33	251.2	241.04	238.19	233.9	227.36	0.25	0.44	22.47	17.35	1.09	2.14	2.74	2.05	2.48	3.74	2.00	2.49
H3K4me3_histone_402	A01	3106178	3107643	intron	intron (BnaA01T0057600ZS, intron 1 of 1)	195	BnaA01G0057600ZS	0.11	0.29	23.85	4.33	20	120.33	106.67	98.51	103.83	96.58	98.51	105.32	0.27	0.47	23.94	5.97	2.11	8.24	6.53	8.15	5.03	6.16	5.95	6.38
H3K4me3_histone_403	A01	3112970	3113999	promoter-TSS	promoter-TSS (BnaA01T0057700ZS.3)	-432	BnaA01G0057700ZS	0.64	0.78	23.29	3.35	17.87	197.98	180.89	187.65	183.7	177.05	202.39	196.79	0.01	0.04	23.54	1.61	1.65	9.37	8.72	7.28	6.73	7.29	6.66	7.64
H3K4me3_histone_404	A01	3132506	3134614	TTS	TTS (BnaA01T0058200ZS)	134	BnaA01G0058200ZS	0	0.03	20.38	8.97	33.37	246.16	262.3	279.14	268.93	232.06	265.27	279.08	0.12	0.26	25.06	6.43	1.60	2.92	2.15	4.53	2.88	1.75	2.70	2.05
H3K4me3_histone_405	A01	3150209	3151285	exon	exon (BnaA01T0058600ZS, exon 3 of 5)	412	BnaA01G0058600ZS	0.1	0.28	25.08	10.3	30.83	179.54	154.57	193.92	183.59	195.4	191.75	158.48	0.00	0.00	24.70	5.62	20.10	23.10	39.84	41.21	19.74	7.56	6.87	22.41
H3K4me3_histone_406	A01	3159727	3160461	promoter-TSS	promoter-TSS (BnaA01T0058700ZS)	-91	BnaA01G0058700ZS	0.01	0.05	23.25	7	22.72	107.58	114.18	114.91	97.29	91.58	83.77	114.06	0.48	0.73	24.73	6.35	1.92	4.59	6.61	7.34	5.41	6.29	6.72	5.56
H3K4me3_histone_407	A01	3162490	3163743	promoter-TSS	promoter-TSS (BnaA01T0058800ZS)	14	BnaA01G0058800ZS	0.14	0.33	23.12	18.99	40.7	365.25	346.24	344.86	383.48	366.01	408.63	368.42	0.01	0.06	25.83	0.42	3.22	20.78	18.90	16.57	16.09	15.44	17.55	17.68
H3K4me3_histone_408	A01	3164665	3165659	promoter-TSS	promoter-TSS (BnaA01T0058900ZS)	-69	BnaA01G0058900ZS	0.22	0.44	22.74	11.9	31.3	130.14	151.32	160.32	148.92	147.26	136.31	116.14	0.11	0.24	25.11	9.56	1.39	4.93	6.33	5.53	6.20	5.51	5.05	4.51
H3K4me3_histone_409	A01	3168704	3169583	intron	intron (BnaA01T0059000ZS, intron 1 of 5)	183	BnaA01G0059000ZS	0.16	0.37	21.44	0.02	20.72	208.62	192.37	179.01	191.24	194.2	203.22	200.6	0.07	0.16	25.91	14.16	1.50	4.37	4.95	5.96	5.04	6.97	6.43	4.66
H3K4me3_histone_410	A01	3179445	3180070	Intergenic	Intergenic	-1155	None	0.31	0.53	24.05	16.03	21.42	144.48	147.46	148.26	151.74	150.41	172.48	132.6	NA	NA	NA	NA	NA	NA	NA	NA	NA	NA	NA	NA
H3K4me3_histone_411	A01	3190598	3191255	promoter-TSS	promoter-TSS (BnaA01T0059400ZS)	249	BnaA01G0059400ZS	0.12	0.31	25.97	24.13	16.67	105.83	107.7	90.31	84.17	106.38	99.09	101.68	1.00	1.00	24.10	20.60	0.00	0.00	0.00	0.00	0.00	0.00	0.00	0.00
H3K4me3_histone_412	A01	3192487	3193363	TTS	TTS (BnaA01T0059500ZS)	151	BnaA01G0059500ZS	0.13	0.33	21.18	9.13	20.23	102.46	105.01	104.62	100.13	95.11	83.13	105.68	0.00	0.02	25.41	17.74	11.80	34.71	29.44	33.20	37.41	41.78	50.60	40.52
H3K4me3_histone_413	A01	3202047	3203112	Intergenic	Intergenic	9028	None	0.09	0.26	23.76	4.9	14.22	82.93	90.84	87.69	76.57	64.53	75.8	81.61	NA	NA	NA	NA	NA	NA	NA	NA	NA	NA	NA	NA
H3K4me3_histone_414	A01	3220556	3222600	exon	exon (BnaA01T0060000ZS, exon 2 of 6)	816	BnaA01G0060000ZS	0	0	23.92	0.36	74.14	406.06	338.94	266.41	259.48	288.35	323.14	365.77	0.04	0.12	23.81	18.43	3.72	14.33	11.24	14.01	14.06	16.58	17.55	12.76
H3K4me3_histone_415	A01	3230144	3232072	promoter-TSS	promoter-TSS (BnaA01T0060100ZS)	-178	BnaA01G0060100ZS	0.3	0.52	23.51	7.83	23.08	215.24	217.69	231.17	207.71	199.59	214.54	196.47	0.20	0.38	25.23	5.94	5.30	18.77	17.73	16.42	14.83	13.21	11.07	12.87
H3K4me3_histone_416	A01	3240959	3242291	exon	exon (BnaA01T0060300ZS, exon 1 of 3)	387	BnaA01G0060300ZS	0.74	0.84	23.83	5.01	45.76	186.54	179.6	175.11	208.83	212.44	198.27	205.37	0.04	0.12	23.06	6.04	4.10	9.01	7.10	12.29	5.36	7.42	3.81	9.33
H3K4me3_histone_417	A01	3246509	3247419	exon	exon (BnaA01T0060400ZS, exon 1 of 1)	296	BnaA01G0060400ZS	0.57	0.74	27.09	25.85	16.91	218.09	197.52	194.31	195.87	193.71	189.11	206.32	0.24	0.43	23.71	9.62	0.64	3.67	2.99	3.58	3.40	2.99	2.61	3.20
H3K4me3_histone_418	A01	3261337	3262824	Intergenic	Intergenic	2671	None	0.52	0.7	23.84	20.28	35.69	291.51	297.2	293.44	276.47	316.05	285.76	304.66	NA	NA	NA	NA	NA	NA	NA	NA	NA	NA	NA	NA
H3K4me3_histone_419	A01	3266969	3267249	promoter-TSS	promoter-TSS (BnaA01T0060800ZS)	241	BnaA01G0060800ZS	0.36	0.58	25.81	2.99	8.28	33.55	33.98	30.19	28.71	26.98	23.15	34.55	0.45	0.70	24.74	19.08	1.17	3.39	2.91	2.75	2.63	3.47	3.63	3.60
H3K4me3_histone_420	A01	3270029	3271080	exon	exon (BnaA01T0060900ZS, exon 1 of 5)	169	BnaA01G0060900ZS	0.31	0.53	24.83	1.44	17.27	120.61	128.31	110.96	117.47	106.67	115.9	124.23	0.03	0.10	23.00	14.64	2.50	5.39	6.39	6.10	9.72	8.57	7.48	4.86
H3K4me3_histone_421	A01	3274030	3275538	promoter-TSS	promoter-TSS (BnaA01T0061100ZS)	-660	BnaA01G0061100ZS	0.16	0.36	23.08	22.92	21.7	224.83	205.71	185.6	196.34	203.43	195.58	206.7	0.80	1.00	25.09	1.73	0.51	1.98	1.77	1.81	1.81	1.89	1.63	1.23
H3K4me3_histone_422	A01	3277965	3279049	intron	intron (BnaA01T0061200ZS, intron 1 of 11)	309	BnaA01G0061200ZS	0.05	0.19	24.41	16.52	25.06	195.41	183.48	194.94	214.78	198.04	230.48	193.96	0.21	0.39	24.22	12.91	1.11	4.40	3.15	3.03	3.13	3.32	2.40	3.06
H3K4me3_histone_423	A01	3279656	3280533	exon	exon (BnaA01T0061300ZS, exon 2 of 4)	287	BnaA01G0061300ZS	0.25	0.46	24.39	20.68	19.05	116	109.47	92.87	103.69	108.83	103.08	106.34	0.06	0.14	23.26	17.38	2.37	14.78	13.17	12.71	15.30	17.20	15.88	13.92
H3K4me3_histone_424	A01	3282660	3283460	promoter-TSS	promoter-TSS (BnaA01T0061400ZS)	-56	BnaA01G0061400ZS	0.55	0.72	23.33	18.2	13.5	121.17	111.94	113.35	122.04	115.67	118.34	112.42	0.00	0.01	24.22	12.43	2.46	7.07	7.07	7.90	10.85	8.00	6.81	5.93
H3K4me3_histone_425	A01	3289419	3290680	exon	exon (BnaA01T0061500ZS, exon 1 of 13)	361	BnaA01G0061500ZS	0	0.01	23.92	18.17	46.28	374.97	382.4	378.42	396.81	421.39	463.11	374.32	0.02	0.06	25.79	17.19	20.80	83.86	82.77	83.18	87.67	106.29	108.40	88.75
H3K4me3_histone_426	A01	3298800	3300225	intron	intron (BnaA01T0061700ZS, intron 1 of 3)	410	BnaA01G0061700ZS	0.05	0.18	23.82	13.03	24.39	168.37	192	198.39	209.32	208.01	208.57	193.48	0.00	0.00	22.70	9.93	3.25	2.71	4.01	8.87	5.75	4.22	2.33	3.29
H3K4me3_histone_427	A01	3302539	3303329	promoter-TSS	promoter-TSS (BnaA01T0061800ZS)	-390	BnaA01G0061800ZS	0.95	0.97	24.36	16.56	19.53	142.61	144.82	141.43	141.23	134.42	135.23	138.12	0.48	0.73	25.30	2.65	1.93	7.94	10.08	8.45	8.69	9.37	6.88	6.67
H3K4me3_histone_428	A01	3308364	3309519	intron	intron (BnaA01T0062000ZS, intron 1 of 14)	300	BnaA01G0062000ZS	0.21	0.42	24.14	19.08	27.99	217.29	216.26	203.27	232.41	212.1	247.98	205.38	0.21	0.40	26.65	11.77	2.72	20.49	20.28	21.19	22.12	22.45	21.99	19.11
H3K4me3_histone_429	A01	3321891	3322839	intron	intron (BnaA01T0062300ZS, intron 1 of 7)	229	BnaA01G0062300ZS	0.33	0.55	24.24	17.33	17.53	161.62	152.01	161.85	151.3	167.23	170.89	152.97	0.38	0.62	23.99	10.13	1.36	5.00	7.01	6.80	7.18	6.17	6.95	5.33
H3K4me3_histone_430	A01	3325107	3325545	promoter-TSS	promoter-TSS (BnaA01T0062400ZS)	-601	BnaA01G0062400ZS	0.26	0.48	24.22	14.39	9.08	35.33	30.37	38.71	30.55	36.41	32.13	40.92	0.60	0.86	24.37	19.48	0.22	0.34	0.36	0.20	0.39	0.28	0.19	0.31
H3K4me3_histone_431	A01	3329483	3329734	exon	exon (BnaA01T0062500ZS, exon 2 of 8)	2044	BnaA01G0062500ZS	0.4	0.61	23.96	20.1	8.32	11.79	7.69	18.22	9.56	12.86	6.84	15.72	0.27	0.47	24.58	9.06	0.06	0.00	0.08	0.06	0.04	0.08	0.03	0.01
H3K4me3_histone_432	A01	3335042	3335903	promoter-TSS	promoter-TSS (BnaA01T0062600ZS)	-145	BnaA01G0062600ZS	0.02	0.09	22.27	11.32	17.64	57.92	68.36	80.53	70.01	69.7	57.63	56.13	0.00	0.00	23.60	8.22	3.77	4.30	6.48	10.65	6.47	3.96	2.80	4.37
H3K4me3_histone_433	A01	3343043	3344612	promoter-TSS	promoter-TSS (BnaA01T0062800ZS)	-70	BnaA01G0062800ZS	0.72	0.83	24.97	16.09	30.61	323.45	338.3	345.59	326.72	339.96	341.12	343.12	0.31	0.53	22.67	18.90	1.82	10.27	11.32	10.75	10.14	10.99	11.23	8.71
H3K4me3_histone_434	A01	3348493	3351001	promoter-TSS	promoter-TSS (BnaA01T0063000ZS)	-115	BnaA01G0063000ZS	0	0	26.33	14.97	102.4	461.01	419.25	482.79	567.9	587	594.81	480.94	0.77	1.00	23.38	18.99	4.45	23.79	28.46	25.24	27.44	29.16	29.05	28.40
H3K4me3_histone_435	A01	3354351	3355870	promoter-TSS	promoter-TSS (BnaA01T0063200ZS)	-900	BnaA01G0063200ZS	0.98	0.99	23.48	2.73	42.3	251.7	276.06	229.79	238.81	225.45	233.87	229.52	0.20	0.37	21.82	4.22	5.73	13.38	12.13	14.40	9.11	7.87	12.12	9.38
H3K4me3_histone_436	A01	3360107	3360986	promoter-TSS	promoter-TSS (BnaA01T0063300ZS)	83	BnaA01G0063300ZS	0.49	0.68	22.89	18.88	16.97	112.77	118.39	116.09	117.98	110.17	104.42	102.6	0.13	0.27	20.65	14.32	3.49	5.41	6.90	9.77	9.86	10.42	6.80	6.30
H3K4me3_histone_437	A01	3378286	3378986	promoter-TSS	promoter-TSS (BnaA01T0063600ZS)	-101	BnaA01G0063600ZS	0.46	0.66	24.64	7.41	9.96	38.26	30.77	38.21	34.5	35.57	19.49	31.31	0.01	0.05	24.97	1.24	0.30	0.33	0.34	0.00	0.09	0.00	0.00	0.21
H3K4me3_histone_438	A01	3385924	3386154	promoter-TSS	promoter-TSS (BnaA01T0064000ZS)	409	BnaA01G0064000ZS	0	0.03	20.55	6.74	5.75	16.69	20.96	19.56	12.52	16.6	16.6	20.14	0.80	1.00	23.44	11.76	7.00	25.20	29.53	31.25	31.85	28.56	35.82	24.26
H3K4me3_histone_439	A01	3386781	3387278	promoter-TSS	promoter-TSS (BnaA01T0063900ZS)	278	BnaA01G0063900ZS	0.35	0.57	25.79	18.48	11.65	53.98	46.81	48.4	62.17	56.44	61.45	62.48	0.97	1.00	24.42	22.89	0.40	0.62	0.53	0.50	0.38	0.53	0.64	0.60
H3K4me3_histone_440	A01	3396560	3397545	promoter-TSS	promoter-TSS (BnaA01T0064300ZS)	30	BnaA01G0064300ZS	0	0.02	23.34	17.1	39.46	275.2	285.28	266.25	303	310.56	330.52	252.48	0.05	0.14	26.23	10.16	2.16	6.11	6.98	8.18	7.90	8.82	5.59	5.07
H3K4me3_histone_441	A01	3402678	3403603	intron	intron (BnaA01T0064600ZS, intron 1 of 8)	253	BnaA01G0064600ZS	0.23	0.45	26.68	20.5	43.48	304.57	278.71	264.24	272.99	272.39	300.9	295.46	0.10	0.22	22.67	19.32	1.71	8.28	6.28	6.33	7.59	7.26	8.05	6.55
H3K4me3_histone_442	A01	3405559	3406395	exon	exon (BnaA01T0064700ZS, exon 1 of 5)	327	BnaA01G0064700ZS	0.61	0.76	24.42	12.61	7.03	39.85	42.47	47.59	36.87	44.83	42.48	40.45	0.00	0.00	25.00	15.91	2.75	3.11	2.06	3.14	5.97	6.89	6.64	3.37
H3K4me3_histone_443	A01	3419394	3419746	Intergenic	Intergenic	13920	None	0.11	0.29	25.74	0.79	12.39	55.26	61.56	48.67	38.56	54.66	49.49	47.32	NA	NA	NA	NA	NA	NA	NA	NA	NA	NA	NA	NA
H3K4me3_histone_444	A01	3434908	3437032	exon	exon (BnaA01T0064800ZS, exon 1 of 1)	766	BnaA01G0064800ZS	0.5	0.69	22.57	0.2	81.16	372.19	332.79	307.29	383.19	331.46	423.71	383.75	0.00	0.00	22.97	19.14	54.37	114.67	74.60	75.41	77.54	144.09	156.92	85.80
H3K4me3_histone_445	A01	3444416	3445389	exon	exon (BnaA01T0064900ZS, exon 3 of 4)	330	BnaA01G0064900ZS	0.13	0.32	26.12	22.33	17.99	187.8	169.62	166.39	170.32	158.49	189.17	186.72	0.83	1.00	22.83	21.68	2.35	13.71	11.79	10.92	10.66	13.04	12.25	12.45
H3K4me3_histone_446	A01	3449639	3451246	intron	intron (BnaA01T0065000ZS, intron 2 of 4)	642	BnaA01G0065000ZS	0.5	0.69	25.13	11.85	22.77	127.46	137.04	154.55	147.18	145.89	150.37	162.29	0.53	0.79	22.15	21.16	2.54	4.23	6.70	5.40	5.57	7.06	7.91	5.20
H3K4me3_histone_447	A01	3452939	3454025	intron	intron (BnaA01T0065100ZS.1, intron 1 of 8)	271	BnaA01G0065100ZS	0.04	0.17	26.17	16.21	31.55	198.28	201.59	182.13	216.85	230.24	232.27	207.91	0.63	0.90	23.67	6.10	6.62	58.98	63.51	57.84	63.06	58.39	57.68	64.48
H3K4me3_histone_448	A01	3457565	3459669	promoter-TSS	promoter-TSS (BnaA01T0065300ZS)	-264	BnaA01G0065300ZS	0.85	0.92	22.51	12.67	54.93	373.92	376.65	392.76	384.07	373.96	376.63	357.05	0.29	0.49	25.30	1.02	1.25	4.02	4.03	2.75	1.96	3.47	2.07	3.35
H3K4me3_histone_449	A01	3469431	3471603	promoter-TSS	promoter-TSS (BnaA01T0065800ZS)	-256	BnaA01G0065800ZS	0.07	0.22	24.42	20.76	30.32	151.21	127.77	120.71	102.34	138.05	128.73	141.18	0.00	0.00	23.98	18.37	16.44	6.84	1.23	3.03	4.81	22.74	31.01	5.85
H3K4me3_histone_450	A01	3473955	3475287	exon	exon (BnaA01T0065900ZS, exon 1 of 1)	151	BnaA01G0065900ZS	0.06	0.21	27.12	25.14	19.3	235.82	234.36	225.69	218.63	218.23	219.43	234.42	0.08	0.18	26.23	25.65	2.32	10.23	11.34	8.91	7.87	7.83	9.66	9.70
H3K4me3_histone_451	A01	3481218	3482420	Intergenic	Intergenic	-7047	None	0.93	0.97	22.92	12.34	17.66	157.01	182.23	167.83	174.31	168.57	166.99	158.67	NA	NA	NA	NA	NA	NA	NA	NA	NA	NA	NA	NA
H3K4me3_histone_452	A01	3489291	3490349	promoter-TSS	promoter-TSS (BnaA01T0066000ZS)	-74	BnaA01G0066000ZS	0.1	0.28	23.28	16.08	24.22	157.27	161.48	162.8	174.37	178.76	187.81	148.34	0.01	0.03	22.85	15.55	2.84	4.37	4.98	5.72	6.16	8.43	5.26	2.49
H3K4me3_histone_453	A01	3495427	3496533	exon	exon (BnaA01T0066200ZS, exon 2 of 6)	409	BnaA01G0066200ZS	0	0	24.12	15.94	71.86	184.24	165.8	205.8	263.24	256.52	302.51	186.01	0.00	0.00	24.27	13.22	7.13	3.63	6.04	15.15	14.93	14.42	14.61	3.55
H3K4me3_histone_454	A01	3505344	3507019	intron	intron (BnaA01T0066500ZS, intron 1 of 6)	771	BnaA01G0066500ZS	0.42	0.63	25.5	18.49	39.98	187.95	169.53	162.12	172.78	177.41	186.68	158.84	0.60	0.87	25.15	11.26	3.60	9.04	5.64	6.84	6.75	5.60	5.03	4.70
H3K4me3_histone_455	A01	3507334	3507761	exon	exon (BnaA01T0066500ZS, exon 2 of 7)	2137	BnaA01G0066500ZS	0.45	0.65	22.89	6.25	11.38	27.83	23.14	23.43	20.74	14.66	13.36	22.02	0.60	0.87	25.15	11.26	3.60	9.04	5.64	6.84	6.75	5.60	5.03	4.70
H3K4me3_histone_456	A01	3509271	3510301	TTS	TTS (BnaA01T0066500ZS)	4376	BnaA01G0066500ZS	0.17	0.38	22.64	6.49	33.87	99.58	111.15	125.27	104.42	105.05	112.03	134.98	0.60	0.87	25.15	11.26	3.60	9.04	5.64	6.84	6.75	5.60	5.03	4.70
H3K4me3_histone_457	A01	3666272	3666719	exon	exon (BnaA01T0067900ZS, exon 2 of 6)	209	BnaA01G0067900ZS	0.09	0.25	25.64	4.42	10.99	46.63	53.32	50.9	39.56	46.8	31.96	43	0.20	0.38	22.53	5.50	0.22	0.35	0.38	0.21	0.23	0.28	0.19	0.50
H3K4me3_histone_458	A01	3690905	3692183	exon	exon (BnaA01T0068300ZS, exon 2 of 8)	443	BnaA01G0068300ZS	0.28	0.5	22.74	18.97	22.18	176.24	165.91	159.21	170.13	169.75	174.01	150.94	0.59	0.85	23.96	16.25	4.37	19.92	19.22	20.34	21.70	25.23	22.70	16.71
H3K4me3_histone_459	A01	3697260	3698660	TTS	TTS (BnaA01T0068400ZS)	136	BnaA01G0068400ZS	0.01	0.05	23.56	15.95	61.94	322.56	323.74	332.68	373.01	369.64	403.46	313.21	0.00	0.00	25.32	8.77	5.10	5.29	11.03	12.03	12.71	9.06	4.50	3.84
H3K4me3_histone_460	A01	3709341	3709869	exon	exon (BnaA01T0068700ZS, exon 1 of 2)	207	BnaA01G0068700ZS	0.19	0.4	22.26	11.05	7.92	29.19	29.68	40.76	37.84	30.76	27.82	30.98	0.92	1.00	23.14	9.06	0.20	0.23	0.38	0.26	0.40	0.21	0.27	0.35
H3K4me3_histone_461	A01	3710621	3712011	TTS	TTS (BnaA01T0068700ZS)	1918	BnaA01G0068700ZS	0	0.03	24.41	8.94	38.01	132.44	174.6	193.73	174.9	155.93	132.31	133.81	0.92	1.00	23.14	9.06	0.20	0.23	0.38	0.26	0.40	0.21	0.27	0.35
H3K4me3_histone_462	A01	3812764	3813076	exon	exon (BnaA01T0069500ZS, exon 2 of 7)	297	BnaA01G0069500ZS	0.42	0.62	23.47	3.09	6.84	16.75	9.21	12.89	9.17	10.71	6.77	17.26	0.22	0.40	23.38	1.10	0.66	0.66	0.35	1.08	0.35	0.29	0.20	0.39
H3K4me3_histone_463	A01	3834214	3834696	exon	exon (BnaA01T0069700ZS, exon 1 of 1)	208	BnaA01G0069700ZS	0.53	0.71	25.47	1.87	9.93	55.76	55.7	49.14	55.11	53.44	50.65	58.71	0.06	0.15	25.37	0.68	2.14	11.85	10.62	8.29	10.35	8.46	8.09	11.28
H3K4me3_histone_464	A01	3843291	3846091	promoter-TSS	promoter-TSS (BnaA01T0070000ZS)	-628	BnaA01G0070000ZS	0.58	0.75	23.83	4.42	53.82	481.18	464.14	445	467.35	435.69	446.04	442.07	0.00	0.00	24.48	4.44	1.52	4.02	5.74	4.55	3.41	3.04	2.75	4.17
H3K4me3_histone_465	A01	3857379	3859242	exon	exon (BnaA01T0070100ZS, exon 1 of 3)	958	BnaA01G0070100ZS	0	0	25.15	15.21	85.12	382.14	395.93	382.35	462.52	493.77	499.12	366.48	0.00	0.01	24.52	6.93	4.20	11.36	11.48	11.86	11.92	6.91	4.70	9.04
H3K4me3_histone_466	A01	3869357	3870222	intron	intron (BnaA01T0070200ZS, intron 1 of 7)	384	BnaA01G0070200ZS	0.72	0.83	25.27	7.66	10.24	49.75	52.69	55.98	48.31	48.8	37.31	43.07	0.00	0.00	25.16	7.85	6.77	15.06	19.71	21.82	22.47	14.49	10.51	12.66
H3K4me3_histone_467	A01	3872915	3873477	exon	exon (BnaA01T0070300ZS, exon 1 of 1)	199	BnaA01G0070300ZS	0.05	0.19	27	19.58	13.28	55.63	46.47	45.51	54.1	46.97	57.06	66.97	0.04	0.12	24.58	18.28	1.21	1.39	0.15	0.21	0.82	1.74	2.26	1.07
H3K4me3_histone_468	A01	3888089	3890464	promoter-TSS	promoter-TSS (BnaA01T0070800ZS)	-270	BnaA01G0070800ZS	0	0.03	26.86	14.58	74.58	429.58	392.81	425.27	493.76	471.13	524.07	454.76	0.00	0.02	27.40	8.78	2.14	5.12	6.00	8.11	7.56	7.25	6.38	4.40
H3K4me3_histone_469	A01	3897373	3898552	intron	intron (BnaA01T0071000ZS, intron 1 of 4)	216	BnaA01G0071000ZS	0.45	0.65	24	15.65	30.81	158.75	165.65	164.56	163.75	178.13	168.37	148.26	0.06	0.14	23.43	16.61	3.43	14.05	8.29	13.30	14.63	14.22	13.95	13.67
H3K4me3_histone_470	A01	3908978	3909463	exon	exon (BnaA01T0071100ZS, exon 1 of 2)	234	BnaA01G0071100ZS	0.01	0.07	21.45	2.81	10.61	28.23	20.3	24.66	14.52	20.44	32.42	31.59	0.02	0.09	22.53	19.43	0.10	0.15	0.04	0.04	0.03	0.14	0.09	0.06
H3K4me3_histone_471	A01	3915243	3917034	intron	intron (BnaA01T0071200ZS, intron 1 of 16)	619	BnaA01G0071200ZS	0	0.04	22.46	0.91	65.74	472.29	386.63	353.42	378.5	374.28	411.87	443.39	0.00	0.00	24.21	23.37	12.04	26.18	5.92	3.94	5.41	5.87	10.55	21.08
H3K4me3_histone_472	A01	3929931	3931482	exon	exon (BnaA01T0071400ZS, exon 2 of 4)	141	BnaA01G0071400ZS	0.54	0.71	22.4	14.52	29.72	207.4	214.25	225.9	206.42	206.75	200.42	180.82	0.00	0.00	23.43	11.83	2.79	5.98	6.62	9.87	8.65	9.13	5.32	4.67
H3K4me3_histone_473	A01	3959307	3961266	promoter-TSS	promoter-TSS (BnaA01T0071600ZS.4)	14	BnaA01G0071600ZS	0.02	0.1	23.71	15.84	56.44	326.85	321.47	371.52	380.45	374.15	416.46	314.18	0.00	0.00	23.70	15.10	48.52	109.48	113.65	146.62	180.28	201.72	171.58	114.64
H3K4me3_histone_474	A01	3961554	3961801	exon	exon (BnaA01T0071600ZS, exon 4 of 10)	1405	BnaA01G0071600ZS	0.25	0.47	26.48	10.93	5.64	15.62	12.68	17.61	19.85	20.35	16.85	18.05	0.00	0.00	23.70	15.10	48.52	109.48	113.65	146.62	180.28	201.72	171.58	114.64
H3K4me3_histone_475	A01	3988561	3989807	promoter-TSS	promoter-TSS (BnaA01T0072000ZS)	-527	BnaA01G0072000ZS	0.31	0.53	23.17	9.42	33.03	176.81	186.63	198.49	168.32	174.61	162.73	167	0.00	0.00	24.91	5.15	3.91	9.61	11.05	11.63	8.39	6.58	4.67	7.57
H3K4me3_histone_476	A01	4005512	4006090	exon	exon (BnaA01T0072100ZS, exon 1 of 9)	223	BnaA01G0072100ZS	0.08	0.25	21.95	9.49	16.61	60.97	72.71	78.19	58.45	67.28	68.7	75.09	0.70	0.97	23.01	10.62	0.50	1.46	1.93	2.00	1.62	1.59	1.82	1.54
H3K4me3_histone_477	A01	4050282	4051445	promoter-TSS	promoter-TSS (BnaA01T0072600ZS)	-270	BnaA01G0072600ZS	0.26	0.48	23.39	11.96	27.56	119.2	137.82	152	124.94	139.71	124.05	100.94	0.07	0.16	25.38	8.72	1.49	3.55	6.11	4.46	5.28	4.66	3.68	3.13
H3K4me3_histone_478	A01	4065286	4066107	intron	intron (BnaA01T0072900ZS.1, intron 1 of 9)	132	BnaA01G0072900ZS	0.49	0.68	22.27	11.75	33.05	64.23	87.35	108.69	79.66	78.27	75.98	62.57	0.00	0.00	24.37	10.31	5.00	3.72	7.01	14.11	10.59	9.16	6.38	3.46
H3K4me3_histone_479	A01	4079920	4080902	intron	intron (BnaA01T0073300ZS, intron 1 of 2)	318	BnaA01G0073300ZS	0.67	0.8	21.71	14.95	10	126.96	124.97	130.53	140.39	125.13	133.96	127.96	0.00	0.01	26.03	2.86	1.35	3.65	4.26	2.92	2.95	2.38	1.39	3.53
H3K4me3_histone_480	A01	4088439	4089310	intron	intron (BnaA01T0073500ZS, intron 1 of 4)	129	BnaA01G0073500ZS	0.01	0.07	21.8	18.46	26.35	200.18	173.59	178.05	202.39	215.63	211.25	198.96	0.73	1.00	22.23	17.66	1.18	7.86	7.86	7.26	8.45	8.99	7.48	6.99
H3K4me3_histone_481	A01	4094010	4095464	intron	intron (BnaA01T0073600ZS, intron 1 of 4)	451	BnaA01G0073600ZS	0.01	0.07	22.39	20	62.04	395	362.04	318.7	340.44	379.5	421.42	352.1	0.00	0.00	23.93	17.87	21.16	19.59	8.51	22.57	21.20	40.63	49.32	13.49
H3K4me3_histone_482	A01	4107018	4107747	intron	intron (BnaA01T0073700ZS, intron 1 of 10)	288	BnaA01G0073700ZS	0.8	0.88	26.03	25.17	16.75	112.41	104.74	106.47	97.8	94.78	100.08	106.63	0.40	0.63	24.30	0.50	0.38	1.12	0.89	0.62	0.83	0.73	0.53	1.23
H3K4me3_histone_483	A01	4131990	4132564	intron	intron (BnaA01T0074000ZS, intron 4 of 23)	5797	BnaA01G0074000ZS	0.29	0.51	23.57	9.35	13.55	41.8	29.97	40.62	39.76	29.2	32.08	52.51	0.07	0.16	24.12	4.57	0.04	0.06	0.07	0.10	0.05	0.06	0.05	0.07
H3K4me3_histone_484	A01	4151169	4152172	intron	intron (BnaA01T0074100ZS, intron 1 of 4)	164	BnaA01G0074100ZS	0.59	0.75	23.14	13.87	23.82	146.3	173.24	169.09	178.4	166.32	181.28	145.13	0.01	0.04	23.32	16.20	7.21	32.50	36.22	36.25	39.84	42.88	44.65	34.54
H3K4me3_histone_485	A01	4156270	4158307	promoter-TSS	promoter-TSS (BnaA01T0074200ZS)	-208	BnaA01G0074200ZS	0.46	0.66	23.8	16.72	38.48	326.61	305.83	327.71	326.98	326.25	340.53	294.78	0.91	1.00	24.24	19.24	2.59	9.42	10.49	7.75	10.82	10.08	10.52	12.21
H3K4me3_histone_486	A01	4158978	4159817	promoter-TSS	promoter-TSS (BnaA01T0074300ZS)	-569	BnaA01G0074300ZS	0.99	1	23.81	11.54	13.73	91.88	81.75	106.71	94.43	87.67	102.04	89.95	0.45	0.70	22.00	0.07	1.71	8.17	8.57	7.26	8.83	9.11	9.51	9.25
H3K4me3_histone_487	A01	4169450	4170443	TTS	TTS (BnaA01T0074700ZS)	197	BnaA01G0074700ZS	0.87	0.93	26.17	12.26	42.04	166.61	152.55	184.42	171.94	160.65	176.34	139.66	0.16	0.31	24.32	6.37	39.36	10.78	26.40	78.21	16.24	29.13	58.12	9.52
H3K4me3_histone_488	A01	4174704	4175701	intron	intron (BnaA01T0074800ZS, intron 1 of 34)	179	BnaA01G0074800ZS	0.98	0.99	24.16	7.26	13.11	115.08	110.94	120.56	102.02	112.57	102.64	105.04	0.00	0.00	25.76	7.26	0.80	1.90	2.06	3.14	2.50	1.91	1.62	1.66
H3K4me3_histone_489	A01	4183790	4185477	promoter-TSS	promoter-TSS (BnaA01T0074900ZS)	-99	BnaA01G0074900ZS	0.11	0.3	24.34	11.33	37.44	320.87	348.12	333.26	341.83	343.43	387.09	328.43	0.76	1.00	24.57	6.30	1.68	4.09	4.96	4.02	5.29	4.13	3.49	4.49
H3K4me3_histone_490	A01	4187310	4190865	promoter-TSS	promoter-TSS (BnaA01T0075200ZS)	-182	BnaA01G0075200ZS	0.5	0.69	25.73	10.07	129.31	598.2	631.95	652.32	711.21	677.36	736.28	678.57	0.00	0.00	23.53	3.29	11.26	22.65	33.80	17.30	11.01	13.93	14.89	23.92
H3K4me3_histone_491	A01	4191329	4193446	promoter-TSS	promoter-TSS (BnaA01T0075300ZS)	-178	BnaA01G0075300ZS	0.23	0.45	25.28	4.02	43.94	272.99	269.68	266.27	250.32	235.99	223.12	256.67	0.79	1.00	23.27	18.29	1.82	7.40	5.73	7.25	6.25	8.17	6.73	8.12
H3K4me3_histone_492	A01	4193863	4195147	TTS	TTS (BnaA01T0075400ZS)	110	BnaA01G0075400ZS	0.18	0.38	24.55	12.95	18.23	155.83	147.04	159.25	154.23	160.24	154.74	141.91	0.99	1.00	22.45	16.79	0.40	2.88	2.80	2.75	2.69	2.70	2.31	2.59
H3K4me3_histone_493	A01	4198176	4198594	exon	exon (BnaA01T0075600ZS, exon 1 of 2)	444	BnaA01G0075600ZS	0.18	0.39	23.31	5.33	26.11	32.28	19.16	49.41	29.15	23.18	16.53	47.77	0.32	0.54	22.20	4.00	0.16	0.03	0.20	0.18	0.04	0.04	0.28	0.10
H3K4me3_histone_494	A01	4206513	4207598	intron	intron (BnaA01T0075700ZS.3, intron 1 of 13)	421	BnaA01G0075700ZS	0.3	0.52	22.89	15.33	22.41	137.29	129.57	143.37	164.71	155.36	160.98	133.9	0.00	0.00	23.98	12.73	1.49	3.34	4.05	4.70	5.39	4.89	3.71	2.38
H3K4me3_histone_495	A01	4208135	4210089	exon	exon (BnaA01T0075800ZS, exon 1 of 1)	1122	BnaA01G0075800ZS	0.05	0.19	24.93	14.99	151.35	220.12	188.71	235.36	322.86	350.26	417.48	289.01	0.00	0.01	21.92	5.81	7.88	9.55	7.62	11.79	2.01	1.03	2.40	14.86
H3K4me3_histone_496	A01	4219523	4219922	promoter-TSS	promoter-TSS (BnaA01T0075900ZS)	-360	BnaA01G0075900ZS	0.09	0.26	23.11	20.31	8.36	72.89	70.17	66.03	64.37	77.31	79.19	74.28	1.00	1.00	24.10	20.60	0.00	0.00	0.00	0.00	0.00	0.00	0.00	0.00
H3K4me3_histone_497	A01	4221844	4222640	exon	exon (BnaA01T0076000ZS, exon 5 of 15)	1324	BnaA01G0076000ZS	0.05	0.19	25.79	20.08	7.99	35.57	22.97	27.96	26.54	30.29	28.94	36.21	0.00	0.00	23.14	15.66	0.66	0.49	0.20	0.53	1.23	1.41	0.89	0.33
H3K4me3_histone_498	A01	4232182	4233397	exon	exon (BnaA01T0076100ZS, exon 1 of 2)	456	BnaA01G0076100ZS	0	0.01	22.7	0.95	49.59	230.25	199.21	154.68	167.06	170.01	204.49	227.1	0.63	0.91	24.06	20.02	5.35	15.29	6.75	15.55	9.27	13.67	15.28	11.95
H3K4me3_histone_499	A01	4245035	4245484	Intergenic	Intergenic	2131	None	0.74	0.85	25.01	1.19	10.86	35.12	43.77	37.65	26.72	36.23	32.84	33.49	NA	NA	NA	NA	NA	NA	NA	NA	NA	NA	NA	NA
H3K4me3_histone_500	A01	4255672	4257221	exon	exon (BnaA01T0076500ZS, exon 1 of 1)	537	BnaA01G0076500ZS	0	0.01	24.89	15.69	113.77	436.13	359.62	400.37	514.35	519.27	556.66	428.53	0.00	0.02	25.03	12.81	10.28	13.98	12.83	27.00	28.15	24.71	30.51	13.66
H3K4me3_histone_501	A01	4260174	4260643	promoter-TSS	promoter-TSS (BnaA01T0076800ZS)	227	BnaA01G0076800ZS	0.06	0.21	25.23	17.67	7.93	41.63	40.34	42.34	42.71	50.79	54.49	42.5	1.00	1.00	24.10	20.60	0.00	0.00	0.00	0.00	0.00	0.00	0.00	0.00
H3K4me3_histone_502	A01	4272614	4274437	promoter-TSS	promoter-TSS (BnaA01T0076900ZS)	-68	BnaA01G0076900ZS	0.01	0.06	26.53	12.68	16.11	190.11	195.21	198.91	214.45	211.81	200.87	204.12	0.03	0.10	22.86	16.53	1.31	3.40	3.90	3.42	4.76	4.81	4.61	2.68
H3K4me3_histone_503	A01	4276583	4277769	TTS	TTS (BnaA01T0077100ZS)	267	BnaA01G0077100ZS	0	0.01	24.24	6.07	38.92	65.68	119.02	113.58	71.03	53.93	52.57	64.87	0.02	0.07	23.99	6.39	3.18	16.95	23.48	20.06	19.40	19.24	17.45	18.57
H3K4me3_histone_504	A01	4280549	4282319	promoter-TSS	promoter-TSS (BnaA01T0077100ZS)	-250	BnaA01G0077100ZS	0.99	1	25.52	12	32.41	257.75	256.71	277.31	250.64	253.53	264.36	239.87	0.02	0.07	23.99	6.39	3.18	16.95	23.48	20.06	19.40	19.24	17.45	18.57
H3K4me3_histone_505	A01	4283890	4284176	promoter-TSS	promoter-TSS (BnaA01T0077400ZS)	506	BnaA01G0077400ZS	0.58	0.75	24.39	5.23	12.64	21.64	16.17	29.83	25.33	20.48	22.25	27.75	1.00	1.00	24.10	20.60	0.00	0.00	0.00	0.00	0.00	0.00	0.00	0.00
H3K4me3_histone_506	A01	4294657	4295602	exon	exon (BnaA01T0077700ZS, exon 1 of 7)	186	BnaA01G0077700ZS	0.29	0.51	24.13	0.78	25.04	119.4	133.46	140.79	125.69	132.45	118.15	99.28	0.00	0.00	24.57	9.21	4.11	6.86	9.80	13.66	10.98	9.46	5.81	5.12
H3K4me3_histone_507	A01	4299329	4300945	promoter-TSS	promoter-TSS (BnaA01T0077800ZS)	32	BnaA01G0077800ZS	0.01	0.06	24.48	15.77	33.81	286.43	285.49	277.12	305.22	314.29	326.47	278.24	0.16	0.31	22.37	7.45	1.87	6.94	6.92	7.03	6.61	7.08	6.81	7.76
H3K4me3_histone_508	A01	4301835	4303118	TTS	TTS (BnaA01T0077900ZS)	2371	BnaA01G0077900ZS	0.01	0.05	24.98	2.02	21.68	136.58	155.51	134.01	118.92	121.37	128.78	134.38	0.54	0.80	23.06	17.97	0.94	2.60	2.57	1.86	2.46	2.82	1.86	1.96
H3K4me3_histone_509	A01	4305387	4306817	promoter-TSS	promoter-TSS (BnaA01T0078000ZS)	-81	BnaA01G0078000ZS	0.64	0.79	23.49	14.27	29.64	167.12	176.6	173.65	174.36	159.82	162.3	184.65	0.81	1.00	25.47	3.67	1.99	2.52	4.25	4.45	2.84	2.65	4.27	3.36
H3K4me3_histone_510	A01	4312685	4313810	exon	exon (BnaA01T0078200ZS, exon 1 of 11)	381	BnaA01G0078200ZS	0.4	0.61	24.8	13.13	22.77	198.75	228.71	217.84	212.8	224.52	219.63	185.32	0.50	0.76	23.47	12.87	2.49	9.65	8.88	8.36	7.80	8.10	6.38	7.26
H3K4me3_histone_511	A01	4328056	4328567	promoter-TSS	promoter-TSS (BnaA01T0078600ZS)	-189	BnaA01G0078600ZS	0.24	0.46	23.07	10.07	6.16	12.23	9.18	19.61	11.04	15.14	9.3	10.77	1.00	1.00	24.10	20.60	0.00	0.00	0.00	0.00	0.00	0.00	0.00	0.00
H3K4me3_histone_512	A01	4333854	4335174	exon	exon (BnaA01T0078900ZS, exon 2 of 4)	655	BnaA01G0078900ZS	0.02	0.09	24.96	2.67	24.69	201.97	209.48	190.02	178.78	173.92	165.93	206.37	0.00	0.00	26.42	6.41	0.90	1.73	1.85	2.58	1.99	1.48	0.77	1.24
H3K4me3_histone_513	A01	4336436	4337707	TTS	TTS (BnaA01T0078900ZS)	248	BnaA01G0078900ZS	0.01	0.07	22.89	15.87	49.96	306.12	264.78	295.11	343.67	309.69	335.66	270.55	0.00	0.00	26.42	6.41	0.90	1.73	1.85	2.58	1.99	1.48	0.77	1.24
H3K4me3_histone_514	A01	4345884	4346712	promoter-TSS	promoter-TSS (BnaA01T0079200ZS)	71	BnaA01G0079200ZS	0.66	0.79	25.54	21.15	25.46	131.72	127.09	112.56	121.86	114.29	124.77	109.98	0.02	0.08	22.17	16.81	1.93	7.66	6.00	6.49	7.34	8.56	7.61	5.51
H3K4me3_histone_515	A01	4353387	4354628	exon	exon (BnaA01T0079300ZS, exon 1 of 4)	311	BnaA01G0079300ZS	0	0.03	25.47	14.31	27.77	103.36	109.12	121.21	145.98	129.65	152.13	115.49	0.00	0.00	24.30	8.27	0.33	0.12	0.29	0.78	0.38	0.17	0.12	0.13
H3K4me3_histone_516	A01	4399021	4400752	intron	intron (BnaA01T0079500ZS, intron 2 of 10)	506	BnaA01G0079500ZS	0.25	0.47	24.42	18.24	32.21	198.94	205.47	212.62	188.2	204.11	223.35	183.49	0.00	0.00	22.91	15.72	9.98	28.93	35.15	34.17	42.60	45.47	43.20	26.84
H3K4me3_histone_517	A01	4404274	4405080	intron	intron (BnaA01T0079600ZS.2, intron 1 of 3)	303	BnaA01G0079600ZS	0.07	0.23	24.61	7.47	18.41	82.76	111.85	100.09	94.08	101.45	80.16	84.22	0.02	0.08	26.30	5.78	1.57	6.45	9.06	8.75	7.29	7.15	6.62	5.80
H3K4me3_histone_518	A01	4417374	4418830	exon	exon (BnaA01T0079700ZS, exon 1 of 1)	659	BnaA01G0079700ZS	0.02	0.11	23.6	18.15	86.13	307.84	278.96	274.42	316.03	337.29	410.95	309.23	0.00	0.00	23.87	18.50	39.99	34.15	12.77	13.86	26.07	67.30	85.58	29.11
H3K4me3_histone_519	A01	4430523	4431217	Intergenic	Intergenic	-1015	None	0.04	0.17	23.98	6.05	15.86	59.54	69.34	74.17	62.25	59.62	53.24	69.5	NA	NA	NA	NA	NA	NA	NA	NA	NA	NA	NA	NA
H3K4me3_histone_520	A01	4436204	4437105	promoter-TSS	promoter-TSS (BnaA01T0079900ZS)	-37	BnaA01G0079900ZS	0.08	0.24	21.85	13.3	33.59	121.29	136.83	139.78	161.31	128.62	149.73	111.95	0.28	0.49	22.51	12.88	2.74	13.63	17.33	16.54	16.97	18.46	14.34	15.91
H3K4me3_histone_521	A01	4467360	4468516	Intergenic	Intergenic	10808	None	0	0	25.79	0.55	66.94	298.34	304.72	238.57	208.41	211.03	235.11	314.09	NA	NA	NA	NA	NA	NA	NA	NA	NA	NA	NA	NA
H3K4me3_histone_522	A01	4477716	4478072	exon	exon (BnaA01T0080100ZS, exon 2 of 5)	852	BnaA01G0080100ZS	0.88	0.93	22.38	13.29	7.25	22.84	22.32	23.65	24.36	24.56	17.33	21.57	0.07	0.17	25.64	12.92	2.51	8.13	10.23	11.58	10.87	11.84	12.50	7.44
H3K4me3_histone_523	A01	4493597	4493957	Intergenic	Intergenic	13216	None	0.92	0.96	22.97	7.01	4.17	15.05	14.8	19.35	15.41	15.83	12.9	18.74	NA	NA	NA	NA	NA	NA	NA	NA	NA	NA	NA	NA
H3K4me3_histone_524	A01	4522054	4522706	promoter-TSS	promoter-TSS (BnaA01T0080300ZS)	-275	BnaA01G0080300ZS	0.93	0.96	22.44	13.1	18.46	75.54	83.53	78.13	78.42	68.29	75.56	66.34	0.47	0.73	25.77	16.60	3.00	12.43	16.37	13.39	15.81	15.55	17.37	15.56
H3K4me3_histone_525	A01	4525778	4526999	TTS	TTS (BnaA01T0080500ZS)	283	BnaA01G0080500ZS	0.03	0.13	25.28	16.11	24.07	189.93	187.78	209.5	205.51	232.08	228.85	195.02	0.07	0.17	23.37	0.84	0.05	0.00	0.00	0.03	0.00	0.06	0.00	0.00
H3K4me3_histone_526	A01	4537276	4537561	intron	intron (BnaA01T0080800ZS, intron 2 of 5)	910	BnaA01G0080800ZS	0.32	0.54	22.36	10.24	5.09	7.88	11.16	13.32	11.39	10.39	8.78	11.99	0.00	0.00	25.30	14.53	11.52	31.54	38.38	42.33	46.15	54.03	47.77	33.03
H3K4me3_histone_527	A01	4537890	4538237	exon	exon (BnaA01T0080800ZS, exon 1 of 6)	265	BnaA01G0080800ZS	0.35	0.57	24.2	5.04	9.66	13.96	8.12	13.18	9.36	19.41	7.98	15.29	0.00	0.00	25.30	14.53	11.52	31.54	38.38	42.33	46.15	54.03	47.77	33.03
H3K4me3_histone_528	A01	4552596	4553176	promoter-TSS	promoter-TSS (BnaA01T0081100ZS.1)	-12	BnaA01G0081100ZS	0.17	0.37	23.66	9.91	9.87	36.52	45.31	53.22	41.15	42.88	47.16	33.19	0.01	0.05	24.79	13.25	1.21	2.55	3.88	4.20	4.12	4.84	3.64	2.72
H3K4me3_histone_529	A01	4559511	4560708	exon	exon (BnaA01T0081200ZS, exon 1 of 8)	545	BnaA01G0081200ZS	0.02	0.11	23.92	16.82	57.47	324.3	278.47	314.38	344.09	367.47	368.85	320.42	0.03	0.10	20.37	15.30	0.47	1.35	1.14	1.24	1.71	1.33	1.08	1.14
H3K4me3_histone_530	A01	4562007	4562866	TTS	TTS (BnaA01T0081300ZS)	-1782	BnaA01G0081300ZS	0.49	0.68	26.2	15.4	19.04	126.6	121.24	132.57	136.62	148.11	151.97	133.57	0.00	0.00	25.95	12.99	1.79	3.74	4.06	5.45	6.13	6.93	4.53	4.03
H3K4me3_histone_531	A01	4564337	4565230	exon	exon (BnaA01T0081300ZS, exon 1 of 3)	502	BnaA01G0081300ZS	0.14	0.34	22.52	21.72	18.5	147.38	152	139.23	143.44	154.32	150.62	131.1	0.00	0.00	25.95	12.99	1.79	3.74	4.06	5.45	6.13	6.93	4.53	4.03
H3K4me3_histone_532	A01	4573405	4574323	exon	exon (BnaA01T0081500ZS, exon 2 of 19)	508	BnaA01G0081500ZS	0.35	0.56	22.61	4.97	18.75	40.14	30.82	40.57	35.37	28.54	28.89	50.4	0.00	0.02	22.87	7.87	1.19	2.89	3.90	4.39	2.96	2.87	2.48	2.77
H3K4me3_histone_533	A01	4587455	4588232	intron	intron (BnaA01T0081700ZS.2, intron 1 of 2)	296	BnaA01G0081700ZS	0.36	0.57	23.5	10.39	8.76	80.96	78.39	89.76	88.74	81.01	75.53	81.35	0.16	0.31	25.56	3.34	2.16	9.48	11.31	9.16	9.00	8.59	7.84	8.94
H3K4me3_histone_534	A01	4591389	4591872	promoter-TSS	promoter-TSS (BnaA01T0081800ZS)	73	BnaA01G0081800ZS	0.33	0.54	25.77	4.35	11.53	38.15	36.8	38.96	40.38	38.02	31.16	26.17	0.24	0.43	23.87	4.32	0.82	1.84	1.21	1.19	1.65	0.72	0.29	1.61
H3K4me3_histone_535	A01	4596969	4597750	TTS	TTS (BnaA01T0082000ZS)	215	BnaA01G0082000ZS	0	0	25	14.01	26.84	66.97	66.77	91.16	101.16	100.25	91.64	59.34	0.03	0.10	23.90	21.18	0.04	0.00	0.00	0.00	0.05	0.00	0.00	0.00
H3K4me3_histone_536	A01	4621666	4622062	exon	exon (BnaA01T0082300ZS, exon 2 of 8)	133	BnaA01G0082300ZS	0.06	0.2	23.84	5	5.33	21.21	21.36	25.92	18.5	16.35	21.22	22.99	0.03	0.10	22.96	4.19	0.55	0.29	1.19	0.15	0.28	0.19	0.43	0.42
H3K4me3_histone_537	A01	4623355	4623939	intron	intron (BnaA01T0082400ZS, intron 1 of 6)	131	BnaA01G0082400ZS	0.17	0.38	24.53	2.73	10.63	59.74	57.23	61.4	53.11	48.92	56.04	64.2	0.12	0.26	24.39	2.02	1.11	3.63	2.55	2.81	2.97	1.58	1.93	3.83
H3K4me3_histone_538	A01	4626112	4627168	exon	exon (BnaA01T0082500ZS, exon 2 of 6)	716	BnaA01G0082500ZS	0.14	0.34	22.98	6.78	47.22	108.97	100.55	142.44	116.46	99.52	90.71	139.34	0.00	0.02	21.83	5.58	0.20	0.22	0.35	0.18	0.12	0.03	0.06	0.23
H3K4me3_histone_539	A01	4634821	4635813	exon	exon (BnaA01T0082600ZS, exon 2 of 6)	3811	BnaA01G0082600ZS	0.3	0.52	23.66	0.77	46.29	109.6	76.66	121.05	85.01	92.17	81.64	146.75	0.24	0.43	24.20	21.06	0.07	0.11	0.09	0.10	0.12	0.09	0.05	0.05
H3K4me3_histone_540	A01	4646312	4647541	exon	exon (BnaA01T0082800ZS, exon 1 of 6)	186	BnaA01G0082800ZS	0.86	0.92	23.58	22.21	32.83	491.75	474.84	497	508.37	489.38	514.82	470.36	0.28	0.49	22.46	15.43	1.94	6.45	7.39	6.80	7.58	8.42	6.00	4.93
H3K4me3_histone_541	A01	4651216	4652674	exon	exon (BnaA01T0082900ZS.1, exon 1 of 6)	552	BnaA01G0082900ZS	0.62	0.77	22.05	12.75	31.5	247.89	262.71	276.15	266.77	265.28	259.4	235.71	0.00	0.00	23.67	9.85	1.99	4.67	5.34	7.70	6.21	5.68	4.05	3.47
H3K4me3_histone_542	A01	4657386	4658221	TTS	TTS (BnaA01T0083100ZS)	361	BnaA01G0083100ZS	0.01	0.05	23.77	0.07	29.68	281.22	244.2	226.05	234.59	226.12	251.21	263.93	0.00	0.01	25.47	18.81	8.12	48.75	53.12	47.18	52.81	57.58	61.97	56.06
H3K4me3_histone_543	A01	4659247	4660106	exon	exon (BnaA01T0083100ZS, exon 1 of 4)	221	BnaA01G0083100ZS	0.9	0.95	22.29	13.88	20.19	157.16	156.27	166.58	162.52	152.63	165.07	144.13	0.00	0.01	25.47	18.81	8.12	48.75	53.12	47.18	52.81	57.58	61.97	56.06
H3K4me3_histone_544	A01	4666063	4666885	exon	exon (BnaA01T0083200ZS, exon 1 of 3)	523	BnaA01G0083200ZS	0.67	0.8	24.2	20.98	15.14	71.08	47.43	65.57	49.25	64.74	60.03	67.2	0.05	0.14	22.51	18.99	2.41	2.77	2.25	2.89	4.43	2.48	1.34	1.48
H3K4me3_histone_545	A01	4695035	4695974	intron	intron (BnaA01T0083400ZS.1, intron 1 of 37)	468	BnaA01G0083400ZS	0.2	0.41	23.4	17.05	19.56	174.24	159.6	162.65	179.7	175.5	178.72	160.44	0.00	0.00	23.89	12.24	3.22	5.13	7.88	9.94	10.82	10.77	7.04	4.37
H3K4me3_histone_546	A01	4698997	4699526	Intergenic	Intergenic	-3289	None	0.32	0.54	24.79	23.68	14.25	120.67	107.58	89.62	101.32	106.7	99.88	111.98	NA	NA	NA	NA	NA	NA	NA	NA	NA	NA	NA	NA
H3K4me3_histone_547	A01	4713460	4713847	exon	exon (BnaA01T0083600ZS, exon 1 of 1)	133	BnaA01G0083600ZS	0.43	0.64	21.11	16.81	4.97	17.81	11.08	15.57	18.15	16.66	13.34	15.97	0.06	0.14	23.75	4.48	0.05	0.00	0.00	0.00	0.00	0.00	0.06	0.00
H3K4me3_histone_548	A01	4717931	4720441	intron	intron (BnaA01T0083700ZS, intron 4 of 12)	1173	BnaA01G0083700ZS	0	0	25.67	2.52	51.77	148.38	180.39	123.36	98.19	88.63	80.83	128.92	0.00	0.00	25.14	1.61	37.25	73.05	58.65	29.44	12.46	7.42	13.43	44.76
H3K4me3_histone_549	A01	4727070	4727582	promoter-TSS	promoter-TSS (BnaA01T0083800ZS)	170	BnaA01G0083800ZS	0	0.01	27.29	25.73	24.34	133.71	131.84	114.93	101.39	97.95	113.72	133.66	0.02	0.08	24.67	1.49	0.08	0.16	0.02	0.04	0.00	0.00	0.00	0.06
H3K4me3_histone_550	A01	4731275	4732285	exon	exon (BnaA01T0084000ZS, exon 1 of 2)	2378	BnaA01G0084000ZS	0.6	0.76	24.87	7.88	30.73	103.22	115.61	101.31	129.92	118.26	117.63	116.69	0.03	0.09	24.67	3.83	0.54	1.62	1.44	1.30	0.87	1.09	0.95	1.11
H3K4me3_histone_551	A01	4732985	4735202	TTS	TTS (BnaA01T0084000ZS)	449	BnaA01G0084000ZS	0.47	0.67	23.43	4.35	31.59	255.01	276.35	244.06	233.44	217.38	221.08	246.88	0.03	0.09	24.67	3.83	0.54	1.62	1.44	1.30	0.87	1.09	0.95	1.11
H3K4me3_histone_552	A01	4735669	4736754	exon	exon (BnaA01T0084200ZS, exon 1 of 3)	235	BnaA01G0084200ZS	0.24	0.45	22.67	7.64	21.25	224.8	262.77	256.01	245.21	232.33	242.82	231.39	0.01	0.03	23.41	5.56	1.03	2.17	3.16	2.69	2.16	1.56	1.86	2.14
H3K4me3_histone_553	A01	4739041	4739902	promoter-TSS	promoter-TSS (BnaA01T0084300ZS)	-197	BnaA01G0084300ZS	0.75	0.86	21.82	15.87	19.12	157.88	157.67	159.23	159.76	155.6	158.51	142.53	0.27	0.48	24.59	23.58	1.51	6.92	5.48	4.32	4.49	5.11	3.99	5.71
H3K4me3_histone_554	A01	4744005	4745257	promoter-TSS	promoter-TSS (BnaA01T0084400ZS.1)	79	BnaA01G0084400ZS	0.63	0.78	22.64	15.59	38.46	218.61	207.85	217.88	218.35	216.1	223.13	181.27	0.00	0.00	23.04	17.67	2.76	11.28	9.96	9.90	11.64	13.17	12.78	9.04
H3K4me3_histone_555	A01	4747039	4748927	exon	exon (BnaA01T0084500ZS, exon 1 of 1)	624	BnaA01G0084500ZS	0.66	0.8	24.6	18.41	44.73	202.72	171.34	174.2	211.26	190.49	201.01	237.77	0.03	0.11	24.57	15.74	0.27	0.00	0.07	0.00	0.16	0.30	0.22	0.00
H3K4me3_histone_556	A01	4757249	4758257	intron	intron (BnaA01T0084600ZS, intron 1 of 8)	112	BnaA01G0084600ZS	0.29	0.51	22.2	13.5	33.89	149.56	175.1	166.07	173.31	160.68	161.61	132.19	0.01	0.06	25.47	12.58	1.95	10.90	13.35	12.33	13.60	14.11	12.20	9.96
H3K4me3_histone_557	A01	4794076	4794630	promoter-TSS	promoter-TSS (BnaA01T0084900ZS)	-220	BnaA01G0084900ZS	0.82	0.9	22.89	13.36	6.86	39.48	40.44	41.36	37.94	35.54	39.24	40.4	0.05	0.14	26.91	17.76	1.61	6.28	5.10	5.95	6.29	6.45	7.50	7.21
H3K4me3_histone_558	A01	4803508	4805036	exon	exon (BnaA01T0085100ZS, exon 1 of 2)	457	BnaA01G0085100ZS	0.1	0.27	26.97	9.72	108.05	343.02	354.29	401.62	485.14	436.3	439.19	351.62	0.00	0.00	23.51	12.41	13.20	14.21	18.46	24.91	35.41	28.71	13.08	11.69
H3K4me3_histone_559	A01	4808150	4810083	promoter-TSS	promoter-TSS (BnaA01T0085400ZS)	145	BnaA01G0085400ZS	0.64	0.79	24.37	3.83	35.8	278.02	322.79	286.61	284.13	305.21	291.38	248.04	0.02	0.08	24.18	14.33	1.84	9.45	11.10	10.52	11.15	12.35	10.41	8.73
H3K4me3_histone_560	A01	4826597	4827699	TTS	TTS (BnaA01T0085700ZS)	268	BnaA01G0085700ZS	0.15	0.35	23.84	15.18	21.35	157.47	171.42	164.81	180.26	173.17	172.07	144.33	0.87	1.00	22.97	6.22	0.32	0.37	0.63	0.46	0.52	0.37	0.70	0.32
H3K4me3_histone_561	A01	4870949	4871778	intron	intron (BnaA01T0086100ZS, intron 1 of 4)	236	BnaA01G0086100ZS	0.04	0.14	26.07	14.44	20.51	134.05	134.7	147.8	149.36	152.27	166.46	132.91	0.00	0.00	26.45	8.92	10.47	11.81	17.16	25.97	29.48	18.41	16.15	14.77
H3K4me3_histone_562	A01	4879092	4880467	exon	exon (BnaA01T0086200ZS, exon 1 of 1)	501	BnaA01G0086200ZS	0.03	0.12	26.1	14.35	47.35	221.7	230.1	225.69	273.08	253.45	295.59	242.61	0.00	0.00	20.64	10.72	2.38	0.88	2.07	3.74	4.04	0.78	0.67	2.41
H3K4me3_histone_563	A01	4889844	4891671	promoter-TSS	promoter-TSS (BnaA01T0086400ZS)	-100	BnaA01G0086400ZS	0.14	0.33	25.52	16.81	38.96	388.83	376.88	391.1	406.49	406.85	431.25	402.37	0.96	1.00	24.36	11.32	0.68	6.57	6.66	6.83	7.52	6.95	6.71	7.04
H3K4me3_histone_564	A01	4893677	4895645	promoter-TSS	promoter-TSS (BnaA01T0086700ZS)	207	BnaA01G0086700ZS	0.38	0.59	23.42	17.31	46.1	340.85	340.26	326.71	353.5	346.71	386.06	312.44	0.17	0.33	26.71	25.75	1.34	6.17	4.99	4.76	5.07	3.85	4.40	5.40
H3K4me3_histone_565	A01	4898351	4899030	exon	exon (BnaA01T0086800ZS, exon 1 of 2)	109	BnaA01G0086800ZS	0.79	0.88	23.33	19.35	15.09	60.26	43.1	68.65	48.52	57.23	47.82	55.12	0.19	0.36	25.11	21.70	0.29	0.32	0.18	0.14	0.10	0.47	0.21	0.25
H3K4me3_histone_566	A01	4906064	4906622	Intergenic	Intergenic	-1497	None	0.31	0.53	24.13	17.65	15.27	70.36	71.8	71.59	83.46	76.84	92.39	78.32	NA	NA	NA	NA	NA	NA	NA	NA	NA	NA	NA	NA
H3K4me3_histone_567	A01	4913644	4914469	intron	intron (BnaA01T0087000ZS, intron 1 of 6)	230	BnaA01G0087000ZS	0.05	0.18	21.41	15.56	26.63	98.17	104.08	116.03	100.78	112.81	93.58	82.51	0.55	0.81	22.52	12.35	2.96	10.51	12.37	9.77	12.52	11.59	6.94	11.08
H3K4me3_histone_568	A01	4921912	4922378	TTS	TTS (BnaA01T0087200ZS)	317	BnaA01G0087200ZS	0.04	0.16	23.38	4.05	12.02	35.53	37.53	35.43	28.39	19.74	30.2	43.45	0.64	0.92	24.01	4.72	0.56	1.91	2.61	2.63	1.83	2.22	2.53	1.83
H3K4me3_histone_569	A01	4931162	4932000	exon	exon (BnaA01T0087200ZS, exon 2 of 35)	323	BnaA01G0087200ZS	0.45	0.65	25.44	21.02	22.16	90.83	112.42	101.64	96.1	94.25	117.29	114.83	0.64	0.92	24.01	4.72	0.56	1.91	2.61	2.63	1.83	2.22	2.53	1.83
H3K4me3_histone_570	A01	4939672	4939993	promoter-TSS	promoter-TSS (BnaA01T0087300ZS)	-426	BnaA01G0087300ZS	0.21	0.42	24.94	10.43	5.72	14.15	19.53	21.45	16.03	22.55	20.97	16.86	0.05	0.14	22.46	10.00	0.87	1.39	0.51	2.07	1.29	0.91	0.56	1.73
H3K4me3_histone_571	A01	4940432	4940627	intron	intron (BnaA01T0087300ZS, intron 1 of 7)	271	BnaA01G0087300ZS	0.19	0.4	26.05	9.52	5.83	14.12	12.54	18.73	17.99	17.87	15.58	13.24	0.05	0.14	22.46	10.00	0.87	1.39	0.51	2.07	1.29	0.91	0.56	1.73
H3K4me3_histone_572	A01	4943029	4944091	exon	exon (BnaA01T0087400ZS, exon 1 of 12)	198	BnaA01G0087400ZS	0.43	0.63	23.03	22.45	25.61	235.08	224.05	218.8	230.39	238.57	228.89	242.83	0.65	0.92	21.95	14.69	0.53	3.04	3.12	3.40	3.30	3.47	2.71	2.66
H3K4me3_histone_573	A01	4946351	4947484	TTS	TTS (BnaA01T0087400ZS)	274	BnaA01G0087400ZS	0	0	23.02	17.75	39.39	295.06	295.53	280.01	318.96	328.9	351.38	277.16	0.65	0.92	21.95	14.69	0.53	3.04	3.12	3.40	3.30	3.47	2.71	2.66
H3K4me3_histone_574	A01	4948386	4949747	TTS	TTS (BnaA01T0087500ZS)	139	BnaA01G0087500ZS	0.05	0.17	23.01	18.99	34.18	417.12	385.71	382.67	425.46	420.68	437.7	411.85	0.75	1.00	24.43	2.45	2.52	16.23	18.27	17.78	19.18	18.25	18.21	14.49
H3K4me3_histone_575	A01	4967794	4968077	promoter-TSS	promoter-TSS (BnaA01T0087800ZS)	73	BnaA01G0087800ZS	0.04	0.16	26.67	16.77	12.74	45.19	39.21	44	43.76	51.81	50.75	42.72	0.00	0.00	23.91	17.68	11.34	13.91	4.70	8.04	16.57	21.41	26.70	11.00
H3K4me3_histone_576	A01	5012712	5013411	Intergenic	Intergenic	-1084	None	0.41	0.61	22.8	13.41	17.98	80.13	83.61	93.84	87.19	89.11	87.18	80.72	NA	NA	NA	NA	NA	NA	NA	NA	NA	NA	NA	NA
H3K4me3_histone_577	A01	5013719	5014993	intron	intron (BnaA01T0088200ZS, intron 1 of 6)	211	BnaA01G0088200ZS	0.01	0.08	24.42	15.35	29.58	261.06	243.42	247.04	287.9	264.13	272.31	244.7	0.00	0.00	24.31	13.27	8.35	8.17	11.50	18.43	24.64	21.06	19.57	7.70
H3K4me3_histone_578	A01	5016526	5017738	intron	intron (BnaA01T0088300ZS, intron 1 of 1)	348	BnaA01G0088300ZS	0.48	0.68	24.47	22.08	31.43	223.62	228.59	180.98	208.76	192.98	201.58	200.94	0.53	0.78	23.86	16.88	1.95	5.13	3.46	2.63	4.38	4.38	3.54	3.22
H3K4me3_histone_579	A01	5034882	5036112	promoter-TSS	promoter-TSS (BnaA01T0088700ZS)	65	BnaA01G0088700ZS	0.05	0.18	21.61	0.89	46.22	294.24	267.39	243.4	224.62	265.14	250.74	246.55	0.00	0.02	23.65	1.67	10.89	27.78	20.14	13.63	10.55	12.88	8.22	25.58
H3K4me3_histone_580	A01	5079820	5081038	intron	intron (BnaA01T0089000ZS, intron 1 of 7)	398	BnaA01G0089000ZS	0.98	0.99	24.49	2.62	27.85	157.72	164.1	162.81	144.17	149.24	144.3	135.96	0.14	0.29	25.77	14.96	1.33	6.26	7.74	7.03	8.07	9.29	7.79	6.98
H3K4me3_histone_581	A01	5082987	5084212	exon	exon (BnaA01T0089100ZS, exon 2 of 6)	537	BnaA01G0089100ZS	0	0.02	24.01	17.79	29.41	128.88	101.29	99.3	126.82	150.97	141.13	126.84	0.00	0.00	26.67	19.61	9.10	32.46	24.64	22.18	25.77	34.39	34.00	34.88
H3K4me3_histone_582	A01	5108099	5108853	exon	exon (BnaA01T0089300ZS, exon 1 of 1)	272	BnaA01G0089300ZS	0.96	0.98	23.8	10.94	10.23	39.94	36.94	39.89	37.76	40.04	27.53	37.51	0.00	0.00	22.04	13.77	4.46	3.99	3.48	7.22	10.79	9.13	4.87	3.47
H3K4me3_histone_583	A01	5115920	5117051	exon	exon (BnaA01T0089400ZS, exon 1 of 1)	349	BnaA01G0089400ZS	0.45	0.65	23.66	19.81	64.36	227.59	222.5	175.93	249.71	253.53	266.59	242.41	0.00	0.00	24.32	17.96	21.85	30.13	6.34	14.26	22.70	46.48	42.96	24.89
H3K4me3_histone_584	A01	5119731	5120742	intron	intron (BnaA01T0089500ZS, intron 1 of 5)	122	BnaA01G0089500ZS	0.49	0.68	23.29	2.81	22.4	109.15	114.62	94.91	100.18	98.44	91.13	128.18	0.04	0.12	24.77	4.70	0.46	1.16	0.82	1.32	0.72	0.66	0.57	0.85
H3K4me3_histone_585	A01	5133318	5134680	intron	intron (BnaA01T0089700ZS, intron 1 of 3)	220	BnaA01G0089700ZS	0.65	0.79	21.57	13.61	50.91	268.05	272.21	266.61	280.33	259.82	230.04	234.37	0.00	0.00	23.60	9.43	2.56	6.16	6.41	9.62	7.68	5.61	4.98	4.90
H3K4me3_histone_586	A01	5146911	5148112	intron	intron (BnaA01T0090000ZS, intron 1 of 2)	420	BnaA01G0090000ZS	0	0.03	26.99	11.96	30.95	166.57	185.94	202.31	216.39	198.33	205.79	190.46	0.06	0.16	23.63	13.63	2.08	9.10	10.61	11.27	12.52	11.49	10.79	11.08
H3K4me3_histone_587	A01	5149185	5150419	Intergenic	Intergenic	-2623	None	0.34	0.56	24.3	10.78	31.66	218.36	214.2	247.92	244.84	225.35	227.82	241.27	NA	NA	NA	NA	NA	NA	NA	NA	NA	NA	NA	NA
H3K4me3_histone_588	A01	5152105	5153180	exon	exon (BnaA01T0090100ZS, exon 1 of 2)	217	BnaA01G0090100ZS	0	0.04	24.64	15.26	25.94	199.94	201.26	198.54	230.32	226.14	231.57	202.16	0.26	0.46	25.89	1.44	1.19	3.66	3.32	2.98	2.51	2.04	2.13	3.42
H3K4me3_histone_589	A01	5168865	5169991	intron	intron (BnaA01T0090300ZS, intron 1 of 8)	432	BnaA01G0090300ZS	0	0.01	27.29	2.08	20.67	124.53	119.84	125.77	103.32	104.31	91.93	109.66	0.00	0.00	25.49	23.63	3.53	11.42	6.32	4.77	5.65	6.21	6.68	9.36
H3K4me3_histone_590	A01	5176809	5179105	intron	intron (BnaA01T0090400ZS, intron 5 of 9)	1015	BnaA01G0090400ZS	0.02	0.09	26.12	13.38	51.13	240.66	255.71	298.38	306.07	288.61	291.73	251.61	0.36	0.59	23.81	19.25	8.24	11.92	9.15	22.70	11.17	12.07	18.70	11.30
H3K4me3_histone_591	A01	5206561	5207378	intron	intron (BnaA01T0090600ZS.1, intron 1 of 5)	434	BnaA01G0090600ZS	0.31	0.53	21.99	19.9	28.84	195.6	188.8	176.28	181.44	199.75	181.01	181.2	0.00	0.00	26.22	8.15	7.35	35.04	41.39	44.64	44.32	42.81	39.20	39.31
H3K4me3_histone_592	A01	5209121	5209467	TTS	TTS (BnaA01T0090800ZS)	229	BnaA01G0090800ZS	0.05	0.18	24.07	5.43	7.4	1.99	0.87	1.76	0.49	9.73	0.28	1.95	0.67	0.94	22.86	18.36	19.77	37.77	36.44	32.27	45.75	44.32	55.07	41.68
H3K4me3_histone_593	A01	5210125	5210827	promoter-TSS	promoter-TSS (BnaA01T0090700ZS)	182	BnaA01G0090700ZS	0.03	0.13	24.25	21.78	30.94	156.64	145.32	118.43	120.24	134.93	166.8	149.66	0.08	0.18	23.98	12.63	1.28	0.22	0.15	0.92	0.40	1.83	0.20	0.12
H3K4me3_histone_594	A01	5211762	5213140	intron	intron (BnaA01T0090900ZS, intron 1 of 10)	454	BnaA01G0090900ZS	0.45	0.65	25.58	23.2	23.79	167.01	149.86	155.58	124.07	148.95	135.02	148.91	0.04	0.12	23.90	19.90	2.46	7.58	4.74	4.13	4.08	5.29	4.92	5.18
H3K4me3_histone_595	A01	5217624	5219413	exon	exon (BnaA01T0091000ZS, exon 1 of 3)	561	BnaA01G0091000ZS	0.04	0.15	22.13	0.01	81.71	437.89	376.55	337.49	361.87	394.63	432.58	385.51	0.00	0.00	23.43	20.22	6.42	20.01	11.15	11.08	11.25	16.87	19.07	15.87
H3K4me3_histone_596	A01	5221505	5222596	exon	exon (BnaA01T0091100ZS, exon 1 of 8)	145	BnaA01G0091100ZS	0.69	0.82	24.9	16.69	16.6	196.3	182.65	190.51	197.77	205.65	204.7	188.63	0.30	0.52	21.82	16.11	0.85	3.63	3.82	4.03	3.79	4.43	3.41	2.89
H3K4me3_histone_597	A01	5227026	5227866	exon	exon (BnaA01T0091200ZS, exon 1 of 2)	233	BnaA01G0091200ZS	0.69	0.81	25.16	9.02	37.52	181.02	183.28	195.85	203.31	210.39	182.29	201.91	0.00	0.01	23.40	5.42	0.39	0.45	0.78	0.44	0.36	0.14	0.05	0.40
H3K4me3_histone_598	A01	5242475	5243011	exon	exon (BnaA01T0091500ZS, exon 2 of 2)	683	BnaA01G0091500ZS	0.41	0.62	21.66	21.44	17.03	95.67	98.79	88.84	95.09	103.87	105.51	89.42	0.03	0.11	23.53	4.48	5.72	10.42	15.08	8.39	9.74	6.63	4.60	10.22
H3K4me3_histone_599	A01	5258529	5259376	promoter-TSS	promoter-TSS (BnaA01T0092000ZS)	24	BnaA01G0092000ZS	0.78	0.87	24.93	7.91	11.81	87.11	98.17	103.75	88.2	97.68	93.78	84.66	0.52	0.77	24.52	15.24	0.93	1.98	3.12	2.08	3.06	3.35	2.29	1.93
H3K4me3_histone_600	A01	5262523	5263306	promoter-TSS	promoter-TSS (BnaA01T0092100ZS)	-292	BnaA01G0092100ZS	0.14	0.33	24.2	5.87	11.27	67.11	75.98	77.66	63.24	62.32	59.69	65.25	0.00	0.00	26.75	1.26	2.07	3.74	4.30	1.78	1.51	1.11	1.41	1.87
H3K4me3_histone_601	A01	5333520	5334902	exon	exon (BnaA01T0092800ZS, exon 2 of 5)	408	BnaA01G0092800ZS	0.01	0.07	23.07	18.69	35.33	231.5	221.61	231.81	228.85	262.48	283.21	224.83	0.10	0.22	23.98	14.05	4.31	31.50	34.88	36.34	37.51	35.33	40.26	33.29
H3K4me3_histone_602	A01	5335568	5337646	promoter-TSS	promoter-TSS (BnaA01T0092900ZS)	-160	BnaA01G0092900ZS	0.08	0.24	26.22	23.82	22.81	273.76	285.65	259.31	250.95	273.53	270.85	270.62	0.70	0.97	25.67	13.51	5.38	12.93	19.42	19.09	20.97	21.20	23.54	19.54
H3K4me3_histone_603	A01	5343053	5345028	exon	exon (BnaA01T0093100ZS, exon 1 of 2)	560	BnaA01G0093100ZS	0.17	0.37	22.54	21.79	165.81	542.34	452.85	412.36	518.35	540.18	666.79	592.77	0.03	0.09	22.62	18.44	12.03	11.18	5.81	5.56	7.49	22.55	12.36	4.52
H3K4me3_histone_604	A01	5350636	5353120	exon	exon (BnaA01T0093200ZS, exon 2 of 2)	1052	BnaA01G0093200ZS	0.23	0.45	23.61	8.48	41.08	249.75	279.19	277.61	249.3	246.1	219.89	233.84	0.00	0.01	24.26	6.26	4.22	10.24	12.87	14.74	10.22	8.59	7.64	8.47
H3K4me3_histone_605	A01	5363197	5364868	promoter-TSS	promoter-TSS (BnaA01T0093400ZS)	-225	BnaA01G0093400ZS	0.75	0.86	22.97	14.53	24.31	199.34	194.49	201.63	209.51	198.35	217.69	193.23	0.12	0.25	25.79	8.11	1.13	1.49	2.37	3.20	2.95	2.11	1.82	2.34
H3K4me3_histone_606	A01	5373106	5373490	Intergenic	Intergenic	-1768	None	0.81	0.89	24.93	21.04	5.52	34.14	23.34	27.88	26.31	29.04	31.57	34.48	NA	NA	NA	NA	NA	NA	NA	NA	NA	NA	NA	NA
H3K4me3_histone_607	A01	5381732	5382877	exon	exon (BnaA01T0094100ZS, exon 3 of 9)	1709	BnaA01G0094100ZS	0.51	0.69	23.26	5.06	25.63	133.68	151.78	139.23	132.99	138.86	131.8	159.94	0.93	1.00	24.83	19.96	1.21	2.01	2.40	2.34	2.12	2.07	2.90	2.98
H3K4me3_histone_608	A01	5393908	5394536	exon	exon (BnaA01T0094200ZS, exon 2 of 14)	214	BnaA01G0094200ZS	0.26	0.48	22.27	11.97	9.1	40.6	45.48	53.04	56.82	44.82	53.42	48.47	0.69	0.97	24.95	1.75	0.31	0.44	0.43	0.36	0.46	0.50	0.28	0.35
H3K4me3_histone_609	A01	5396958	5397723	promoter-TSS	promoter-TSS (BnaA01T0094400ZS)	437	BnaA01G0094400ZS	0.37	0.58	25.99	4.48	13.01	69.47	86.33	78.24	70.14	74.43	74.25	64.3	0.73	1.00	22.73	18.75	0.55	3.06	3.22	2.82	3.41	3.25	2.94	2.77
H3K4me3_histone_610	A01	5398004	5398966	promoter-TSS	promoter-TSS (BnaA01T0094300ZS)	503	BnaA01G0094300ZS	0.4	0.61	24.39	16.78	24.46	93.64	83.14	98.64	110.45	110.67	114.7	108.85	0.02	0.09	26.19	5.40	2.51	4.62	8.89	6.45	7.42	5.56	6.14	5.25
H3K4me3_histone_611	A01	5403589	5404703	intron	intron (BnaA01T0094500ZS, intron 1 of 2)	178	BnaA01G0094500ZS	0.01	0.04	23.58	19.44	45.06	296.88	299.3	265.8	285.34	313.09	353.15	295.57	0.00	0.01	26.29	23.22	44.01	271.24	261.31	216.93	224.08	228.98	261.80	297.16
H3K4me3_histone_612	A01	5415436	5418000	promoter-TSS	promoter-TSS (BnaA01T0094900ZS)	352	BnaA01G0094900ZS	0.76	0.86	22.55	8.11	18.73	200.33	225.73	212.77	220.7	213.77	219.35	218.65	0.00	0.00	22.32	20.05	1.43	4.19	1.92	2.01	2.49	3.12	3.80	2.93
H3K4me3_histone_613	A01	5421392	5421944	intron	intron (BnaA01T0094900ZS, intron 8 of 8)	-2630	BnaA01G0094900ZS	0.03	0.14	23.22	5.39	5.65	39.21	40.5	41.52	33.51	33.5	35.94	38.68	0.00	0.00	22.32	20.05	1.43	4.19	1.92	2.01	2.49	3.12	3.80	2.93
H3K4me3_histone_614	A01	5423673	5424187	promoter-TSS	promoter-TSS (BnaA01T0095000ZS)	-368	BnaA01G0095000ZS	0.64	0.79	24.29	3.79	11.9	45.47	31.63	51.1	34.98	34.33	35.2	47.03	0.34	0.57	23.00	18.27	0.03	0.03	0.00	0.00	0.04	0.01	0.04	0.00
H3K4me3_histone_615	A01	5447682	5449584	promoter-TSS	promoter-TSS (BnaA01T0095300ZS)	-20	BnaA01G0095300ZS	0.01	0.06	24.73	5.09	65.17	256.46	300.28	273.1	209.31	213.3	209.32	225.24	0.23	0.41	21.35	1.16	0.37	0.56	0.41	0.00	0.00	0.12	0.49	0.40
H3K4me3_histone_616	A01	5466882	5468667	exon	exon (BnaA01T0095700ZS, exon 1 of 5)	1061	BnaA01G0095700ZS	0.73	0.84	23.94	17.43	36.49	377.32	393.97	355.53	401.74	382.25	407.46	382.14	0.00	0.00	25.81	2.67	3.63	8.62	10.11	6.49	5.02	4.64	2.52	6.53
H3K4me3_histone_617	A01	5470584	5471918	promoter-TSS	promoter-TSS (BnaA01T0095800ZS)	44	BnaA01G0095800ZS	0.13	0.33	22.24	12.04	18.63	127.92	133.6	146.03	128.08	136.07	120.42	119.69	0.13	0.27	22.60	15.53	0.59	0.69	0.86	1.05	1.44	1.13	1.37	1.02
H3K4me3_histone_618	A01	5472971	5473905	intron	intron (BnaA01T0095900ZS, intron 1 of 2)	-1325	BnaA01G0095900ZS	0.44	0.65	25.23	0.16	12.13	97.59	94.5	90.51	96.5	85.57	86.63	88.16	0.87	1.00	25.71	16.16	1.01	6.52	6.86	5.98	6.73	7.04	7.11	6.74
H3K4me3_histone_619	A01	5482647	5483960	intron	intron (BnaA01T0096100ZS, intron 1 of 6)	188	BnaA01G0096100ZS	0.61	0.77	23.28	18.75	16.63	112.25	102.76	105.68	105.65	115.13	97.27	101.62	0.02	0.07	25.02	5.11	2.39	6.82	6.23	6.04	4.40	4.35	3.07	4.67
H3K4me3_histone_620	A01	5508111	5509314	exon	exon (BnaA01T0096500ZS, exon 1 of 2)	287	BnaA01G0096500ZS	0	0	24.49	1.84	46.93	219.17	197.4	171.95	140.43	140.76	135.09	185.8	0.02	0.09	23.95	20.68	3.91	9.01	2.59	2.32	3.01	4.10	2.96	4.28
H3K4me3_histone_621	A01	5535012	5536284	exon	exon (BnaA01T0096900ZS, exon 1 of 1)	1669	BnaA01G0096900ZS	0.82	0.9	24.48	10.87	76.95	246.92	211.34	229.52	279.5	249.6	262.09	285.5	0.13	0.27	23.86	5.97	1.44	1.70	1.57	2.72	1.18	1.36	0.38	0.67
H3K4me3_histone_622	A01	5542942	5545133	exon	exon (BnaA01T0097100ZS, exon 1 of 1)	700	BnaA01G0097100ZS	0.14	0.33	23.14	19.56	202.84	643.68	457.94	554.06	682.81	720.23	763.02	608.77	0.00	0.01	24.48	16.86	111.23	31.31	18.16	136.39	79.72	186.94	221.11	28.31
H3K4me3_histone_623	A01	5549017	5550683	exon	exon (BnaA01T0097200ZS, exon 1 of 7)	296	BnaA01G0097200ZS	0.97	0.98	23.46	19.11	38.79	243	250.32	235.51	230.33	257.13	221.85	205.36	0.00	0.00	25.86	11.81	6.22	11.08	11.33	17.17	17.60	19.22	12.96	7.22
H3K4me3_histone_624	A01	5552421	5553337	promoter-TSS	promoter-TSS (BnaA01T0097300ZS)	86	BnaA01G0097300ZS	0.04	0.15	25.92	0.33	21.9	127.61	136.32	135.17	122.56	111.89	120.06	136.32	0.94	1.00	22.36	22.04	10.76	29.38	26.28	26.87	30.76	32.17	36.35	35.39
H3K4me3_histone_625	A01	5554084	5555925	promoter-TSS	promoter-TSS (BnaA01T0097400ZS)	-3	BnaA01G0097400ZS	0.07	0.23	26.31	17	30.71	345.9	311.38	328.24	350.86	330.4	328.53	353.54	0.00	0.02	24.93	16.94	9.74	31.59	15.89	24.50	30.54	35.11	32.88	28.83
H3K4me3_histone_626	A01	5558094	5559905	exon	exon (BnaA01T0097600ZS, exon 1 of 1)	521	BnaA01G0097600ZS	0.76	0.86	25.23	10.89	65.69	220.72	188.57	215.97	252.08	244.52	249.33	255.8	0.18	0.34	24.56	7.08	0.50	0.36	0.65	0.90	0.15	0.56	0.13	0.03
H3K4me3_histone_627	A01	5572115	5572921	promoter-TSS	promoter-TSS (BnaA01T0098000ZS)	84	BnaA01G0098000ZS	0.04	0.16	24.68	15.38	24.68	131.1	141.2	151.65	154.58	160.02	164.76	138.01	0.00	0.00	24.02	12.27	6.17	4.73	10.20	15.55	17.51	15.89	12.31	6.23
H3K4me3_histone_628	A01	5649211	5650088	exon	exon (BnaA01T0098300ZS, exon 2 of 16)	260	BnaA01G0098300ZS	0	0	26.97	21.45	37.42	186.18	150.79	135.92	128.41	157.53	179.32	173.83	0.00	0.00	25.68	21.80	38.76	163.30	115.85	97.50	107.26	121.66	158.24	166.54
H3K4me3_histone_629	A01	5656955	5658585	exon	exon (BnaA01T0098400ZS, exon 1 of 6)	766	BnaA01G0098400ZS	0.54	0.72	23.39	3.26	27.59	213.47	226.01	202.49	185	210.89	185.87	206.5	0.81	1.00	24.68	7.63	2.21	7.27	6.93	7.02	7.00	6.88	4.93	4.64
H3K4me3_histone_630	A01	5665967	5667087	exon	exon (BnaA01T0098500ZS, exon 1 of 2)	305	BnaA01G0098500ZS	0.57	0.73	23.82	6.84	73.15	282.89	266.47	257.82	302.93	281.5	295.17	338.62	0.04	0.12	26.24	22.06	0.98	3.57	2.76	2.78	2.50	2.68	2.97	4.31
H3K4me3_histone_631	A01	5669895	5670666	TTS	TTS (BnaA01T0098800ZS)	1455	BnaA01G0098800ZS	0.34	0.55	22.62	6.86	10.37	49.24	57.88	55.84	42.89	46.92	43.17	51.74	0.02	0.09	24.55	0.15	0.63	1.69	1.24	0.80	0.98	1.02	0.73	1.66
H3K4me3_histone_632	A01	5671096	5672067	exon	exon (BnaA01T0098800ZS, exon 1 of 3)	385	BnaA01G0098800ZS	0.07	0.23	22.78	7.08	14.02	100.15	88.87	100.91	95.1	82.93	81.51	103.95	0.02	0.09	24.55	0.15	0.63	1.69	1.24	0.80	0.98	1.02	0.73	1.66
H3K4me3_histone_633	A01	5673702	5674055	exon	exon (BnaA01T0098900ZS, exon 3 of 3)	-1912	BnaA01G0098900ZS	0.18	0.38	24.16	7.03	8	35.56	30.95	39.15	35.07	25.77	27.38	35.59	0.06	0.15	24.14	4.81	3.67	9.76	10.42	8.99	10.99	5.49	5.75	11.33
H3K4me3_histone_634	A01	5674705	5676533	exon	exon (BnaA01T0098900ZS, exon 2 of 3)	343	BnaA01G0098900ZS	0	0.01	25.7	11.24	50.62	307.63	307.48	366.68	375.99	360.79	352.4	299.43	0.06	0.15	24.14	4.81	3.67	9.76	10.42	8.99	10.99	5.49	5.75	11.33
H3K4me3_histone_635	A01	5686032	5686810	Intergenic	Intergenic	-1331	None	0.23	0.44	22.62	16.7	12.93	57.06	71.93	68.66	69.82	85.2	72.85	57.91	NA	NA	NA	NA	NA	NA	NA	NA	NA	NA	NA	NA
H3K4me3_histone_636	A01	5689695	5690585	intron	intron (BnaA01T0099100ZS, intron 1 of 15)	127	BnaA01G0099100ZS	0.85	0.91	24.54	3.5	14.28	98.73	112.58	110.82	96	102.93	110.97	92.25	0.01	0.06	22.48	19.07	2.54	6.72	7.51	6.81	7.32	8.55	10.74	6.80
H3K4me3_histone_637	A01	5697932	5698605	exon	exon (BnaA01T0099200ZS, exon 2 of 5)	327	BnaA01G0099200ZS	0.01	0.05	22.55	13.98	13.32	55.27	54.24	62.17	68.49	67.48	59.04	58.98	0.00	0.00	25.26	7.97	1.03	1.06	2.02	2.87	2.25	1.53	1.37	1.32
H3K4me3_histone_638	A01	5702133	5703876	exon	exon (BnaA01T0099300ZS, exon 6 of 8)	2347	BnaA01G0099300ZS	0.04	0.16	24.66	14.73	39.28	240.15	240.7	246.04	282.35	266.62	257.77	224.45	0.04	0.12	21.41	11.86	1.82	8.27	10.47	10.43	10.43	10.71	8.65	9.10
H3K4me3_histone_639	A01	5705704	5707051	exon	exon (BnaA01T0099400ZS, exon 1 of 10)	222	BnaA01G0099400ZS	0	0	25.07	14.22	44.06	158.8	139.11	183.81	224.25	223.61	200.62	169.22	0.00	0.00	24.31	8.95	12.54	9.48	11.85	34.93	19.94	13.60	9.13	10.91
H3K4me3_histone_640	A01	5721141	5722220	intron	intron (BnaA01T0099600ZS, intron 2 of 6)	279	BnaA01G0099600ZS	0.57	0.74	21.53	12.13	24.92	125.77	136.97	136.98	135.88	125.34	118.66	120.14	0.26	0.45	24.09	6.06	2.14	10.44	12.11	13.13	10.55	9.64	10.16	10.50
H3K4me3_histone_641	A01	5735893	5736977	promoter-TSS	promoter-TSS (BnaA01T0099900ZS)	-89	BnaA01G0099900ZS	0.06	0.2	24.12	8.86	21.45	136.05	169.18	172.25	154.81	164.63	146.26	136.75	0.00	0.02	24.59	14.60	3.36	9.33	11.19	12.96	14.45	15.07	15.15	9.31
H3K4me3_histone_642	A01	5738381	5739881	exon	exon (BnaA01T0100000ZS, exon 1 of 6)	376	BnaA01G0100000ZS	0.28	0.5	24.99	14.62	65.85	259.14	226.64	242.42	303.35	281.09	322.25	302.41	0.00	0.01	23.98	9.19	1.44	2.56	4.18	5.32	3.88	4.12	2.76	2.90
H3K4me3_histone_643	A01	5742877	5743601	intron	intron (BnaA01T0100100ZS.1, intron 1 of 22)	306	BnaA01G0100100ZS	0	0.01	26.7	24.82	40.52	152.81	152.29	119.84	117.76	119.62	148.75	172.96	0.00	0.02	25.93	9.00	0.94	3.09	3.92	4.21	4.23	3.82	3.08	2.85
H3K4me3_histone_644	A01	5754386	5755711	exon	exon (BnaA01T0100200ZS, exon 1 of 22)	315	BnaA01G0100200ZS	0.44	0.64	24.2	14.21	17.68	195.29	211.18	212.64	212.22	230.98	214.85	199.4	0.00	0.01	23.19	13.30	1.14	4.48	4.44	5.63	5.54	5.89	4.50	3.72
H3K4me3_histone_645	A01	5775428	5776970	promoter-TSS	promoter-TSS (BnaA01T0100500ZS)	83	BnaA01G0100500ZS	0.37	0.58	22.92	9.31	46.73	225.88	256.76	244.41	231.39	204.43	223.11	200.49	0.00	0.00	25.75	6.36	6.82	24.55	30.71	31.14	26.79	22.22	17.94	22.42
H3K4me3_histone_646	A01	5782592	5784306	promoter-TSS	promoter-TSS (BnaA01T0100600ZS)	-102	BnaA01G0100600ZS	0	0	23.39	6.77	58.32	205.87	260.15	262.69	197.53	182.09	157.08	210.51	0.00	0.00	23.84	3.77	11.31	15.24	25.02	11.45	6.45	3.28	4.11	15.66
H3K4me3_histone_647	A01	5785482	5786492	intron	intron (BnaA01T0100700ZS, intron 1 of 1)	278	BnaA01G0100700ZS	0.19	0.39	23.08	15.34	22.2	148.21	138.71	145.2	169.39	166.34	151.6	136.93	0.01	0.03	25.45	16.67	2.56	16.77	17.05	16.76	18.51	21.59	19.31	18.22
H3K4me3_histone_648	A01	5796105	5797629	intron	intron (BnaA01T0100800ZS.1, intron 1 of 7)	537	BnaA01G0100800ZS	0.59	0.75	23.85	13.91	59.57	291.34	322.22	332.16	333.12	330.07	353.13	284.03	0.00	0.01	22.69	12.62	2.14	2.87	3.70	5.02	5.00	5.84	2.38	2.05
H3K4me3_histone_649	A01	5802203	5804615	exon	exon (BnaA01T0100900ZS, exon 1 of 1)	1034	BnaA01G0100900ZS	0.55	0.72	24.31	11.06	131.28	364.59	377.19	373.05	427.4	426.83	546.67	431.84	0.05	0.14	24.68	17.34	111.32	117.27	150.23	139.14	115.69	270.98	207.63	129.76
H3K4me3_histone_650	A01	5810545	5811614	TTS	TTS (BnaA01T0101100ZS)	251	BnaA01G0101100ZS	0.8	0.88	24.59	16.5	34.75	224.7	247.1	242.53	241.38	240.18	272.05	223.91	0.00	0.01	25.29	7.34	1.41	4.18	6.70	5.54	6.02	4.51	4.66	4.20
H3K4me3_histone_651	A01	5813518	5815478	promoter-TSS	promoter-TSS (BnaA01T0101100ZS)	25	BnaA01G0101100ZS	0.65	0.79	23.94	15.49	38.19	415.61	464.7	434.08	460.62	455.66	463.89	409.08	0.00	0.01	25.29	7.34	1.41	4.18	6.70	5.54	6.02	4.51	4.66	4.20
H3K4me3_histone_652	A01	5828582	5829392	intron	intron (BnaA01T0101600ZS, intron 1 of 12)	356	BnaA01G0101600ZS	0.85	0.92	22.87	14.65	27.67	134.26	149.59	146.44	152.01	146.62	154.95	137.47	0.08	0.18	23.17	16.46	2.67	17.34	17.29	17.91	19.87	18.89	21.00	17.29
H3K4me3_histone_653	A01	5851790	5852698	intron	intron (BnaA01T0101700ZS, intron 1 of 6)	367	BnaA01G0101700ZS	0.98	0.99	23.91	2.49	13.64	58.19	38.25	56.37	41.51	47.42	38.8	52.93	0.20	0.38	25.18	15.39	0.22	0.30	0.00	0.41	0.27	0.42	0.20	0.29
H3K4me3_histone_654	A01	5864444	5864998	promoter-TSS	promoter-TSS (BnaA01T0101900ZS)	117	BnaA01G0101900ZS	0.79	0.88	25.07	18.5	14.37	62.02	75.95	60.23	62.8	66.6	57.79	71.58	0.02	0.08	22.71	5.93	0.06	0.00	0.03	0.03	0.00	0.00	0.00	0.07
H3K4me3_histone_655	A01	5936558	5937714	intron	intron (BnaA01T0102900ZS, intron 1 of 4)	326	BnaA01G0102900ZS	0	0	23.94	7.89	29.41	179.17	236.66	225.12	213.01	194.66	191.03	188	0.02	0.09	24.02	11.37	7.27	10.46	22.48	22.44	23.95	19.91	20.31	12.43
H3K4me3_histone_656	A01	5941766	5943292	Intergenic	Intergenic	2833	None	0.08	0.23	25.23	8.92	51.98	164.72	247.06	217.06	202.39	201.72	166.42	156.09	NA	NA	NA	NA	NA	NA	NA	NA	NA	NA	NA	NA
H3K4me3_histone_657	A01	5944536	5945675	intron	intron (BnaA01T0103000ZS, intron 2 of 4)	257	BnaA01G0103000ZS	0.98	0.99	24.68	2.1	16.9	139.17	149.05	139.54	133.74	136.04	144.41	131.76	0.00	0.00	24.66	6.18	1.71	2.68	4.84	5.27	3.01	2.71	2.95	2.63
H3K4me3_histone_658	A01	5955568	5957634	exon	exon (BnaA01T0103200ZS, exon 2 of 13)	781	BnaA01G0103200ZS	0	0.01	23.5	15.21	73.75	267.52	279.86	304.73	353.65	361.68	349.58	232.49	0.00	0.00	23.49	10.40	12.76	8.55	8.85	32.72	23.71	14.90	8.90	7.46
H3K4me3_histone_659	A01	6000700	6001617	TTS	TTS (BnaA01T0103600ZS)	232	BnaA01G0103600ZS	0.23	0.45	24.14	17.48	22.17	174.92	167.68	176.5	184.55	186.22	209.48	175.99	0.40	0.64	25.49	11.85	1.66	6.06	4.92	4.85	5.50	5.11	4.13	4.16
H3K4me3_histone_660	A01	6003638	6004276	exon	exon (BnaA01T0103800ZS, exon 1 of 6)	244	BnaA01G0103800ZS	0.07	0.22	24.95	3.24	12.45	92.61	85.51	87.84	78.03	69.56	77.71	86.17	0.01	0.06	24.72	6.92	0.50	0.35	1.19	1.14	0.76	0.43	0.52	0.25
H3K4me3_histone_661	A01	6010826	6011674	intron	intron (BnaA01T0103900ZS, intron 2 of 3)	-2602	BnaA01G0103900ZS	0.01	0.06	23.75	4.83	16.74	75.5	74.05	73.04	57.89	58.85	50.5	71.25	0.62	0.89	25.61	1.20	0.21	0.53	0.59	0.36	0.39	0.26	0.30	0.56
H3K4me3_histone_662	A01	6013108	6014376	promoter-TSS	promoter-TSS (BnaA01T0104000ZS)	-110	BnaA01G0104000ZS	0.98	0.99	25.39	20.07	42.41	268.67	261.92	238.87	251.08	242.06	243.09	235.33	0.76	1.00	21.23	19.55	0.65	7.24	6.85	6.35	6.87	6.86	7.18	6.54
H3K4me3_histone_663	A01	6017081	6018271	exon	exon (BnaA01T0104000ZS, exon 7 of 14)	3824	BnaA01G0104000ZS	0.62	0.77	21.59	11.97	26.99	184.26	205.02	200.61	202.85	186.31	192.86	186.79	0.76	1.00	21.23	19.55	0.65	7.24	6.85	6.35	6.87	6.86	7.18	6.54
H3K4me3_histone_664	A01	6022373	6023616	intron	intron (BnaA01T0104000ZS, intron 11 of 13)	6245	BnaA01G0104000ZS	0.12	0.3	23.46	18.53	20.33	168	167.88	147.38	171.62	173.94	166.7	153.68	0.76	1.00	21.23	19.55	0.65	7.24	6.85	6.35	6.87	6.86	7.18	6.54
H3K4me3_histone_665	A01	6028620	6029280	exon	exon (BnaA01T0104100ZS, exon 2 of 3)	289	BnaA01G0104100ZS	0.57	0.73	25.82	19.28	15.07	68.51	66.04	58.81	68.51	61.65	72.04	79.74	0.86	1.00	25.19	24.55	0.66	2.28	1.57	1.71	2.12	1.47	1.54	1.68
H3K4me3_histone_666	A01	6036366	6037467	intron	intron (BnaA01T0104200ZS, intron 1 of 6)	224	BnaA01G0104200ZS	0.49	0.68	22.24	13.41	25.6	184.82	205.22	212.36	205.13	206.51	206.34	183.65	0.04	0.12	25.17	2.34	5.77	28.77	26.15	24.71	22.24	17.72	19.61	28.21
H3K4me3_histone_667	A01	6052383	6053320	exon	exon (BnaA01T0104500ZS, exon 1 of 1)	275	BnaA01G0104500ZS	0	0.02	23.53	2.34	38.23	195.97	179.33	166.31	149.79	142.3	154.23	205.39	0.10	0.22	22.47	5.59	0.82	1.35	2.47	1.19	1.53	1.09	1.46	1.55
H3K4me3_histone_668	A01	6057457	6057966	exon	exon (BnaA01T0104600ZS, exon 1 of 7)	144	BnaA01G0104600ZS	0.7	0.82	23.51	11.27	7.85	47.62	43.64	54.58	51.06	50.23	51.42	56.33	0.12	0.25	24.06	1.68	0.14	0.16	0.21	0.03	0.11	0.00	0.05	0.09
H3K4me3_histone_669	A01	6060936	6062310	exon	exon (BnaA01T0104700ZS, exon 2 of 5)	396	BnaA01G0104700ZS	0.01	0.05	24.99	13.86	34.43	282.99	273.7	317.1	326.68	326.19	327.66	297.07	0.00	0.01	25.11	6.79	3.29	11.50	12.94	13.95	12.41	10.46	6.75	10.64
H3K4me3_histone_670	A01	6065060	6066502	exon	exon (BnaA01T0104800ZS.2, exon 1 of 3)	519	BnaA01G0104800ZS	1	1	23.86	17.19	37.93	161.47	174.56	160.39	165.69	152.94	166.14	134	0.00	0.00	24.05	8.83	2.27	6.65	6.83	8.65	8.98	6.12	4.50	5.93
H3K4me3_histone_671	A01	6113165	6114000	TTS	TTS (BnaA01T0105400ZS)	2568	BnaA01G0105400ZS	0.14	0.34	26.74	22.38	26.09	106.11	112.88	83.44	94.35	88.26	93.67	106.13	0.18	0.35	24.24	14.56	0.90	0.94	0.89	0.89	1.57	0.88	2.14	0.91
H3K4me3_histone_672	A01	6117047	6117849	exon	exon (BnaA01T0105500ZS, exon 2 of 2)	194	BnaA01G0105500ZS	0.85	0.91	25.62	15.74	17.11	121.78	137.41	114.24	136	133.18	132.15	123.26	0.00	0.01	25.63	15.58	8.10	6.04	8.15	8.87	16.96	15.45	18.89	8.66
H3K4me3_histone_673	A01	6133479	6134326	intron	intron (BnaA01T0105600ZS, intron 1 of 17)	313	BnaA01G0105600ZS	0.53	0.71	23.61	15.45	12.54	157.25	154.82	157.22	170.69	151.42	165.21	162.39	0.52	0.78	25.34	1.21	5.61	37.31	42.83	37.27	34.77	35.95	37.77	37.32
H3K4me3_histone_674	A01	6160709	6161757	intron	intron (BnaA01T0106000ZS, intron 1 of 10)	255	BnaA01G0106000ZS	0.1	0.28	21.31	16.88	39.32	234.7	236.51	237.19	240.4	257.93	246.49	202.8	0.03	0.10	25.08	11.08	3.65	11.82	15.09	13.13	15.85	15.58	9.91	10.21
H3K4me3_histone_675	A01	6172092	6173086	TTS	TTS (BnaA01T0106200ZS)	278	BnaA01G0106200ZS	0.5	0.69	23.18	0.15	29.14	206.74	198.89	208.76	207.92	208.81	222.28	212.26	0.04	0.12	25.02	13.12	0.37	0.44	0.80	0.81	0.87	1.12	0.79	0.71
H3K4me3_histone_676	A01	6175032	6176115	exon	exon (BnaA01T0106200ZS, exon 1 of 1)	286	BnaA01G0106200ZS	0.21	0.42	24.51	5.91	29.43	148.28	136.48	134.69	122.07	132.85	113.25	130.26	0.04	0.12	25.02	13.12	0.37	0.44	0.80	0.81	0.87	1.12	0.79	0.71
H3K4me3_histone_677	A01	6180902	6181534	exon	exon (BnaA01T0106300ZS, exon 2 of 9)	496	BnaA01G0106300ZS	0.68	0.81	22.87	10.58	10.73	49.95	49.93	56.9	45.39	55.16	39.97	50.55	0.50	0.75	24.50	8.87	0.21	0.32	0.36	0.47	0.50	0.26	0.36	0.41
H3K4me3_histone_678	A01	6198278	6200365	promoter-TSS	promoter-TSS (BnaA01T0106600ZS)	-217	BnaA01G0106600ZS	0.15	0.35	23.4	8.98	27.24	226.55	254.61	247.95	223.64	229.13	230.03	218.46	0.00	0.03	27.11	26.85	3.13	12.20	10.81	8.33	8.82	9.31	7.04	10.15
H3K4me3_histone_679	A01	6212720	6214339	promoter-TSS	promoter-TSS (BnaA01T0106900ZS)	-131	BnaA01G0106900ZS	0.24	0.46	24.26	14.28	34.26	299.62	287.22	316.69	294.93	283.95	306.49	326.01	0.20	0.37	23.89	6.40	3.27	7.89	8.40	9.04	7.62	7.49	8.50	11.98
H3K4me3_histone_680	A01	6227752	6228671	promoter-TSS	promoter-TSS (BnaA01T0107300ZS)	87	BnaA01G0107300ZS	0.38	0.59	23.84	5.31	15.17	108.6	124.17	116.9	112.05	95.26	108.22	110.62	0.52	0.78	23.65	15.37	0.41	1.33	1.13	1.32	1.14	1.53	1.13	0.89
H3K4me3_histone_681	A01	6230210	6231600	exon	exon (BnaA01T0107400ZS, exon 1 of 1)	117	BnaA01G0107400ZS	0.3	0.52	23.77	10.09	26.49	270.91	260.49	264.96	281.34	256.32	275.89	285.19	0.80	1.00	22.33	3.92	0.63	2.48	2.85	2.14	2.12	1.59	2.41	2.71
H3K4me3_histone_682	A01	6231941	6233176	exon	exon (BnaA01T0107500ZS, exon 1 of 11)	137	BnaA01G0107500ZS	0	0	26.88	12	26.89	84.33	86.53	124.52	125.78	123.24	106.54	96.87	0.00	0.00	23.97	13.89	2.96	7.67	9.33	11.11	12.00	13.30	10.59	7.66
H3K4me3_histone_683	A01	6239601	6239828	exon	exon (BnaA01T0107600ZS, exon 1 of 2)	1130	BnaA01G0107600ZS	0.75	0.86	23.93	6.85	5.54	19.35	26.66	22.37	22.15	21.66	15.2	22.6	0.25	0.44	26.69	24.04	0.03	0.04	0.03	0.02	0.00	0.00	0.02	0.05
H3K4me3_histone_684	A01	6244200	6245040	intron	intron (BnaA01T0107700ZS, intron 1 of 1)	126	BnaA01G0107700ZS	0.86	0.92	23.7	0.91	9.55	100.55	108.58	97.9	104.84	94.84	108.14	101.63	0.04	0.12	26.76	1.89	1.45	2.41	1.70	1.44	0.96	0.67	0.33	0.65
H3K4me3_histone_685	A01	6253365	6255303	exon	exon (BnaA01T0107900ZS, exon 1 of 2)	561	BnaA01G0107900ZS	0.47	0.67	22.56	1.35	85.68	475.46	395.29	370.45	431.34	423.6	457.2	472.55	0.05	0.13	23.73	5.22	6.83	21.18	12.23	17.50	11.32	10.08	10.47	17.55
H3K4me3_histone_686	A01	6258432	6259073	exon	exon (BnaA01T0108000ZS, exon 1 of 1)	764	BnaA01G0108000ZS	0	0.04	22.21	6.7	8.99	23.86	30.85	35.36	20.55	27.02	21.99	31.43	0.00	0.01	25.59	0.03	0.83	1.36	1.21	0.20	0.41	0.36	0.51	0.96
H3K4me3_histone_687	A01	6262933	6263192	exon	exon (BnaA01T0108100ZS, exon 1 of 4)	318	BnaA01G0108100ZS	0.09	0.25	25.22	1.64	7.34	21.93	22.89	20.62	13.47	15.67	17.34	21.09	0.08	0.18	24.66	10.11	0.50	1.11	1.32	1.79	1.91	1.37	1.36	1.35
H3K4me3_histone_688	A01	6278571	6279206	promoter-TSS	promoter-TSS (BnaA01T0108300ZS)	-494	BnaA01G0108300ZS	0.27	0.49	21.82	13.7	19.45	64.17	66.32	76.4	71.99	72.89	67.07	54.21	0.00	0.01	24.14	12.35	35.13	46.02	68.07	115.74	101.69	95.81	90.98	50.35
H3K4me3_histone_689	A01	6287384	6288991	exon	exon (BnaA01T0108400ZS, exon 1 of 2)	889	BnaA01G0108400ZS	0.31	0.53	23.21	2.4	17.62	75.37	78	65.59	69.04	63.64	69.27	79.34	0.01	0.04	25.07	2.63	1.41	4.83	3.84	3.42	2.99	3.03	1.76	3.91
H3K4me3_histone_690	A01	6301340	6302788	exon	exon (BnaA01T0108600ZS, exon 1 of 4)	240	BnaA01G0108600ZS	0	0.02	24.09	16.94	26.81	235.87	230.35	222.46	247.46	261.73	257.55	229.32	0.09	0.20	21.68	14.84	3.56	14.02	12.18	15.09	18.08	16.87	12.90	13.31
H3K4me3_histone_691	A01	6303392	6306348	exon	exon (BnaA01T0108700ZS, exon 2 of 5)	588	BnaA01G0108700ZS	0.02	0.11	24.18	17.36	91.94	683.61	607.52	635.24	718.79	708.72	749.59	622.04	0.12	0.25	24.48	9.72	3.19	9.16	6.99	11.65	9.20	9.83	8.01	6.42
H3K4me3_histone_692	A01	6307714	6308842	TTS	TTS (BnaA01T0108700ZS)	284	BnaA01G0108700ZS	0.17	0.38	24.9	14.35	27.91	192.86	210.31	187.24	218.14	218.1	229.19	189.99	0.12	0.25	24.48	9.72	3.19	9.16	6.99	11.65	9.20	9.83	8.01	6.42
H3K4me3_histone_693	A01	6344384	6345076	exon	exon (BnaA01T0109000ZS, exon 2 of 20)	579	BnaA01G0109000ZS	0.34	0.56	25.21	4.85	12.41	29.87	45.83	29.98	32.34	24.02	29.06	25.04	0.00	0.00	25.99	3.01	0.79	1.36	1.89	1.27	0.73	0.43	0.36	1.06
H3K4me3_histone_694	A01	6352056	6352395	exon	exon (BnaA01T0109100ZS, exon 12 of 17)	-1327	BnaA01G0109100ZS	0.11	0.3	24.47	3.94	9.09	19.32	22.6	19.1	12.17	16.05	10.38	15.26	0.89	1.00	23.74	2.28	0.22	0.51	0.38	0.61	0.35	0.46	0.26	0.57
H3K4me3_histone_695	A01	6353153	6354826	TTS	TTS (BnaA01T0109100ZS)	437	BnaA01G0109100ZS	0.48	0.67	23.61	3.13	155.38	511.74	506.9	488.53	599.23	596.02	682.5	581.27	0.89	1.00	23.74	2.28	0.22	0.51	0.38	0.61	0.35	0.46	0.26	0.57
H3K4me3_histone_696	A01	6362213	6363010	promoter-TSS	promoter-TSS (BnaA01T0109500ZS)	-39	BnaA01G0109500ZS	0.66	0.79	26.57	22.83	8.42	136.48	128.92	124.29	119.86	127.4	128.45	135.53	0.01	0.03	23.02	12.75	1.87	6.36	6.63	7.61	8.95	8.72	5.85	5.50
H3K4me3_histone_697	A01	6364661	6365824	exon	exon (BnaA01T0109600ZS, exon 2 of 14)	396	BnaA01G0109600ZS	0.37	0.58	23.04	10.17	17.89	95.58	97.16	95.71	107.46	81.04	84.58	91.71	0.00	0.00	21.89	15.63	2.03	8.03	8.28	9.51	10.11	10.14	9.90	6.56
H3K4me3_histone_698	A01	6371964	6373459	promoter-TSS	promoter-TSS (BnaA01T0109700ZS)	-87	BnaA01G0109700ZS	0.32	0.54	24.55	5.22	28.83	141.93	162.87	136.78	129.68	135.81	110.09	135.38	0.01	0.05	20.95	11.46	2.52	11.18	12.53	14.05	13.60	12.21	10.77	13.13
H3K4me3_histone_699	A01	6381987	6383596	exon	exon (BnaA01T0110100ZS, exon 1 of 1)	770	BnaA01G0110100ZS	0.6	0.76	26.19	10.36	30.52	141.75	120.3	136.69	159.14	143.69	143.51	148.53	0.32	0.54	25.28	17.20	4.96	17.53	19.39	15.89	19.82	22.92	19.74	19.97
H3K4me3_histone_700	A01	6387864	6388533	promoter-TSS	promoter-TSS (BnaA01T0110200ZS)	-591	BnaA01G0110200ZS	0.01	0.05	27.58	27.11	26.06	184.97	177.15	159.45	152.42	140.23	154.23	162.93	0.00	0.00	25.28	5.60	1.50	3.67	4.18	4.96	3.57	2.87	1.92	3.00
H3K4me3_histone_701	A01	6398580	6399584	exon	exon (BnaA01T0110300ZS, exon 1 of 1)	124	BnaA01G0110300ZS	0.48	0.68	25.92	14.42	44.11	109	103.32	121.67	123.26	141.97	157.75	145.47	0.15	0.30	24.73	17.07	0.93	1.22	1.51	1.24	1.21	1.64	2.59	1.38
H3K4me3_histone_702	A01	6401498	6402427	TTS	TTS (BnaA01T0110300ZS)	184	BnaA01G0110300ZS	0.02	0.1	23.42	1.3	24.18	170.1	165.58	140.75	142.69	140.58	146.02	156.75	0.15	0.30	24.73	17.07	0.93	1.22	1.51	1.24	1.21	1.64	2.59	1.38
H3K4me3_histone_703	A01	6405390	6405823	exon	exon (BnaA01T0110500ZS, exon 1 of 1)	129	BnaA01G0110500ZS	0.01	0.06	27.6	2.46	10.49	44.46	53.77	48.24	42.47	40.57	38.97	44.76	0.91	1.00	23.16	7.03	0.26	0.64	0.54	0.57	0.64	0.47	0.53	0.58
H3K4me3_histone_704	A01	6407335	6408067	exon	exon (BnaA01T0110600ZS, exon 1 of 1)	211	BnaA01G0110600ZS	0.05	0.17	25.17	13.21	14.73	84.74	75.04	100.13	92.41	96.74	97.62	90.75	0.01	0.03	24.73	9.22	2.89	2.07	2.77	5.15	5.92	1.27	1.23	1.69
H3K4me3_histone_705	A01	6432137	6432938	Intergenic	Intergenic	-3018	None	0.22	0.43	24.38	12.81	16.62	74.26	57.33	62.51	62.17	68.2	49.72	54.83	NA	NA	NA	NA	NA	NA	NA	NA	NA	NA	NA	NA
H3K4me3_histone_706	A01	6435484	6436501	exon	exon (BnaA01T0110900ZS, exon 1 of 1)	437	BnaA01G0110900ZS	0	0.01	25.02	19.67	40.28	142.11	110.51	109.08	135.29	137.31	177.43	149.18	0.00	0.00	26.02	20.52	4.61	6.74	1.56	2.16	4.40	5.51	7.27	10.87
H3K4me3_histone_707	A01	6442385	6444011	exon	exon (BnaA01T0111000ZS, exon 1 of 2)	578	BnaA01G0111000ZS	0.25	0.47	23.7	19.68	97.08	257.4	240.84	241.94	293.94	304.12	380.81	290.48	0.00	0.00	23.79	14.46	23.87	37.09	30.14	52.38	70.68	70.49	58.89	44.13
H3K4me3_histone_708	A01	6454974	6456259	exon	exon (BnaA01T0111200ZS, exon 1 of 17)	253	BnaA01G0111200ZS	0	0	25.29	17.19	45.15	239.17	211.93	210.01	253.31	279.68	285.6	253.48	0.90	1.00	23.85	8.96	3.31	16.35	14.78	14.86	13.71	14.55	11.21	13.20
H3K4me3_histone_709	A01	6473125	6474245	promoter-TSS	promoter-TSS (BnaA01T0111400ZS)	-434	BnaA01G0111400ZS	0.34	0.56	21.95	14.61	24.58	161.71	154.97	169.24	155.48	165.65	147.06	148.33	0.00	0.01	23.86	10.91	5.86	11.38	14.07	21.08	21.09	18.52	15.91	15.09
H3K4me3_histone_710	A01	6477635	6479414	exon	exon (BnaA01T0111500ZS, exon 1 of 1)	382	BnaA01G0111500ZS	0.33	0.55	26.31	8.42	69.82	483.19	483.33	496.89	542.21	526.51	467.9	486.06	0.00	0.00	24.62	6.32	5.23	3.16	11.95	7.74	5.57	3.19	2.44	2.59
H3K4me3_histone_711	A01	6480880	6482265	exon	exon (BnaA01T0111600ZS, exon 1 of 1)	309	BnaA01G0111600ZS	0.11	0.28	26.99	8.41	28.44	119.86	127.97	137.1	140.55	128.74	112.11	113.43	0.00	0.00	24.70	8.73	12.95	8.27	32.72	27.81	28.36	20.70	16.46	9.01
H3K4me3_histone_712	A01	6486616	6487449	promoter-TSS	promoter-TSS (BnaA01T0111700ZS)	-200	BnaA01G0111700ZS	0.21	0.42	23.71	1.89	15.31	65.97	72.06	66.32	61.21	60.51	53.47	76.3	0.10	0.23	22.46	17.04	0.86	2.97	3.40	3.25	3.24	4.19	3.44	2.44
H3K4me3_histone_713	A01	6494668	6494937	intron	intron (BnaA01T0111800ZS, intron 1 of 9)	232	BnaA01G0111800ZS	0.01	0.07	25.83	25.8	5.13	23.58	26.42	19.92	19.5	19.3	21.3	24.55	0.56	0.82	23.42	7.82	0.23	0.60	0.92	1.00	0.81	0.57	0.68	0.64
H3K4me3_histone_714	A01	6498007	6498466	exon	exon (BnaA01T0111900ZS, exon 1 of 3)	375	BnaA01G0111900ZS	0.01	0.08	21.49	5.66	11.5	22.46	25.66	26.44	11.04	16.93	14.03	26.66	0.00	0.00	26.67	0.90	1.60	4.82	4.14	2.72	2.62	1.81	1.96	3.43
H3K4me3_histone_715	A01	6560800	6561629	exon	exon (BnaA01T0112900ZS, exon 1 of 7)	375	BnaA01G0112900ZS	0.07	0.22	25.67	1.2	22.31	130.38	123.34	136.75	110.03	114.03	101.32	127.46	0.13	0.27	23.94	9.95	1.07	4.55	3.24	3.28	3.90	3.42	2.64	3.28
H3K4me3_histone_716	A01	6565205	6565646	exon	exon (BnaA01T0113000ZS, exon 1 of 1)	555	BnaA01G0113000ZS	0.6	0.76	23.66	9.05	5.44	22.99	20.28	21.74	25.88	19.27	19.1	21.21	0.04	0.11	27.26	25.88	0.48	1.37	0.98	0.81	0.69	0.60	0.80	0.96
H3K4me3_histone_717	A01	6572591	6573599	exon	exon (BnaA01T0113200ZS, exon 2 of 7)	167	BnaA01G0113200ZS	0.43	0.63	27	20.66	18.61	215.88	208.59	204.32	198.7	206.77	210.13	216.8	0.05	0.14	21.54	3.90	1.66	7.33	6.21	6.24	4.89	5.99	5.81	7.81
H3K4me3_histone_718	A01	6574916	6575143	exon	exon (BnaA01T0113300ZS, exon 1 of 2)	133	BnaA01G0113300ZS	0.72	0.84	24.98	2.78	4.11	15.21	15.51	14.26	13.73	12.39	10.78	12.12	0.14	0.29	25.22	3.11	2.53	8.74	8.59	8.03	6.61	7.11	5.80	9.50
H3K4me3_histone_719	A01	6583901	6584777	promoter-TSS	promoter-TSS (BnaA01T0113500ZS)	67	BnaA01G0113500ZS	0.28	0.5	24.97	22.15	17.12	147.45	146.78	135.12	126.09	135.87	155.08	138.53	0.02	0.08	26.40	13.99	3.56	14.61	17.03	20.08	19.44	21.80	21.02	17.45
H3K4me3_histone_720	A01	6585796	6587405	exon	exon (BnaA01T0113600ZS, exon 1 of 1)	341	BnaA01G0113600ZS	0.07	0.21	26.5	13.11	39.3	227.62	233.33	246.61	274.07	260.85	278.15	249.45	0.40	0.63	24.40	14.94	2.59	6.43	7.56	6.23	9.80	8.26	8.53	7.69
H3K4me3_histone_721	A01	6595869	6596884	exon	exon (BnaA01T0113800ZS, exon 1 of 19)	109	BnaA01G0113800ZS	0.04	0.15	24.77	16.2	35.94	183.16	188.55	178.76	215.06	208.03	229.19	185.72	0.00	0.00	23.48	14.47	5.30	14.95	15.88	17.89	22.41	24.11	18.00	13.85
H3K4me3_histone_722	A01	6601188	6601740	TTS	TTS (BnaA01T0113800ZS)	5197	BnaA01G0113800ZS	0.41	0.62	25.12	3.61	12.25	49.25	66.99	44.28	48.51	54.72	48.09	42.63	0.00	0.00	23.48	14.47	5.30	14.95	15.88	17.89	22.41	24.11	18.00	13.85
H3K4me3_histone_723	A01	6604588	6605254	Intergenic	Intergenic	3795	None	0.73	0.84	22.46	16.9	14.56	68.82	70.5	78.45	67.05	70.25	73.56	57	NA	NA	NA	NA	NA	NA	NA	NA	NA	NA	NA	NA
H3K4me3_histone_724	A01	6607861	6609762	promoter-TSS	promoter-TSS (BnaA01T0113900ZS)	-95	BnaA01G0113900ZS	0.38	0.59	24.52	3.61	37.12	261.18	265.42	253.77	213.51	247.2	212.36	233.56	0.77	1.00	24.83	23.89	0.41	1.18	1.40	0.86	1.04	1.11	0.85	0.98
H3K4me3_histone_725	A01	6613336	6614122	promoter-TSS	promoter-TSS (BnaA01T0114100ZS)	31	BnaA01G0114100ZS	0.05	0.18	27.19	24.44	16.29	114.28	114.01	101.11	103.46	95.56	104.1	112.57	0.10	0.22	25.82	0.57	3.42	14.85	17.12	15.08	13.67	12.84	15.43	17.87
H3K4me3_histone_726	A01	6632639	6633834	exon	exon (BnaA01T0114400ZS, exon 1 of 3)	271	BnaA01G0114400ZS	0.04	0.15	23.95	14.42	26.72	99.67	109.46	112.74	143.52	145.98	124.79	95.81	0.11	0.23	25.42	18.00	6.22	35.79	40.03	37.94	40.76	42.14	44.18	42.11
H3K4me3_histone_727	A01	6637236	6639178	intron	intron (BnaA01T0114500ZS, intron 1 of 3)	393	BnaA01G0114500ZS	0	0	24.68	3.8	56.52	150.34	200.66	145.89	110.98	101.85	99.86	124.91	0.00	0.00	24.01	1.42	18.80	32.25	27.51	6.92	2.07	1.55	9.56	19.92
H3K4me3_histone_728	A01	6653900	6654379	exon	exon (BnaA01T0114700ZS, exon 1 of 4)	411	BnaA01G0114700ZS	0.39	0.6	23.85	4.06	10.41	18.03	11.42	26.55	16.5	16.3	10.08	21.1	0.43	0.68	23.46	19.67	0.13	0.07	0.16	0.00	0.14	0.07	0.05	0.05
H3K4me3_histone_729	A01	6660428	6662777	promoter-TSS	promoter-TSS (BnaA01T0114900ZS)	-688	BnaA01G0114900ZS	0	0.01	25.36	17.93	64.38	489.01	493.81	472.06	543.31	529.91	605.27	525.91	0.33	0.55	23.65	6.26	1.01	2.32	1.85	1.90	1.66	1.31	0.72	1.72
H3K4me3_histone_730	A01	6677239	6678352	exon	exon (BnaA01T0115300ZS, exon 1 of 1)	309	BnaA01G0115300ZS	0.31	0.53	24.87	15.5	97.13	384.26	410.63	368.2	451.3	470.84	512.09	428.72	0.00	0.03	25.63	9.80	1.72	2.56	5.17	3.78	6.07	4.79	3.52	3.10
H3K4me3_histone_731	A01	6688993	6689602	promoter-TSS	promoter-TSS (BnaA01T0115400ZS)	-373	BnaA01G0115400ZS	0.09	0.26	25.6	15.28	16.92	60.74	60.65	82.74	71.59	73.64	85.48	71.63	0.00	0.00	22.69	11.20	2.55	2.65	2.96	5.88	7.24	3.22	2.26	3.46
H3K4me3_histone_732	A01	6700589	6700985	exon	exon (BnaA01T0115700ZS, exon 1 of 11)	353	BnaA01G0115700ZS	0.27	0.49	21.26	3.29	5.19	20.68	20.45	15.75	11.81	17.52	16.67	20.49	0.00	0.01	25.15	3.76	1.56	3.16	4.18	2.92	2.15	1.67	1.55	2.49
H3K4me3_histone_733	A01	6717648	6718263	exon	exon (BnaA01T0115900ZS, exon 1 of 2)	294	BnaA01G0115900ZS	0.19	0.4	26.77	23.23	19.2	75.5	78.9	66.07	66.03	67.12	86.16	79.16	0.00	0.00	26.16	2.24	9.38	21.58	17.79	14.22	8.09	7.79	6.46	11.93
H3K4me3_histone_734	A01	6726595	6727223	intron	intron (BnaA01T0116100ZS, intron 1 of 6)	359	BnaA01G0116100ZS	0.11	0.3	24.36	8.4	15.01	50.2	70.49	64.39	59.87	60.31	50.4	50.67	0.00	0.00	23.97	12.39	3.42	7.48	9.39	11.53	12.36	13.38	8.30	6.88
H3K4me3_histone_735	A01	6728452	6729893	TTS	TTS (BnaA01T0116100ZS)	371	BnaA01G0116100ZS	0.95	0.97	24.42	22.61	33.65	228.63	215.75	214.1	209.51	200.91	179.23	200.21	0.00	0.00	23.97	12.39	3.42	7.48	9.39	11.53	12.36	13.38	8.30	6.88
H3K4me3_histone_736	A01	6736838	6737919	exon	exon (BnaA01T0116300ZS, exon 1 of 1)	361	BnaA01G0116300ZS	0.92	0.96	24.88	17.72	17.34	174.07	164.5	170.14	170.1	180.48	171.63	187.01	0.01	0.04	23.94	10.17	2.24	3.48	5.40	5.99	6.60	5.70	2.34	3.89
H3K4me3_histone_737	A01	6744392	6744649	TTS	TTS (BnaA01T0116400ZS)	892	BnaA01G0116400ZS	0.87	0.93	25.99	7.22	3.52	10.76	9.69	11.59	10.39	9.15	9.66	6.85	0.00	0.00	24.60	11.59	3.60	1.46	4.56	6.60	9.76	5.74	4.11	2.35
H3K4me3_histone_738	A01	6744998	6745521	TTS	TTS (BnaA01T0116500ZS)	153	BnaA01G0116500ZS	0	0.03	23.75	16.08	25.35	78.77	88.13	87.6	101.42	118.42	114.8	79.61	0.40	0.64	26.54	20.07	0.74	1.93	1.84	1.52	1.72	1.53	1.56	2.41
H3K4me3_histone_739	A01	6748150	6749583	promoter-TSS	promoter-TSS (BnaA01T0116500ZS)	-94	BnaA01G0116500ZS	0.63	0.78	23.26	6.68	15.22	180.63	169.72	177.47	164.24	180.96	176.52	190.6	0.40	0.64	26.54	20.07	0.74	1.93	1.84	1.52	1.72	1.53	1.56	2.41
H3K4me3_histone_740	A01	6755104	6755666	intron	intron (BnaA01T0116700ZS, intron 1 of 11)	175	BnaA01G0116700ZS	0	0.01	26.49	2.7	18.84	98.49	111.87	96.42	84.56	86.72	75.74	94.95	0.00	0.00	24.74	3.84	0.64	1.21	1.33	1.19	0.47	0.43	0.27	0.97
H3K4me3_histone_741	A01	6761289	6762591	promoter-TSS	promoter-TSS (BnaA01T0116800ZS)	-294	BnaA01G0116800ZS	0.78	0.87	23.37	7.58	11.37	115.25	129.55	119.31	128.83	125.53	124.33	120.24	0.03	0.10	22.66	17.28	4.76	16.93	17.17	15.04	19.37	23.22	18.67	18.43
H3K4me3_histone_742	A01	6769127	6770448	exon	exon (BnaA01T0117100ZS, exon 1 of 3)	455	BnaA01G0117100ZS	0.02	0.11	26.8	10.47	41.04	264.49	301.37	297.52	327.13	308.55	316.66	269.52	0.00	0.02	24.37	10.01	5.57	16.60	25.96	28.30	25.65	24.60	23.38	17.65
H3K4me3_histone_743	A01	6772886	6773893	intron	intron (BnaA01T0117200ZS, intron 1 of 4)	316	BnaA01G0117200ZS	0.47	0.66	23.59	2.07	21.61	166.92	153.86	163.33	161.69	172.54	150.82	148.61	0.67	0.95	25.16	10.21	4.06	17.54	18.21	18.44	17.69	18.01	16.02	13.39
H3K4me3_histone_744	A01	6775218	6776051	intron	intron (BnaA01T0117300ZS, intron 1 of 8)	170	BnaA01G0117300ZS	0.79	0.88	23.85	12.7	8.61	62.96	58.11	59.23	60.61	56.58	53.31	72.54	0.35	0.57	24.53	1.80	0.36	0.91	0.80	1.00	0.49	0.50	0.83	0.50
H3K4me3_histone_745	A01	6796335	6797719	exon	exon (BnaA01T0117600ZS, exon 1 of 17)	161	BnaA01G0117600ZS	0.39	0.6	23.72	9.95	29.33	234.5	223.37	225.04	226.76	224.63	241.28	236.98	0.00	0.01	22.61	18.71	1.89	6.58	4.55	4.68	5.03	5.88	6.09	4.42
H3K4me3_histone_746	A01	6802084	6803025	promoter-TSS	promoter-TSS (BnaA01T0117800ZS)	-3	BnaA01G0117800ZS	0.46	0.66	24.14	3.62	15.01	87.01	83.57	90.26	70.68	87.9	69.47	89.41	0.59	0.86	25.58	1.99	0.07	0.10	0.10	0.07	0.11	0.02	0.07	0.12
H3K4me3_histone_747	A01	6822195	6823599	Intergenic	Intergenic	-5959	None	0	0	24.67	15.67	68.73	309.17	322.84	319.77	399.99	381.49	415.17	318.17	NA	NA	NA	NA	NA	NA	NA	NA	NA	NA	NA	NA
H3K4me3_histone_748	A01	6828485	6829722	exon	exon (BnaA01T0118000ZS, exon 1 of 1)	247	BnaA01G0118000ZS	0.26	0.48	25.03	13.37	73.29	267.93	264.01	266.62	344.45	307.13	369.1	288.78	0.05	0.14	24.51	10.06	1.21	4.39	4.87	5.96	5.59	5.85	3.97	4.00
H3K4me3_histone_749	A01	6830094	6830614	exon	exon (BnaA01T0118000ZS, exon 1 of 1)	1498	BnaA01G0118000ZS	0.01	0.05	24.65	6.41	7.62	4.66	8.09	13.84	7.61	3.42	3.61	2.45	0.05	0.14	24.51	10.06	1.21	4.39	4.87	5.96	5.59	5.85	3.97	4.00
H3K4me3_histone_750	A01	6849286	6851078	promoter-TSS	promoter-TSS (BnaA01T0118200ZS)	-11	BnaA01G0118200ZS	0.76	0.86	24.87	15.54	41.62	316.98	328.3	322.75	351.25	312.58	349.27	291.62	0.00	0.00	21.66	17.13	2.42	13.49	13.90	13.73	14.85	16.96	15.69	12.32
H3K4me3_histone_751	A01	6852383	6853276	TTS	TTS (BnaA01T0118300ZS)	239	BnaA01G0118300ZS	0	0.01	24.86	15.85	35.43	112.32	99.54	121.1	148.05	140.01	169.85	124.45	0.99	1.00	25.36	0.49	0.39	1.67	1.77	1.74	1.57	1.13	1.68	1.85
H3K4me3_histone_752	A01	6862543	6862783	promoter-TSS	promoter-TSS (BnaA01T0118500ZS)	-4	BnaA01G0118500ZS	0.12	0.31	23.95	15.62	4.01	4.31	2.92	8.88	4.6	5.82	3.2	6.39	1.00	1.00	24.10	20.60	0.00	0.00	0.00	0.00	0.00	0.00	0.00	0.00
H3K4me3_histone_753	A01	6902667	6903851	exon	exon (BnaA01T0119100ZS, exon 1 of 11)	225	BnaA01G0119100ZS	0.41	0.62	25.65	21.98	23.42	282.13	280.24	256.72	282.39	254.64	275.57	281.68	0.38	0.62	25.27	23.19	0.94	6.60	5.66	5.26	5.94	5.85	5.23	6.28
H3K4me3_histone_754	A01	6905755	6906506	TTS	TTS (BnaA01T0119100ZS)	276	BnaA01G0119100ZS	0.58	0.75	23.47	10.02	16.71	88.25	85.05	90.4	82.27	75.22	68.89	80.48	0.38	0.62	25.27	23.19	0.94	6.60	5.66	5.26	5.94	5.85	5.23	6.28
H3K4me3_histone_755	A01	6909327	6909992	intron	intron (BnaA01T0119300ZS, intron 1 of 5)	154	BnaA01G0119300ZS	0.51	0.69	23.04	16.34	18.59	110.03	113.41	115.93	114.6	102.64	113.86	106.65	0.00	0.02	21.74	11.75	1.35	2.28	3.33	4.08	4.69	3.23	2.45	3.41
H3K4me3_histone_756	A01	6911094	6911535	exon	exon (BnaA01T0119400ZS, exon 1 of 21)	310	BnaA01G0119400ZS	0.12	0.31	21.43	6.59	13.87	28.58	31.83	32.88	23.22	33.27	30.25	40.05	0.02	0.08	26.41	9.49	0.25	0.42	0.39	0.67	0.63	0.46	0.36	0.34
H3K4me3_histone_757	A01	6917664	6919081	TTS	TTS (BnaA01T0119400ZS)	474	BnaA01G0119400ZS	0.48	0.67	25.94	21.21	26.23	217.62	213.86	206.64	217.25	200.09	235.54	235.81	0.02	0.08	26.41	9.49	0.25	0.42	0.39	0.67	0.63	0.46	0.36	0.34
H3K4me3_histone_758	A01	6919760	6920468	intron	intron (BnaA01T0119600ZS, intron 1 of 1)	200	BnaA01G0119600ZS	0.28	0.5	23.2	15.9	22.93	46.95	62.65	62.53	54.62	74.42	65.3	47.92	0.00	0.00	21.98	12.71	8.55	3.36	7.52	17.28	17.00	15.58	6.11	4.92
H3K4me3_histone_759	A01	6924577	6925245	intron	intron (BnaA01T0119700ZS, intron 1 of 16)	218	BnaA01G0119700ZS	0	0.03	22.86	8.07	22.52	84.97	101.86	121.89	93.05	89.26	89.49	87.88	0.69	0.96	23.91	4.65	0.28	0.77	0.85	0.73	0.50	0.35	0.39	0.70
H3K4me3_histone_760	A01	6943534	6944066	intron	intron (BnaA01T0119900ZS, intron 1 of 6)	219	BnaA01G0119900ZS	0	0.03	23.72	3.57	15.8	71.69	78.68	65.93	54.13	58.79	55.16	76.36	0.63	0.91	23.70	22.47	0.35	1.34	0.94	0.93	0.90	1.05	1.05	1.29
H3K4me3_histone_761	A01	6976333	6976773	promoter-TSS	promoter-TSS (BnaA01T0120400ZS)	179	BnaA01G0120400ZS	0.65	0.79	26.7	14.18	9.81	31.61	36.01	39.82	35.48	37.92	38.24	33.73	0.00	0.00	23.74	19.86	11.74	28.17	8.23	9.14	15.84	21.19	27.49	22.63
H3K4me3_histone_762	A01	6977101	6977583	TTS	TTS (BnaA01T0120300ZS)	165	BnaA01G0120300ZS	0.19	0.4	26.84	19.91	12.55	47.79	38.92	40.71	35.05	50.04	48.85	47.36	0.00	0.01	22.85	19.18	6.28	12.73	6.28	3.13	6.87	13.71	10.30	8.68
H3K4me3_histone_763	A01	6977965	6978337	intron	intron (BnaA01T0120400ZS, intron 1 of 7)	974	BnaA01G0120400ZS	0.01	0.06	24.87	1.49	11.54	31.65	24.7	21.1	15.8	14.03	11.1	21.82	0.00	0.00	23.74	19.86	11.74	28.17	8.23	9.14	15.84	21.19	27.49	22.63
H3K4me3_histone_764	A01	6986257	6986738	exon	exon (BnaA01T0120500ZS, exon 3 of 4)	828	BnaA01G0120500ZS	0	0	24.05	5.14	19.53	28.12	65.39	42.77	28.88	29.07	31.01	29.2	0.01	0.03	26.33	7.74	144.03	282.14	448.07	447.62	361.26	380.74	282.92	202.49
H3K4me3_histone_765	A01	6998302	6999051	promoter-TSS	promoter-TSS (BnaA01T0120800ZS)	-50	BnaA01G0120800ZS	0.83	0.9	22.31	12.67	17.55	122.43	130.21	127.56	129.31	118.79	121.25	124.13	0.12	0.25	21.20	14.43	2.06	4.15	5.82	5.39	7.12	5.74	4.92	4.24
H3K4me3_histone_766	A01	6999655	7001613	exon	exon (BnaA01T0120900ZS, exon 3 of 3)	817	BnaA01G0120900ZS	0.6	0.76	24.62	15.29	67.74	209.57	146.97	148.68	207.15	228.14	174.47	206.49	0.01	0.05	24.15	13.83	64.57	32.48	27.60	13.28	136.07	50.07	30.75	49.75
H3K4me3_histone_767	A01	7002755	7003543	promoter-TSS	promoter-TSS (BnaA01T0121000ZS)	-466	BnaA01G0121000ZS	0.32	0.54	22.54	8.12	12.97	90.92	99.32	100.42	93.14	80.71	99	92.66	0.20	0.38	25.00	19.05	9.32	23.74	24.84	31.05	24.65	29.21	35.28	31.09
H3K4me3_histone_768	A01	7015060	7015276	Intergenic	Intergenic	-1804	None	0.05	0.18	21.1	13.51	4.02	4.81	7.62	8.26	9.16	7.66	5.21	2.41	NA	NA	NA	NA	NA	NA	NA	NA	NA	NA	NA	NA
H3K4me3_histone_769	A01	7073384	7073594	promoter-TSS	promoter-TSS (BnaA01T0121700ZS)	-97	BnaA01G0121700ZS	0.01	0.06	26.19	0.93	5.76	16.03	18.53	12.54	11.46	10.58	11.15	15.88	0.18	0.35	23.46	19.11	0.28	0.53	0.27	0.26	0.45	0.38	0.34	0.25
H3K4me3_histone_770	A01	7082627	7083963	Intergenic	Intergenic	-7893	None	0.75	0.85	24.05	14.47	37.74	295.89	285.26	260.11	323.85	289.4	317.38	297.74	NA	NA	NA	NA	NA	NA	NA	NA	NA	NA	NA	NA
H3K4me3_histone_771	A01	7091281	7092037	intron	intron (BnaA01T0121800ZS.1, intron 1 of 12)	471	BnaA01G0121800ZS	0.05	0.18	25.82	24.51	15.4	61.15	76.13	59.36	45.76	60.91	58.89	62.13	0.09	0.19	24.49	9.97	1.02	2.94	2.01	2.61	2.25	2.16	1.78	1.48
H3K4me3_histone_772	A01	7097164	7098344	promoter-TSS	promoter-TSS (BnaA01T0121900ZS)	81	BnaA01G0121900ZS	0.23	0.45	24.73	24.62	31.98	238.07	256.84	207.83	221.46	215.82	230.45	230.28	0.17	0.33	26.72	24.68	1.32	6.44	4.93	3.87	4.48	4.25	4.33	6.01
H3K4me3_histone_773	A01	7099647	7101214	exon	exon (BnaA01T0122000ZS, exon 2 of 4)	505	BnaA01G0122000ZS	0.44	0.64	24.83	11.93	19.81	122.93	144.72	145.93	139.14	154.75	135.49	115.97	0.00	0.01	21.11	14.58	2.85	8.76	10.28	10.78	13.63	13.18	10.49	8.78
H3K4me3_histone_774	A01	7109868	7110685	Intergenic	Intergenic	-5615	None	0.49	0.68	24.18	11.4	13.7	34.56	29.05	38.09	39.57	35.14	41.06	43.01	NA	NA	NA	NA	NA	NA	NA	NA	NA	NA	NA	NA
H3K4me3_histone_775	A01	7116911	7118071	exon	exon (BnaA01T0122300ZS, exon 1 of 1)	104	BnaA01G0122300ZS	0.08	0.25	22.45	22.25	35.59	257.28	260.45	225.57	246.66	255.65	274.62	241.89	0.00	0.00	24.49	22.45	11.94	45.50	44.24	26.53	30.12	32.85	43.27	36.99
H3K4me3_histone_776	A01	7124869	7125916	TTS	TTS (BnaA01T0122500ZS)	588	BnaA01G0122500ZS	0.01	0.06	21.77	16.49	25.47	90.39	84.5	99.29	99.19	114.42	99.79	75.61	0.24	0.43	21.92	13.90	0.07	0.00	0.00	0.06	0.08	0.00	0.07	0.00
H3K4me3_histone_777	A01	7139162	7140891	intron	intron (BnaA01T0122600ZS, intron 1 of 2)	302	BnaA01G0122600ZS	0.08	0.24	24.03	23.79	48.21	373.56	374.57	322.24	329.7	306.21	352.73	338.89	0.07	0.16	22.73	5.08	29.61	166.55	203.46	189.62	181.35	167.01	191.49	201.40
H3K4me3_histone_778	A01	7146378	7147919	exon	exon (BnaA01T0122700ZS, exon 1 of 2)	323	BnaA01G0122700ZS	0.19	0.4	23.45	4.43	36.79	208.26	188.04	190.11	172.28	174.59	152.42	195.51	0.24	0.43	23.97	14.63	23.98	79.14	100.47	99.86	102.92	92.40	105.33	100.31
H3K4me3_histone_779	A01	7148624	7149021	TTS	TTS (BnaA01T0122900ZS)	210	BnaA01G0122900ZS	0	0.02	25.32	25.01	6.89	28.34	23.14	15.71	18.73	19.96	16.41	27.53	0.01	0.05	21.92	8.46	12.89	29.98	44.49	43.84	38.66	30.34	29.38	38.24
H3K4me3_histone_780	A01	7150540	7152390	promoter-TSS	promoter-TSS (BnaA01T0122900ZS)	52	BnaA01G0122900ZS	0	0.01	22.42	8.66	59.88	286.32	331.53	334.92	314.94	267.83	248.05	278.9	0.01	0.05	21.92	8.46	12.89	29.98	44.49	43.84	38.66	30.34	29.38	38.24
H3K4me3_histone_781	A01	7152744	7154633	intron	intron (BnaA01T0123000ZS, intron 1 of 4)	778	BnaA01G0123000ZS	0.46	0.66	25.83	5.98	72.07	170.02	213.01	189.13	157.36	151.16	120.32	112.98	0.00	0.00	24.26	1.41	8.86	16.90	11.31	5.52	1.93	1.67	3.08	12.31
H3K4me3_histone_782	A01	7156889	7158396	exon	exon (BnaA01T0123100ZS, exon 1 of 4)	398	BnaA01G0123100ZS	0.49	0.68	25.65	11.16	78.68	269.78	261.12	249.28	334.82	315.33	326.36	288.44	0.02	0.08	24.89	5.32	2.94	8.85	8.01	8.36	7.44	4.88	4.27	6.44
H3K4me3_histone_783	A01	7164902	7165529	intron	intron (BnaA01T0123200ZS, intron 2 of 3)	6882	BnaA01G0123200ZS	0	0.03	26.44	0.42	9.37	37.75	47.09	35.41	32.19	31.91	32.79	34.46	0.24	0.43	22.35	21.15	0.21	1.02	0.98	0.79	1.01	0.81	1.00	0.73
H3K4me3_histone_784	A01	7169191	7169677	intron	intron (BnaA01T0123200ZS, intron 2 of 3)	2663	BnaA01G0123200ZS	0	0.01	20.35	11.64	10.41	26.47	26.31	38.3	35.36	28.03	23.02	23.42	0.24	0.43	22.35	21.15	0.21	1.02	0.98	0.79	1.01	0.81	1.00	0.73
H3K4me3_histone_785	A01	7171235	7172251	intron	intron (BnaA01T0123200ZS, intron 1 of 3)	354	BnaA01G0123200ZS	0.32	0.54	24.43	12.89	23.68	233.73	223.58	219.32	257.93	231.01	240.81	233.15	0.24	0.43	22.35	21.15	0.21	1.02	0.98	0.79	1.01	0.81	1.00	0.73
H3K4me3_histone_786	A01	7175893	7176548	Intergenic	Intergenic	-3607	None	0.43	0.63	22.19	13.84	10.73	75.05	70.41	77.15	82.7	73.9	68.56	81.14	NA	NA	NA	NA	NA	NA	NA	NA	NA	NA	NA	NA
H3K4me3_histone_787	A01	7178883	7180027	promoter-TSS	promoter-TSS (BnaA01T0123300ZS)	-372	BnaA01G0123300ZS	0.12	0.31	26.17	15.32	22.37	128.94	124.95	129.65	130.82	142.02	131.76	118.23	0.02	0.09	26.34	11.92	5.31	15.65	18.19	20.92	24.20	23.03	19.43	13.76
H3K4me3_histone_788	A01	7182805	7183604	exon	exon (BnaA01T0123400ZS, exon 1 of 11)	517	BnaA01G0123400ZS	0.03	0.12	25.33	4.07	9	36.93	43.94	41.15	30.86	33.5	31.54	40.34	0.28	0.49	23.44	11.40	1.69	5.34	5.77	7.34	6.43	5.54	6.69	4.94
H3K4me3_histone_789	A01	7189379	7191620	promoter-TSS	promoter-TSS (BnaA01T0123500ZS)	-198	BnaA01G0123500ZS	0.13	0.33	24.63	6.27	26.63	247.51	264.14	257.45	247.3	225.07	227.29	226.75	0.01	0.05	26.80	1.27	0.87	3.65	4.03	3.39	3.18	2.56	2.91	3.38
H3K4me3_histone_790	A01	7194421	7196107	promoter-TSS	promoter-TSS (BnaA01T0123800ZS)	-122	BnaA01G0123800ZS	0.01	0.08	26.59	16.48	41.42	360.03	358.86	391.87	398.64	386.7	436.77	396.23	0.02	0.07	23.76	15.94	17.31	33.91	34.59	37.01	48.16	53.02	55.14	41.59
H3K4me3_histone_791	A01	7218980	7219914	TTS	TTS (BnaA01T0124800ZS)	387	BnaA01G0124800ZS	0.67	0.8	25.15	9.18	41.72	146.19	157.2	158.61	174.82	194.61	166.1	174.74	0.00	0.02	25.97	6.63	3.78	6.82	11.30	9.74	8.22	8.02	4.05	4.35
H3K4me3_histone_792	A01	7224590	7225481	exon	exon (BnaA01T0124800ZS, exon 1 of 11)	397	BnaA01G0124800ZS	0.51	0.7	21.41	2.51	15.25	99.52	90.13	85.13	79.43	78.57	87.62	83.29	0.00	0.02	25.97	6.63	3.78	6.82	11.30	9.74	8.22	8.02	4.05	4.35
H3K4me3_histone_793	A01	7239298	7239568	exon	exon (BnaA01T0124900ZS, exon 1 of 1)	1564	BnaA01G0124900ZS	0	0.02	24.06	2.15	7.7	25.35	21.98	18.54	10.93	16.63	11.87	24.93	0.01	0.04	25.30	2.39	1.62	4.35	4.03	2.47	2.57	2.40	1.84	3.29
H3K4me3_histone_794	A01	7239789	7241025	exon	exon (BnaA01T0124900ZS, exon 1 of 1)	590	BnaA01G0124900ZS	0.02	0.11	23.58	17.12	56.74	312.85	335.61	290.11	369.52	354.9	392.77	312.13	0.01	0.04	25.30	2.39	1.62	4.35	4.03	2.47	2.57	2.40	1.84	3.29
H3K4me3_histone_795	A01	7250148	7250952	promoter-TSS	promoter-TSS (BnaA01T0125000ZS)	-967	BnaA01G0125000ZS	0.08	0.24	25.5	13.69	14.78	65.4	59.99	75.55	73.74	70.8	84.72	62.04	0.00	0.02	24.13	13.42	3.01	2.05	1.85	6.85	5.50	6.03	6.15	2.13
H3K4me3_histone_796	A01	7254288	7255205	exon	exon (BnaA01T0125100ZS, exon 1 of 1)	363	BnaA01G0125100ZS	0.31	0.53	24.41	13.95	29.99	126.22	117.47	125.03	147.17	146.47	158.35	120.32	0.37	0.60	21.09	16.60	3.43	13.79	11.66	11.77	15.08	15.28	10.44	13.44
H3K4me3_histone_797	A01	7275106	7275305	exon	exon (BnaA01T0125200ZS, exon 1 of 1)	152	BnaA01G0125200ZS	0.6	0.76	23.73	0.03	5.26	12.02	7.07	13.46	9.05	9.68	9.46	13.57	0.03	0.10	23.90	21.18	0.09	0.00	0.00	0.00	0.13	0.00	0.00	0.00
H3K4me3_histone_798	A01	7282165	7282534	exon	exon (BnaA01T0125300ZS, exon 1 of 1)	127	BnaA01G0125300ZS	0.48	0.68	23.29	7.61	4.57	8.33	13.01	11.3	8.95	9.23	6.57	10.81	0.10	0.21	24.54	23.78	3.05	2.47	1.14	0.32	0.30	0.94	0.30	6.26
H3K4me3_histone_799	A01	7293832	7295117	intron	intron (BnaA01T0125500ZS, intron 1 of 9)	478	BnaA01G0125500ZS	0.28	0.5	24.45	14.48	27.51	164.01	177.91	179.93	177.69	186.45	189.99	178.06	0.18	0.35	24.10	12.88	3.65	9.19	15.07	13.98	13.76	16.36	14.00	11.08
H3K4me3_histone_800	A01	7310388	7311621	exon	exon (BnaA01T0125700ZS, exon 1 of 1)	300	BnaA01G0125700ZS	0	0	25.05	16.36	56.01	141.14	126.6	146.95	179.43	214.13	220.76	140.64	0.00	0.00	23.81	9.98	37.54	9.51	35.64	77.51	73.88	28.93	20.73	16.06
H3K4me3_histone_801	A01	7323446	7324710	promoter-TSS	promoter-TSS (BnaA01T0125800ZS)	0	BnaA01G0125800ZS	0.65	0.79	25.52	15.6	15.39	127.66	130.25	117.01	130.23	135.64	135.12	117.3	0.45	0.69	23.88	21.65	1.04	5.80	5.19	4.39	6.16	5.00	5.80	5.80
H3K4me3_histone_802	A01	7328099	7328977	exon	exon (BnaA01T0125900ZS, exon 1 of 3)	527	BnaA01G0125900ZS	0.38	0.59	25.06	5.31	10.08	67.41	86.25	72.47	71.64	76.31	68.04	66.05	0.00	0.00	24.51	7.51	1.89	2.37	4.30	5.59	3.98	2.32	2.07	2.23
H3K4me3_histone_803	A01	7333100	7334558	intron	intron (BnaA01T0126000ZS, intron 1 of 1)	262	BnaA01G0126000ZS	0.48	0.67	25.44	1.48	32.74	336.36	350.82	327.79	328.71	318.56	306.83	322.77	0.00	0.01	25.57	4.25	2.26	4.68	3.29	3.13	2.41	0.78	0.97	2.72
H3K4me3_histone_804	A01	7357125	7357822	promoter-TSS	promoter-TSS (BnaA01T0126200ZS)	-83	BnaA01G0126200ZS	0.84	0.91	24.69	11.13	7.14	39.18	41.94	43.69	41.68	44.35	39.4	31.27	0.93	1.00	26.60	14.27	0.06	0.30	0.28	0.35	0.33	0.39	0.33	0.32
H3K4me3_histone_805	A01	7367838	7368843	intron	intron (BnaA01T0126400ZS, intron 1 of 4)	386	BnaA01G0126400ZS	0.31	0.53	23.32	1.02	14.12	116.25	103.96	98.69	90.99	104.17	88.44	108.24	0.00	0.00	24.11	23.22	1.93	5.46	2.67	2.44	2.04	3.14	3.17	6.18
H3K4me3_histone_806	A01	7375743	7376371	intron	intron (BnaA01T0126500ZS, intron 1 of 2)	512	BnaA01G0126500ZS	0.92	0.96	23.67	21.21	9.42	32.16	32.93	34.97	27.82	36.53	31.41	28.65	0.00	0.00	24.13	17.39	5.18	3.84	2.40	4.33	3.84	10.99	9.51	3.32
H3K4me3_histone_807	A01	7377097	7378297	promoter-TSS	promoter-TSS (BnaA01T0126600ZS)	11	BnaA01G0126600ZS	0.89	0.94	22.95	12.76	10.09	161.24	168.46	170.39	161.4	171.48	162.35	160.68	0.36	0.58	24.35	1.90	0.75	3.06	3.30	2.60	2.29	2.93	2.40	2.55
H3K4me3_histone_808	A01	7380620	7381186	exon	exon (BnaA01T0126700ZS, exon 1 of 4)	120	BnaA01G0126700ZS	0.91	0.95	24.03	16.26	8.93	39.06	40.74	34.39	42.79	39.71	33.47	34.09	0.03	0.10	26.59	16.27	0.58	0.68	0.86	0.88	1.12	1.10	1.66	0.99
H3K4me3_histone_809	A01	7416771	7419470	promoter-TSS	promoter-TSS (BnaA01T0127100ZS)	-326	BnaA01G0127100ZS	0.75	0.86	24.11	16.73	21.28	220.81	216.17	221.08	216.03	235.44	211.09	219.93	0.18	0.34	23.47	13.97	1.15	2.63	3.97	2.94	4.69	3.90	3.55	2.46
H3K4me3_histone_810	A01	7427719	7429364	intron	intron (BnaA01T0127400ZS, intron 2 of 3)	390	BnaA01G0127400ZS	0.62	0.77	24.92	14.88	51.66	377.67	398.86	423.38	418.84	408.36	466.67	399.76	0.06	0.14	25.45	23.70	10.81	59.74	59.62	48.14	47.90	54.32	50.83	62.24
H3K4me3_histone_811	A01	7432740	7433334	promoter-TSS	promoter-TSS (BnaA01T0127600ZS)	2	BnaA01G0127600ZS	0.27	0.49	25.76	10.43	7.76	22.82	26.23	25.23	26.05	28.34	28.99	20.92	0.04	0.12	24.95	12.96	1.99	5.88	3.72	5.99	7.72	6.37	6.66	4.90
H3K4me3_histone_812	A01	7436302	7437512	exon	exon (BnaA01T0127700ZS, exon 4 of 7)	3428	BnaA01G0127700ZS	0.33	0.55	24.49	23.24	16.2	135.91	129.46	110.78	116.96	127.09	119.49	133.77	0.00	0.00	23.35	19.24	1.14	2.02	0.77	1.17	1.59	2.31	3.14	1.97
H3K4me3_histone_813	A01	7441645	7442315	Intergenic	Intergenic	-1645	None	0.03	0.13	24.86	16.74	41.41	71.62	57.83	63.53	84.65	102.29	113.64	103.32	NA	NA	NA	NA	NA	NA	NA	NA	NA	NA	NA	NA
H3K4me3_histone_814	A01	7449031	7449767	Intergenic	Intergenic	-9064	None	0.04	0.16	26.84	26.49	18.2	72.54	83.86	75.49	61.4	56.49	73.69	64.7	NA	NA	NA	NA	NA	NA	NA	NA	NA	NA	NA	NA
H3K4me3_histone_815	A01	7455447	7455673	Intergenic	Intergenic	-5634	None	0.04	0.17	23.7	23.34	3.74	0.17	0.34	0	0.23	5.18	0.28	0.17	NA	NA	NA	NA	NA	NA	NA	NA	NA	NA	NA	NA
H3K4me3_histone_816	A01	7460956	7461293	promoter-TSS	promoter-TSS (BnaA01T0127800ZS)	-70	BnaA01G0127800ZS	0.94	0.97	24.96	12.14	8.5	16.19	7.02	11.68	13.12	9.24	8.35	4.93	0.00	0.00	24.82	11.32	5.79	9.05	7.53	14.83	18.43	12.74	9.20	10.89
H3K4me3_histone_817	A01	7461829	7462692	exon	exon (BnaA01T0127800ZS, exon 2 of 7)	1066	BnaA01G0127800ZS	0.56	0.73	25.16	8.36	17.62	63.91	54.93	64.43	75.94	62.33	63.32	61.57	0.00	0.00	24.82	11.32	5.79	9.05	7.53	14.83	18.43	12.74	9.20	10.89
H3K4me3_histone_818	A01	7469535	7470235	promoter-TSS	promoter-TSS (BnaA01T0127900ZS)	-20	BnaA01G0127900ZS	0.06	0.2	23.25	12.82	10.02	43.39	44.02	57.27	50.66	55.24	52.49	45.12	0.37	0.60	25.23	5.81	1.27	2.77	3.93	3.09	4.00	3.21	2.36	3.83
H3K4me3_histone_819	A01	7483308	7483984	intron	intron (BnaA01T0128300ZS, intron 1 of 12)	202	BnaA01G0128300ZS	0.09	0.26	22.54	8.41	19.71	66.97	65.92	94.18	73.88	68.4	60.07	77.95	0.00	0.00	23.45	5.53	0.51	0.43	0.94	0.81	0.28	0.23	0.13	0.40
H3K4me3_histone_820	A01	7497032	7498059	exon	exon (BnaA01T0128400ZS, exon 2 of 10)	435	BnaA01G0128400ZS	0.59	0.75	23.19	22.29	33.61	182.42	145.3	160.27	164.95	172.93	172.41	201.2	0.30	0.51	23.64	20.46	0.21	0.52	0.35	0.35	0.28	0.42	0.16	0.34
H3K4me3_histone_821	A01	7517561	7518070	exon	exon (BnaA01T0128600ZS, exon 2 of 2)	2457	BnaA01G0128600ZS	0.83	0.9	23.38	14.14	8.03	36.72	32.73	42.65	35.85	40.35	37.65	34.39	0.10	0.22	23.78	0.58	0.04	0.02	0.02	0.00	0.00	0.06	0.00	0.00
H3K4me3_histone_822	A01	7529272	7530959	exon	exon (BnaA01T0128700ZS, exon 1 of 1)	647	BnaA01G0128700ZS	0.03	0.14	25.6	14.47	31.65	156.62	134.56	166.99	184.66	196.17	184.38	156.74	0.00	0.00	23.72	12.88	2.15	1.46	1.61	3.95	5.62	4.73	2.36	1.72
H3K4me3_histone_823	A01	7535331	7537195	promoter-TSS	promoter-TSS (BnaA01T0128800ZS)	51	BnaA01G0128800ZS	0.2	0.41	23.65	0.56	21.46	136.29	107.63	107.11	112.37	100.87	105.85	128.76	0.00	0.01	22.95	20.83	6.67	21.18	9.14	9.40	11.74	13.45	16.95	15.27
H3K4me3_histone_824	A01	7563901	7564453	exon	exon (BnaA01T0129200ZS, exon 1 of 1)	244	BnaA01G0129200ZS	0.51	0.69	25.28	13.43	15.86	56.94	38.32	47.52	42.47	46.14	37.13	50.17	0.07	0.16	22.42	11.96	0.20	0.08	0.06	0.36	0.12	0.19	0.05	0.00
H3K4me3_histone_825	A01	7583964	7585432	exon	exon (BnaA01T0129500ZS, exon 1 of 4)	455	BnaA01G0129500ZS	0.62	0.77	22.65	2.86	42.61	200.85	204.7	167.17	205.57	176.36	198.8	217.95	0.03	0.11	26.18	3.23	2.94	6.78	6.26	4.09	6.10	2.57	2.19	4.62
H3K4me3_histone_826	A01	7595555	7595890	TTS	TTS (BnaA01T0129700ZS)	1599	BnaA01G0129700ZS	0.09	0.25	26.27	11.14	7.23	6.34	6.36	12.86	14.91	8.56	14.56	7.1	0.20	0.37	22.00	9.55	27.14	75.42	98.98	96.48	89.76	87.63	69.57	91.73
H3K4me3_histone_827	A01	7599251	7600128	exon	exon (BnaA01T0129800ZS, exon 2 of 16)	376	BnaA01G0129800ZS	0.3	0.52	22.95	13.62	17.36	136.58	148.05	141.23	153.76	136.3	143.27	135.95	0.43	0.67	23.51	11.07	4.86	53.49	53.35	55.56	52.70	54.41	49.41	49.78
H3K4me3_histone_828	A01	7607330	7607833	Intergenic	Intergenic	-7516	None	0.31	0.53	21.99	5.83	27.17	77.86	84.19	81.75	80.75	80.02	90.54	106.8	NA	NA	NA	NA	NA	NA	NA	NA	NA	NA	NA	NA
H3K4me3_histone_829	A01	7610557	7611947	Intergenic	Intergenic	8772	None	0.01	0.04	22.84	18.58	56.07	329.74	310.27	304.4	362.6	355.44	391.92	334.43	NA	NA	NA	NA	NA	NA	NA	NA	NA	NA	NA	NA
H3K4me3_histone_830	A01	7613325	7614897	Intergenic	Intergenic	5913	None	0.04	0.16	23.46	17.89	144.97	413.83	314.16	375.46	458.63	479.82	555.64	407.88	NA	NA	NA	NA	NA	NA	NA	NA	NA	NA	NA	NA
H3K4me3_histone_831	A01	7615159	7615601	Intergenic	Intergenic	4644	None	0.67	0.8	24.46	5.44	13.31	15.22	9.17	12.95	18.53	18.63	20.85	14.01	NA	NA	NA	NA	NA	NA	NA	NA	NA	NA	NA	NA
H3K4me3_histone_832	A01	7618039	7618403	Intergenic	Intergenic	1803	None	0.69	0.81	25.63	8.74	5.52	18.45	16.37	19.36	21.49	17.97	22.43	17.09	NA	NA	NA	NA	NA	NA	NA	NA	NA	NA	NA	NA
H3K4me3_histone_833	A01	7625566	7626057	intron	intron (BnaA01T0130000ZS, intron 5 of 5)	-5787	BnaA01G0130000ZS	0.33	0.54	24.13	7.51	8.44	19.35	18.45	28.75	23.08	21.16	14	22.55	0.00	0.00	23.92	11.63	0.13	0.05	0.13	0.17	0.30	0.20	0.06	0.10
H3K4me3_histone_834	A01	7634424	7634760	intron	intron (BnaA01T0130000ZS, intron 3 of 5)	-14568	BnaA01G0130000ZS	0.47	0.67	24.15	9.75	7.89	16.47	16.07	26.33	16.97	23.63	17.04	21.26	0.00	0.00	23.92	11.63	0.13	0.05	0.13	0.17	0.30	0.20	0.06	0.10
H3K4me3_histone_835	A01	7650202	7651174	Intergenic	Intergenic	-1017	None	0.51	0.69	22.79	8.42	20.66	107.86	101.46	116.75	111.74	109.87	89.14	119.44	NA	NA	NA	NA	NA	NA	NA	NA	NA	NA	NA	NA
H3K4me3_histone_836	A01	7675748	7677539	Intergenic	Intergenic	-26154	None	0	0.02	25.27	13.75	70.72	349.19	323.44	418.49	445.7	437.54	419.35	353.62	NA	NA	NA	NA	NA	NA	NA	NA	NA	NA	NA	NA
H3K4me3_histone_837	A01	7679778	7681323	Intergenic	Intergenic	-22247	None	0.39	0.6	24.11	11.83	36.45	159.36	152.05	191.23	169	182.35	156.43	172.04	NA	NA	NA	NA	NA	NA	NA	NA	NA	NA	NA	NA
H3K4me3_histone_838	A01	7692129	7692956	Intergenic	Intergenic	-10255	None	0	0.01	24.82	14.15	22.54	101.74	91.25	119.39	115.37	134	111.76	95.45	NA	NA	NA	NA	NA	NA	NA	NA	NA	NA	NA	NA
H3K4me3_histone_839	A01	7695995	7697369	Intergenic	Intergenic	-6115	None	0	0	25.96	13.1	51.12	154.93	155.98	197.16	233.73	234.82	202.66	159.79	NA	NA	NA	NA	NA	NA	NA	NA	NA	NA	NA	NA
H3K4me3_histone_840	A01	7702499	7703569	intron	intron (BnaA01T0130100ZS, intron 1 of 4)	237	BnaA01G0130100ZS	0.07	0.22	23.63	16.55	27.98	195.29	206.18	196.82	223.03	217.6	236.8	192.15	0.09	0.20	24.87	9.27	2.23	6.06	8.94	7.75	9.16	6.73	8.75	5.28
H3K4me3_histone_841	A01	7719336	7720489	intron	intron (BnaA01T0130600ZS, intron 1 of 7)	212	BnaA01G0130600ZS	0.1	0.27	22.27	16.05	38.35	217.29	218.83	242.03	237.08	248.91	255.4	196.8	0.00	0.01	24.31	14.89	8.68	39.48	40.70	46.15	52.76	50.03	54.00	45.26
H3K4me3_histone_842	A01	7727450	7728256	promoter-TSS	promoter-TSS (BnaA01T0130700ZS)	-18	BnaA01G0130700ZS	0.1	0.28	24.07	2.51	18.19	61.43	49.66	59.42	45.32	48.21	42.36	69.41	0.00	0.00	23.66	8.64	0.63	0.11	0.14	1.34	0.31	0.12	0.12	0.11
H3K4me3_histone_843	A01	7731940	7732832	promoter-TSS	promoter-TSS (BnaA01T0130800ZS)	-466	BnaA01G0130800ZS	0.01	0.06	22.67	11.12	20.94	29.09	42.27	63.99	43.61	45.87	33.78	27.63	0.00	0.02	21.87	7.81	0.61	0.19	0.78	0.63	0.70	0.04	0.00	0.73
H3K4me3_histone_844	A01	7757493	7758135	exon	exon (BnaA01T0131000ZS, exon 1 of 8)	241	BnaA01G0131000ZS	0.02	0.08	23.34	19.54	23.26	126.19	106.37	115.34	120.78	128.45	146.72	130.39	0.00	0.00	23.39	11.31	2.71	2.19	4.74	6.50	7.84	5.31	4.49	3.21
H3K4me3_histone_845	A01	7761663	7762450	exon	exon (BnaA01T0131100ZS, exon 1 of 3)	341	BnaA01G0131100ZS	0.75	0.85	23.86	20.33	33.52	193.47	144.96	175.81	186.76	183.32	181.16	198.42	0.00	0.00	25.40	3.24	1.51	3.93	3.30	3.38	1.97	1.44	1.80	2.79
H3K4me3_histone_846	A01	7781669	7782097	exon	exon (BnaA01T0131400ZS, exon 1 of 6)	372	BnaA01G0131400ZS	0.72	0.84	22.15	19.41	4.05	12.07	13.2	8.86	10.29	15.42	14.37	11.16	0.00	0.01	23.24	19.42	3.38	9.03	5.64	4.93	7.60	8.91	10.88	8.48
H3K4me3_histone_847	A01	7815369	7816061	Intergenic	Intergenic	15193	None	0.33	0.55	22.62	0.06	23.52	119.04	105.34	95.96	111.49	110.06	126.66	115.94	NA	NA	NA	NA	NA	NA	NA	NA	NA	NA	NA	NA
H3K4me3_histone_848	A01	7836610	7837611	intron	intron (BnaA01T0131600ZS, intron 1 of 2)	915	BnaA01G0131600ZS	0.01	0.08	26.11	16.83	19.26	211.1	207.26	211.25	208.81	225.08	233.82	205.59	0.02	0.09	24.59	4.53	1.18	3.06	1.83	1.35	1.70	1.50	1.03	1.81
H3K4me3_histone_849	A01	7850215	7851380	TTS	TTS (BnaA01T0131900ZS)	376	BnaA01G0131900ZS	0.31	0.53	21.05	1.95	22.79	154.03	142.54	140.05	140.04	158.14	161.9	160.93	0.02	0.08	23.58	17.08	1.32	1.67	2.61	2.41	2.85	3.23	4.27	1.75
H3K4me3_histone_850	A01	7856312	7857232	exon	exon (BnaA01T0131900ZS, exon 1 of 18)	302	BnaA01G0131900ZS	0.77	0.87	24.02	11.98	44.15	166.9	165.23	180.5	177.28	177.24	219.72	205.14	0.02	0.08	23.58	17.08	1.32	1.67	2.61	2.41	2.85	3.23	4.27	1.75
H3K4me3_histone_851	A01	7932693	7935502	TTS	TTS (BnaA01T0132300ZS)	1124	BnaA01G0132300ZS	0.02	0.11	26.52	9.58	44.79	211.01	219	262.02	235.71	274.62	228.74	196.1	0.00	0.00	25.91	7.12	3.19	2.27	5.15	7.88	5.45	3.34	2.16	3.78
H3K4me3_histone_852	A01	7939073	7940601	intron	intron (BnaA01T0132500ZS, intron 2 of 4)	604	BnaA01G0132500ZS	0.02	0.1	24.25	2.74	60.97	444.21	424.19	377.3	379.26	359.18	351.8	405.81	0.00	0.00	24.31	0.64	61.91	218.37	157.97	115.04	95.78	103.02	111.60	198.27
H3K4me3_histone_853	A01	7944224	7945199	intron	intron (BnaA01T0132600ZS, intron 1 of 8)	232	BnaA01G0132600ZS	0.52	0.7	25.05	22.28	22.96	191.25	178.42	173.44	171.92	163.3	188	167.48	0.31	0.52	26.18	5.74	1.75	6.01	7.65	6.79	6.37	6.14	5.28	4.89
H3K4me3_histone_854	A01	7947848	7948642	promoter-TSS	promoter-TSS (BnaA01T0132700ZS)	51	BnaA01G0132700ZS	0.05	0.18	24.25	16.2	51.86	148.52	141.43	134.05	181.91	174.28	216.46	155.61	0.62	0.89	27.09	13.56	1.42	14.39	14.20	15.19	15.63	15.83	15.56	14.19
H3K4me3_histone_855	A01	7950800	7951863	exon	exon (BnaA01T0132800ZS, exon 1 of 8)	229	BnaA01G0132800ZS	0.57	0.74	23.62	14.91	15.2	172.5	172.71	175.5	177.39	167.68	177.43	172.96	0.12	0.25	24.42	24.33	1.24	4.51	2.82	2.57	3.24	2.66	2.25	3.57
H3K4me3_histone_856	A01	7996655	7997238	promoter-TSS	promoter-TSS (BnaA01T0133300ZS)	-501	BnaA01G0133300ZS	0.58	0.74	25.82	17.95	14.52	104.8	105.98	104.74	98.83	106.46	117.6	103.19	0.03	0.10	26.24	7.64	2.12	2.49	5.47	5.70	5.80	4.55	3.87	3.46
H3K4me3_histone_857	A01	8019903	8020983	intron	intron (BnaA01T0133400ZS, intron 1 of 6)	520	BnaA01G0133400ZS	0.87	0.93	25.14	23.26	17.88	130.9	117.43	128.96	109.61	122.43	110.94	114.54	0.00	0.00	24.31	2.44	9.28	29.98	20.89	18.43	16.70	11.13	10.75	25.56
H3K4me3_histone_858	A01	8022840	8023976	intron	intron (BnaA01T0133500ZS, intron 1 of 3)	547	BnaA01G0133500ZS	0.12	0.31	21.21	12.98	23.08	137.15	127.39	146.22	147.12	130.99	129.44	121.76	0.00	0.01	26.04	10.21	2.62	10.22	12.83	14.78	13.61	13.69	12.15	9.31
H3K4me3_histone_859	A01	8037210	8038655	exon	exon (BnaA01T0133700ZS, exon 1 of 1)	397	BnaA01G0133700ZS	0.15	0.35	25.44	3.77	35.46	174.25	199.7	180.63	170.53	164.67	163.9	171.08	0.01	0.03	24.60	1.77	1.24	2.88	1.17	1.52	0.83	0.89	0.88	2.11
H3K4me3_histone_860	A01	8048944	8049179	TTS	TTS (BnaA01T0133800ZS)	321	BnaA01G0133800ZS	0.05	0.18	22.99	17.02	11.36	25.74	13.63	28.2	29.66	32.72	31.36	23.61	0.00	0.01	23.63	11.68	2.92	4.90	6.38	10.07	9.30	8.91	6.09	5.71
H3K4me3_histone_861	A01	8071976	8072614	promoter-TSS	promoter-TSS (BnaA01T0134400ZS)	-157	BnaA01G0134400ZS	0.41	0.62	22.5	17.16	19.18	115.95	127.95	107.98	123.86	127	124.68	110.49	0.03	0.11	24.65	14.38	2.66	9.92	10.96	9.88	11.95	12.69	10.72	9.25
H3K4me3_histone_862	A01	8078327	8078657	TTS	TTS (BnaA01T0134600ZS)	642	BnaA01G0134600ZS	0.15	0.35	24.84	9.3	6.04	13.74	12.7	21.59	17.93	13.65	12.26	10.09	0.00	0.00	22.78	6.34	8.13	14.13	19.80	19.11	12.16	10.14	7.93	19.14
H3K4me3_histone_863	A01	8081276	8083594	TTS	TTS (BnaA01T0134700ZS)	844	BnaA01G0134700ZS	0.07	0.23	23.09	0.66	50.43	486.7	432.36	402.67	434.26	407.1	452.74	454.48	0.73	1.00	22.89	13.36	3.46	8.73	6.82	7.83	11.91	7.89	8.55	11.39
H3K4me3_histone_864	A01	8087263	8088341	promoter-TSS	promoter-TSS (BnaA01T0135000ZS)	38	BnaA01G0135000ZS	0.68	0.81	23.28	3.89	19.26	123.9	133.27	120.12	128.56	111.77	126.34	115.44	0.00	0.01	26.58	7.44	1.81	6.25	8.52	8.16	8.26	7.54	6.52	5.17
H3K4me3_histone_865	A01	8092415	8092877	promoter-TSS	promoter-TSS (BnaA01T0135100ZS)	20	BnaA01G0135100ZS	0.77	0.87	22.26	18.88	11.28	67.27	59.27	60.62	56.86	69.93	67.1	60.07	0.02	0.07	23.47	15.66	1.07	3.04	2.31	3.04	4.11	3.50	3.66	2.60
H3K4me3_histone_866	A01	8095139	8097810	promoter-TSS	promoter-TSS (BnaA01T0135200ZS)	-349	BnaA01G0135200ZS	0.26	0.48	25.79	13.94	51.14	343.01	352.59	364.6	380.63	391.58	416.4	364.06	0.00	0.00	23.33	13.90	8.25	10.22	14.22	14.11	26.08	23.35	14.47	11.73
H3K4me3_histone_867	A01	8101585	8102006	intron	intron (BnaA01T0135300ZS, intron 12 of 15)	4972	BnaA01G0135300ZS	0.02	0.11	25.79	0.39	11.93	29.34	28.15	17.62	20.87	16.47	25.56	32.78	0.87	1.00	23.72	5.73	1.50	9.55	11.24	10.85	9.48	10.67	10.14	8.94
H3K4me3_histone_868	A01	8118801	8119545	intron	intron (BnaA01T0135700ZS, intron 3 of 10)	3107	BnaA01G0135700ZS	0.61	0.76	22.27	12.33	15.12	67.22	80.44	88.3	82.21	76.28	81.6	71.54	0.01	0.04	22.73	8.23	0.16	0.38	0.39	0.54	0.35	0.34	0.23	0.32
H3K4me3_histone_869	A01	8127625	8128365	exon	exon (BnaA01T0135800ZS, exon 1 of 5)	280	BnaA01G0135800ZS	0.18	0.39	26.19	23.32	13.69	76.68	62.17	49.02	56.13	55.69	64.7	68.22	0.00	0.00	25.63	0.72	1.47	3.00	2.02	1.19	0.15	0.47	0.67	2.17
H3K4me3_histone_870	A01	8146084	8146419	promoter-TSS	promoter-TSS (BnaA01T0136000ZS)	-8	BnaA01G0136000ZS	0.2	0.41	24.91	8.27	5.02	1.65	3.12	3.25	2.06	8.37	3.77	2.14	0.15	0.30	24.68	22.95	1.66	1.47	0.00	0.42	0.18	2.09	0.00	1.16
H3K4me3_histone_871	A01	8152606	8153771	exon	exon (BnaA01T0136200ZS, exon 1 of 5)	334	BnaA01G0136200ZS	0.58	0.75	24.7	15.9	54.12	196.34	238.23	226.93	234.1	240.19	252.57	174.64	0.00	0.00	24.25	10.91	6.43	12.57	17.44	20.95	21.09	16.50	14.42	10.33
H3K4me3_histone_872	A01	8157535	8157896	TTS	TTS (BnaA01T0136200ZS)	177	BnaA01G0136200ZS	0.24	0.45	26.24	4.81	8.5	26.05	26.64	30.2	19.46	25.7	19.86	16.7	0.00	0.00	24.25	10.91	6.43	12.57	17.44	20.95	21.09	16.50	14.42	10.33
H3K4me3_histone_873	A01	8159213	8160056	exon	exon (BnaA01T0136400ZS, exon 1 of 11)	300	BnaA01G0136400ZS	0.74	0.85	26.19	12.92	8.09	63.81	55.02	63.79	65.82	67.3	59.24	61.09	0.29	0.50	23.57	3.06	0.37	1.00	0.52	0.56	0.54	0.38	0.37	0.81
H3K4me3_histone_874	A01	8193634	8194294	intron	intron (BnaA01T0136800ZS, intron 1 of 1)	673	BnaA01G0136800ZS	0.09	0.25	23.98	7.64	10.08	16.99	20.68	26.49	19.82	15.84	10.73	15.38	0.17	0.33	25.45	10.40	1.04	1.21	2.03	2.18	2.61	2.44	1.08	1.28
H3K4me3_histone_875	A01	8198622	8199758	exon	exon (BnaA01T0136900ZS, exon 1 of 3)	397	BnaA01G0136900ZS	0.99	1	24.31	5.98	23.31	77.29	74.03	82.51	63.52	60.6	56.8	60.22	0.81	1.00	23.01	14.52	3.63	20.46	23.01	23.91	23.81	24.24	24.82	23.43
H3K4me3_histone_876	A01	8200445	8201880	TTS	TTS (BnaA01T0136900ZS)	282	BnaA01G0136900ZS	0.41	0.62	24.44	18.51	33.54	252.27	218.62	221.35	245.33	237.64	234	235.6	0.81	1.00	23.01	14.52	3.63	20.46	23.01	23.91	23.81	24.24	24.82	23.43
H3K4me3_histone_877	A01	8206284	8206772	exon	exon (BnaA01T0137200ZS, exon 1 of 1)	357	BnaA01G0137200ZS	0.6	0.76	23.68	1.84	10.94	32.87	28.4	31	33.18	33.67	30.82	42.21	0.00	0.02	23.70	4.08	0.11	0.00	0.21	0.00	0.00	0.00	0.00	0.00
H3K4me3_histone_878	A01	8213860	8215247	intron	intron (BnaA01T0137300ZS, intron 1 of 3)	592	BnaA01G0137300ZS	0.01	0.04	23.61	19.77	26.87	104.83	76.2	75.27	71.55	113.99	98.98	92.61	0.00	0.00	24.14	16.87	25.13	22.55	17.27	25.89	41.28	57.19	61.38	22.93
H3K4me3_histone_879	A01	8239024	8239517	Intergenic	Intergenic	-2187	None	0.37	0.59	22.18	12.09	11.05	39.06	45.4	38.74	40.82	41.53	29.48	41.76	NA	NA	NA	NA	NA	NA	NA	NA	NA	NA	NA	NA
H3K4me3_histone_880	A01	8253221	8254200	exon	exon (BnaA01T0137800ZS, exon 1 of 9)	217	BnaA01G0137800ZS	0.97	0.98	23.26	18.29	26.59	234.38	241.26	218.22	241.03	254.33	242.09	249.36	0.00	0.00	24.45	1.15	2.59	9.77	8.40	6.26	5.83	6.08	5.43	10.26
H3K4me3_histone_881	A01	8263702	8264604	exon	exon (BnaA01T0138000ZS, exon 1 of 5)	157	BnaA01G0138000ZS	0.43	0.63	22.77	20.97	56.06	247.43	224.91	226.01	261.23	258.26	300.31	263.34	0.01	0.04	26.36	4.37	2.54	5.08	6.69	6.28	6.86	4.39	5.48	6.93
H3K4me3_histone_882	A01	8269848	8272071	intron	intron (BnaA01T0138200ZS, intron 5 of 14)	992	BnaA01G0138200ZS	0.86	0.92	23.9	17.31	61.43	443.09	463.87	451.1	500.65	478.05	518.51	456.88	0.33	0.55	24.29	22.38	39.34	206.80	200.25	142.59	165.98	204.29	152.51	198.93
H3K4me3_histone_883	A01	8274610	8276771	promoter-TSS	promoter-TSS (BnaA01T0138500ZS)	-638	BnaA01G0138500ZS	0.5	0.69	26.97	13.88	29.25	182.58	197.64	198.13	202.94	210.93	195.37	176.83	0.00	0.03	22.88	8.50	9.69	15.46	28.09	28.32	22.53	17.41	17.79	17.12
H3K4me3_histone_884	A01	8277184	8277569	exon	exon (BnaA01T0138500ZS, exon 2 of 2)	1048	BnaA01G0138500ZS	0.2	0.41	24.83	6.25	9.87	13.18	9.32	18.76	14.16	8.89	5.09	9.83	0.00	0.03	22.88	8.50	9.69	15.46	28.09	28.32	22.53	17.41	17.79	17.12
H3K4me3_histone_885	A01	8278806	8280151	exon	exon (BnaA01T0138600ZS, exon 1 of 3)	525	BnaA01G0138600ZS	0.36	0.57	24.16	4.57	29.3	155.48	142.32	171.57	156.46	153.25	143.84	163.59	0.10	0.23	26.33	11.42	1.88	4.09	5.73	5.21	5.12	6.26	3.15	3.56
H3K4me3_histone_886	A01	8280488	8281761	promoter-TSS	promoter-TSS (BnaA01T0138700ZS)	-328	BnaA01G0138700ZS	0	0	25.36	13.44	62.21	197.54	232.64	259.39	305.22	301.9	299.35	205.23	0.00	0.00	23.01	9.57	2.63	2.08	4.70	5.83	5.81	3.07	1.19	2.86
H3K4me3_histone_887	A01	8292646	8293193	TTS	TTS (BnaA01T0139000ZS)	224	BnaA01G0139000ZS	0.46	0.66	22.11	4.12	7.53	28.13	25.92	29.69	24.55	23.37	27.94	34.85	0.28	0.48	22.38	5.72	1.75	2.47	2.75	2.95	1.97	3.07	3.43	2.40
H3K4me3_histone_888	A01	8300481	8300722	Intergenic	Intergenic	5114	None	0.08	0.24	26.5	13.24	12.01	16.66	15.14	22.69	28.82	28.31	28.64	28.1	NA	NA	NA	NA	NA	NA	NA	NA	NA	NA	NA	NA
H3K4me3_histone_889	A01	8310974	8311763	promoter-TSS	promoter-TSS (BnaA01T0139300ZS)	267	BnaA01G0139300ZS	0.57	0.74	23.24	17.32	18.12	191.56	203.53	177.92	210.29	203.47	203.5	191.9	0.46	0.70	24.26	8.50	2.20	2.45	3.64	5.53	3.79	3.99	1.67	2.90
H3K4me3_histone_890	A01	8314177	8315311	Intergenic	Intergenic	2429	None	0.09	0.26	23.77	0.02	56.48	287.82	250.09	255.47	255.35	229.5	299.29	318.55	NA	NA	NA	NA	NA	NA	NA	NA	NA	NA	NA	NA
H3K4me3_histone_891	A01	8331355	8332586	intron	intron (BnaA01T0139400ZS, intron 1 of 7)	474	BnaA01G0139400ZS	0.01	0.04	26.76	25.85	29.94	192.49	185.91	155.8	136.61	157.75	148.16	169.21	0.07	0.16	23.89	11.30	1.53	7.23	7.80	7.63	9.37	8.10	6.46	7.46
H3K4me3_histone_892	A01	8337305	8337591	TTS	TTS (BnaA01T0139700ZS)	264	BnaA01G0139700ZS	0.58	0.74	24.62	9.88	8.79	15.69	14.72	17.74	21.99	12.46	23.5	19.17	0.11	0.23	24.17	8.52	1.36	6.73	7.92	7.61	8.56	7.06	6.07	7.09
H3K4me3_histone_893	A01	8338946	8339672	intron	intron (BnaA01T0139700ZS, intron 1 of 2)	1352	BnaA01G0139700ZS	0.19	0.4	24.01	6.12	12.25	20.05	20.78	20.96	19.41	12.11	8.59	12.45	0.11	0.23	24.17	8.52	1.36	6.73	7.92	7.61	8.56	7.06	6.07	7.09
H3K4me3_histone_894	A01	8340082	8340959	exon	exon (BnaA01T0139700ZS, exon 1 of 3)	141	BnaA01G0139700ZS	0.33	0.55	24.76	10.87	52.52	267.06	257.57	240.7	303.25	299.85	305.76	271.6	0.11	0.23	24.17	8.52	1.36	6.73	7.92	7.61	8.56	7.06	6.07	7.09
H3K4me3_histone_895	A01	8342682	8343349	exon	exon (BnaA01T0139800ZS, exon 1 of 6)	199	BnaA01G0139800ZS	0.12	0.3	24.11	21.37	11.77	72.73	61.27	58.87	55.77	65.81	61.88	65.68	0.00	0.00	24.00	22.42	4.98	15.58	8.45	7.68	8.87	8.89	13.01	15.40
H3K4me3_histone_896	A01	8349705	8351022	promoter-TSS	promoter-TSS (BnaA01T0140000ZS)	116	BnaA01G0140000ZS	0.34	0.56	25.07	21.94	14.5	142.38	121.12	129.32	133.08	119.65	132.29	138.35	0.82	1.00	25.64	6.27	1.72	9.31	9.66	8.83	9.82	8.42	8.72	7.20
H3K4me3_histone_897	A01	8353149	8354544	exon	exon (BnaA01T0140200ZS, exon 1 of 3)	389	BnaA01G0140200ZS	0.01	0.04	26.57	12.65	35.17	205.04	226.84	216.86	263.6	248.71	243.09	207.85	0.04	0.12	24.37	8.44	1.41	5.09	5.40	5.42	5.79	4.22	3.63	4.14
H3K4me3_histone_898	A01	8355591	8356858	exon	exon (BnaA01T0140300ZS, exon 1 of 14)	216	BnaA01G0140300ZS	0.08	0.24	21.02	12.6	20.15	162.17	168.77	175.13	168.83	159.8	154.06	144.78	0.00	0.01	25.92	10.55	2.06	8.80	10.99	11.68	11.76	11.73	9.72	8.09
H3K4me3_histone_899	A01	8370501	8371821	Intergenic	Intergenic	-2473	None	0.01	0.04	21.78	15.12	24.26	89.69	62.5	90.52	107.31	93.65	86.64	84.52	NA	NA	NA	NA	NA	NA	NA	NA	NA	NA	NA	NA
H3K4me3_histone_900	A01	8378254	8379554	promoter-TSS	promoter-TSS (BnaA01T0140500ZS)	19	BnaA01G0140500ZS	0.4	0.61	25.45	13.46	22.68	180.18	152.37	179.72	180.36	175.76	168.6	175.7	0.72	1.00	23.05	19.76	3.64	14.85	14.74	16.29	15.93	15.70	16.34	13.06
H3K4me3_histone_901	A01	8388306	8389727	exon	exon (BnaA01T0140600ZS, exon 1 of 10)	269	BnaA01G0140600ZS	0.27	0.49	23.9	16.82	19.25	195.51	197.15	202.08	204.48	219.91	205.76	201.76	0.02	0.09	25.53	2.88	1.98	12.76	14.42	12.41	12.69	11.65	10.92	12.62
H3K4me3_histone_902	A01	8391916	8393022	exon	exon (BnaA01T0140700ZS, exon 1 of 7)	127	BnaA01G0140700ZS	0.02	0.09	21.98	19.49	37.74	296.12	269.37	256.41	305.6	303.4	314.22	285.58	0.72	0.99	23.14	15.80	1.20	7.19	5.66	5.69	7.68	6.65	5.73	6.39
H3K4me3_histone_903	A01	8397519	8397961	exon	exon (BnaA01T0140800ZS, exon 1 of 12)	446	BnaA01G0140800ZS	0.42	0.62	24.18	21.22	10.54	31.37	24.38	38.41	27.75	30.79	28.74	36.45	0.20	0.38	22.93	21.39	1.52	8.24	7.45	5.88	6.67	6.78	6.64	6.19
H3K4me3_histone_904	A01	8405263	8405712	promoter-TSS	promoter-TSS (BnaA01T0141000ZS)	282	BnaA01G0141000ZS	0.59	0.75	24.28	23.11	7.9	72.75	65.4	63.62	64.09	68.01	63.23	70.52	0.32	0.54	24.21	11.19	1.37	4.73	4.86	4.65	5.58	3.25	4.92	3.97
H3K4me3_histone_905	A01	8412454	8412955	promoter-TSS	promoter-TSS (BnaA01T0141200ZS)	57	BnaA01G0141200ZS	0.27	0.49	25.44	24.25	9.45	31.3	29.95	25.19	27.46	26.59	30.28	38.13	0.40	0.64	26.44	25.42	0.13	0.38	0.28	0.27	0.25	0.24	0.29	0.31
H3K4me3_histone_906	A01	8420175	8421020	intron	intron (BnaA01T0141300ZS, intron 1 of 16)	474	BnaA01G0141300ZS	0	0.03	24.96	13.87	23.27	132.19	109.82	139.26	145.7	157.44	137.35	122.5	0.00	0.02	23.56	12.13	1.12	6.64	7.60	7.85	7.97	8.23	6.77	6.00
H3K4me3_histone_907	A01	8429666	8430380	intron	intron (BnaA01T0141400ZS, intron 8 of 14)	5373	BnaA01G0141400ZS	0.22	0.44	22.52	1.45	33.77	166.03	167.29	140.73	144.59	163.42	153.67	170.08	0.00	0.00	26.70	1.31	2.06	7.96	7.53	5.47	5.45	4.62	4.83	6.17
H3K4me3_histone_908	A01	8438062	8439115	intron	intron (BnaA01T0141500ZS, intron 1 of 12)	288	BnaA01G0141500ZS	0.69	0.82	25.82	20.18	24.22	170.47	162.5	163.42	152.78	154.93	168.56	156.72	0.09	0.20	24.13	13.25	1.96	9.89	13.70	11.96	13.39	13.39	13.20	10.72
H3K4me3_histone_909	A01	8445919	8446923	exon	exon (BnaA01T0141600ZS, exon 1 of 11)	237	BnaA01G0141600ZS	0.1	0.28	21.48	0.27	24.46	297.17	268.89	275.33	271.05	274.23	299.24	282.96	0.06	0.16	23.90	18.92	1.91	6.33	4.63	4.06	3.94	4.89	4.03	4.01
H3K4me3_histone_910	A01	8447518	8448442	TTS	TTS (BnaA01T0141800ZS)	242	BnaA01G0141800ZS	0.76	0.86	24.5	18.54	42.19	164.41	144.77	155.31	157.35	189.53	178.53	180.64	0.00	0.01	25.73	2.06	0.53	1.30	1.37	0.80	0.81	0.57	0.37	0.99
H3K4me3_histone_911	A01	8454601	8455555	intron	intron (BnaA01T0141800ZS.3, intron 1 of 15)	457	BnaA01G0141800ZS	0.3	0.52	25.8	23.2	18.7	107.45	103.24	101.93	90.67	93.76	82.69	111.57	0.00	0.01	25.73	2.06	0.53	1.30	1.37	0.80	0.81	0.57	0.37	0.99
H3K4me3_histone_912	A01	8459779	8460985	exon	exon (BnaA01T0141900ZS, exon 2 of 6)	379	BnaA01G0141900ZS	0.21	0.42	25.12	18.4	23.1	251.81	242.52	236.95	254.89	250.25	248.4	261.03	0.01	0.03	22.66	13.77	3.31	10.62	10.40	10.69	13.66	11.53	9.39	6.92
H3K4me3_histone_913	A01	8467861	8468772	TTS	TTS (BnaA01T0142100ZS)	389	BnaA01G0142100ZS	0.47	0.66	24.44	7.33	17.01	64	61.07	62.3	68.56	57.38	45.12	62.63	0.00	0.02	24.57	1.78	11.37	31.52	20.46	16.76	13.87	11.24	11.73	22.33
H3K4me3_histone_914	A01	8471504	8473065	exon	exon (BnaA01T0142100ZS, exon 1 of 14)	402	BnaA01G0142100ZS	0	0.01	22.22	5.38	49.09	165.23	164.47	153.31	134.95	102.62	98.65	172.07	0.00	0.02	24.57	1.78	11.37	31.52	20.46	16.76	13.87	11.24	11.73	22.33
H3K4me3_histone_915	A01	8481770	8482134	promoter-TSS	promoter-TSS (BnaA01T0142200ZS)	-110	BnaA01G0142200ZS	0.06	0.2	25.77	19.4	11.95	46.22	41.62	40.06	50.5	46.35	58.76	55.19	0.86	1.00	23.93	14.00	0.93	3.10	2.71	4.24	3.49	3.29	4.24	3.14
H3K4me3_histone_916	A01	8490940	8492077	exon	exon (BnaA01T0142400ZS, exon 1 of 1)	424	BnaA01G0142400ZS	0.22	0.44	22.72	1.22	51.92	202.2	172.79	155.65	168.3	167.5	188.47	225.47	0.00	0.00	23.46	21.13	13.34	23.63	4.50	4.15	6.86	9.62	28.37	19.51
H3K4me3_histone_917	A01	8504609	8504912	exon	exon (BnaA01T0142600ZS, exon 1 of 2)	214	BnaA01G0142600ZS	0	0.01	24.56	1.39	9.41	31.04	26.37	20.09	15.76	16.6	15.39	30.01	0.00	0.00	23.49	1.66	4.94	12.00	6.46	4.34	2.92	3.11	2.47	11.36
H3K4me3_histone_918	A01	8505995	8507026	promoter-TSS	promoter-TSS (BnaA01T0142700ZS)	-505	BnaA01G0142700ZS	0.3	0.52	26.24	24.72	21.5	161.1	168.14	157.84	146.57	149.39	152.19	147.51	0.02	0.09	24.57	2.58	2.24	5.44	3.19	2.51	2.07	2.81	1.67	3.02
H3K4me3_histone_919	A01	8513765	8516302	exon	exon (BnaA01T0142900ZS, exon 2 of 7)	1049	BnaA01G0142900ZS	0.05	0.19	24.59	3.6	29.82	289.7	301.94	272.31	286.66	242.19	272.69	265.28	0.76	1.00	24.60	3.50	8.73	48.87	58.22	48.64	50.40	46.27	49.79	41.94
H3K4me3_histone_920	A01	8517241	8518135	TTS	TTS (BnaA01T0142900ZS)	3704	BnaA01G0142900ZS	0	0.01	24.52	18	33.98	148.24	126.17	122.54	162.57	163.33	191.59	153.97	0.76	1.00	24.60	3.50	8.73	48.87	58.22	48.64	50.40	46.27	49.79	41.94
H3K4me3_histone_921	A01	8523844	8524150	exon	exon (BnaA01T0143000ZS, exon 13 of 15)	2882	BnaA01G0143000ZS	0.05	0.18	24.88	24.33	5.35	20.99	11.71	12.71	11.58	10.13	11.92	17.39	0.00	0.00	24.40	16.53	0.90	1.25	0.81	1.18	1.78	2.14	2.40	1.22
H3K4me3_histone_922	A01	8526181	8526997	intron	intron (BnaA01T0143000ZS, intron 1 of 14)	290	BnaA01G0143000ZS	0.09	0.25	23.96	22.63	21.13	63.48	52.63	78.54	51.67	57.15	53.46	75.31	0.00	0.00	24.40	16.53	0.90	1.25	0.81	1.18	1.78	2.14	2.40	1.22
H3K4me3_histone_923	A01	8529827	8530866	exon	exon (BnaA01T0143200ZS, exon 13 of 13)	-1715	BnaA01G0143200ZS	0.36	0.58	23.1	17.32	15.72	173.12	172.78	173.48	171.92	185.75	185.75	163.85	0.00	0.01	24.27	3.53	15.01	39.57	27.54	24.28	16.28	15.18	13.18	27.39
H3K4me3_histone_924	A01	8532793	8534552	TTS	TTS (BnaA01T0143300ZS)	356	BnaA01G0143300ZS	0.98	0.99	23.99	6.64	60.77	183.72	182.58	189.2	145.19	152.27	113.53	130.12	0.09	0.20	26.08	3.04	2.45	11.82	12.54	11.34	10.34	10.56	9.50	12.56
H3K4me3_histone_925	A01	8536082	8537050	exon	exon (BnaA01T0143300ZS, exon 2 of 10)	373	BnaA01G0143300ZS	0.29	0.51	25.25	1.31	14.31	83.31	74.39	72.44	66.87	66.93	66.31	67.16	0.09	0.20	26.08	3.04	2.45	11.82	12.54	11.34	10.34	10.56	9.50	12.56
H3K4me3_histone_926	A01	8539223	8540234	intron	intron (BnaA01T0143400ZS, intron 1 of 4)	1038	BnaA01G0143400ZS	0.31	0.53	25.78	0.87	15.67	97.01	85.78	87.97	78.58	67.27	80.83	85.72	0.02	0.08	22.84	19.09	2.55	7.07	2.85	4.02	6.27	5.81	6.75	5.10
H3K4me3_histone_927	A01	8545046	8546284	exon	exon (BnaA01T0143500ZS, exon 1 of 4)	394	BnaA01G0143500ZS	0.69	0.81	23.72	20.26	177.44	747.15	700.45	673.86	764.56	735.64	935.65	859.45	0.08	0.18	26.68	0.54	10.93	53.34	61.06	48.96	49.97	52.77	49.17	53.76
H3K4me3_histone_928	A01	8562592	8564109	exon	exon (BnaA01T0143800ZS.4, exon 1 of 3)	393	BnaA01G0143800ZS	0.11	0.29	23.46	17.42	19.12	162.78	160.21	160.41	174.66	166.57	178.46	152.23	0.00	0.00	24.46	15.18	3.17	10.50	12.16	10.80	14.48	14.55	14.34	9.33
H3K4me3_histone_929	A01	8568796	8570247	TTS	TTS (BnaA01T0144100ZS)	254	BnaA01G0144100ZS	0.07	0.23	24.26	16.02	26.4	205.15	212.73	211.99	224.72	234.25	244.79	194.38	0.79	1.00	24.65	0.84	0.69	2.03	1.75	1.96	2.21	1.92	2.09	2.03
H3K4me3_histone_930	A01	8572216	8572797	TTS	TTS (BnaA01T0144200ZS)	250	BnaA01G0144200ZS	0.01	0.08	21.59	5.95	22.07	111.68	120.23	111.99	110.13	94.78	100.44	132.83	0.09	0.21	25.34	12.46	1.03	3.73	4.60	4.28	5.48	4.97	4.02	3.48
H3K4me3_histone_931	A01	8576796	8577750	TTS	TTS (BnaA01T0144300ZS)	139	BnaA01G0144300ZS	0.45	0.65	24.03	5.18	43.71	218.51	214.87	196.53	238.24	240.58	245.12	215.29	0.05	0.14	23.63	22.86	0.15	0.06	0.00	0.21	0.00	0.00	0.00	0.06
H3K4me3_histone_932	A01	8585629	8587199	intron	intron (BnaA01T0144500ZS, intron 3 of 10)	686	BnaA01G0144500ZS	0	0.01	25.15	4.52	63.7	239.38	261.17	237.4	190.38	183.41	148.62	198.44	0.00	0.00	24.11	2.05	10.12	20.13	16.36	7.62	3.83	3.90	3.30	17.72
H3K4me3_histone_933	A01	8588787	8589524	exon	exon (BnaA01T0144600ZS, exon 1 of 4)	127	BnaA01G0144600ZS	0.19	0.39	22.96	17.58	17.47	131.67	143.24	134.22	141.91	160.05	156.66	140.8	0.90	1.00	24.41	6.58	1.38	3.92	4.20	4.44	3.89	3.85	4.02	2.43
H3K4me3_histone_934	A01	8593320	8594109	intron	intron (BnaA01T0144800ZS, intron 1 of 1)	275	BnaA01G0144800ZS	0.06	0.21	23.29	17.23	43.85	203.03	197.54	180.1	222.22	209.79	250.08	183.38	0.00	0.00	25.10	14.85	31.75	67.09	70.43	76.97	107.26	110.19	109.35	82.77
H3K4me3_histone_935	A01	8594796	8596143	intron	intron (BnaA01T0144900ZS, intron 1 of 3)	294	BnaA01G0144900ZS	0.01	0.06	23.36	23.19	40.61	359.64	321.11	285.8	291.29	313.26	323.83	362.21	0.29	0.49	23.55	5.65	6.95	29.76	33.20	32.36	32.52	25.42	34.35	34.58
H3K4me3_histone_936	A01	8596995	8597892	Intergenic	Intergenic	-1680	None	0.48	0.67	22.33	16.24	17.23	116.24	113.73	137.4	123.42	125.09	128.85	108.7	NA	NA	NA	NA	NA	NA	NA	NA	NA	NA	NA	NA
H3K4me3_histone_937	A01	8600190	8600932	intron	intron (BnaA01T0145000ZS, intron 1 of 2)	523	BnaA01G0145000ZS	0.27	0.49	26.86	25.26	23.34	125.27	131.88	118.36	107.87	108.58	105.82	123.1	0.73	1.00	24.39	6.25	0.98	2.84	2.85	3.14	2.73	3.67	3.20	3.28
H3K4me3_histone_938	A01	8602782	8603525	TTS	TTS (BnaA01T0145000ZS)	652	BnaA01G0145000ZS	0	0.02	25.57	2.94	38.08	106.6	143.07	97.93	80.9	79.57	75.4	86.6	0.73	1.00	24.39	6.25	0.98	2.84	2.85	3.14	2.73	3.67	3.20	3.28
H3K4me3_histone_939	A01	8606490	8607425	promoter-TSS	promoter-TSS (BnaA01T0145200ZS)	99	BnaA01G0145200ZS	0.52	0.7	22.77	1.3	14.1	143.11	145.03	132.77	133.48	139.21	144.09	140.78	0.15	0.30	24.77	4.34	1.14	5.70	4.85	5.47	4.87	4.15	4.28	4.88
H3K4me3_histone_940	A01	8612815	8614033	exon	exon (BnaA01T0145300ZS, exon 2 of 4)	419	BnaA01G0145300ZS	0	0	26.08	1.57	51.93	241.72	247.05	224.96	190.59	157.23	181.2	237.41	0.00	0.00	24.65	0.78	5.00	9.55	7.13	1.70	2.30	1.81	1.57	9.92
H3K4me3_histone_941	A01	8615261	8615626	intron	intron (BnaA01T0145300ZS, intron 3 of 3)	2438	BnaA01G0145300ZS	0.08	0.23	23.22	4.35	10.7	20.08	27.76	22.27	22.1	14.61	15.14	27.74	0.00	0.00	24.65	0.78	5.00	9.55	7.13	1.70	2.30	1.81	1.57	9.92
H3K4me3_histone_942	A01	8615971	8616434	TTS	TTS (BnaA01T0145300ZS)	3197	BnaA01G0145300ZS	0.01	0.08	24.19	4.69	5.98	12.08	11.23	14.08	5.5	5.4	3.68	8.95	0.00	0.00	24.65	0.78	5.00	9.55	7.13	1.70	2.30	1.81	1.57	9.92
H3K4me3_histone_943	A01	8617097	8617416	intron	intron (BnaA01T0145400ZS, intron 5 of 5)	3856	BnaA01G0145400ZS	0.08	0.25	24.89	8.92	6.71	5.35	9.67	8.86	9.66	6.25	1.62	3.8	0.01	0.03	22.33	14.82	0.85	2.69	2.78	2.90	4.11	3.46	3.28	2.29
H3K4me3_histone_944	A01	8617520	8618387	intron	intron (BnaA01T0145400ZS, intron 3 of 5)	3159	BnaA01G0145400ZS	0.54	0.72	23.53	19.76	22.53	85.94	88.85	91.03	81.75	104.98	88.25	67.64	0.01	0.03	22.33	14.82	0.85	2.69	2.78	2.90	4.11	3.46	3.28	2.29
H3K4me3_histone_945	A01	8626749	8627129	promoter-TSS	promoter-TSS (BnaA01T0145600ZS)	111	BnaA01G0145600ZS	0.95	0.98	23.4	10.25	11.68	24.03	23.66	31.2	25.74	29.26	32.61	38.05	0.19	0.36	22.09	15.66	0.06	0.05	0.06	0.08	0.13	0.09	0.10	0.06
H3K4me3_histone_946	A01	8642905	8644411	exon	exon (BnaA01T0145800ZS, exon 3 of 4)	648	BnaA01G0145800ZS	0.36	0.58	23.02	16.81	15.23	67.35	61.71	60.79	79.63	83.13	81.45	68.7	0.12	0.25	23.13	18.15	69.72	133.61	117.33	118.35	156.99	166.77	209.71	150.84
H3K4me3_histone_947	A01	8644789	8645467	exon	exon (BnaA01T0145900ZS, exon 1 of 15)	306	BnaA01G0145900ZS	0.01	0.08	26.2	15.31	23.65	91.54	85.13	88.45	101.99	111.66	121.34	101.77	0.00	0.00	25.18	14.32	1.46	1.16	1.21	1.66	2.60	3.82	1.87	0.75
H3K4me3_histone_948	A01	8648928	8650172	TTS	TTS (BnaA01T0146100ZS)	748	BnaA01G0146100ZS	0.7	0.82	23.84	21.43	28.1	184.07	181.05	178.98	194.05	194.46	190.06	178.1	0.00	0.00	24.01	19.27	6.42	24.07	20.52	14.19	20.80	27.04	24.38	22.91
H3K4me3_histone_949	A01	8651465	8652307	promoter-TSS	promoter-TSS (BnaA01T0146100ZS)	-7	BnaA01G0146100ZS	0.66	0.8	26.84	10.58	15.7	58.86	61.59	71.67	68.25	63.97	56.7	47.56	0.00	0.00	24.01	19.27	6.42	24.07	20.52	14.19	20.80	27.04	24.38	22.91
H3K4me3_histone_950	A01	8655259	8656283	exon	exon (BnaA01T0146300ZS, exon 1 of 6)	1264	BnaA01G0146300ZS	0.13	0.32	26.45	0.96	35.8	163.95	151.38	138.36	130.91	108.2	119.84	122.08	0.23	0.41	22.42	15.04	34.16	378.33	378.35	386.81	394.53	363.96	375.64	376.86
H3K4me3_histone_951	A01	8657395	8657837	promoter-TSS	promoter-TSS (BnaA01T0146300ZS)	-581	BnaA01G0146300ZS	0.2	0.41	24.2	10.47	8.82	11	13.92	24.78	15.13	15.07	12.7	8.66	0.23	0.41	22.42	15.04	34.16	378.33	378.35	386.81	394.53	363.96	375.64	376.86
H3K4me3_histone_952	A01	8659620	8661113	TTS	TTS (BnaA01T0146500ZS)	259	BnaA01G0146500ZS	0.03	0.12	25.9	12.51	70.4	186.22	204.32	222.68	272.27	285.4	255.32	208.67	0.81	1.00	25.54	25.26	10.10	90.11	100.95	90.99	87.34	97.22	90.11	93.65
H3K4me3_histone_953	A01	8661813	8662354	promoter-TSS	promoter-TSS (BnaA01T0146600ZS)	339	BnaA01G0146600ZS	0	0.02	20.49	19.98	34.04	114.89	103.28	96.71	111.14	129.73	148.04	125.9	0.04	0.12	23.80	4.15	0.03	0.00	0.00	0.00	0.00	0.00	0.04	0.00
H3K4me3_histone_954	A01	8664719	8665580	TTS	TTS (BnaA01T0146800ZS)	204	BnaA01G0146800ZS	0.01	0.06	24.44	0.88	24.76	122.86	116.97	95.92	101.34	90.68	106.42	127.05	0.47	0.72	22.48	18.38	0.13	0.19	0.04	0.05	0.17	0.12	0.10	0.16
H3K4me3_histone_955	A01	8692711	8693956	promoter-TSS	promoter-TSS (BnaA01T0146900ZS)	-50	BnaA01G0146900ZS	0.08	0.23	26.66	13.7	19.61	43.18	45.32	55.66	66.66	67.37	58.81	38.52	0.00	0.00	24.28	15.19	4.29	3.10	3.10	5.83	8.87	9.45	9.30	2.78
H3K4me3_histone_956	A01	8717950	8719464	exon	exon (BnaA01T0147000ZS, exon 2 of 2)	473	BnaA01G0147000ZS	0.08	0.24	21.92	21.39	34.04	161.93	152.11	143.88	151.97	190.86	167.09	149.15	0.02	0.07	26.59	8.24	4.98	13.82	20.19	21.28	19.03	18.90	15.62	11.11
H3K4me3_histone_957	A01	8723415	8724154	promoter-TSS	promoter-TSS (BnaA01T0147100ZS)	52	BnaA01G0147100ZS	0.17	0.37	22.34	17.57	16.3	80.92	100.54	84.92	95.06	107.09	102.53	81.13	0.63	0.90	22.33	0.45	0.50	2.09	1.24	1.62	1.75	1.60	1.43	1.76
H3K4me3_histone_958	A01	8727272	8727710	intron	intron (BnaA01T0147400ZS, intron 1 of 1)	277	BnaA01G0147400ZS	0.25	0.47	23.94	3.72	10.15	27.96	20.14	29.16	19.04	20.54	16.08	31.71	0.24	0.43	24.90	22.62	0.26	0.39	0.11	0.00	0.24	0.09	0.13	0.41
H3K4me3_histone_959	A01	8729532	8730868	exon	exon (BnaA01T0147500ZS, exon 1 of 1)	327	BnaA01G0147500ZS	0	0.01	26.25	14.82	47	293.7	295.2	292.87	350.91	349.42	358.87	311.18	0.00	0.01	24.29	13.67	6.61	14.06	21.55	23.38	23.24	28.22	22.62	13.26
H3K4me3_histone_960	A01	8737963	8738552	TTS	TTS (BnaA01T0147600ZS)	150	BnaA01G0147600ZS	0.58	0.74	24.11	22.24	21.87	89.68	66.95	83.99	74.77	85.95	83.36	108.82	0.04	0.12	23.70	22.67	0.03	0.00	0.04	0.00	0.00	0.00	0.00	0.00
H3K4me3_histone_961	A01	8739027	8739526	promoter-TSS	promoter-TSS (BnaA01T0147700ZS)	145	BnaA01G0147700ZS	0.05	0.18	23.44	0.69	15.41	2.6	3.55	1.23	0.3	21.53	0.77	2.6	0.63	0.90	24.49	11.09	0.72	0.41	0.44	0.73	0.94	0.38	0.56	0.41
H3K4me3_histone_962	A01	8739850	8740645	promoter-TSS	promoter-TSS (BnaA01T0147800ZS)	-137	BnaA01G0147800ZS	0.09	0.26	24.55	4.08	18.53	114.64	120.85	117.6	106.64	109.07	97.98	113.91	0.22	0.40	25.19	19.34	0.27	0.21	0.00	0.00	0.00	0.31	0.00	0.21
H3K4me3_histone_963	A01	8746642	8747437	promoter-TSS	promoter-TSS (BnaA01T0148000ZS)	84	BnaA01G0148000ZS	0.33	0.54	22.46	6.5	27.2	95.27	94.46	104.26	98.38	92.56	90.49	122.9	0.04	0.12	24.20	0.78	0.16	0.32	0.29	0.21	0.15	0.25	0.17	0.39
H3K4me3_histone_964	A01	8763714	8764463	promoter-TSS	promoter-TSS (BnaA01T0148500ZS)	-28	BnaA01G0148500ZS	0.41	0.62	23.19	4.16	13.03	61.02	57.13	64.01	52.99	60.35	53.2	61.8	0.94	1.00	23.46	21.85	1.38	3.55	2.69	3.60	2.76	3.27	2.67	2.79
H3K4me3_histone_965	A01	8773210	8773795	promoter-TSS	promoter-TSS (BnaA01T0148800ZS)	83	BnaA01G0148800ZS	0.02	0.11	23.33	15.18	8.31	36.55	40.86	36.96	48.24	46.92	42.68	37.54	0.61	0.88	22.38	15.52	0.70	1.80	0.83	1.19	1.79	1.27	0.84	1.81
H3K4me3_histone_966	A01	8776091	8776792	promoter-TSS	promoter-TSS (BnaA01T0148900ZS)	24	BnaA01G0148900ZS	0.71	0.83	22.18	1.77	31.13	97.28	101.36	85.49	103.26	108.24	110.24	126.29	0.19	0.37	26.33	6.14	1.05	3.57	5.23	4.59	4.42	4.79	3.96	3.22
H3K4me3_histone_967	A01	8790693	8791552	exon	exon (BnaA01T0149000ZS, exon 2 of 11)	111	BnaA01G0149000ZS	0.09	0.25	25.23	14.74	22.93	81.88	79.84	83.68	83.21	84.56	101.79	108.99	0.03	0.10	23.79	18.78	5.20	8.68	8.37	9.95	9.42	12.73	16.40	10.75
H3K4me3_histone_968	A01	8792296	8793158	intron	intron (BnaA01T0149100ZS, intron 1 of 3)	266	BnaA01G0149100ZS	0.41	0.62	21.08	14.42	10.71	81.14	82.05	79.53	87.64	82.62	74.56	72.77	0.00	0.00	26.76	10.18	1.93	4.58	5.36	6.26	7.96	6.80	4.80	4.71
H3K4me3_histone_969	A01	8891264	8892412	exon	exon (BnaA01T0150200ZS, exon 1 of 9)	268	BnaA01G0150200ZS	0.62	0.77	23.97	3.12	27.32	69.83	56.8	87.33	56.02	87.73	58.14	68.73	0.02	0.07	23.17	5.65	1.12	2.68	3.32	2.99	2.14	2.08	1.53	2.53
H3K4me3_histone_970	A01	8893358	8894103	intron	intron (BnaA01T0150300ZS.2, intron 1 of 3)	213	BnaA01G0150300ZS	0.78	0.87	23.45	11.64	35.5	169.2	204.51	191.87	189.55	177.26	180.79	145.05	0.01	0.04	25.96	12.64	10.83	31.37	35.44	40.56	42.56	40.75	44.03	25.14
H3K4me3_histone_971	A01	8906140	8906487	intron	intron (BnaA01T0150600ZS, intron 1 of 6)	574	BnaA01G0150600ZS	0.36	0.58	23.78	1.36	7.33	13.91	8.45	19.22	9.61	14	6.97	11.19	0.92	1.00	23.60	15.16	0.03	0.00	0.03	0.00	0.02	0.02	0.02	0.00
H3K4me3_histone_972	A01	8921228	8922210	promoter-TSS	promoter-TSS (BnaA01T0150800ZS)	239	BnaA01G0150800ZS	0.63	0.78	22.93	17.24	18.53	159.71	143.18	157.42	164.22	162.86	169.36	140.13	1.00	1.00	24.10	20.60	0.00	0.00	0.00	0.00	0.00	0.00	0.00	0.00
H3K4me3_histone_973	A01	8934615	8935383	intron	intron (BnaA01T0151200ZS, intron 1 of 9)	231	BnaA01G0151200ZS	0.17	0.37	24.96	0.52	14.95	112.85	107.37	105.84	97.6	98.6	99.36	122.85	0.00	0.02	25.33	3.66	0.52	1.49	1.19	1.28	0.86	0.78	0.52	1.08
H3K4me3_histone_974	A01	8938482	8939106	TTS	TTS (BnaA01T0151200ZS)	1309	BnaA01G0151200ZS	0.49	0.68	25.14	9.25	10.44	32.18	28.05	34.29	42.6	36.52	34.81	28.94	0.00	0.02	25.33	3.66	0.52	1.49	1.19	1.28	0.86	0.78	0.52	1.08
H3K4me3_histone_975	A01	8939271	8940340	exon	exon (BnaA01T0151300ZS, exon 2 of 2)	298	BnaA01G0151300ZS	0	0	23.55	17.56	65.65	275.44	260.01	258.28	305.35	339.24	362.74	266.51	0.00	0.00	24.93	9.98	13.35	17.73	29.69	45.47	36.86	34.57	23.53	19.48
H3K4me3_histone_976	A01	8944936	8945750	intron	intron (BnaA01T0151400ZS, intron 1 of 5)	228	BnaA01G0151400ZS	0.29	0.51	24	22.44	45	174.32	169.18	158.74	174.33	156.38	213.39	215.96	0.01	0.04	23.75	18.48	8.72	14.72	13.35	13.71	14.31	23.27	26.57	15.79
H3K4me3_histone_977	A01	8949985	8950808	exon	exon (BnaA01T0151500ZS, exon 3 of 8)	5281	BnaA01G0151500ZS	0.05	0.18	22.11	4.05	17.87	63.8	64.05	46.66	43.58	32.31	45.78	58.16	0.00	0.00	24.27	22.70	4.07	14.41	8.74	6.09	7.15	7.74	11.60	12.40
H3K4me3_histone_978	A01	8956140	8956959	exon	exon (BnaA01T0151500ZS, exon 1 of 8)	212	BnaA01G0151500ZS	0.45	0.65	24.94	23.89	14.07	85.37	84.16	66.46	70.74	72.93	74.34	74.32	0.00	0.00	24.27	22.70	4.07	14.41	8.74	6.09	7.15	7.74	11.60	12.40
H3K4me3_histone_979	A01	8958814	8960450	exon	exon (BnaA01T0151600ZS, exon 1 of 5)	451	BnaA01G0151600ZS	0.01	0.07	21.64	20.5	59.79	345.25	299.46	279.03	328.2	363.45	353.11	312.26	0.10	0.23	25.24	16.87	12.92	77.63	85.66	81.58	92.91	93.33	91.87	85.40
H3K4me3_histone_980	A01	8963541	8965228	promoter-TSS	promoter-TSS (BnaA01T0152000ZS)	-310	BnaA01G0152000ZS	0.15	0.35	25.7	15.28	22.11	231.1	250.53	230.28	251.19	268.49	255.68	229.92	0.00	0.00	26.85	9.22	3.30	6.55	8.50	10.34	11.25	8.58	6.49	5.98
H3K4me3_histone_981	A01	8967061	8967413	intron	intron (BnaA01T0152000ZS, intron 5 of 5)	2543	BnaA01G0152000ZS	0.46	0.66	23.57	14.4	6.42	10.91	10.72	11.07	11.61	17.5	8	9.5	0.00	0.00	26.85	9.22	3.30	6.55	8.50	10.34	11.25	8.58	6.49	5.98
H3K4me3_histone_982	A01	8973266	8974700	intron	intron (BnaA01T0152100ZS, intron 1 of 5)	415	BnaA01G0152100ZS	0	0	23.55	19.7	160.18	629.13	438.95	391.5	543.71	593.23	721.41	607.1	0.00	0.00	23.86	18.41	48.07	34.99	8.35	9.96	35.49	74.49	100.92	36.87
H3K4me3_histone_983	A01	8980422	8981152	Intergenic	Intergenic	4572	None	0.31	0.53	24.88	21.69	19.1	163.3	149.9	148.76	141.72	170.46	149.35	160.93	NA	NA	NA	NA	NA	NA	NA	NA	NA	NA	NA	NA
H3K4me3_histone_984	A01	8984916	8985421	intron	intron (BnaA01T0152200ZS, intron 2 of 4)	191	BnaA01G0152200ZS	0.22	0.43	26.24	24.47	17.3	60.41	58.04	50.03	46.19	54.14	59.82	50.82	0.95	1.00	23.67	4.34	8.63	17.26	16.33	15.26	17.57	14.31	19.60	21.64
H3K4me3_histone_985	A01	9007854	9009091	exon	exon (BnaA01T0152500ZS, exon 1 of 10)	159	BnaA01G0152500ZS	0.72	0.83	22.94	2.42	33.01	229.24	234.53	220.43	239.67	232.73	252.82	225.56	0.26	0.46	24.65	0.11	1.46	6.87	7.01	6.07	6.02	6.20	5.99	7.19
H3K4me3_histone_986	A01	9031395	9032265	exon	exon (BnaA01T0153100ZS, exon 2 of 9)	271	BnaA01G0153100ZS	0.22	0.44	23.72	16.4	16.02	141.88	135.36	138.07	148.63	150.02	138.65	135.92	0.00	0.02	23.15	16.84	1.91	6.03	5.33	6.42	6.17	8.39	7.17	4.66
H3K4me3_histone_987	A01	9049258	9049787	intron	intron (BnaA01T0153400ZS, intron 1 of 2)	479	BnaA01G0153400ZS	0.04	0.16	25.33	23.81	9.91	40	36.38	20.41	24.03	29.66	26.56	36.66	0.03	0.11	21.18	2.94	3.32	10.15	10.15	7.38	9.25	7.22	11.64	9.92
H3K4me3_histone_988	A01	9053795	9055221	exon	exon (BnaA01T0153500ZS, exon 1 of 1)	368	BnaA01G0153500ZS	0.72	0.84	24.38	5.93	51.87	165.91	142.25	176.04	173.3	172.43	150.86	181.62	0.22	0.40	24.95	5.65	0.16	0.09	0.31	0.19	0.11	0.14	0.05	0.02
H3K4me3_histone_989	A01	9071523	9072393	intron	intron (BnaA01T0153700ZS, intron 1 of 5)	646	BnaA01G0153700ZS	0.01	0.08	27.44	4.65	13.44	51.7	62.1	55.92	49.14	47.87	36.2	41.48	0.01	0.03	25.03	1.40	1.40	2.81	2.52	1.35	1.06	0.97	1.00	1.33
H3K4me3_histone_990	A01	9076239	9076914	intron	intron (BnaA01T0153800ZS, intron 2 of 9)	385	BnaA01G0153800ZS	0.03	0.12	23.88	3.54	12.07	45.76	50.72	46.02	38.78	33.55	38.93	55.7	0.83	1.00	24.09	3.06	0.39	0.81	1.20	1.40	0.86	1.17	1.52	0.79
H3K4me3_histone_991	A01	9079616	9080666	intron	intron (BnaA01T0153900ZS.2, intron 1 of 5)	484	BnaA01G0153900ZS	0	0.01	25.97	2.78	35.5	164.23	186.81	170.59	130.85	134.82	128.83	149.99	0.08	0.18	24.98	2.76	1.56	4.99	5.36	4.30	3.96	3.64	3.19	4.47
H3K4me3_histone_992	A01	9090340	9091154	exon	exon (BnaA01T0154000ZS, exon 3 of 27)	1059	BnaA01G0154000ZS	0.77	0.87	23.79	5.58	69.14	235.94	209.14	221.45	251.94	231.99	237.37	280.11	0.17	0.33	22.98	15.12	0.48	1.53	1.24	1.46	1.56	1.68	1.24	1.08
H3K4me3_histone_993	A01	9091488	9091814	intron	intron (BnaA01T0154000ZS.1, intron 1 of 26)	155	BnaA01G0154000ZS	0.05	0.19	23.49	0.96	7.84	1.14	1.77	1.23	0.3	10.97	0.77	0.88	0.17	0.33	22.98	15.12	0.48	1.53	1.24	1.46	1.56	1.68	1.24	1.08
H3K4me3_histone_994	A01	9099821	9100289	intron	intron (BnaA01T0154100ZS, intron 1 of 7)	303	BnaA01G0154100ZS	0.01	0.08	24.19	17.03	22.27	53.82	46.37	57.03	58.58	65.28	82.9	51.48	0.00	0.00	24.90	12.84	14.05	17.05	17.59	29.64	38.97	36.10	28.91	19.07
H3K4me3_histone_995	A01	9106222	9106471	TTS	TTS (BnaA01T0154200ZS)	-1961	BnaA01G0154200ZS	0.64	0.78	24.02	9.26	3.29	7.43	9.43	10.47	11.54	9.38	9.71	8.95	0.10	0.22	22.85	16.84	0.04	0.00	0.00	0.02	0.04	0.03	0.03	0.00
H3K4me3_histone_996	A01	9107795	9109248	exon	exon (BnaA01T0154300ZS, exon 2 of 4)	214	BnaA01G0154300ZS	0.01	0.05	26.25	21.99	61.56	654.27	633.7	545.55	587.27	583.63	642.21	622.02	0.00	0.00	26.77	20.83	13.71	98.32	87.51	75.91	86.23	92.98	97.73	106.69
H3K4me3_histone_997	A01	9112011	9112715	exon	exon (BnaA01T0154400ZS, exon 2 of 14)	218	BnaA01G0154400ZS	0	0	26.06	13.62	27.82	60.94	60.49	85.82	96.27	104.3	89.8	69.44	0.00	0.00	24.63	12.15	4.48	1.32	3.63	6.80	11.24	7.05	5.15	1.67
H3K4me3_histone_998	A01	9122381	9123621	exon	exon (BnaA01T0154700ZS, exon 2 of 13)	308	BnaA01G0154700ZS	0.05	0.19	24.92	8.14	38.01	179.25	212.26	218.78	190.95	206.29	159.32	167.84	0.00	0.00	24.60	6.71	3.07	5.59	10.03	9.38	6.78	6.21	4.27	4.96
H3K4me3_histone_999	A01	9131107	9132177	exon	exon (BnaA01T0154900ZS, exon 1 of 3)	355	BnaA01G0154900ZS	0.08	0.25	23.32	5.66	22.3	102.66	96.09	111.23	89.87	90.49	81.52	106.91	0.01	0.05	25.07	4.34	0.93	0.09	1.58	0.55	0.33	0.08	0.28	0.02
H3K4me3_histone_1000	A01	9168276	9168696	promoter-TSS	promoter-TSS (BnaA01T0155200ZS)	90	BnaA01G0155200ZS	0.98	0.99	26.72	16.21	3.65	33	32.03	32.79	33.19	38.74	34.4	33.53	0.00	0.02	26.80	0.94	0.34	1.05	0.86	0.61	0.46	0.50	0.37	0.66
H3K4me3_histone_1001	A01	9204831	9206689	exon	exon (BnaA01T0155500ZS, exon 1 of 4)	772	BnaA01G0155500ZS	0.3	0.52	25.71	7.46	47	349.74	372.23	344.25	392.16	364.13	336.44	334.87	0.00	0.00	24.72	0.91	28.37	86.29	67.70	40.55	37.01	34.02	41.70	65.36
H3K4me3_histone_1002	A01	9214436	9215403	TTS	TTS (BnaA01T0155700ZS)	703	BnaA01G0155700ZS	0.01	0.07	26.87	6.22	24.12	107.99	107.52	130.55	117.18	105.48	96.06	97.12	1.00	1.00	24.10	20.60	0.00	0.00	0.00	0.00	0.00	0.00	0.00	0.00
H3K4me3_histone_1003	A01	9218816	9219391	TTS	TTS (BnaA01T0156000ZS)	195	BnaA01G0156000ZS	0.81	0.89	23.77	13.5	15.45	96.39	98.78	98.83	93.6	92.3	88.36	92.05	0.00	0.00	25.26	7.45	2.16	7.13	6.56	9.85	8.53	5.83	5.80	6.68
H3K4me3_histone_1004	A01	9221976	9223355	promoter-TSS	promoter-TSS (BnaA01T0156000ZS)	-139	BnaA01G0156000ZS	0.45	0.65	23.93	17.52	41.43	299.66	322.08	289.84	331.17	335.47	346.54	312.78	0.00	0.00	25.26	7.45	2.16	7.13	6.56	9.85	8.53	5.83	5.80	6.68
H3K4me3_histone_1005	A01	9235234	9236024	intron	intron (BnaA01T0156200ZS, intron 2 of 10)	177	BnaA01G0156200ZS	0.92	0.96	25.99	21.78	12.47	86.56	90.83	82.23	78.69	79.93	90.65	84.61	0.01	0.03	23.41	18.03	3.92	9.85	9.87	10.15	11.52	14.17	14.85	10.79
H3K4me3_histone_1006	A01	9239814	9240624	exon	exon (BnaA01T0156300ZS, exon 1 of 4)	494	BnaA01G0156300ZS	0.74	0.85	23.66	21.65	39.86	105.99	80.76	108.61	102.89	118.28	113.36	111.18	0.04	0.11	22.54	18.02	1.88	1.96	2.58	2.26	3.07	4.01	4.46	1.37
H3K4me3_histone_1007	A01	9243472	9244936	exon	exon (BnaA01T0156400ZS, exon 1 of 1)	491	BnaA01G0156400ZS	0.14	0.34	25.09	6.86	68.35	229.23	311.07	277.97	257.76	257.34	254.29	237.7	0.00	0.00	23.10	4.23	35.40	40.11	78.84	38.77	10.83	9.29	24.30	41.97
H3K4me3_histone_1008	A01	9259887	9260943	intron	intron (BnaA01T0156600ZS, intron 2 of 2)	934	BnaA01G0156600ZS	0.01	0.06	22.87	12.66	24.92	73.55	81	110.98	102.76	103.67	87.12	75.24	0.00	0.00	24.52	11.66	3.21	3.00	1.94	5.98	9.04	3.72	4.40	3.71
H3K4me3_histone_1009	A01	9266563	9267682	promoter-TSS	promoter-TSS (BnaA01T0156700ZS)	-286	BnaA01G0156700ZS	0.6	0.76	24.44	21.79	18.78	160.97	172.53	152.47	161.8	144.44	159.25	164.8	0.02	0.07	26.49	25.71	1.21	3.62	2.06	1.61	2.12	1.61	1.51	2.19
H3K4me3_histone_1010	A01	9281179	9282234	intron	intron (BnaA01T0157000ZS, intron 1 of 5)	232	BnaA01G0157000ZS	0.62	0.78	24.21	12.09	18.64	173.43	192.59	187.6	188.7	179.8	202.61	179.8	0.10	0.22	25.34	2.79	1.56	4.12	3.02	2.97	3.05	2.09	1.86	3.31
H3K4me3_histone_1011	A01	9324609	9325198	promoter-TSS	promoter-TSS (BnaA01T0157200ZS)	-73	BnaA01G0157200ZS	0.05	0.18	25.65	22.75	15.73	99.28	86.62	98.84	85.54	88.48	99.97	95.05	0.18	0.34	26.01	0.76	12.16	34.95	34.20	27.29	29.91	25.52	33.29	36.68
H3K4me3_histone_1012	A01	9331325	9332036	promoter-TSS	promoter-TSS (BnaA01T0157400ZS)	275	BnaA01G0157400ZS	0.18	0.39	24.02	20.14	19.73	140.01	147.04	124.09	133.66	133.01	153.88	126.31	0.95	1.00	23.47	8.64	0.95	6.10	7.12	7.73	7.04	7.00	7.39	7.11
H3K4me3_histone_1013	A01	9351954	9352569	TTS	TTS (BnaA01T0157900ZS)	187	BnaA01G0157900ZS	0.08	0.24	23	16.25	18.72	50.36	50.59	55.02	58.55	63.76	73.08	41.01	0.34	0.56	26.26	5.15	1.00	14.39	14.75	15.06	14.50	15.13	14.18	13.70
H3K4me3_histone_1014	A01	9356863	9357502	promoter-TSS	promoter-TSS (BnaA01T0157900ZS)	-60	BnaA01G0157900ZS	0.74	0.85	24.58	19.73	9.38	70.51	65.96	72.5	62.56	67.93	78.67	71.27	0.34	0.56	26.26	5.15	1.00	14.39	14.75	15.06	14.50	15.13	14.18	13.70
H3K4me3_histone_1015	A01	9374432	9375237	promoter-TSS	promoter-TSS (BnaA01T0158200ZS)	85	BnaA01G0158200ZS	0.46	0.66	23.7	5.77	13.17	76.22	81.29	80.74	72.03	80.22	61.86	78.2	0.06	0.14	25.72	24.70	0.33	0.76	0.47	0.23	0.42	0.36	0.11	0.77
H3K4me3_histone_1016	A01	9376962	9377249	TTS	TTS (BnaA01T0158200ZS)	2356	BnaA01G0158200ZS	0.27	0.49	26.27	0.43	5.66	24.46	20.34	18.24	21.17	13.93	16.52	22.72	0.06	0.14	25.72	24.70	0.33	0.76	0.47	0.23	0.42	0.36	0.11	0.77
H3K4me3_histone_1017	A01	9378529	9380170	TTS	TTS (BnaA01T0158400ZS)	458	BnaA01G0158400ZS	0.49	0.68	24.31	17.28	27.46	209.58	227.8	223.64	218.04	236.77	257.15	200.35	0.36	0.59	24.56	15.36	1.37	5.07	5.11	5.20	6.84	6.70	5.91	5.56
H3K4me3_histone_1018	A01	9381275	9383169	promoter-TSS	promoter-TSS (BnaA01T0158400ZS)	13	BnaA01G0158400ZS	0.16	0.37	25.51	14.94	42.61	388.56	371.48	392.98	417.43	412.56	437.92	367.17	0.36	0.59	24.56	15.36	1.37	5.07	5.11	5.20	6.84	6.70	5.91	5.56
H3K4me3_histone_1019	A01	9398336	9399511	intron	intron (BnaA01T0158700ZS, intron 1 of 8)	345	BnaA01G0158700ZS	0.33	0.55	25.8	17	40.69	217.09	200.73	212.12	240.66	214.44	268.65	244.03	0.25	0.45	24.37	14.07	0.98	4.58	5.36	4.64	5.89	5.39	5.58	4.38
H3K4me3_histone_1020	A01	9421714	9423015	exon	exon (BnaA01T0158900ZS, exon 1 of 4)	435	BnaA01G0158900ZS	0.11	0.28	23.34	14.27	16.27	179.38	184.88	192.98	201.97	206.86	192.48	178.57	0.00	0.00	25.32	2.70	4.68	11.58	13.38	9.28	5.34	5.19	5.27	9.52
H3K4me3_histone_1021	A01	9424858	9426051	promoter-TSS	promoter-TSS (BnaA01T0159000ZS)	-35	BnaA01G0159000ZS	0.86	0.92	24.42	19.55	22.19	172.69	181.66	164.52	181.11	164.63	188.65	162.61	0.73	1.00	22.94	15.63	1.83	8.02	7.93	9.16	9.02	10.49	8.68	7.05
H3K4me3_histone_1022	A01	9440662	9442144	intron	intron (BnaA01T0159200ZS, intron 1 of 6)	353	BnaA01G0159200ZS	0	0.02	25.62	16.4	35.68	340.47	296.65	324.04	351.57	354.65	354.37	329.49	0.00	0.01	25.43	13.22	5.77	14.28	12.80	20.88	20.87	20.92	22.13	12.50
H3K4me3_histone_1023	A01	9452809	9455994	promoter-TSS	promoter-TSS (BnaA01T0159400ZS)	-260	BnaA01G0159400ZS	0.27	0.49	25.09	8.42	41.85	510.12	553.3	565.22	536.35	525.07	524.04	486.46	0.23	0.42	24.70	7.29	1.95	9.53	12.39	11.30	11.81	10.03	10.71	10.71
H3K4me3_histone_1024	A01	9458918	9461047	intron	intron (BnaA01T0159600ZS, intron 3 of 3)	907	BnaA01G0159600ZS	0.15	0.35	26.87	8.49	115.93	364.61	479.11	524.77	521.43	495.4	510.17	404.52	0.01	0.05	24.10	10.23	333.38	288.29	885.80	938.50	816.57	776.08	730.97	337.37
H3K4me3_histone_1025	A01	9463154	9466246	exon	exon (BnaA01T0159700ZS, exon 1 of 2)	1572	BnaA01G0159700ZS	0.03	0.13	24.25	18.9	133.71	874.33	790.14	772.78	920.39	869.27	995.29	906.77	0.02	0.07	23.43	10.58	3.71	3.48	4.73	9.16	5.24	6.04	3.30	2.10
H3K4me3_histone_1026	A01	9479025	9479990	intron	intron (BnaA01T0159800ZS, intron 1 of 3)	412	BnaA01G0159800ZS	0.25	0.47	23.77	2.14	19.94	119.45	118.45	110.27	104.03	122.8	97.16	112.19	0.05	0.14	24.53	8.11	0.81	1.70	2.55	2.64	2.33	2.27	1.57	2.21
H3K4me3_histone_1027	A01	9485716	9487216	promoter-TSS	promoter-TSS (BnaA01T0160000ZS)	-562	BnaA01G0160000ZS	0.34	0.56	24.84	4.31	35.82	259.89	273.35	246.91	251.18	225.66	237.55	219.51	0.00	0.00	24.31	3.65	9.55	24.46	29.34	21.22	15.46	13.68	13.36	21.45
H3K4me3_histone_1028	A01	9498321	9499216	exon	exon (BnaA01T0160300ZS, exon 1 of 16)	376	BnaA01G0160300ZS	0.02	0.1	23.46	3.08	14.35	81.41	82.68	71.87	67.91	70.14	64.62	88.58	0.09	0.20	24.52	18.54	0.61	0.86	1.27	1.12	0.99	1.50	1.96	1.05
H3K4me3_histone_1029	A01	9503712	9504768	promoter-TSS	promoter-TSS (BnaA01T0160400ZS)	100	BnaA01G0160400ZS	0	0.04	22.51	14.15	34.52	126.58	137.74	173.89	161.06	167.14	151.96	114.05	0.00	0.00	23.33	10.10	4.47	2.71	5.20	11.24	7.97	6.33	2.19	2.28
H3K4me3_histone_1030	A01	9508622	9509601	exon	exon (BnaA01T0160500ZS, exon 1 of 5)	140	BnaA01G0160500ZS	0.55	0.73	22.42	21.42	50.76	187.05	184.83	170.73	207.17	214.76	229.6	216.63	0.18	0.34	23.95	2.78	0.81	3.61	3.71	3.35	3.39	4.69	3.26	3.88
H3K4me3_histone_1031	A01	9516115	9516643	promoter-TSS	promoter-TSS (BnaA01T0160600ZS)	-673	BnaA01G0160600ZS	0.95	0.98	23.46	19.15	11.09	57.15	57.48	57.12	54.02	55.01	54.73	51.79	1.00	1.00	23.71	16.90	4.79	10.23	7.58	8.37	5.48	9.73	6.13	5.06
H3K4me3_histone_1032	A01	9521471	9522926	intron	intron (BnaA01T0160700ZS, intron 1 of 5)	541	BnaA01G0160700ZS	0.45	0.65	22.62	20.18	19.81	238.33	245.23	216.69	247.16	233.49	240.84	222.57	0.73	1.00	24.29	23.28	1.04	8.35	7.98	6.78	7.67	7.42	7.63	7.68
H3K4me3_histone_1033	A01	9542062	9543146	intron	intron (BnaA01T0160900ZS, intron 1 of 3)	356	BnaA01G0160900ZS	0.09	0.25	26.24	0.75	19.88	78.37	76.35	76.67	49.23	56.76	61.23	60.19	0.16	0.32	25.84	0.05	0.74	2.33	1.61	1.23	1.70	1.37	0.87	1.57
H3K4me3_histone_1034	A01	9550837	9551796	TTS	TTS (BnaA01T0161100ZS)	411	BnaA01G0161100ZS	0.4	0.61	26.23	4.33	19.03	147.24	178.09	161.54	154.04	161.62	151.01	138.84	0.93	1.00	24.58	2.25	2.54	1.01	2.86	1.82	3.19	3.04	2.58	2.18
H3K4me3_histone_1035	A01	9552601	9553608	promoter-TSS	promoter-TSS (BnaA01T0161100ZS)	-144	BnaA01G0161100ZS	0.19	0.4	24.66	9.03	28.04	106.73	115.54	104.18	110.21	112.44	117.58	87.9	0.93	1.00	24.58	2.25	2.54	1.01	2.86	1.82	3.19	3.04	2.58	2.18
H3K4me3_histone_1036	A01	9562016	9563140	Intergenic	Intergenic	-7444	None	0	0	24.31	15.07	68.35	158.49	126.85	192.26	252.69	247.64	239.44	175.84	NA	NA	NA	NA	NA	NA	NA	NA	NA	NA	NA	NA
H3K4me3_histone_1037	A01	9594038	9594737	exon	exon (BnaA01T0161400ZS, exon 14 of 21)	4425	BnaA01G0161400ZS	0.22	0.44	23.15	17.96	28.28	152.57	162.64	130.53	161.76	164.96	166.93	149.8	0.05	0.12	25.31	17.27	0.16	0.39	0.44	0.40	0.44	0.52	0.61	0.35
H3K4me3_histone_1038	A01	9601276	9602151	TTS	TTS (BnaA01T0161700ZS)	206	BnaA01G0161700ZS	0.03	0.13	21.84	15.23	19.27	114.27	111.26	116.55	125.21	126.93	114.62	104.4	0.34	0.56	21.16	8.05	0.47	0.66	1.21	1.40	0.80	0.61	0.88	0.92
H3K4me3_histone_1039	A01	9604613	9605170	promoter-TSS	promoter-TSS (BnaA01T0161700ZS)	-222	BnaA01G0161700ZS	0	0	26.94	25.59	17.63	63.53	59.16	41	36.77	46.09	41.23	62.57	0.34	0.56	21.16	8.05	0.47	0.66	1.21	1.40	0.80	0.61	0.88	0.92
H3K4me3_histone_1040	A01	9612053	9612967	promoter-TSS	promoter-TSS (BnaA01T0161900ZS)	51	BnaA01G0161900ZS	0.25	0.47	23.24	6.73	39.13	139.71	140.74	159.68	128.09	130.23	132.56	172.47	0.87	1.00	23.90	5.99	2.02	3.84	6.65	4.08	4.56	4.69	4.75	5.43
H3K4me3_histone_1041	A01	9615261	9616069	exon	exon (BnaA01T0162000ZS, exon 2 of 3)	818	BnaA01G0162000ZS	0	0	25.62	1.75	19.79	45.99	51.86	29.52	24.88	17.67	17.03	43.49	0.00	0.00	25.53	25.51	24.86	47.03	23.29	4.09	1.75	0.88	1.31	43.45
H3K4me3_histone_1042	A01	9617693	9618060	promoter-TSS	promoter-TSS (BnaA01T0162100ZS)	68	BnaA01G0162100ZS	0.86	0.92	22.3	13.42	13.16	29.65	30.41	34.75	42.74	30.39	39.49	45.21	0.80	1.00	23.63	22.55	0.17	0.25	0.19	0.26	0.13	0.34	0.17	0.25
H3K4me3_histone_1043	A01	9620545	9622251	promoter-TSS	promoter-TSS (BnaA01T0162200ZS)	239	BnaA01G0162200ZS	0.95	0.97	24.37	16.66	30.02	252.63	269.08	255.28	253.96	243.33	275.22	238.91	0.87	1.00	23.97	14.90	1.93	2.23	3.89	2.38	4.32	2.97	4.23	2.26
H3K4me3_histone_1044	A01	9628570	9631070	exon	exon (BnaA01T0162400ZS, exon 4 of 7)	1067	BnaA01G0162400ZS	0	0.01	21.85	0.44	205.64	904.85	716.62	631.84	676.16	710.43	915.87	866.07	0.00	0.00	23.66	18.42	196.09	261.22	74.29	125.78	194.35	403.81	433.57	222.32
H3K4me3_histone_1045	A01	9636206	9637018	TTS	TTS (BnaA01T0162600ZS)	290	BnaA01G0162600ZS	0.04	0.16	21.49	21.39	27.06	189.42	157.72	145.01	141.48	168.13	154.12	157.14	1.00	1.00	24.10	20.60	0.00	0.00	0.00	0.00	0.00	0.00	0.00	0.00
H3K4me3_histone_1046	A01	9642643	9643108	promoter-TSS	promoter-TSS (BnaA01T0162700ZS)	-653	BnaA01G0162700ZS	0.13	0.32	23.87	22.78	13.69	78.91	67.29	59.41	63.49	67.97	58.87	75.99	0.28	0.48	23.67	2.47	1.28	0.72	0.21	2.13	0.17	0.53	0.00	0.39
H3K4me3_histone_1047	A01	9665886	9667181	promoter-TSS	promoter-TSS (BnaA01T0163100ZS)	-123	BnaA01G0163100ZS	0.72	0.83	25.64	12.01	27.26	165.97	186.3	182.23	191.16	200.93	207.94	194.61	0.20	0.38	23.05	13.37	0.63	0.84	1.51	1.30	1.56	1.37	1.52	1.20
H3K4me3_histone_1048	A01	9671908	9672399	promoter-TSS	promoter-TSS (BnaA01T0163300ZS)	37	BnaA01G0163300ZS	0.03	0.14	24.92	14.04	16.92	32.44	33.6	35.46	51.69	54.83	46.61	41.21	0.45	0.69	23.90	9.72	0.26	0.64	0.34	0.80	0.63	0.60	0.29	0.56
H3K4me3_histone_1049	A01	9674447	9676191	promoter-TSS	promoter-TSS (BnaA01T0163500ZS)	195	BnaA01G0163500ZS	0.41	0.62	23.41	5.91	33.05	372.02	373.83	374.61	388.52	357.38	396.01	399.32	0.02	0.09	24.77	23.50	0.64	1.63	1.57	0.56	0.64	1.09	1.30	1.83
H3K4me3_histone_1050	A01	9687506	9688845	promoter-TSS	promoter-TSS (BnaA01T0163800ZS)	80	BnaA01G0163800ZS	0.99	1	22.93	6.41	44.41	187.18	172.9	199.06	157.67	151.01	158.68	162.25	0.01	0.05	23.66	23.28	10.28	28.85	16.12	13.98	12.47	13.12	15.73	23.59
H3K4me3_histone_1051	A01	9690615	9691292	intron	intron (BnaA01T0164000ZS, intron 1 of 6)	134	BnaA01G0164000ZS	0.1	0.28	26.24	19.06	15.87	125.15	130.3	110.4	122.13	135.53	132.67	129.26	0.34	0.57	25.90	9.54	1.33	5.31	4.73	6.30	7.15	5.04	5.70	5.01
H3K4me3_histone_1052	A01	9697275	9698376	promoter-TSS	promoter-TSS (BnaA01T0164200ZS)	367	BnaA01G0164200ZS	0.66	0.79	23.35	23.32	31.3	214.74	200.65	201.82	211.84	209.35	201.81	244.25	1.00	1.00	24.10	20.60	0.00	0.00	0.00	0.00	0.00	0.00	0.00	0.00
H3K4me3_histone_1053	A01	9699751	9701379	promoter-TSS	promoter-TSS (BnaA01T0164300ZS)	-323	BnaA01G0164300ZS	0.18	0.39	24.47	20.86	29.05	213.37	190.23	171.82	188.55	188.24	196.99	179.35	0.66	0.93	21.13	0.11	18.67	57.39	46.67	45.54	52.69	58.49	58.64	60.72
H3K4me3_histone_1054	A01	9711975	9713008	intron	intron (BnaA01T0164700ZS, intron 1 of 4)	286	BnaA01G0164700ZS	0.54	0.71	26.02	21.79	39.04	212.82	208.75	191.93	191.66	188.45	216.3	194.84	0.18	0.35	26.08	9.23	3.31	10.70	13.04	14.03	16.14	13.57	14.47	13.09
H3K4me3_histone_1055	A01	9734571	9734817	exon	exon (BnaA01T0164900ZS, exon 1 of 1)	382	BnaA01G0164900ZS	0.01	0.07	22.05	5.58	4.59	2.42	3.43	6.43	0.72	2.78	1.34	5.73	1.00	1.00	24.10	20.60	0.00	0.00	0.00	0.00	0.00	0.00	0.00	0.00
H3K4me3_histone_1056	A01	9754599	9755314	exon	exon (BnaA01T0165100ZS, exon 2 of 16)	216	BnaA01G0165100ZS	0.02	0.09	26.32	3.34	23.84	107.09	135.63	108.25	104.34	101.9	88.97	106.06	0.00	0.00	26.07	2.32	1.48	5.27	5.89	4.81	3.62	3.56	2.91	4.92
H3K4me3_histone_1057	A01	9761012	9762221	exon	exon (BnaA01T0165200ZS, exon 1 of 1)	199	BnaA01G0165200ZS	0.55	0.72	22.74	9.75	17.75	208.6	216.63	211.41	212.14	203.29	206.17	204.4	0.80	1.00	24.00	21.52	2.54	7.90	8.72	6.33	8.01	8.75	7.24	5.84
H3K4me3_histone_1058	A01	9765633	9766443	intron	intron (BnaA01T0165300ZS, intron 1 of 1)	199	BnaA01G0165300ZS	0.25	0.47	26.16	1.53	15.76	65.03	76.33	64.24	57.68	58.56	54.95	51.23	0.00	0.01	25.30	2.24	6.13	15.63	11.49	8.77	6.64	5.94	5.28	9.45
H3K4me3_histone_1059	A01	9780402	9780923	promoter-TSS	promoter-TSS (BnaA01T0165300ZS.1)	81	BnaA01G0165300ZS	0.11	0.29	22.92	1.65	7.29	29.43	24.47	29.85	22.15	24.17	26.95	31.46	0.00	0.01	25.30	2.24	6.13	15.63	11.49	8.77	6.64	5.94	5.28	9.45
H3K4me3_histone_1060	A01	9784084	9785522	TTS	TTS (BnaA01T0165300ZS)	206	BnaA01G0165300ZS	0	0.02	23.64	17.19	51.21	276.03	278.73	285.99	311.1	323.22	364.27	257.17	0.00	0.01	25.30	2.24	6.13	15.63	11.49	8.77	6.64	5.94	5.28	9.45
H3K4me3_histone_1061	A01	9787301	9788516	exon	exon (BnaA01T0165500ZS, exon 1 of 2)	281	BnaA01G0165500ZS	0.84	0.91	23.46	2.34	42.04	306.29	277.18	287.8	296.22	288.62	298.31	289.44	0.00	0.00	24.11	7.23	5.39	8.61	7.92	16.17	7.75	5.57	5.42	6.32
H3K4me3_histone_1062	A01	9788983	9789324	TTS	TTS (BnaA01T0165500ZS)	1526	BnaA01G0165500ZS	0.01	0.06	25.74	6.38	5.97	3.36	6.91	10.45	5.62	4.86	1.09	1.99	0.00	0.00	24.11	7.23	5.39	8.61	7.92	16.17	7.75	5.57	5.42	6.32
H3K4me3_histone_1063	A01	9832770	9833576	exon	exon (BnaA01T0165700ZS, exon 1 of 3)	233	BnaA01G0165700ZS	0.04	0.16	22.25	9.63	17.3	74.4	66.8	81.91	76.57	68.46	57.68	89.92	0.00	0.02	26.67	4.18	0.20	0.15	0.36	0.32	0.11	0.16	0.03	0.16
H3K4me3_histone_1064	A01	9845019	9846117	intron	intron (BnaA01T0165800ZS, intron 1 of 3)	436	BnaA01G0165800ZS	0.04	0.17	24.01	16.29	23.64	82.19	78.56	83.44	98.05	98.09	116.2	73.55	0.03	0.10	24.07	6.90	7.38	3.68	4.28	16.60	3.25	2.74	7.08	3.91
H3K4me3_histone_1065	A01	9855131	9855732	exon	exon (BnaA01T0166000ZS, exon 1 of 6)	826	BnaA01G0166000ZS	0.1	0.28	26.72	11.85	12.36	28	38.08	44.72	46.25	47.94	47.16	40.43	0.86	1.00	24.73	11.46	5.12	7.90	15.63	11.67	10.79	12.08	12.51	7.71
H3K4me3_histone_1066	A01	9859495	9861143	exon	exon (BnaA01T0166100ZS, exon 1 of 2)	238	BnaA01G0166100ZS	0	0.04	22.62	21.61	173.2	485.87	363.26	366.91	364.57	446.6	653.19	495.88	0.00	0.00	24.59	18.62	171.61	34.78	4.33	5.92	19.87	163.69	324.08	21.54
H3K4me3_histone_1067	A01	9864123	9865623	exon	exon (BnaA01T0166200ZS, exon 1 of 1)	254	BnaA01G0166200ZS	0.6	0.76	25.39	10.64	59.21	225.76	194.68	220.51	255.17	255.31	269.9	240.01	0.12	0.25	22.21	14.96	4.16	10.47	11.64	11.36	16.71	16.17	12.60	9.54
H3K4me3_histone_1068	A01	9867300	9867647	exon	exon (BnaA01T0166300ZS, exon 1 of 3)	338	BnaA01G0166300ZS	0.31	0.53	22.76	5.28	7.17	10.77	7.55	12.49	6.75	9.9	7.16	17.41	1.00	1.00	24.10	20.60	0.00	0.00	0.00	0.00	0.00	0.00	0.00	0.00
H3K4me3_histone_1069	A01	9873733	9875040	exon	exon (BnaA01T0166400ZS, exon 1 of 9)	469	BnaA01G0166400ZS	0.11	0.29	22.39	3.3	43.08	290.48	282.98	267.62	267.85	252.81	277.66	311.36	0.61	0.88	25.62	23.51	2.11	7.40	8.73	7.72	7.34	7.00	8.53	8.96
H3K4me3_histone_1070	A01	9875841	9877519	exon	exon (BnaA01T0166500ZS, exon 1 of 2)	412	BnaA01G0166500ZS	0.1	0.28	25.75	15.4	32.08	74.44	59.81	82.1	67.17	84.33	76.9	54.17	0.00	0.00	25.13	16.28	8.29	4.20	2.60	8.20	9.09	15.54	17.45	3.18
H3K4me3_histone_1071	A01	9879845	9881094	TTS	TTS (BnaA01T0166600ZS)	614	BnaA01G0166600ZS	0	0	24.22	19.7	53.82	99.41	35.17	39.65	39.53	88.32	121.49	69.17	0.00	0.00	24.01	18.51	38.00	6.53	0.17	11.11	12.97	46.21	72.68	4.55
H3K4me3_histone_1072	A01	9891136	9892737	promoter-TSS	promoter-TSS (BnaA01T0166700ZS)	-105	BnaA01G0166700ZS	0.24	0.46	25.32	15.86	21.65	156.79	133.87	165.32	161.44	170.89	172.23	153.83	0.03	0.10	21.06	11.75	0.02	0.00	0.00	0.01	0.02	0.00	0.01	0.01
H3K4me3_histone_1073	A01	9893387	9894718	exon	exon (BnaA01T0166900ZS, exon 2 of 3)	501	BnaA01G0166900ZS	0.9	0.94	23.08	15.77	26.61	256.1	233.04	256.73	247.92	246.08	234.04	221.56	0.06	0.15	23.70	0.74	1.82	3.65	1.23	3.33	1.16	1.24	2.51	4.48
H3K4me3_histone_1074	A01	9912610	9913136	Intergenic	Intergenic	-7929	None	0.11	0.28	23.87	3.64	10	12	8.23	22.38	10.56	11.42	6.02	14	NA	NA	NA	NA	NA	NA	NA	NA	NA	NA	NA	NA
H3K4me3_histone_1075	A01	9920506	9922186	exon	exon (BnaA01T0167100ZS, exon 2 of 8)	544	BnaA01G0167100ZS	0.15	0.35	23.77	18.41	58.25	375.99	388.49	350.58	434.63	367.52	431.08	354.19	0.00	0.00	24.96	7.60	22.43	45.13	52.77	78.29	54.95	40.82	37.26	36.61
H3K4me3_histone_1076	A01	9929075	9930739	exon	exon (BnaA01T0167300ZS, exon 2 of 4)	611	BnaA01G0167300ZS	0	0	24	4.33	58.06	220.82	284.56	217.57	185.48	173.42	166.06	229.72	0.00	0.00	22.72	5.34	45.56	95.45	132.96	86.71	70.76	49.69	49.21	102.67
H3K4me3_histone_1077	A01	9953447	9956148	TTS	TTS (BnaA01T0167600ZS)	1117	BnaA01G0167600ZS	0.05	0.19	23.48	4.57	41.7	331.96	347.66	351.69	319.18	317.51	309.31	333.57	0.29	0.50	22.43	7.53	0.72	0.32	0.21	0.30	0.44	0.00	0.00	0.90
H3K4me3_histone_1078	A01	9978282	9978948	intron	intron (BnaA01T0167900ZS, intron 1 of 6)	181	BnaA01G0167900ZS	0.89	0.94	25.03	0.54	12.9	96.46	109.31	102.91	88.21	97.28	110.05	103.62	0.32	0.54	24.34	16.70	1.35	2.70	2.48	2.11	2.61	2.65	3.18	3.79
H3K4me3_histone_1079	A01	9985006	9985899	promoter-TSS	promoter-TSS (BnaA01T0168000ZS)	2	BnaA01G0168000ZS	0.48	0.68	22.86	7.21	17.61	60.96	53.54	67.02	55.56	56.75	36.5	62.96	0.44	0.69	24.88	2.70	0.03	0.04	0.04	0.00	0.04	0.02	0.00	0.03
H3K4me3_histone_1080	A01	9996728	9997435	intron	intron (BnaA01T0168100ZS, intron 1 of 4)	254	BnaA01G0168100ZS	0.72	0.83	23.46	21.18	17.83	80.92	93.65	96.57	88.07	91.43	73.43	82.77	0.43	0.67	23.44	22.20	0.51	2.49	2.14	2.00	1.95	2.23	2.18	2.28
H3K4me3_histone_1081	A01	10000593	10001230	Intergenic	Intergenic	2626	None	0.66	0.8	24.06	20.8	15.42	102.14	87.98	86.65	86.87	85.67	99.78	85.55	NA	NA	NA	NA	NA	NA	NA	NA	NA	NA	NA	NA
H3K4me3_histone_1082	A01	10002030	10003706	exon	exon (BnaA01T0168200ZS, exon 2 of 2)	669	BnaA01G0168200ZS	0.03	0.12	22.52	4.19	28.92	225.87	234.66	216.18	210.15	199.51	211.68	221.52	0.77	1.00	24.72	4.95	9.97	16.09	17.79	14.85	8.05	12.90	5.27	7.91
H3K4me3_histone_1083	A01	10004878	10006010	Intergenic	Intergenic	-1907	None	0.62	0.77	26.39	19.44	21.34	136.69	141.58	133.4	122.16	132.1	143.71	137.85	NA	NA	NA	NA	NA	NA	NA	NA	NA	NA	NA	NA
H3K4me3_histone_1084	A01	10007936	10008382	Intergenic	Intergenic	2839	None	0.01	0.05	25.8	23.7	9.47	44.9	30.89	26.69	29.62	26.61	35.41	39.21	NA	NA	NA	NA	NA	NA	NA	NA	NA	NA	NA	NA
H3K4me3_histone_1085	A01	10009980	10011357	exon	exon (BnaA01T0168300ZS, exon 1 of 4)	330	BnaA01G0168300ZS	0.62	0.77	23.55	19.95	74.22	340.15	349.02	330.17	378.02	368.15	443.52	384.2	0.46	0.71	25.90	21.19	0.76	2.44	2.70	2.17	2.00	3.03	2.75	2.86
H3K4me3_histone_1086	A01	10016289	10017300	exon	exon (BnaA01T0168500ZS, exon 2 of 9)	378	BnaA01G0168500ZS	0.85	0.91	25.47	19.21	15.65	145.73	151.16	154.62	137.53	151.34	153.72	154.59	0.30	0.50	25.01	18.61	2.40	11.08	12.42	12.61	12.58	13.19	15.27	13.05
H3K4me3_histone_1087	A01	10034829	10036086	TTS	TTS (BnaA01T0168800ZS)	2572	BnaA01G0168800ZS	0.42	0.62	25.96	17.63	13.08	94.61	85.4	84.83	96.03	91.03	98.7	93.46	0.00	0.00	24.86	5.44	10.22	25.85	39.82	35.83	28.38	22.55	22.46	25.82
H3K4me3_histone_1088	A01	10036579	10038575	exon	exon (BnaA01T0168800ZS, exon 1 of 4)	452	BnaA01G0168800ZS	0.27	0.49	25.11	9.67	36.92	423.37	421.35	431.56	442.23	441.04	468.46	421.26	0.00	0.00	24.86	5.44	10.22	25.85	39.82	35.83	28.38	22.55	22.46	25.82
H3K4me3_histone_1089	A01	10039670	10041163	promoter-TSS	promoter-TSS (BnaA01T0168900ZS)	-261	BnaA01G0168900ZS	0.95	0.97	25.51	0.06	41.04	294.88	295.33	293.6	277.71	263.87	290.75	260.11	0.28	0.49	24.34	13.92	3.26	9.07	11.19	13.57	10.72	12.28	14.35	9.84
H3K4me3_histone_1090	A01	10051894	10052998	exon	exon (BnaA01T0169300ZS, exon 2 of 9)	831	BnaA01G0169300ZS	0.19	0.4	22.04	6.81	12.53	41.64	47.54	48.41	43.48	39.47	34.07	50.79	0.13	0.27	24.43	19.67	0.21	0.12	0.17	0.14	0.15	0.10	0.34	0.08
H3K4me3_histone_1091	A01	10074704	10075441	promoter-TSS	promoter-TSS (BnaA01T0169500ZS)	-484	BnaA01G0169500ZS	0.51	0.69	23.14	17.68	14.92	113.35	108.29	94.34	113.52	115.51	106.91	106.45	0.29	0.49	21.30	20.06	1.16	7.45	6.86	6.58	7.12	7.08	7.92	6.67
H3K4me3_histone_1092	A01	10079538	10080355	exon	exon (BnaA01T0169600ZS, exon 1 of 13)	258	BnaA01G0169600ZS	0.04	0.16	21.33	19.64	29.35	190.54	163.54	166.22	178.44	185.8	173.52	166.4	0.01	0.06	22.16	14.45	0.74	2.25	2.50	2.05	2.86	3.04	1.87	1.76
H3K4me3_histone_1093	A01	10087445	10088568	exon	exon (BnaA01T0169700ZS, exon 1 of 20)	280	BnaA01G0169700ZS	0.65	0.79	24.02	6.35	27.6	91.4	102.34	109.77	98.37	109.79	96.57	108.96	0.03	0.10	24.31	14.53	0.83	2.32	3.34	2.64	3.41	4.07	2.97	2.60
H3K4me3_histone_1094	A01	10091994	10093118	exon	exon (BnaA01T0169800ZS, exon 2 of 16)	188	BnaA01G0169800ZS	0.82	0.9	24.27	14.45	12.68	128.97	133.1	133.76	137.48	133.03	142.24	126.47	0.00	0.02	26.49	1.98	0.63	2.67	2.18	2.02	1.75	1.75	1.63	1.82
H3K4me3_histone_1095	A01	10093982	10094443	promoter-TSS	promoter-TSS (BnaA01T0169900ZS)	-261	BnaA01G0169900ZS	0.04	0.15	22.1	8.85	8.53	23.1	21.94	27.27	16.83	19.62	18.09	29.08	0.07	0.16	23.49	17.86	0.03	0.00	0.00	0.04	0.00	0.00	0.00	0.00
H3K4me3_histone_1096	A01	10094666	10095092	exon	exon (BnaA01T0169900ZS, exon 1 of 3)	406	BnaA01G0169900ZS	0.18	0.38	23.43	3.9	11.35	16.95	11.63	23.68	12.27	12.11	7.16	21.03	0.07	0.16	23.49	17.86	0.03	0.00	0.00	0.04	0.00	0.00	0.00	0.00
H3K4me3_histone_1097	A01	10101403	10102147	Intergenic	Intergenic	7302	None	0	0.04	22.37	7.46	15.94	36.64	42.72	59.12	39.14	33.09	29.29	46.4	NA	NA	NA	NA	NA	NA	NA	NA	NA	NA	NA	NA
H3K4me3_histone_1098	A01	10120944	10121756	intron	intron (BnaA01T0170100ZS, intron 1 of 5)	358	BnaA01G0170100ZS	0.65	0.79	23.9	5.29	9.68	94.82	100.28	105.68	90.49	89.46	94.65	89.62	0.19	0.36	21.82	9.23	0.87	1.57	1.90	1.81	1.52	1.30	0.60	1.17
H3K4me3_histone_1099	A01	10122670	10124239	exon	exon (BnaA01T0170200ZS, exon 1 of 6)	409	BnaA01G0170200ZS	0.06	0.21	23.85	17.76	46.88	341.92	330.39	314.57	373.88	376.78	401.41	346.58	0.01	0.03	25.88	17.84	10.00	79.13	79.32	80.92	79.27	91.04	95.73	83.47
H3K4me3_histone_1100	A01	10126041	10126400	promoter-TSS	promoter-TSS (BnaA01T0170300ZS)	-423	BnaA01G0170300ZS	0.13	0.32	22.93	7.64	6.46	14.92	23.95	23.53	18.17	15.93	15.37	15.44	0.44	0.69	24.35	22.98	0.63	0.59	1.31	0.14	0.10	1.05	0.43	0.48
H3K4me3_histone_1101	A01	10131616	10132724	exon	exon (BnaA01T0170400ZS, exon 1 of 1)	261	BnaA01G0170400ZS	0	0.02	22.65	19.01	33.08	119.63	96.64	104.73	113.27	125.64	147.12	89.59	0.00	0.00	24.42	19.73	24.26	19.96	3.03	4.15	9.45	21.77	53.66	20.74
H3K4me3_histone_1102	A01	10155365	10155984	promoter-TSS	promoter-TSS (BnaA01T0170800ZS)	33	BnaA01G0170800ZS	0.5	0.69	24.43	23.52	7.15	53.58	51.17	55.5	54.62	46.82	49.02	47.34	0.51	0.77	20.22	2.86	0.31	0.51	0.53	0.15	0.22	0.32	0.32	0.32
H3K4me3_histone_1103	A01	10182666	10183002	intron	intron (BnaA01T0171000ZS, intron 5 of 5)	-2274	BnaA01G0171000ZS	0.74	0.85	25.23	11.27	7.08	47.45	53.53	46.55	52.78	51.63	49.88	47.47	0.47	0.73	25.85	25.03	0.08	0.18	0.17	0.10	0.12	0.14	0.16	0.16
H3K4me3_histone_1104	A01	10195889	10196986	promoter-TSS	promoter-TSS (BnaA01T0171200ZS)	212	BnaA01G0171200ZS	0.08	0.25	22.18	21.82	19.46	165.89	174.17	164.8	162.12	167.36	193.12	155.06	1.00	1.00	24.10	20.60	0.00	0.00	0.00	0.00	0.00	0.00	0.00	0.00
H3K4me3_histone_1105	A01	10200477	10202263	TTS	TTS (BnaA01T0171400ZS)	538	BnaA01G0171400ZS	0	0	24.52	3.24	60.57	346.09	322.74	308.27	268.85	225.6	244.59	329.84	0.05	0.14	23.66	1.00	0.45	0.77	0.44	0.52	0.31	0.19	0.57	0.77
H3K4me3_histone_1106	A01	10204100	10205412	Intergenic	Intergenic	-2848	None	0	0.02	26.31	0.56	39.25	238.32	254.35	197.61	190.78	195.32	197.31	203.77	NA	NA	NA	NA	NA	NA	NA	NA	NA	NA	NA	NA
H3K4me3_histone_1107	A01	10212898	10213818	Intergenic	Intergenic	5370	None	0.25	0.46	24.49	17.87	32.56	195.24	202.87	172.58	189.43	206.12	218.54	182.66	NA	NA	NA	NA	NA	NA	NA	NA	NA	NA	NA	NA
H3K4me3_histone_1108	A01	10217724	10218495	exon	exon (BnaA01T0171600ZS, exon 1 of 4)	619	BnaA01G0171600ZS	0.14	0.33	22.46	2.79	13.44	56.91	53.72	41.61	42.53	38.64	50.01	59.47	0.00	0.00	25.93	1.87	3.00	7.66	5.41	5.81	2.90	1.94	2.75	5.54
H3K4me3_histone_1109	A01	10223283	10223584	promoter-TSS	promoter-TSS (BnaA01T0171700ZS)	43	BnaA01G0171700ZS	0.02	0.08	21.68	17.15	9.02	18.51	20.3	24.35	22.83	31.95	25.26	14.75	0.13	0.27	23.08	12.84	3.88	7.90	9.78	7.91	14.27	10.40	6.29	9.19
H3K4me3_histone_1110	A01	10223943	10225423	promoter-TSS	promoter-TSS (BnaA01T0171800ZS)	-286	BnaA01G0171800ZS	0.87	0.93	21.74	10.64	17.19	95.58	101.22	109.36	102.6	100.57	84.72	90.78	0.05	0.14	22.38	16.34	2.23	3.59	4.26	4.16	5.14	7.58	4.70	3.03
H3K4me3_histone_1111	A01	10230599	10231609	promoter-TSS	promoter-TSS (BnaA01T0172000ZS)	456	BnaA01G0172000ZS	0.41	0.62	23.26	7.14	23.51	133.39	119.25	140.28	132.25	121.78	130.75	149.87	0.02	0.08	22.98	3.97	0.16	0.00	0.11	0.00	0.00	0.00	0.18	0.00
H3K4me3_histone_1112	A01	10232815	10233950	exon	exon (BnaA01T0172200ZS, exon 1 of 7)	173	BnaA01G0172200ZS	0.25	0.47	24.95	4.01	13.88	99.24	114.4	106.54	99.75	98.42	100.12	103.2	0.52	0.78	25.32	3.74	0.80	2.01	3.12	1.89	2.22	2.06	1.89	1.56
H3K4me3_histone_1113	A01	10236439	10237896	exon	exon (BnaA01T0172300ZS, exon 1 of 6)	316	BnaA01G0172300ZS	0.19	0.4	26.17	5.25	28.4	97.55	110.69	105.62	91.04	89.32	81.18	78.38	0.01	0.04	24.15	20.04	4.54	12.88	7.68	6.06	9.12	12.80	11.16	11.08
H3K4me3_histone_1114	A01	10267562	10268472	exon	exon (BnaA01T0172800ZS, exon 1 of 10)	407	BnaA01G0172800ZS	0.52	0.7	24.8	13.5	22.15	90.21	113.35	101.39	108.09	111.85	103.18	99.48	0.01	0.06	23.47	11.26	2.20	5.38	8.34	8.39	8.27	8.85	6.38	5.32
H3K4me3_histone_1115	A01	10271731	10272871	TTS	TTS (BnaA01T0172800ZS)	308	BnaA01G0172800ZS	0.33	0.55	23.75	17.5	35.59	236.57	233.33	215.34	239.91	229.2	249.82	203.47	0.01	0.06	23.47	11.26	2.20	5.38	8.34	8.39	8.27	8.85	6.38	5.32
H3K4me3_histone_1116	A01	10280272	10280710	intron	intron (BnaA01T0173100ZS, intron 1 of 2)	175	BnaA01G0173100ZS	0.13	0.32	23.52	4.24	9.72	27.69	21.41	24.99	19.03	17.63	14.92	29.73	0.41	0.65	23.77	0.26	0.32	0.46	0.28	0.14	0.00	0.14	0.22	0.41
H3K4me3_histone_1117	A01	10290869	10291750	Intergenic	Intergenic	4049	None	0.1	0.27	22.93	19.75	34.52	173.09	167.2	142.79	190.41	175.26	207.81	172.12	NA	NA	NA	NA	NA	NA	NA	NA	NA	NA	NA	NA
H3K4me3_histone_1118	A01	10315850	10316413	exon	exon (BnaA01T0173300ZS, exon 1 of 1)	230	BnaA01G0173300ZS	0.02	0.1	21.96	6.74	18.79	52.56	56.2	64.85	46.71	47.46	39.97	67.6	0.11	0.24	24.88	2.97	0.16	0.21	0.24	0.13	0.00	0.00	0.00	0.15
H3K4me3_histone_1119	A01	10338708	10339664	intron	intron (BnaA01T0173500ZS, intron 5 of 7)	3648	BnaA01G0173500ZS	0.07	0.23	22.37	19.55	30.16	143.2	135.49	125.63	154.67	144.94	167.02	117.42	0.00	0.00	25.02	14.26	5.48	13.23	13.91	19.09	22.78	22.49	21.57	16.30
H3K4me3_histone_1120	A01	10352754	10353207	promoter-TSS	promoter-TSS (BnaA01T0173700ZS)	33	BnaA01G0173700ZS	0.68	0.81	20.77	8.15	6.24	27.7	36	37.53	32.01	32.15	29.83	32.12	0.02	0.07	25.73	4.55	0.88	0.31	1.07	1.32	0.29	0.00	0.00	0.33
H3K4me3_histone_1121	A01	10372178	10373330	intron	intron (BnaA01T0173900ZS, intron 3 of 5)	1319	BnaA01G0173900ZS	0.29	0.51	25.29	4.37	22.34	125.8	145.07	137.03	141.67	119.89	119.42	127.07	0.58	0.84	23.22	9.10	3.67	13.89	16.08	17.62	14.70	13.66	17.12	14.84
H3K4me3_histone_1122	A01	10379119	10380641	promoter-TSS	promoter-TSS (BnaA01T0174200ZS)	-85	BnaA01G0174200ZS	0.96	0.98	22.57	13.27	26.59	234.96	235.92	239.65	237.12	230.4	236.87	214.06	0.49	0.75	23.87	7.94	3.13	19.39	21.93	19.94	24.04	18.64	20.40	22.13
H3K4me3_histone_1123	A01	10393255	10394034	intron	intron (BnaA01T0174700ZS, intron 1 of 1)	656	BnaA01G0174700ZS	0.01	0.06	26.42	0.67	24.52	102.79	93.71	70.96	67.28	70.04	60.55	91.03	0.84	1.00	24.88	0.75	1.01	2.17	1.91	1.73	1.17	2.48	0.90	1.96
H3K4me3_histone_1124	A01	10404604	10405345	promoter-TSS	promoter-TSS (BnaA01T0175000ZS)	-527	BnaA01G0175000ZS	0.46	0.66	23.88	6.59	12.4	68.1	72.61	77.32	63.56	66.03	66.49	64.36	0.03	0.10	23.90	21.18	0.06	0.00	0.00	0.00	0.08	0.00	0.00	0.00
H3K4me3_histone_1125	A01	10406605	10407500	TTS	TTS (BnaA01T0175000ZS)	415	BnaA01G0175000ZS	0.8	0.88	23.57	22.51	40.52	130.17	125.32	111.65	153.59	143.41	139.36	155.37	0.03	0.10	23.90	21.18	0.06	0.00	0.00	0.00	0.08	0.00	0.00	0.00
H3K4me3_histone_1126	A01	10409234	10409942	exon	exon (BnaA01T0175200ZS, exon 1 of 3)	150	BnaA01G0175200ZS	0.72	0.83	26.04	14.04	23.61	71.42	55.12	84.91	85.82	83.73	84.66	96.99	0.00	0.00	25.28	10.47	3.85	0.55	0.76	7.07	6.89	3.53	2.92	0.54
H3K4me3_histone_1127	A01	10412810	10413443	promoter-TSS	promoter-TSS (BnaA01T0175300ZS)	407	BnaA01G0175300ZS	0.23	0.44	22.68	9.99	14.43	65.55	73.36	78.03	78.42	63.58	76.89	79.18	1.00	1.00	24.10	20.60	0.00	0.00	0.00	0.00	0.00	0.00	0.00	0.00
H3K4me3_histone_1128	A01	10415075	10415595	TTS	TTS (BnaA01T0175500ZS)	2042	BnaA01G0175500ZS	0.09	0.25	25.33	4.4	11.13	58.29	59.67	61.22	61.98	54.02	50.01	65.88	0.04	0.12	23.48	14.79	0.67	0.52	0.88	1.35	0.99	1.83	1.23	0.84
H3K4me3_histone_1129	A01	10416625	10418621	promoter-TSS	promoter-TSS (BnaA01T0175500ZS)	-246	BnaA01G0175500ZS	0.55	0.72	25.08	16.01	50.98	285.44	253.73	273.08	286.32	323.62	288.82	288.43	0.04	0.12	23.48	14.79	0.67	0.52	0.88	1.35	0.99	1.83	1.23	0.84
H3K4me3_histone_1130	A01	10426390	10426794	intron	intron (BnaA01T0175700ZS, intron 1 of 3)	186	BnaA01G0175700ZS	0.01	0.06	25.99	0.55	9.92	34.04	32.66	27.14	23.91	18.03	27.77	35.06	0.00	0.00	25.98	0.93	3.79	8.31	8.25	3.69	1.84	2.39	3.22	5.86
H3K4me3_histone_1131	A01	10443259	10444692	promoter-TSS	promoter-TSS (BnaA01T0175800ZS)	-747	BnaA01G0175800ZS	0.03	0.12	21.81	15.12	61.74	198.25	206.58	223.82	246.67	252.26	245.92	181.05	0.00	0.00	23.50	11.74	14.51	8.17	18.25	36.89	33.34	28.43	17.06	9.06
H3K4me3_histone_1132	A01	10454867	10455437	intron	intron (BnaA01T0176000ZS, intron 1 of 1)	293	BnaA01G0176000ZS	0	0.01	24.15	18.28	21.54	73.36	57.11	59.94	67.39	93.75	92.27	76.19	0.00	0.00	24.20	16.69	13.62	3.99	1.65	8.71	12.27	26.11	24.58	5.31
H3K4me3_histone_1133	A01	10457132	10458852	exon	exon (BnaA01T0176100ZS, exon 2 of 2)	575	BnaA01G0176100ZS	0	0	23.59	19.27	52.67	283.21	231.88	246.08	265.41	296.12	336.21	276.51	0.00	0.00	23.87	17.13	7.03	6.69	2.66	4.36	8.50	15.35	11.78	4.66
H3K4me3_histone_1134	A01	10465439	10466513	promoter-TSS	promoter-TSS (BnaA01T0176300ZS)	94	BnaA01G0176300ZS	0.83	0.91	24.33	24.31	12.71	106.7	108.58	100.13	96.97	98.86	100.31	97.72	0.06	0.16	25.65	11.75	2.41	8.18	9.73	9.71	10.13	10.01	9.23	7.73
H3K4me3_histone_1135	A01	10472169	10472944	exon	exon (BnaA01T0176400ZS, exon 1 of 1)	563	BnaA01G0176400ZS	0.03	0.13	23.32	15.82	14.72	60.08	44.5	54.11	66.58	62.37	54.34	50.61	0.27	0.48	24.37	15.69	0.95	1.45	0.61	1.88	1.87	2.46	1.51	1.47
H3K4me3_histone_1136	A01	10527402	10528186	Intergenic	Intergenic	-1131	None	0.21	0.42	22.25	10.85	13.7	108.15	117.99	123.31	125.23	106.73	114.73	103.74	NA	NA	NA	NA	NA	NA	NA	NA	NA	NA	NA	NA
H3K4me3_histone_1137	A01	10528856	10529345	exon	exon (BnaA01T0177100ZS, exon 2 of 8)	175	BnaA01G0177100ZS	0.37	0.58	22.73	8.19	8.91	35.15	29.98	33.73	35.78	30.4	22.19	40.3	0.02	0.08	26.07	0.80	1.21	2.89	3.36	2.07	1.94	2.20	1.12	2.49
H3K4me3_histone_1138	A01	10531416	10532592	intron	intron (BnaA01T0177200ZS, intron 2 of 7)	286	BnaA01G0177200ZS	0.09	0.26	24.5	24.38	35.48	255.85	242.66	224.47	226.94	237.89	227.25	272.64	0.00	0.00	25.22	5.18	6.16	22.10	24.35	25.15	20.19	16.25	13.33	18.79
H3K4me3_histone_1139	A01	10550397	10551288	exon	exon (BnaA01T0177400ZS, exon 3 of 4)	1961	BnaA01G0177400ZS	0.13	0.32	22.91	6.28	23.06	62.51	57.83	79.67	59.93	57.59	45.11	75.65	0.06	0.14	23.99	16.44	0.03	0.00	0.00	0.00	0.00	0.00	0.00	0.04
H3K4me3_histone_1140	A01	10559243	10560826	intron	intron (BnaA01T0177500ZS, intron 1 of 2)	289	BnaA01G0177500ZS	0.82	0.9	25.74	3.05	39.92	245.08	274.51	253	219.59	243.38	229.04	216.15	0.01	0.04	23.47	5.40	3.48	11.01	13.42	10.58	9.20	9.42	6.59	10.01
H3K4me3_histone_1141	A01	10574533	10575496	exon	exon (BnaA01T0177600ZS, exon 1 of 1)	191	BnaA01G0177600ZS	0.88	0.93	22.82	3.04	51.8	245.62	232.8	230.82	254.45	251.37	268.84	280.4	0.01	0.03	25.45	2.96	1.19	3.19	3.84	2.46	2.34	2.03	2.07	3.06
H3K4me3_histone_1142	A01	10604847	10606335	exon	exon (BnaA01T0177700ZS.1, exon 1 of 15)	399	BnaA01G0177700ZS	0.92	0.96	24.46	13.71	36.6	208.39	235.79	234.33	219.18	230.25	233.18	192.7	0.00	0.00	22.96	13.83	2.63	6.33	7.22	8.94	10.80	10.02	8.30	5.03
H3K4me3_histone_1143	A01	10609223	10609475	intron	intron (BnaA01T0177800ZS, intron 1 of 7)	719	BnaA01G0177800ZS	0.84	0.91	23.27	20.76	5.13	23.72	19.5	22.58	20.22	24.74	27.11	26.01	0.00	0.00	25.12	17.09	4.78	9.99	5.24	8.50	11.06	14.75	13.41	10.14
H3K4me3_histone_1144	A01	10611717	10613240	exon	exon (BnaA01T0177800ZS, exon 8 of 8)	578	BnaA01G0177800ZS	0.01	0.07	27	14.76	37.1	175.91	153.68	182.61	210.14	201.85	194.91	180.64	0.00	0.00	25.12	17.09	4.78	9.99	5.24	8.50	11.06	14.75	13.41	10.14
H3K4me3_histone_1145	A01	10642073	10642973	promoter-TSS	promoter-TSS (BnaA01T0178400ZS)	-24	BnaA01G0178400ZS	0.31	0.53	22.51	2.11	46.15	223.81	190.3	186.4	202.88	191.05	217.42	255.1	0.59	0.86	26.82	2.54	0.88	4.93	4.89	4.54	4.27	4.23	3.97	3.84
H3K4me3_histone_1146	A01	10654615	10655780	promoter-TSS	promoter-TSS (BnaA01T0178700ZS)	314	BnaA01G0178700ZS	0.71	0.83	22.97	2.3	30.17	224.15	205.53	210.08	219.44	209.89	233.22	240.02	0.08	0.19	23.66	10.26	2.26	5.12	2.69	2.13	3.17	2.12	2.17	3.12
H3K4me3_histone_1147	A01	10660934	10662010	promoter-TSS	promoter-TSS (BnaA01T0179000ZS)	84	BnaA01G0179000ZS	0.84	0.91	24.01	18.87	20.3	264.55	273.14	260.43	290.81	260.9	279.96	267.58	0.48	0.74	27.06	3.41	1.26	5.38	5.46	4.60	5.48	4.41	3.43	4.09
H3K4me3_histone_1148	A01	10669657	10669889	promoter-TSS	promoter-TSS (BnaA01T0179300ZS)	32	BnaA01G0179300ZS	0.06	0.21	23.94	0.03	3.63	14.69	11.31	9.85	9.92	10.56	10.32	15.68	0.82	1.00	24.43	8.28	0.25	0.40	0.57	0.68	0.47	0.48	0.21	0.34
H3K4me3_histone_1149	A01	10679662	10680712	intron	intron (BnaA01T0179400ZS, intron 1 of 1)	472	BnaA01G0179400ZS	0.89	0.94	25.4	10.02	27.43	203.92	215.23	225.97	204.35	219.11	203.93	202.48	0.00	0.01	25.00	7.10	2.92	5.99	6.98	8.53	7.99	4.83	3.24	6.50
H3K4me3_histone_1150	A01	10688824	10689916	exon	exon (BnaA01T0179700ZS, exon 1 of 6)	166	BnaA01G0179700ZS	0.54	0.72	21.12	17.8	20.82	207.56	199.56	199.31	201.48	210.43	214.14	180.21	0.45	0.70	25.10	12.25	1.64	10.83	11.33	10.61	12.64	12.41	10.19	11.45
H3K4me3_histone_1151	A01	10693596	10694812	intron	intron (BnaA01T0179900ZS, intron 1 of 1)	397	BnaA01G0179900ZS	0.17	0.37	23.22	2.5	18.22	68.07	58.69	71.1	49.35	62.59	55.37	76.29	0.50	0.76	23.24	8.99	0.36	0.54	0.84	0.83	0.98	0.52	0.28	0.48
H3K4me3_histone_1152	A01	10701444	10702339	promoter-TSS	promoter-TSS (BnaA01T0180100ZS)	45	BnaA01G0180100ZS	0.15	0.34	22.13	13.53	20.89	117	138.2	134.75	139.93	136.03	128.27	112.93	0.02	0.08	25.63	10.96	3.79	9.82	14.91	15.68	15.00	15.47	14.67	9.28
H3K4me3_histone_1153	A01	10706666	10708311	exon	exon (BnaA01T0180200ZS, exon 2 of 4)	731	BnaA01G0180200ZS	0	0	22.58	19.24	99.04	291.34	243.94	223.36	242.82	364.22	402.31	281.44	0.00	0.00	23.84	17.25	236.91	57.97	67.00	79.64	182.93	437.39	401.99	70.42
H3K4me3_histone_1154	A01	10713943	10715716	exon	exon (BnaA01T0180300ZS, exon 1 of 3)	667	BnaA01G0180300ZS	0.08	0.25	21.49	20.9	53.48	490.32	461.02	432.47	470.09	479.14	522.69	465.75	0.96	1.00	23.75	4.69	1.67	5.63	7.24	5.29	6.98	5.64	6.26	5.73
H3K4me3_histone_1155	A01	10724179	10725137	exon	exon (BnaA01T0180400ZS, exon 1 of 5)	154	BnaA01G0180400ZS	0.01	0.08	26.53	14.5	16.77	85	79.44	88.63	92.9	98.28	101.14	76.04	0.13	0.27	22.19	19.37	0.71	2.78	1.89	1.84	2.28	2.65	1.78	2.29
H3K4me3_histone_1156	A01	10727031	10728253	TTS	TTS (BnaA01T0180400ZS)	225	BnaA01G0180400ZS	0.25	0.47	26.05	14.49	23.83	70.87	60.94	83.93	78.76	88.37	94.01	81.43	0.13	0.27	22.19	19.37	0.71	2.78	1.89	1.84	2.28	2.65	1.78	2.29
H3K4me3_histone_1157	A01	10734911	10736610	promoter-TSS	promoter-TSS (BnaA01T0180700ZS)	-56	BnaA01G0180700ZS	0.04	0.15	26.73	15.05	35.51	255.51	222.2	264.68	274.45	276.3	283.54	261.93	0.73	1.00	23.79	10.84	0.77	1.48	2.11	2.02	1.48	2.29	1.42	2.21
H3K4me3_histone_1158	A01	10747708	10748873	exon	exon (BnaA01T0181000ZS, exon 2 of 15)	212	BnaA01G0181000ZS	0.56	0.73	23.61	11.93	12.82	188.17	172.61	182.94	184.72	170.55	176.89	193.45	0.18	0.35	24.31	7.37	1.21	3.94	3.07	2.89	2.38	2.66	2.22	2.57
H3K4me3_histone_1159	A01	10756636	10757577	promoter-TSS	promoter-TSS (BnaA01T0181200ZS)	-191	BnaA01G0181200ZS	0.64	0.79	24.51	16.13	18.01	125.56	120.9	134.15	117.15	124.46	120.61	124.53	0.94	1.00	24.35	14.41	1.79	7.81	7.77	8.47	8.97	9.19	9.17	9.47
H3K4me3_histone_1160	A01	10778695	10779351	exon	exon (BnaA01T0181500ZS, exon 1 of 14)	392	BnaA01G0181500ZS	0.09	0.25	21.53	5.02	26.4	82.85	81.12	76.76	73.44	68.45	78.57	100.75	0.08	0.18	25.09	24.81	0.34	1.07	0.94	0.55	0.71	0.82	0.39	0.77
H3K4me3_histone_1161	A01	10784698	10785298	intron	intron (BnaA01T0181600ZS, intron 1 of 1)	2470	BnaA01G0181600ZS	0.38	0.59	24.01	12.6	9.29	46.23	42.34	51.24	48.68	48.2	44.62	38.32	0.00	0.01	24.83	8.18	0.59	1.31	1.78	2.44	1.90	1.46	1.70	1.21
H3K4me3_histone_1162	A01	10798882	10799171	exon	exon (BnaA01T0181800ZS, exon 1 of 1)	1156	BnaA01G0181800ZS	0.33	0.55	22.48	7.93	14.02	17.76	22.19	35.24	21.02	27.51	19.37	28.03	0.70	0.97	23.45	5.92	0.07	0.05	0.05	0.00	0.06	0.00	0.00	0.05
H3K4me3_histone_1163	A01	10845980	10847993	exon	exon (BnaA01T0182400ZS, exon 1 of 1)	796	BnaA01G0182400ZS	0.78	0.87	24.5	10.66	33.88	311.31	295.27	337.87	319.03	341.58	320.07	333.74	0.00	0.01	25.24	2.16	2.69	11.23	13.42	8.97	9.86	9.18	8.54	11.22
H3K4me3_histone_1164	A01	10848607	10850571	exon	exon (BnaA01T0182500ZS, exon 2 of 3)	443	BnaA01G0182500ZS	0.08	0.24	25.34	10.07	37.68	193.58	184.45	250.91	211.93	223.25	214.85	169.38	0.00	0.00	26.38	1.72	26.87	72.45	88.51	41.22	50.25	48.78	38.55	47.72
H3K4me3_histone_1165	A01	10861661	10862114	Intergenic	Intergenic	-11855	None	0.01	0.04	22.48	6.87	9.42	28.75	28.34	33.35	26.15	22.7	17.06	32.76	NA	NA	NA	NA	NA	NA	NA	NA	NA	NA	NA	NA
H3K4me3_histone_1166	A01	10888921	10889962	exon	exon (BnaA01T0182700ZS, exon 2 of 14)	505	BnaA01G0182700ZS	0	0.01	25.42	15.27	32.6	207.62	193.32	215.25	250.94	243.62	251.72	212.04	0.03	0.10	25.04	22.00	4.84	34.45	29.41	28.20	28.10	29.46	28.37	30.77
H3K4me3_histone_1167	A01	10901465	10902796	exon	exon (BnaA01T0182800ZS, exon 1 of 1)	402	BnaA01G0182800ZS	0.13	0.32	25.26	5.28	30.74	93.62	87.57	85.92	76.99	58.11	51.97	66.09	0.00	0.00	25.65	0.47	7.95	19.58	17.98	7.28	7.27	9.36	8.09	12.75
H3K4me3_histone_1168	A01	11013516	11014338	exon	exon (BnaA01T0183300ZS, exon 2 of 4)	247	BnaA01G0183300ZS	0.78	0.88	24.39	5.1	14.61	124.5	147.14	139.13	132.38	139.75	141.89	134.21	0.92	1.00	22.53	19.24	18.11	61.45	57.84	56.67	62.68	63.99	74.36	70.25
H3K4me3_histone_1169	A01	11016095	11016988	promoter-TSS	promoter-TSS (BnaA01T0183400ZS)	-314	BnaA01G0183400ZS	0.06	0.2	26.15	18.93	22.93	149.11	141.5	135.59	154.99	155.64	176.92	165.61	0.01	0.05	24.13	15.69	3.39	4.26	5.83	6.04	8.48	10.27	9.28	4.70
H3K4me3_histone_1170	A01	11019383	11020329	TTS	TTS (BnaA01T0183500ZS)	205	BnaA01G0183500ZS	0.38	0.6	24.22	21.91	14.65	161.44	162.58	154.82	157.86	151.42	168.05	161.24	0.21	0.39	21.74	19.54	0.90	2.51	1.92	1.39	2.63	2.31	2.86	2.30
H3K4me3_histone_1171	A01	11022428	11023416	exon	exon (BnaA01T0183700ZS, exon 1 of 3)	381	BnaA01G0183700ZS	0.44	0.64	23.37	5.81	20.68	78.43	78.35	90.76	63.2	81.44	52.93	76.09	0.00	0.02	26.11	19.13	7.41	15.20	10.17	11.69	13.35	15.56	22.93	16.69
H3K4me3_histone_1172	A01	11034230	11034879	exon	exon (BnaA01T0184000ZS, exon 1 of 2)	202	BnaA01G0184000ZS	0.5	0.69	25.03	24.47	15.93	111.28	102.89	100.61	90.69	98.9	92.32	96.74	0.14	0.29	24.42	17.95	4.47	15.28	10.19	10.26	9.96	11.02	11.12	9.73
H3K4me3_histone_1173	A01	11037957	11039109	TTS	TTS (BnaA01T0184000ZS)	1616	BnaA01G0184000ZS	0.1	0.28	26.93	10.29	21.49	77.49	80.41	90.41	106.67	92.65	96.05	79.12	0.14	0.29	24.42	17.95	4.47	15.28	10.19	10.26	9.96	11.02	11.12	9.73
H3K4me3_histone_1174	A01	11054105	11054664	promoter-TSS	promoter-TSS (BnaA01T0184200ZS)	-162	BnaA01G0184200ZS	0.46	0.66	26.38	24.4	11.81	105.48	94.96	84.87	85.73	88.8	91.66	105.12	0.00	0.01	22.12	17.17	0.74	1.75	1.26	1.07	1.79	2.32	1.70	1.13
H3K4me3_histone_1175	A01	11057140	11058614	exon	exon (BnaA01T0184300ZS, exon 1 of 10)	362	BnaA01G0184300ZS	0.41	0.62	23.05	0.63	32.21	284.24	269.74	261.38	276.4	287.41	294.8	291.12	0.06	0.15	23.26	11.74	1.57	6.92	4.68	4.60	5.52	4.77	4.40	5.09
H3K4me3_histone_1176	A01	11078192	11078550	promoter-TSS	promoter-TSS (BnaA01T0184500ZS)	32	BnaA01G0184500ZS	0.01	0.04	25.03	8.51	6.24	3.21	4.39	12.84	5.57	5.96	1.79	2.16	0.02	0.07	26.04	7.83	0.46	0.19	0.77	0.66	0.48	0.42	0.13	0.07
H3K4me3_histone_1177	A01	11085979	11086485	exon	exon (BnaA01T0184600ZS, exon 1 of 4)	287	BnaA01G0184600ZS	0.12	0.31	22.24	10.11	8.58	19.11	22.93	32.61	24.89	27.39	21.84	29.41	0.47	0.72	26.04	22.52	0.02	0.01	0.01	0.00	0.00	0.02	0.00	0.01
H3K4me3_histone_1178	A01	11094251	11095166	exon	exon (BnaA01T0184700ZS, exon 1 of 1)	339	BnaA01G0184700ZS	0.02	0.1	26.35	14.36	29.42	129.19	126.09	130.9	150.45	163.23	160.57	129.45	0.01	0.05	24.01	11.88	3.01	3.24	4.15	8.59	5.60	7.36	5.96	2.45
H3K4me3_histone_1179	A01	11103755	11104362	exon	exon (BnaA01T0184900ZS, exon 3 of 3)	1593	BnaA01G0184900ZS	0.54	0.71	21.85	19.89	14	90.9	91.69	86.34	89.55	97.96	106.22	91.6	0.07	0.16	24.62	8.54	0.05	0.00	0.00	0.06	0.02	0.04	0.00	0.00
H3K4me3_histone_1180	A01	11107014	11107401	TTS	TTS (BnaA01T0185000ZS)	905	BnaA01G0185000ZS	0.27	0.49	22.82	18.86	36.9	120.9	117.94	108.72	141.07	138.49	158.59	130.37	0.05	0.14	23.89	3.60	0.10	0.00	0.00	0.00	0.00	0.12	0.00	0.00
H3K4me3_histone_1181	A01	11135789	11137065	exon	exon (BnaA01T0185300ZS, exon 1 of 1)	375	BnaA01G0185300ZS	0.01	0.05	22.42	19.03	45.95	322.76	332.67	317.57	336.38	375.16	383.52	328.19	0.10	0.22	21.78	17.21	2.76	12.02	11.36	12.04	12.15	15.25	13.29	10.01
H3K4me3_histone_1182	A01	11141387	11142521	exon	exon (BnaA01T0185400ZS, exon 1 of 14)	307	BnaA01G0185400ZS	0.4	0.61	26.38	14.3	27.23	156.22	146.95	157.72	173.94	167.87	172.74	178.69	0.59	0.86	21.32	7.46	0.57	1.45	2.21	2.03	1.61	1.51	1.62	1.85
H3K4me3_histone_1183	A01	11151292	11151895	promoter-TSS	promoter-TSS (BnaA01T0185700ZS)	-65	BnaA01G0185700ZS	0.02	0.11	26.48	13.26	10.63	26.44	28.33	32.19	35.03	41.53	30.84	34.69	0.30	0.52	24.34	22.97	0.63	0.28	0.20	0.82	0.00	0.31	0.00	0.20
H3K4me3_histone_1184	A01	11171037	11171734	TTS	TTS (BnaA01T0186200ZS)	225	BnaA01G0186200ZS	0.87	0.93	22.87	11.22	7.8	75.86	81.26	83.57	75.44	79.03	83.26	79.62	0.36	0.59	21.35	5.98	4.65	6.38	9.56	8.41	7.85	6.27	8.87	8.26
H3K4me3_histone_1185	A01	11180574	11180898	promoter-TSS	promoter-TSS (BnaA01T0186600ZS)	51	BnaA01G0186600ZS	0.97	0.99	25.24	13.08	7.42	16.8	14.81	17.92	17.17	16.84	14	14.43	0.13	0.26	20.99	15.22	1.75	1.13	1.27	2.17	3.44	3.40	2.12	0.40
H3K4me3_histone_1186	A01	11207515	11208838	exon	exon (BnaA01T0187000ZS, exon 1 of 2)	215	BnaA01G0187000ZS	0.03	0.14	24.76	15.05	98.93	326.21	317.75	302.47	451.04	404.37	446.76	371.81	0.00	0.00	24.65	12.96	19.86	59.64	54.55	91.03	80.11	89.63	76.88	60.55
H3K4me3_histone_1187	A01	11209134	11209834	TTS	TTS (BnaA01T0187100ZS)	1523	BnaA01G0187100ZS	0.32	0.54	26.21	11.7	14.17	50.93	61.82	76.44	76.13	73.91	65.59	56.37	0.01	0.05	24.26	6.57	0.39	0.51	0.71	0.72	0.63	0.30	0.31	0.50
H3K4me3_histone_1188	A01	11211422	11212396	exon	exon (BnaA01T0187100ZS, exon 1 of 2)	344	BnaA01G0187100ZS	0.74	0.85	23.53	0.21	15.03	94.03	84.71	86.35	95.64	91.05	84.46	105.26	0.01	0.05	24.26	6.57	0.39	0.51	0.71	0.72	0.63	0.30	0.31	0.50
H3K4me3_histone_1189	A01	11217429	11218385	intron	intron (BnaA01T0187200ZS, intron 1 of 1)	410	BnaA01G0187200ZS	0.24	0.46	22.84	7.22	15.38	110.41	125.27	126.24	115.12	115.96	107.46	124.81	0.00	0.02	24.17	0.16	0.58	1.11	1.35	0.25	0.36	0.46	1.01	0.99
H3K4me3_histone_1190	A01	11249179	11249962	exon	exon (BnaA01T0187600ZS, exon 1 of 2)	142	BnaA01G0187600ZS	0.13	0.32	26.5	13.23	20.97	74.85	78.18	97.3	88.93	104.79	102.81	81.29	0.02	0.07	21.57	15.71	4.95	17.10	16.19	13.58	21.19	22.92	16.80	17.02
H3K4me3_histone_1191	A01	11280816	11281450	exon	exon (BnaA01T0188200ZS, exon 1 of 10)	249	BnaA01G0188200ZS	0.35	0.56	23.83	17.1	17.7	72.91	73.36	66.67	75.42	94.65	70.35	80.98	0.00	0.00	23.59	16.29	1.42	2.86	2.25	2.42	3.51	4.32	2.93	2.40
H3K4me3_histone_1192	A01	11281692	11282021	exon	exon (BnaA01T0188200ZS, exon 4 of 10)	972	BnaA01G0188200ZS	0.26	0.48	21.68	8.77	7.69	7.91	12.11	18.23	11.36	8.58	9.33	9.58	0.00	0.00	23.59	16.29	1.42	2.86	2.25	2.42	3.51	4.32	2.93	2.40
H3K4me3_histone_1193	A01	11284572	11285345	intron	intron (BnaA01T0188300ZS, intron 1 of 1)	213	BnaA01G0188300ZS	0.26	0.48	24.35	17.26	20.9	164.03	158.25	154.42	169.27	178.85	173.04	148.41	0.00	0.01	23.60	12.79	2.71	7.44	9.75	8.12	12.50	10.59	7.86	7.14
H3K4me3_histone_1194	A01	11291753	11293270	TTS	TTS (BnaA01T0188600ZS)	193	BnaA01G0188600ZS	0	0.02	23.26	9.44	28.6	103.25	128.64	138.41	144.35	116.47	100.01	122.37	0.02	0.08	21.94	7.77	0.37	0.09	0.67	0.26	0.41	0.10	0.11	0.18
H3K4me3_histone_1195	A01	11296967	11298177	exon	exon (BnaA01T0188700ZS, exon 1 of 1)	192	BnaA01G0188700ZS	0.77	0.87	25.62	14.96	63.4	217.32	231.4	222.73	283.27	247.04	314.69	277	0.15	0.30	24.07	17.49	7.86	20.16	23.31	25.04	25.56	28.67	32.41	24.37
H3K4me3_histone_1196	A01	11299235	11299963	Intergenic	Intergenic	-1835	None	0.14	0.34	25.28	0.76	11.59	55.09	54.34	54.21	36.61	51.95	44.35	57.73	NA	NA	NA	NA	NA	NA	NA	NA	NA	NA	NA	NA
H3K4me3_histone_1197	A01	11311193	11311575	Intergenic	Intergenic	-4805	None	0.26	0.48	23.53	21.03	13.72	12.72	10.21	24.46	12.89	17.62	9.96	21.7	NA	NA	NA	NA	NA	NA	NA	NA	NA	NA	NA	NA
H3K4me3_histone_1198	A01	11315723	11316338	promoter-TSS	promoter-TSS (BnaA01T0188800ZS)	-159	BnaA01G0188800ZS	0.05	0.18	25.83	7.44	7.96	23.51	28.74	31.24	29.24	27.12	20.3	25.83	0.00	0.01	25.64	4.15	0.87	1.54	1.96	1.63	1.18	0.81	0.49	1.03
H3K4me3_histone_1199	A01	11317949	11318929	TTS	TTS (BnaA01T0188800ZS)	196	BnaA01G0188800ZS	0.13	0.33	23.29	4.7	54.32	290	262.05	301.22	266.21	230.71	245.57	317.42	0.00	0.01	25.64	4.15	0.87	1.54	1.96	1.63	1.18	0.81	0.49	1.03
H3K4me3_histone_1200	A01	11330317	11331526	TTS	TTS (BnaA01T0188900ZS)	384	BnaA01G0188900ZS	0.74	0.85	25.05	8.45	32.98	139.33	141.37	137.38	155.55	168.79	158.48	139.31	0.73	1.00	24.88	6.74	0.89	2.33	2.45	2.71	1.94	2.41	1.67	1.34
H3K4me3_histone_1201	A01	11332321	11333558	exon	exon (BnaA01T0189100ZS, exon 1 of 20)	365	BnaA01G0189100ZS	0.65	0.79	25.09	9.45	68.36	247.49	222.26	235.75	285.83	282.53	287.11	248.22	0.49	0.75	25.80	9.10	0.57	2.42	2.26	2.70	2.60	2.68	2.59	1.91
H3K4me3_histone_1202	A01	11361718	11362292	intron	intron (BnaA01T0189300ZS, intron 2 of 2)	-1471	BnaA01G0189300ZS	0.76	0.86	25.4	12.08	8.26	27.18	23.07	34.47	27.99	31.27	25.84	25.74	0.06	0.15	24.07	9.49	0.10	0.09	0.12	0.21	0.21	0.10	0.11	0.18
H3K4me3_histone_1203	A01	11373106	11375538	promoter-TSS	promoter-TSS (BnaA01T0189500ZS)	-82	BnaA01G0189500ZS	0.03	0.13	26.06	16	54.49	440.91	431.71	408.34	474.77	469.11	499.68	472.7	0.05	0.13	25.04	4.13	4.05	12.01	11.10	8.95	7.53	8.43	6.26	8.00
H3K4me3_histone_1204	A01	11379742	11381164	exon	exon (BnaA01T0189600ZS, exon 2 of 5)	275	BnaA01G0189600ZS	0.05	0.18	23.73	8.56	23.71	240.55	250.42	261.07	251.62	235.31	234.14	240.67	0.00	0.00	24.41	2.94	7.68	18.99	21.45	13.14	8.99	7.90	8.06	17.66
H3K4me3_histone_1205	A01	11386834	11387063	exon	exon (BnaA01T0189700ZS, exon 1 of 2)	264	BnaA01G0189700ZS	0.46	0.65	23.25	0.91	6.84	14.46	6.4	11.14	8.17	6.49	7.68	14.78	0.62	0.90	23.72	17.83	0.50	0.74	0.40	0.43	0.85	0.45	1.13	0.41
H3K4me3_histone_1206	A01	11393835	11396484	promoter-TSS	promoter-TSS (BnaA01T0189900ZS)	262	BnaA01G0189900ZS	0	0.01	25.78	4.71	129.45	497.96	621.14	542.64	476.49	428	385.73	434.88	0.00	0.00	24.35	4.62	1.70	4.87	6.48	5.07	3.74	3.55	2.92	4.63
H3K4me3_histone_1207	A01	11403837	11404128	promoter-TSS	promoter-TSS (BnaA01T0190100ZS)	-38	BnaA01G0190100ZS	0.81	0.89	22.4	21.58	5.62	10.08	11.53	11.01	12.75	10.24	9.68	13.79	0.00	0.02	25.03	6.24	0.46	0.00	0.55	0.73	0.16	0.06	0.21	0.05
H3K4me3_histone_1208	A01	11404165	11405300	promoter-TSS	promoter-TSS (BnaA01T0190100ZS)	308	BnaA01G0190100ZS	0.56	0.73	24.87	0.54	11.5	72.42	81.84	64.33	66.8	67.58	69.18	75.59	0.00	0.02	25.03	6.24	0.46	0.00	0.55	0.73	0.16	0.06	0.21	0.05
H3K4me3_histone_1209	A01	11408175	11408958	promoter-TSS	promoter-TSS (BnaA01T0190300ZS)	67	BnaA01G0190300ZS	0.01	0.07	22.54	2.74	27.7	183.71	189.49	163.58	179.22	161.39	202.69	202.16	0.16	0.32	23.43	0.34	0.08	0.06	0.00	0.10	0.00	0.00	0.00	0.06
H3K4me3_histone_1210	A01	11454217	11455159	Intergenic	Intergenic	-1851	None	0.83	0.9	22.22	21.62	43.36	386.5	377.53	352.29	349.31	358.75	364.75	332.27	NA	NA	NA	NA	NA	NA	NA	NA	NA	NA	NA	NA
H3K4me3_histone_1211	A01	11469846	11470192	Intergenic	Intergenic	-2811	None	0.54	0.72	22.42	5.55	4.53	16.47	18.69	18.06	12.94	17.84	15.31	21.23	NA	NA	NA	NA	NA	NA	NA	NA	NA	NA	NA	NA
H3K4me3_histone_1212	A01	11472437	11473653	exon	exon (BnaA01T0190900ZS, exon 1 of 11)	215	BnaA01G0190900ZS	0	0.02	22.72	17.73	34.14	306.65	279.22	273.31	321.71	322.15	326.34	301.16	0.02	0.09	25.03	16.45	4.03	14.67	15.36	16.44	15.66	20.27	19.95	13.25
H3K4me3_histone_1213	A01	11476671	11477926	promoter-TSS	promoter-TSS (BnaA01T0191000ZS)	92	BnaA01G0191000ZS	0.04	0.16	22.95	15.78	29.03	243.79	208.16	234.98	261.19	242.43	239.13	244.91	0.00	0.00	23.19	8.11	10.19	9.97	11.34	26.42	11.22	6.99	4.49	10.07
H3K4me3_histone_1214	A01	11491362	11492563	exon	exon (BnaA01T0191200ZS, exon 2 of 29)	480	BnaA01G0191200ZS	0.8	0.89	24.23	4.02	36.48	205.2	197.2	205.29	196.22	218.05	186.75	196.47	0.06	0.14	24.94	7.75	1.98	7.27	9.65	8.87	8.26	8.51	6.58	5.77
H3K4me3_histone_1215	A01	11500163	11500926	intron	intron (BnaA01T0191400ZS, intron 1 of 2)	497	BnaA01G0191400ZS	0.17	0.37	22.24	6.84	12.64	48.5	57.1	56.35	49	45.61	39.16	58.54	0.03	0.11	23.85	21.02	0.06	0.00	0.00	0.00	0.08	0.00	0.00	0.00
H3K4me3_histone_1216	A01	11502825	11503064	promoter-TSS	promoter-TSS (BnaA01T0191500ZS)	-211	BnaA01G0191500ZS	0.05	0.19	25.15	10.93	4.32	1.21	1.36	5.16	4.89	1.56	1.51	0.74	0.05	0.13	24.07	10.13	1.05	1.00	1.67	2.56	2.01	2.22	0.82	0.92
H3K4me3_histone_1217	A01	11503587	11503997	intron	intron (BnaA01T0191500ZS, intron 1 of 1)	637	BnaA01G0191500ZS	0.3	0.52	26.13	11.5	12.29	42.81	32.16	32.8	33.85	36.31	32.91	36.19	0.05	0.13	24.07	10.13	1.05	1.00	1.67	2.56	2.01	2.22	0.82	0.92
H3K4me3_histone_1218	A01	11508258	11509491	promoter-TSS	promoter-TSS (BnaA01T0191600ZS.1)	-222	BnaA01G0191600ZS	0.16	0.36	26.44	8.42	22.32	63.06	78.96	87.93	70.03	73.89	60.06	51.37	0.10	0.23	21.79	11.92	2.78	9.94	9.66	10.39	10.34	9.79	7.02	7.18
H3K4me3_histone_1219	A01	11521889	11522820	Intergenic	Intergenic	-13136	None	0.02	0.09	24.55	16.01	67.41	208.94	182.48	188.63	279.72	244.07	291.68	211.49	NA	NA	NA	NA	NA	NA	NA	NA	NA	NA	NA	NA
H3K4me3_histone_1220	A01	11575606	11576018	promoter-TSS	promoter-TSS (BnaA01T0192000ZS)	-742	BnaA01G0192000ZS	0.1	0.27	24.11	14.78	7.54	19.44	26.85	31.22	25.31	25.95	27.95	19.81	0.01	0.03	25.57	14.92	0.91	0.82	0.94	1.59	1.91	1.73	2.47	0.91
H3K4me3_histone_1221	A01	11650090	11650659	exon	exon (BnaA01T0192600ZS, exon 1 of 16)	237	BnaA01G0192600ZS	0.49	0.68	22.96	0.84	22.54	101.26	94.36	90.92	98.19	102.99	98.41	109.13	0.32	0.54	25.47	1.07	1.53	6.26	6.48	5.11	5.17	5.83	4.76	4.43
H3K4me3_histone_1222	A01	11653474	11656720	promoter-TSS	promoter-TSS (BnaA01T0192800ZS)	-166	BnaA01G0192800ZS	0	0.04	23.91	20.7	66.63	490.43	411.62	423.69	435.75	474.58	507.6	501.68	0.00	0.00	24.26	17.45	21.96	20.62	13.30	20.94	21.49	45.04	47.91	15.26
H3K4me3_histone_1223	A01	11662236	11663120	promoter-TSS	promoter-TSS (BnaA01T0192900ZS)	96	BnaA01G0192900ZS	0.32	0.54	24.04	13.7	9.71	86.43	82.63	88.12	94.49	85.66	90.28	78.15	0.40	0.64	23.87	3.94	1.95	9.91	7.91	9.23	8.12	7.66	6.80	10.02
H3K4me3_histone_1224	A01	11665724	11666608	TTS	TTS (BnaA01T0193100ZS)	186	BnaA01G0193100ZS	0.42	0.63	26.03	22.64	20.48	96.67	91.5	86.11	79.04	78.87	73.93	90.87	0.03	0.11	25.13	8.58	1.90	8.22	10.49	11.00	10.01	10.00	9.56	7.02
H3K4me3_histone_1225	A01	11670651	11671525	exon	exon (BnaA01T0193100ZS, exon 2 of 13)	277	BnaA01G0193100ZS	0.33	0.55	23.11	16.57	14.71	165.07	165.64	162.65	179.38	162.66	176.01	157.08	0.03	0.11	25.13	8.58	1.90	8.22	10.49	11.00	10.01	10.00	9.56	7.02
H3K4me3_histone_1226	A01	11693474	11694556	promoter-TSS	promoter-TSS (BnaA01T0193500ZS)	85	BnaA01G0193500ZS	0.31	0.53	23.24	1.71	17.3	156.94	158.53	149.21	138.79	156.62	142.67	149.19	0.03	0.10	22.69	8.84	2.09	4.62	8.74	8.51	6.86	7.80	6.68	6.12
H3K4me3_histone_1227	A01	11696564	11697674	exon	exon (BnaA01T0193600ZS, exon 1 of 1)	360	BnaA01G0193600ZS	0.87	0.93	22.62	1.11	62.09	190.83	185.07	189.63	201.89	201.86	257.84	252.63	0.00	0.02	23.25	18.95	17.14	19.91	20.03	15.55	23.55	33.10	45.57	23.68
H3K4me3_histone_1228	A01	11722407	11722786	promoter-TSS	promoter-TSS (BnaA01T0193900ZS)	210	BnaA01G0193900ZS	0.23	0.44	22.46	5.08	8	16.89	14.91	19.36	11.65	10.38	10.91	20.54	0.01	0.05	25.55	20.99	0.10	0.12	0.00	0.00	0.00	0.00	0.00	0.19
H3K4me3_histone_1229	A01	11764775	11765254	exon	exon (BnaA01T0194400ZS, exon 1 of 11)	287	BnaA01G0194400ZS	0.83	0.9	24.09	3.8	6.76	23.21	24.73	24.84	19.12	25.77	17.23	26.06	0.05	0.13	25.06	0.05	0.19	0.42	0.34	0.23	0.17	0.28	0.20	0.32
H3K4me3_histone_1230	A01	11818671	11819932	promoter-TSS	promoter-TSS (BnaA01T0194800ZS)	49	BnaA01G0194800ZS	0.01	0.07	21.05	8.97	24.25	138.85	144.22	148.57	147.24	131.45	135.05	159.39	0.02	0.08	24.86	1.09	0.82	5.40	5.08	4.50	4.30	4.21	4.59	4.78
H3K4me3_histone_1231	A01	11820479	11821329	exon	exon (BnaA01T0194900ZS, exon 2 of 3)	286	BnaA01G0194900ZS	0.06	0.19	25.56	7.29	14.87	32.45	42.94	52.15	32.06	38.67	28.67	24.88	0.13	0.27	24.78	20.24	1.67	4.80	4.96	4.59	3.61	5.69	6.30	4.42
H3K4me3_histone_1232	A01	11824933	11826324	exon	exon (BnaA01T0195000ZS, exon 3 of 8)	1017	BnaA01G0195000ZS	0.02	0.08	25.79	23.14	36.86	213.11	164.74	137.37	145.61	153.76	164.08	202.58	0.00	0.02	23.40	19.13	14.09	72.28	47.65	53.36	56.21	64.17	62.92	57.92
H3K4me3_histone_1233	A01	11829665	11830012	Intergenic	Intergenic	1639	None	0.52	0.7	23.22	10.92	7.5	12.95	17.61	22.46	14.93	18.98	11.57	14.46	NA	NA	NA	NA	NA	NA	NA	NA	NA	NA	NA	NA
H3K4me3_histone_1234	A01	11831378	11832525	promoter-TSS	promoter-TSS (BnaA01T0195100ZS)	-474	BnaA01G0195100ZS	0.41	0.61	25.79	12.11	19.39	65.29	68.11	69.3	83.96	86.07	61.04	75.41	0.21	0.39	26.07	13.06	3.42	0.69	2.05	3.34	5.92	6.46	2.09	2.35
H3K4me3_histone_1235	A01	11833378	11835442	exon	exon (BnaA01T0195200ZS, exon 3 of 9)	615	BnaA01G0195200ZS	0.18	0.38	22.67	15.38	38.24	343.11	379.54	390.57	392.43	404.04	398.66	345.11	0.01	0.04	25.59	4.58	13.60	68.11	75.03	75.00	65.58	56.44	53.36	59.71
H3K4me3_histone_1236	A01	11841253	11841899	intron	intron (BnaA01T0195300ZS, intron 1 of 2)	2078	BnaA01G0195300ZS	0.72	0.83	23.62	18.63	13.04	55.87	41.05	64.91	51.36	58.02	56.07	49.59	0.19	0.36	22.40	13.53	0.13	0.05	0.14	0.07	0.23	0.11	0.06	0.13
H3K4me3_histone_1237	A01	11849463	11850011	Intergenic	Intergenic	10239	None	0.37	0.58	21.75	9.43	7.98	34.06	40.63	41.23	34.51	38.24	28.13	35.73	NA	NA	NA	NA	NA	NA	NA	NA	NA	NA	NA	NA
H3K4me3_histone_1238	A01	11856019	11856642	Intergenic	Intergenic	-6014	None	0.05	0.17	25.9	15.35	16.16	104.95	100.05	100.34	110.09	119.35	115.21	106.43	NA	NA	NA	NA	NA	NA	NA	NA	NA	NA	NA	NA
H3K4me3_histone_1239	A01	11861629	11863122	promoter-TSS	promoter-TSS (BnaA01T0195400ZS)	31	BnaA01G0195400ZS	0.31	0.53	23.2	18.97	29.54	209.78	212.26	190.91	222	224.96	228.2	199.6	0.27	0.47	22.31	19.84	1.34	9.28	9.39	8.35	9.73	9.87	9.00	9.67
H3K4me3_histone_1240	A01	11866095	11867178	intron	intron (BnaA01T0195500ZS, intron 1 of 17)	766	BnaA01G0195500ZS	0	0.01	21.32	18.07	34.99	103	84.02	86.75	98.36	144.7	113.1	89.28	0.00	0.02	25.38	18.65	19.92	35.41	27.88	29.38	33.80	50.53	56.92	42.28
H3K4me3_histone_1241	A01	11873172	11874295	intron	intron (BnaA01T0195600ZS, intron 1 of 3)	297	BnaA01G0195600ZS	0.81	0.89	24.33	11.41	24.9	150.34	130.04	164.13	142.26	133.39	136.15	132.31	0.84	1.00	24.19	6.05	0.76	2.42	2.89	2.75	3.00	2.88	2.81	3.13
H3K4me3_histone_1242	A01	11875178	11876283	TTS	TTS (BnaA01T0195800ZS)	191	BnaA01G0195800ZS	0.14	0.33	24.89	22.41	23.26	194.62	171.86	172.73	162.57	180.52	178.78	181.71	0.15	0.30	24.30	17.72	1.65	3.19	4.30	4.41	4.41	4.52	6.45	3.50
H3K4me3_histone_1243	A01	11880487	11881129	exon	exon (BnaA01T0195800ZS, exon 1 of 12)	207	BnaA01G0195800ZS	0.59	0.75	25.33	17.31	14.29	82.67	94.69	95.39	86.61	97.69	101.3	92.63	0.15	0.30	24.30	17.72	1.65	3.19	4.30	4.41	4.41	4.52	6.45	3.50
H3K4me3_histone_1244	A01	11915494	11916510	exon	exon (BnaA01T0196200ZS, exon 1 of 1)	879	BnaA01G0196200ZS	0.01	0.06	25.56	15.05	28.46	178.91	169.66	186.98	204.21	219.93	207.98	189.11	0.06	0.14	22.98	16.18	12.66	36.06	27.31	32.00	47.59	35.79	37.66	30.88
H3K4me3_histone_1245	A01	11924846	11925721	exon	exon (BnaA01T0196300ZS, exon 1 of 1)	829	BnaA01G0196300ZS	0.03	0.12	21.96	6.26	37.94	64.6	58.65	75.79	49.48	45.83	34	83.87	0.49	0.74	23.75	14.19	0.63	1.00	0.43	0.50	0.79	0.78	0.15	0.31
H3K4me3_histone_1246	A01	11934896	11936184	exon	exon (BnaA01T0196400ZS, exon 1 of 5)	239	BnaA01G0196400ZS	0.07	0.22	26.26	8.18	18.74	140.33	150.25	151.22	158.69	150.44	135.58	149.63	0.03	0.10	24.36	12.10	2.48	6.31	8.53	9.96	8.70	10.09	8.57	6.71
H3K4me3_histone_1247	A01	11944512	11945443	exon	exon (BnaA01T0196700ZS, exon 1 of 1)	320	BnaA01G0196700ZS	0.89	0.94	21.94	8.27	20.93	127.05	140.27	147.07	137.77	142.96	141.4	147.69	0.00	0.00	22.96	16.97	0.88	0.79	0.82	0.88	1.41	2.18	1.94	0.70
H3K4me3_histone_1248	A01	11949594	11951014	exon	exon (BnaA01T0196800ZS, exon 1 of 11)	270	BnaA01G0196800ZS	0	0	24.06	18.97	58.86	114.57	62.17	73.87	81.05	150.48	170.97	110.88	0.00	0.00	23.84	17.32	20.81	3.69	0.78	1.88	11.06	36.72	30.77	2.34
H3K4me3_histone_1249	A01	11986221	11987374	promoter-TSS	promoter-TSS (BnaA01T0197100ZS)	39	BnaA01G0197100ZS	0.76	0.86	25.42	24.39	12.28	235.8	231.95	229.87	220.16	230.17	220.36	230.44	0.39	0.62	22.68	15.91	1.10	6.13	5.00	5.31	6.98	5.14	5.65	6.23
H3K4me3_histone_1250	A01	12041175	12041412	exon	exon (BnaA01T0197600ZS, exon 1 of 1)	132	BnaA01G0197600ZS	0.11	0.29	23.02	6.83	6.44	19.14	20.52	19.6	13.9	15.61	15.34	21.29	0.03	0.10	25.29	18.28	0.18	0.16	0.06	0.00	0.07	0.18	0.24	0.05
H3K4me3_histone_1251	A01	12047967	12049776	promoter-TSS	promoter-TSS (BnaA01T0197800ZS)	66	BnaA01G0197800ZS	0.05	0.17	26.01	15.72	40.88	266.11	237.91	245.41	302.54	292.02	305.29	273.48	0.00	0.00	22.89	17.03	8.25	14.06	4.91	10.79	16.18	22.19	17.02	14.55
H3K4me3_histone_1252	A01	12052599	12052859	TTS	TTS (BnaA01T0197900ZS)	627	BnaA01G0197900ZS	0	0.01	24.62	18.43	10.27	15.6	11.29	9.15	10.21	23.69	24.67	13.05	0.00	0.00	23.33	16.87	23.92	3.93	0.00	1.75	12.32	45.79	24.18	2.47
H3K4me3_histone_1253	A01	12053159	12053428	promoter-TSS	promoter-TSS (BnaA01T0197900ZS)	63	BnaA01G0197900ZS	0.01	0.05	22.02	18.74	9.65	26.69	19.69	16.17	18.8	31.13	27.98	19.55	0.00	0.00	23.33	16.87	23.92	3.93	0.00	1.75	12.32	45.79	24.18	2.47
H3K4me3_histone_1254	A01	12058048	12058295	promoter-TSS	promoter-TSS (BnaA01T0198000ZS)	-856	BnaA01G0198000ZS	0.32	0.54	23.92	15.06	4.76	16.49	19.4	13.12	17.01	19.47	17.22	15.28	0.03	0.10	20.80	16.11	1.08	1.23	1.14	0.98	2.17	2.45	1.15	0.70
H3K4me3_histone_1255	A01	12058465	12060204	exon	exon (BnaA01T0198000ZS, exon 1 of 3)	307	BnaA01G0198000ZS	0.58	0.75	22.51	0.71	41.61	216.46	189.41	195.84	217.78	217.4	240.75	210.8	0.03	0.10	20.80	16.11	1.08	1.23	1.14	0.98	2.17	2.45	1.15	0.70
H3K4me3_histone_1256	A01	12062103	12062632	promoter-TSS	promoter-TSS (BnaA01T0198100ZS)	90	BnaA01G0198100ZS	0.48	0.68	22.96	7.57	10.91	50.71	66.72	56.29	56.25	58.52	64.86	52.78	0.15	0.30	21.43	6.47	0.02	0.01	0.03	0.01	0.01	0.01	0.00	0.02
H3K4me3_histone_1257	A01	12096457	12097941	exon	exon (BnaA01T0198400ZS, exon 2 of 20)	468	BnaA01G0198400ZS	0.21	0.42	24.02	20.16	32.06	332.62	319.42	312.71	320.48	323.73	372.69	342.8	0.09	0.20	25.29	16.05	2.80	9.67	6.40	6.50	6.47	7.25	6.92	6.06
H3K4me3_histone_1258	A01	12103768	12104112	exon	exon (BnaA01T0198500ZS, exon 1 of 1)	356	BnaA01G0198500ZS	0.05	0.19	21.96	4.75	12.04	25.15	19.68	21.74	14.29	16.38	15.9	33.57	0.16	0.31	23.82	13.39	0.07	0.08	0.00	0.00	0.05	0.00	0.00	0.08
H3K4me3_histone_1259	A01	12123702	12124394	exon	exon (BnaA01T0198600ZS, exon 2 of 8)	296	BnaA01G0198600ZS	0.01	0.06	27.03	2.42	20.37	157.41	171.48	149.65	143.83	149.96	130	144.08	0.00	0.01	23.98	1.09	8.45	27.35	17.58	17.04	13.83	13.12	11.68	25.84
H3K4me3_histone_1260	A01	12139628	12140921	intron	intron (BnaA01T0198900ZS.1, intron 1 of 8)	456	BnaA01G0198900ZS	0.11	0.28	21.17	9.93	31.62	205.73	217	212.19	203.71	183.86	181.57	186.99	0.00	0.02	24.63	3.23	4.61	10.98	13.65	8.91	8.19	6.57	4.89	9.05
H3K4me3_histone_1261	A01	12146816	12147267	exon	exon (BnaA01T0199000ZS, exon 4 of 6)	6799	BnaA01G0199000ZS	0.42	0.62	23.38	6.32	10.58	23.8	18.23	25.65	18.63	21.5	17.4	32.18	0.07	0.17	22.62	7.72	0.02	0.01	0.01	0.01	0.01	0.00	0.00	0.01
H3K4me3_histone_1262	A01	12173618	12174521	promoter-TSS	promoter-TSS (BnaA01T0199100ZS)	-480	BnaA01G0199100ZS	0.01	0.08	22.92	6.01	12.17	72.19	75.87	77.39	62.92	68.24	56.36	75.32	0.23	0.42	25.30	6.49	3.05	5.60	4.43	3.70	4.98	2.05	2.21	2.59
H3K4me3_histone_1263	A01	12213614	12215104	intron	intron (BnaA01T0199500ZS, intron 1 of 1)	169	BnaA01G0199500ZS	0.98	0.99	24.06	3.74	82.26	499.5	617.2	505.88	515.47	506.06	518.96	477.58	0.03	0.10	25.54	4.12	2.05	5.18	4.25	3.38	3.44	2.15	2.30	3.52
H3K4me3_histone_1264	A01	12226485	12227703	intron	intron (BnaA01T0199700ZS, intron 2 of 10)	321	BnaA01G0199700ZS	0.08	0.25	24.67	20.28	28.54	271.83	258	254.46	261.89	263.14	296.72	269.44	0.70	0.97	25.27	10.67	1.77	7.94	8.84	10.01	9.70	8.58	8.57	7.06
H3K4me3_histone_1265	A01	12257298	12258955	promoter-TSS	promoter-TSS (BnaA01T0200100ZS)	-259	BnaA01G0200100ZS	0.13	0.32	23.4	3.22	25.51	252.99	267.46	228.72	233.83	226.92	228.79	264.96	0.51	0.76	23.82	8.93	0.87	2.61	3.71	4.12	3.24	3.13	4.02	2.93
H3K4me3_histone_1266	A01	12260656	12262274	promoter-TSS	promoter-TSS (BnaA01T0200200ZS)	76	BnaA01G0200200ZS	0	0.01	26.29	14.68	35.67	167.63	169.58	173.63	217.51	207.6	216.64	194.17	0.47	0.72	23.43	18.53	48.94	83.25	66.99	71.31	99.40	103.42	128.02	113.28
H3K4me3_histone_1267	A01	12264357	12265628	exon	exon (BnaA01T0200300ZS.2, exon 1 of 4)	454	BnaA01G0200300ZS	0.14	0.34	25.81	24.8	34.95	211.76	227.09	194.86	181.35	180.09	183.62	192.29	0.46	0.71	24.55	13.40	1.41	5.37	4.21	4.43	5.79	4.44	3.59	4.37
H3K4me3_histone_1268	A01	12274095	12274837	promoter-TSS	promoter-TSS (BnaA01T0200400ZS)	33	BnaA01G0200400ZS	0.42	0.63	24.02	23.08	17.14	122.34	114.36	136.25	111.42	128.3	113.24	119.1	0.64	0.91	20.98	15.60	0.60	1.18	0.99	1.44	1.32	1.19	1.03	0.48
H3K4me3_histone_1269	A01	12293752	12293991	promoter-TSS	promoter-TSS (BnaA01T0200600ZS)	86	BnaA01G0200600ZS	0.12	0.31	25.09	6.97	4.44	6.74	4.5	10.68	7.46	5.49	3.51	8.04	0.38	0.61	24.56	14.12	0.01	0.01	0.00	0.00	0.01	0.00	0.00	0.00
H3K4me3_histone_1270	A01	12321657	12321936	Intergenic	Intergenic	5511	None	0.24	0.46	22.14	7.96	6.42	13.54	15.71	20.52	14.06	9.13	12.15	15.21	NA	NA	NA	NA	NA	NA	NA	NA	NA	NA	NA	NA
H3K4me3_histone_1271	A01	12329540	12330580	exon	exon (BnaA01T0201000ZS, exon 1 of 3)	310	BnaA01G0201000ZS	0.65	0.79	22.14	0.1	18.78	165.36	164.91	165.49	171.05	171.6	174.12	152.69	0.42	0.66	25.37	5.02	2.83	16.90	15.93	16.05	16.63	16.75	15.03	13.55
H3K4me3_histone_1272	A01	12332255	12334363	promoter-TSS	promoter-TSS (BnaA01T0201100ZS)	-104	BnaA01G0201100ZS	0.61	0.77	21.58	12.45	35.54	290.76	315.4	317.01	324.26	317.03	285.51	277.9	0.18	0.35	26.33	20.80	15.38	115.02	111.82	103.91	108.11	123.72	118.55	124.21
H3K4me3_histone_1273	A01	12335682	12337485	TTS	TTS (BnaA01T0201200ZS)	166	BnaA01G0201200ZS	0.74	0.85	23.52	22.06	27.88	200.27	171.67	181.92	191.11	174.14	192.84	194.25	0.00	0.00	24.68	13.71	14.54	63.74	69.48	85.42	89.02	91.52	84.66	72.06
H3K4me3_histone_1274	A01	12343518	12344745	promoter-TSS	promoter-TSS (BnaA01T0201500ZS.1)	50	BnaA01G0201500ZS	0.25	0.47	25.14	12.35	20.26	232.94	247.77	249.17	262.06	260.05	257.45	246.39	0.00	0.01	26.39	0.36	0.67	2.66	2.50	2.20	1.79	1.73	1.75	2.21
H3K4me3_histone_1275	A01	12349309	12350262	Intergenic	Intergenic	2837	None	0.01	0.04	24.47	20.75	29.89	155.79	120.27	98.61	110.36	133.15	140.48	131.96	NA	NA	NA	NA	NA	NA	NA	NA	NA	NA	NA	NA
H3K4me3_histone_1276	A01	12355151	12356302	TTS	TTS (BnaA01T0201700ZS)	344	BnaA01G0201700ZS	0.39	0.6	25.92	17.1	18.05	157.15	174.2	164.68	165.24	167	182.18	166.86	0.23	0.42	25.72	5.33	0.68	0.62	0.81	0.96	0.88	0.09	0.65	0.66
H3K4me3_histone_1277	A01	12363010	12364715	promoter-TSS	promoter-TSS (BnaA01T0201900ZS)	-81	BnaA01G0201900ZS	0.73	0.84	21.64	17.26	21.53	327.44	312.93	301.13	326.59	336.15	316.97	311.79	0.01	0.04	27.12	13.11	2.17	7.34	8.63	8.01	10.24	10.24	9.43	8.96
H3K4me3_histone_1278	A01	12369724	12370891	Intergenic	Intergenic	6330	None	0.51	0.69	21.96	2.48	28.53	176.89	171.33	161.66	167.47	182.63	181.88	189.37	NA	NA	NA	NA	NA	NA	NA	NA	NA	NA	NA	NA
H3K4me3_histone_1279	A01	12371086	12371345	Intergenic	Intergenic	7238	None	0.02	0.11	25.97	11.17	5.8	0.51	0.53	2.61	2.32	7.74	0.16	0.83	NA	NA	NA	NA	NA	NA	NA	NA	NA	NA	NA	NA
H3K4me3_histone_1280	A01	12374011	12374684	Intergenic	Intergenic	10370	None	0.46	0.66	24.08	13.68	13.84	57.87	47.35	58.66	51.64	61.88	45.46	61.89	NA	NA	NA	NA	NA	NA	NA	NA	NA	NA	NA	NA
H3K4me3_histone_1281	A01	12400763	12401055	exon	exon (BnaA01T0202100ZS, exon 2 of 9)	1339	BnaA01G0202100ZS	0	0.01	24.82	0.69	7.49	19.83	14.47	9.8	7.64	6.04	10.68	18.55	0.04	0.12	25.50	3.27	0.42	0.83	1.05	0.63	0.53	0.34	0.24	0.70
H3K4me3_histone_1282	A01	12408536	12409399	promoter-TSS	promoter-TSS (BnaA01T0202200ZS.3)	38	BnaA01G0202200ZS	0.18	0.39	21.77	10.97	9.52	46.69	53.99	52.44	48.57	51.38	41.74	45.59	0.27	0.48	22.98	5.79	1.23	3.06	3.60	3.57	2.31	2.69	2.18	2.40
H3K4me3_histone_1283	A01	12424545	12425208	exon	exon (BnaA01T0202300ZS, exon 3 of 4)	889	BnaA01G0202300ZS	0.02	0.1	22.82	4.11	19.38	64.75	61.73	63.65	46.45	48.48	49.16	69.67	0.97	1.00	22.54	4.04	0.11	0.15	0.18	0.19	0.15	0.11	0.22	0.23
H3K4me3_histone_1284	A01	12439865	12440403	Intergenic	Intergenic	9576	None	0.64	0.78	24.05	13.42	11.31	43.86	29.17	49.53	37.91	34.52	41.05	45.55	NA	NA	NA	NA	NA	NA	NA	NA	NA	NA	NA	NA
H3K4me3_histone_1285	A01	12474307	12475011	intron	intron (BnaA01T0202700ZS, intron 1 of 5)	257	BnaA01G0202700ZS	0.79	0.88	22.36	12.46	19.52	85.34	97.81	98.27	98.41	88.31	89.61	83.45	0.00	0.02	26.98	3.05	3.87	9.55	11.23	8.28	9.07	6.04	4.71	9.43
H3K4me3_histone_1286	A01	12510838	12512493	intron	intron (BnaA01T0202900ZS, intron 1 of 6)	664	BnaA01G0202900ZS	0.03	0.14	23.44	5.72	23.95	139.48	153.96	150.39	126.71	144.89	110.75	151.36	0.73	1.00	25.06	23.84	0.92	3.19	3.19	2.35	2.05	2.80	1.96	2.35
H3K4me3_histone_1287	A01	12527341	12528390	Intergenic	Intergenic	-9115	None	0.1	0.27	25.64	14.59	26.6	189.36	193.78	197.4	225.41	212.03	224.21	211.03	NA	NA	NA	NA	NA	NA	NA	NA	NA	NA	NA	NA
H3K4me3_histone_1288	A01	12556999	12557495	intron	intron (BnaA01T0203200ZS, intron 1 of 1)	113	BnaA01G0203200ZS	0	0.03	26.61	24.82	9.93	37.9	30.88	26.7	27.56	22.22	30.04	34.61	0.64	0.91	23.68	23.55	0.43	0.41	0.23	0.19	0.16	0.19	0.25	0.50
H3K4me3_histone_1289	A01	12576390	12576816	intron	intron (BnaA01T0203300ZS, intron 1 of 2)	139	BnaA01G0203300ZS	0.05	0.18	25.4	24.65	9.13	44.85	31.26	37.39	30.58	36.34	36.75	44.52	0.06	0.15	22.61	20.01	0.53	0.70	0.11	0.00	0.42	0.53	0.51	0.53
H3K4me3_histone_1290	A01	12583572	12584473	intron	intron (BnaA01T0203400ZS, intron 1 of 7)	226	BnaA01G0203400ZS	0.19	0.39	23.09	21.25	43.4	284.87	235.31	238.87	257.61	269.78	273.09	299.31	0.03	0.11	23.89	23.29	0.53	1.47	0.95	0.70	0.67	0.98	0.80	1.63
H3K4me3_histone_1291	A01	12586969	12587768	promoter-TSS	promoter-TSS (BnaA01T0203500ZS)	75	BnaA01G0203500ZS	0.04	0.16	21.54	20.42	17.34	117.95	96.12	92.4	104.41	101.55	102.84	99.44	0.08	0.19	23.51	14.09	5.97	21.50	27.40	28.76	29.92	30.52	28.84	29.10
H3K4me3_histone_1292	A01	12594237	12595629	intron	intron (BnaA01T0203600ZS, intron 2 of 2)	504	BnaA01G0203600ZS	0.04	0.15	23.33	19.76	31.65	164.23	118.22	118.83	126.11	134.32	129.11	132.42	0.00	0.00	26.05	22.52	169.64	397.22	175.88	125.93	134.19	168.59	282.83	432.73
H3K4me3_histone_1293	A01	12599389	12600594	exon	exon (BnaA01T0203700ZS, exon 1 of 4)	337	BnaA01G0203700ZS	0.75	0.86	23.46	0.48	18.34	102.79	100.22	101.43	102.56	116	90.17	90.85	0.00	0.00	23.30	13.06	3.68	3.94	4.17	6.40	10.28	9.35	4.09	4.75
H3K4me3_histone_1294	A01	12604417	12604833	exon	exon (BnaA01T0203800ZS, exon 3 of 5)	429	BnaA01G0203800ZS	0.06	0.21	24.33	6.3	13.21	20.84	31.76	35.26	23.97	24.45	15.62	24.66	0.13	0.27	23.92	5.59	0.19	0.15	0.40	0.28	0.17	0.04	0.16	0.22
H3K4me3_histone_1295	A01	12619065	12619784	promoter-TSS	promoter-TSS (BnaA01T0204000ZS)	-83	BnaA01G0204000ZS	0.91	0.95	24.67	22.19	23.39	96.93	126.23	111.17	94.06	108.3	103.37	94.49	0.34	0.57	24.97	11.28	2.50	8.60	10.74	11.46	10.24	12.82	9.50	7.86
H3K4me3_histone_1296	A01	12649460	12651269	exon	exon (BnaA01T0204100ZS, exon 2 of 3)	565	BnaA01G0204100ZS	0.06	0.2	22.3	19.08	49.46	483.04	447.53	434.22	477.36	491.61	493.21	457.63	0.00	0.03	25.23	19.45	8.06	24.89	16.61	16.48	19.49	25.54	24.21	21.37
H3K4me3_histone_1297	A01	12661195	12662408	intron	intron (BnaA01T0204200ZS, intron 2 of 2)	309	BnaA01G0204200ZS	0.37	0.58	25.98	1.3	22.36	182.45	185.79	165.75	163.77	153.53	152.29	180.45	0.00	0.02	23.22	0.29	2.23	14.70	12.68	11.69	11.76	10.93	13.40	13.57
H3K4me3_histone_1298	A01	12690906	12691248	exon	exon (BnaA01T0204300ZS, exon 1 of 1)	569	BnaA01G0204300ZS	0	0.01	23.72	21.87	10.46	27.68	23.03	13.76	18.44	24.24	30.73	33.58	0.00	0.00	23.80	19.11	6.68	14.67	4.14	3.88	9.25	15.15	11.85	12.29
H3K4me3_histone_1299	A01	12691732	12693120	promoter-TSS	promoter-TSS (BnaA01T0204300ZS)	573	BnaA01G0204300ZS	0	0.01	24.18	16.19	38.27	139.05	118.35	134.47	150.82	184.56	165.95	123.18	0.00	0.00	23.80	19.11	6.68	14.67	4.14	3.88	9.25	15.15	11.85	12.29
H3K4me3_histone_1300	A01	12695943	12696358	Intergenic	Intergenic	-3151	None	0.44	0.64	24.97	24.24	5.55	31.95	31.29	33.19	26.17	28.85	30.04	32.36	NA	NA	NA	NA	NA	NA	NA	NA	NA	NA	NA	NA
H3K4me3_histone_1301	A01	12699347	12700303	exon	exon (BnaA01T0204500ZS, exon 1 of 1)	526	BnaA01G0204500ZS	0.1	0.28	24.4	22.06	15.54	76.73	56.19	56.47	56.18	69.21	58.25	82.97	0.00	0.01	22.72	17.88	0.67	1.11	0.34	0.74	1.36	1.20	1.53	1.02
H3K4me3_histone_1302	A01	12733313	12733975	Intergenic	Intergenic	11167	None	0.02	0.1	21.5	20.3	17.16	57.78	41.52	37.27	46.09	51.82	62.9	50.41	NA	NA	NA	NA	NA	NA	NA	NA	NA	NA	NA	NA
H3K4me3_histone_1303	A01	12740568	12741646	Intergenic	Intergenic	3704	None	0.36	0.57	22.81	4.93	23.73	76.93	76.07	89.5	75.36	69.47	73.78	83.53	NA	NA	NA	NA	NA	NA	NA	NA	NA	NA	NA	NA
H3K4me3_histone_1304	A01	12743434	12745024	exon	exon (BnaA01T0204600ZS, exon 1 of 1)	582	BnaA01G0204600ZS	0	0.01	24.63	11.93	49.42	245.1	243.09	278.62	297.9	299.74	262.82	245.06	0.00	0.00	25.28	8.39	2.69	3.38	6.46	6.90	7.02	5.22	3.05	2.91
H3K4me3_histone_1305	A01	12759908	12761445	exon	exon (BnaA01T0204700ZS, exon 1 of 1)	453	BnaA01G0204700ZS	0.35	0.56	26.43	8.2	77.8	364.78	380.13	385.51	430.45	407.23	373.14	388.51	0.00	0.00	23.64	2.81	19.43	30.03	36.02	9.03	5.88	3.70	5.73	34.14
H3K4me3_histone_1306	A01	12795241	12795872	promoter-TSS	promoter-TSS (BnaA01T0204900ZS)	-190	BnaA01G0204900ZS	0.1	0.28	26.65	23.53	10.85	94.09	93.61	90.66	79.33	87.63	91.62	87.42	0.02	0.08	25.16	5.57	0.50	1.60	1.67	1.74	1.50	1.23	1.01	1.19
H3K4me3_histone_1307	A01	12796913	12797166	Intergenic	Intergenic	-1673	None	0.48	0.68	23.16	14.99	5.38	16.23	19.55	15.14	21.34	18.51	19.58	17.56	NA	NA	NA	NA	NA	NA	NA	NA	NA	NA	NA	NA
H3K4me3_histone_1308	A01	12818848	12819491	exon	exon (BnaA01T0205200ZS, exon 1 of 9)	243	BnaA01G0205200ZS	0.02	0.11	24.67	20.97	32.59	191.2	188.11	169.95	184.13	190.54	230.41	206.4	0.62	0.89	22.93	3.00	2.63	13.74	14.32	14.16	12.26	12.64	15.96	12.12
H3K4me3_histone_1309	A01	12824202	12825207	exon	exon (BnaA01T0205300ZS, exon 1 of 6)	245	BnaA01G0205300ZS	0.46	0.66	25.96	4.92	15.78	115.12	136.61	124.85	118.01	126.63	111.05	114.62	0.00	0.00	24.01	4.27	1.97	3.46	3.07	3.77	1.17	0.70	0.67	3.46
H3K4me3_histone_1310	A01	12831291	12832013	exon	exon (BnaA01T0205400ZS, exon 2 of 20)	359	BnaA01G0205400ZS	0	0.03	20.62	18.53	18.23	178.69	174.54	165.59	172.58	183.07	178.35	157.17	0.06	0.15	23.57	12.98	3.26	9.18	9.73	13.58	12.28	11.96	11.96	6.99
H3K4me3_histone_1311	A01	12834342	12834729	intron	intron (BnaA01T0205600ZS, intron 1 of 22)	180	BnaA01G0205600ZS	0.04	0.17	23.4	22.53	6.75	1.73	0.56	0.94	0	9.41	1.25	1.39	0.06	0.15	24.75	20.27	2.07	10.46	9.90	9.19	9.96	12.58	10.06	11.02
H3K4me3_histone_1312	A01	12863675	12864685	exon	exon (BnaA01T0205800ZS, exon 2 of 2)	2434	BnaA01G0205800ZS	0.21	0.43	25.4	6.83	18.12	42.22	43.51	58.71	37.75	50.55	29.23	36.88	0.70	0.98	22.92	7.04	0.83	1.61	1.71	1.64	1.01	1.41	0.44	1.15
H3K4me3_histone_1313	A01	12866999	12868584	intron	intron (BnaA01T0205900ZS, intron 1 of 1)	331	BnaA01G0205900ZS	0.76	0.86	24.32	16.83	29.59	258.91	281.42	267.17	278.76	273.51	291.44	247.01	0.00	0.00	21.68	17.91	2.95	7.21	3.51	3.27	6.86	8.06	7.07	5.61
H3K4me3_histone_1314	A01	12873540	12874621	exon	exon (BnaA01T0206000ZS.3, exon 1 of 9)	343	BnaA01G0206000ZS	0.97	0.99	24.47	14.75	26.14	142.2	155.22	155.62	139.75	146.83	151.56	133.8	0.07	0.17	25.42	11.74	1.55	6.15	5.50	6.66	6.97	6.69	4.98	4.95
H3K4me3_histone_1315	A01	12880654	12881898	exon	exon (BnaA01T0206100ZS, exon 2 of 9)	256	BnaA01G0206100ZS	0.42	0.62	25.42	8.53	22.15	178.25	192.38	169.46	206.34	181.17	180.18	174.55	0.53	0.79	23.37	7.83	0.99	4.06	5.20	4.93	4.87	4.49	3.32	4.50
H3K4me3_histone_1316	A01	12886364	12886759	TTS	TTS (BnaA01T0206200ZS)	594	BnaA01G0206200ZS	0.11	0.29	25.11	22.96	7.49	32.52	26.5	15.39	26.34	21.81	24.08	29.2	0.16	0.31	25.50	20.74	73.88	424.59	350.57	333.61	395.29	333.25	388.77	455.89
H3K4me3_histone_1317	A01	12901732	12903175	exon	exon (BnaA01T0206600ZS, exon 2 of 2)	620	BnaA01G0206600ZS	0	0.03	26.89	13.21	32.29	210.17	197.62	227.01	244.69	247.37	242.18	223.85	0.00	0.01	24.79	7.20	3.77	5.04	4.40	10.39	4.46	4.12	2.65	3.10
H3K4me3_histone_1318	A01	12908011	12911587	promoter-TSS	promoter-TSS (BnaA01T0206700ZS)	589	BnaA01G0206700ZS	0.04	0.16	25.22	19.45	59.98	634.25	584.7	577.94	605.02	638.94	698.84	627.66	0.03	0.10	24.06	19.53	1.83	7.44	6.02	5.98	7.27	7.14	8.92	7.49
H3K4me3_histone_1319	A01	12924206	12925400	intron	intron (BnaA01T0207200ZS.1, intron 2 of 19)	369	BnaA01G0207200ZS	0.04	0.16	22.25	17.14	32.28	252.83	205.66	228.86	247.8	247.69	245.39	219.74	0.11	0.24	25.87	12.81	3.16	12.45	10.43	12.94	13.22	11.93	12.06	10.73
H3K4me3_histone_1320	A01	12930574	12931867	exon	exon (BnaA01T0207300ZS, exon 1 of 4)	467	BnaA01G0207300ZS	0.16	0.36	23.76	17.81	23.42	116.1	102.15	109.33	115.34	140.83	134.3	115.12	0.24	0.43	23.47	15.50	6.68	28.75	23.21	25.77	34.32	28.44	27.28	27.24
H3K4me3_histone_1321	A01	12959758	12960311	intron	intron (BnaA01T0207700ZS, intron 1 of 3)	3518	BnaA01G0207700ZS	0.87	0.93	24.01	21.86	23.04	117.41	108.8	97.84	117.44	113.93	121.02	131.36	0.02	0.07	20.98	16.29	1.61	9.72	8.73	8.90	10.77	10.18	9.20	8.17
H3K4me3_histone_1322	A01	12972694	12973472	Intergenic	Intergenic	-3231	None	0.66	0.8	24.78	21.75	36.2	265.6	233.83	204.48	227.42	224.66	225.53	242.23	NA	NA	NA	NA	NA	NA	NA	NA	NA	NA	NA	NA
H3K4me3_histone_1323	A01	12999225	12999680	intron	intron (BnaA01T0208200ZS, intron 1 of 13)	180	BnaA01G0208200ZS	0.4	0.61	23.34	21.71	5.94	40.87	36.45	36.3	35.47	37.44	31.39	34.4	0.00	0.01	23.92	18.16	2.32	3.79	3.48	4.28	4.59	5.54	7.98	4.11
H3K4me3_histone_1324	A01	13015617	13016321	exon	exon (BnaA01T0208500ZS, exon 1 of 1)	226	BnaA01G0208500ZS	0.31	0.53	22.55	4.6	15.21	62.31	59.96	59.72	57.51	61.29	50.52	73.52	0.03	0.10	24.00	9.90	0.18	0.24	0.00	0.00	0.00	0.00	0.00	0.04
H3K4me3_histone_1325	A01	13020103	13021033	promoter-TSS	promoter-TSS (BnaA01T0208600ZS)	-621	BnaA01G0208600ZS	0.52	0.7	23.48	4.14	14.11	117.08	108.62	121.72	98.16	106.72	103.63	122.28	0.50	0.76	25.15	24.52	1.13	2.85	3.08	2.92	2.10	2.28	2.31	3.02
H3K4me3_histone_1326	A01	13049898	13050660	exon	exon (BnaA01T0208900ZS, exon 1 of 7)	118	BnaA01G0208900ZS	0.64	0.78	23.51	4.98	9.73	59.89	56.18	61.79	53.24	55.43	46.42	66.25	0.13	0.27	22.84	21.59	0.41	1.35	0.57	0.73	0.96	0.98	0.53	1.06
H3K4me3_histone_1327	A01	13054825	13055965	exon	exon (BnaA01T0209000ZS, exon 1 of 2)	130	BnaA01G0209000ZS	1	1	23.42	15.4	15.55	131.77	140.29	136.58	149.52	141.56	152.5	146.04	0.00	0.00	26.47	2.81	6.51	16.84	18.54	14.56	10.33	8.64	7.58	11.73
H3K4me3_histone_1328	A01	13138029	13138573	promoter-TSS	promoter-TSS (BnaA01T0209300ZS)	-53	BnaA01G0209300ZS	0.44	0.65	23.85	23.38	12.15	68.14	69.98	65.74	50.75	66.36	65.61	63.21	0.12	0.25	24.15	12.54	0.93	1.93	3.17	2.27	3.42	3.02	2.30	2.31
H3K4me3_histone_1329	A01	13150043	13150537	promoter-TSS	promoter-TSS (BnaA01T0209500ZS)	92	BnaA01G0209500ZS	0.36	0.58	22.57	21.76	13.02	67.35	73.05	60.42	64.53	65.67	62.56	52.12	0.01	0.04	26.45	1.78	1.69	4.24	4.11	2.77	2.67	2.00	2.41	3.49
H3K4me3_histone_1330	A01	13178375	13179326	intron	intron (BnaA01T0210000ZS, intron 1 of 2)	232	BnaA01G0210000ZS	0.55	0.72	25.36	22.27	15	142.02	131.2	130.79	123.96	129.85	142.82	142.39	0.46	0.71	26.82	18.90	0.90	1.58	2.21	1.83	1.78	2.33	2.49	2.12
H3K4me3_histone_1331	A01	13210730	13212667	intron	intron (BnaA01T0210400ZS, intron 2 of 2)	1354	BnaA01G0210400ZS	0.24	0.46	26.59	13.61	26.36	276.52	289.97	300.72	315.31	316.29	309.36	302.48	0.61	0.88	24.07	6.99	0.74	1.47	2.29	1.85	1.93	2.14	1.65	1.82
H3K4me3_histone_1332	A01	13304360	13304759	TTS	TTS (BnaA01T0211100ZS)	224	BnaA01G0211100ZS	0.12	0.3	23.8	5.37	5.38	15.83	15.78	17.22	14.2	12.2	10.98	17.36	0.04	0.12	23.70	23.04	0.51	0.00	0.00	0.69	0.00	0.00	0.00	0.00
H3K4me3_histone_1333	A01	13359724	13360475	exon	exon (BnaA01T0211400ZS, exon 1 of 7)	273	BnaA01G0211400ZS	0.83	0.9	22.06	13.54	16.13	50.93	56.44	55.15	49.43	49.36	38.58	37.93	0.00	0.00	24.90	3.16	2.22	7.06	6.10	6.32	3.92	3.47	3.49	5.70
H3K4me3_histone_1334	A01	13409127	13409735	exon	exon (BnaA01T0211700ZS, exon 1 of 1)	552	BnaA01G0211700ZS	0.19	0.4	22.88	4.61	12.98	28.76	20.62	37.74	24.03	21.53	24.88	37.5	0.04	0.12	23.75	12.56	0.05	0.07	0.00	0.00	0.00	0.00	0.00	0.07
H3K4me3_histone_1335	A01	13414069	13414485	TTS	TTS (BnaA01T0211800ZS)	345	BnaA01G0211800ZS	0.02	0.11	23.31	4.19	8.33	26.25	33.88	27.44	21.55	25.16	25.33	31.63	1.00	1.00	24.10	20.60	0.00	0.00	0.00	0.00	0.00	0.00	0.00	0.00
H3K4me3_histone_1336	A01	13438403	13439194	intron	intron (BnaA01T0212000ZS, intron 1 of 4)	204	BnaA01G0212000ZS	0.01	0.06	23.13	17.91	15.47	46.97	28.08	34	42.87	47.07	45.51	37.06	0.00	0.00	25.15	16.41	3.12	2.43	0.79	3.32	3.32	6.40	6.53	1.96
H3K4me3_histone_1337	A01	13451863	13453376	exon	exon (BnaA01T0212100ZS, exon 1 of 11)	365	BnaA01G0212100ZS	0.52	0.7	22.26	1.37	38.96	327.42	311.12	310.88	302.78	324.15	316.22	333.12	0.00	0.00	24.79	1.97	4.85	14.92	11.94	9.85	7.25	5.84	5.70	11.86
H3K4me3_histone_1338	A01	13496639	13497339	intron	intron (BnaA01T0212600ZS, intron 2 of 10)	273	BnaA01G0212600ZS	0.91	0.95	24.07	20.99	21.15	87.37	74.29	87.43	83.96	88.28	81.44	109.38	0.78	1.00	24.42	4.20	0.10	0.06	0.20	0.12	0.13	0.07	0.16	0.06
H3K4me3_histone_1339	A01	13497697	13498312	promoter-TSS	promoter-TSS (BnaA01T0212600ZS)	-742	BnaA01G0212600ZS	0.01	0.05	24.58	5.86	8.76	9.83	12.67	18.22	6.48	7.09	3.79	9.25	0.78	1.00	24.42	4.20	0.10	0.06	0.20	0.12	0.13	0.07	0.16	0.06
H3K4me3_histone_1340	A01	13499004	13499231	promoter-TSS	promoter-TSS (BnaA01T0212700ZS)	-120	BnaA01G0212700ZS	0.55	0.72	23.43	1.9	5.29	12.84	9.49	8.52	9.66	9.73	5.58	14.71	0.04	0.12	23.76	20.73	0.07	0.00	0.00	0.00	0.00	0.09	0.00	0.00
H3K4me3_histone_1341	A01	13519899	13521061	exon	exon (BnaA01T0213000ZS, exon 1 of 7)	243	BnaA01G0213000ZS	0.57	0.74	23.58	15.75	19.38	138.28	128.31	142.1	151.29	145.52	140.96	129.72	0.86	1.00	23.68	10.67	3.75	15.23	14.02	14.99	12.66	14.12	11.83	10.36
H3K4me3_histone_1342	A01	13537380	13537935	intron	intron (BnaA01T0213400ZS, intron 1 of 5)	137	BnaA01G0213400ZS	0.74	0.84	25.01	18.63	27.07	107.79	107.13	101.58	101.09	103.36	121.61	101.77	0.04	0.12	26.59	15.20	5.66	29.75	27.70	31.88	36.22	32.24	34.88	36.89
H3K4me3_histone_1343	A01	13595892	13597056	exon	exon (BnaA01T0213700ZS, exon 1 of 1)	476	BnaA01G0213700ZS	0.34	0.55	23.69	21	18.33	54.07	49.54	70.93	52.37	62.1	50.19	67.49	0.35	0.57	23.65	21.43	0.07	0.07	0.00	0.00	0.07	0.00	0.00	0.07
H3K4me3_histone_1344	A01	13603953	13604446	exon	exon (BnaA01T0213800ZS, exon 2 of 2)	408	BnaA01G0213800ZS	0.23	0.45	23.23	5.67	6.46	10	10.18	14.96	9.86	9.15	7.73	16.02	1.00	1.00	24.10	20.60	0.00	0.00	0.00	0.00	0.00	0.00	0.00	0.00
H3K4me3_histone_1345	A01	13607783	13608910	exon	exon (BnaA01T0213900ZS, exon 1 of 1)	538	BnaA01G0213900ZS	0.02	0.11	23.87	12.32	18	65.61	60.54	87.35	85.52	89.8	59.43	71.03	0.49	0.75	21.92	13.76	2.09	1.46	2.43	3.99	3.85	3.14	4.44	2.11
H3K4me3_histone_1346	A01	13618137	13618794	exon	exon (BnaA01T0214100ZS, exon 1 of 2)	956	BnaA01G0214100ZS	0.67	0.8	24.35	8.99	14.53	30.63	20.48	34.32	34.19	27.94	20.69	34.82	0.00	0.02	26.98	26.52	0.04	0.05	0.03	0.00	0.00	0.00	0.00	0.01
H3K4me3_histone_1347	A01	13653204	13654785	exon	exon (BnaA01T0214400ZS, exon 1 of 1)	382	BnaA01G0214400ZS	0.05	0.18	26.14	12.82	74.92	279.08	286.75	271.11	364.03	357.12	351.29	304.71	0.48	0.73	24.40	0.75	3.07	7.76	8.22	7.05	6.06	9.14	5.35	6.51
H3K4me3_histone_1348	A01	13666759	13667673	exon	exon (BnaA01T0214600ZS, exon 1 of 4)	363	BnaA01G0214600ZS	0	0	25.98	1.7	22.39	83.98	94.72	81.29	67.47	63.82	59.89	89.7	0.00	0.02	26.71	25.30	1.36	3.39	3.21	1.76	2.37	2.24	1.93	2.41
H3K4me3_histone_1349	A01	13679381	13680108	exon	exon (BnaA01T0214800ZS, exon 1 of 2)	367	BnaA01G0214800ZS	0.08	0.25	25.64	17.27	19.32	78.31	55.98	74.34	78.63	90.93	84.41	89.17	0.03	0.10	23.36	7.03	2.90	1.97	0.48	5.91	0.31	0.83	1.06	1.76
H3K4me3_histone_1350	A01	13685314	13686539	intron	intron (BnaA01T0214900ZS, intron 1 of 11)	271	BnaA01G0214900ZS	0.25	0.47	21.6	21.16	34.38	265.11	248.4	235.35	263.2	276.45	274.07	249.04	0.35	0.57	23.91	12.45	2.22	5.65	4.41	4.44	4.75	5.07	3.20	2.88
H3K4me3_histone_1351	A01	13692560	13693126	promoter-TSS	promoter-TSS (BnaA01T0215000ZS)	-166	BnaA01G0215000ZS	0	0	23.96	7.48	15.83	39.08	57.25	63.81	48.49	38.44	39.11	43.04	0.07	0.17	25.79	5.06	0.71	1.18	1.97	1.98	0.90	1.04	1.17	0.96
H3K4me3_histone_1352	A01	13709225	13710122	intron	intron (BnaA01T0215200ZS, intron 1 of 9)	386	BnaA01G0215200ZS	0.31	0.53	22.05	19.55	26.5	188.86	191.17	171.92	178.18	190.25	198.65	169.39	0.08	0.18	26.48	17.02	6.30	47.92	45.17	45.23	49.75	55.37	52.40	48.00
H3K4me3_histone_1353	A01	13718563	13719272	TTS	TTS (BnaA01T0215300ZS)	679	BnaA01G0215300ZS	0.03	0.13	26.58	9.28	13.4	23.57	32.35	49.32	41.94	37.64	29.64	21.75	0.00	0.00	23.98	6.43	6.74	0.90	9.76	11.17	1.26	1.31	0.50	0.47
H3K4me3_histone_1354	A01	13723632	13724354	exon	exon (BnaA01T0215400ZS, exon 1 of 1)	268	BnaA01G0215400ZS	0.91	0.95	23.25	13.96	10.23	50.79	62.96	58.43	60.1	63.71	64.26	55.55	0.87	1.00	22.50	19.61	27.83	58.93	54.50	62.07	64.69	70.81	83.36	67.54
H3K4me3_histone_1355	A01	13726901	13727844	exon	exon (BnaA01T0215500ZS, exon 4 of 4)	1710	BnaA01G0215500ZS	0.28	0.5	22.57	7.24	19	42.82	55.93	54.09	49.26	52.67	43.95	64	0.00	0.00	23.99	3.54	1.28	2.47	1.92	1.57	0.42	0.28	0.48	1.87
H3K4me3_histone_1356	A01	13731169	13731514	promoter-TSS	promoter-TSS (BnaA01T0215600ZS)	-479	BnaA01G0215600ZS	0.46	0.66	24.87	24.12	8.22	35.44	33.82	31.75	28.11	34.9	23.17	27.07	0.01	0.04	26.87	3.33	0.33	0.42	0.59	0.55	0.37	0.03	0.17	0.30
H3K4me3_histone_1357	A01	13734464	13735849	exon	exon (BnaA01T0215800ZS, exon 1 of 5)	349	BnaA01G0215800ZS	0.8	0.89	23.19	14.16	21.33	201.92	207.17	208.4	233.67	227.93	212.05	191.31	0.00	0.00	26.52	8.14	2.95	5.82	6.57	7.47	10.02	5.72	4.56	4.43
H3K4me3_histone_1358	A01	13765882	13766979	exon	exon (BnaA01T0216100ZS, exon 1 of 1)	515	BnaA01G0216100ZS	0.63	0.78	24.41	10.79	15.67	192.05	185.44	206.92	197.17	189.08	194.47	187.88	0.00	0.00	25.30	7.24	3.19	3.23	6.08	8.18	5.30	3.25	1.76	2.28
H3K4me3_histone_1359	A01	13772912	13773501	promoter-TSS	promoter-TSS (BnaA01T0216200ZS)	-571	BnaA01G0216200ZS	0.96	0.98	23.79	22.08	20.88	91.7	81.68	79.98	70.72	76.34	63.29	75.81	0.00	0.02	23.16	21.52	6.25	23.62	17.29	13.84	15.89	18.02	21.72	20.98
H3K4me3_histone_1360	A01	13777239	13778482	exon	exon (BnaA01T0216300ZS, exon 1 of 3)	446	BnaA01G0216300ZS	0.01	0.06	25.02	14.79	47.39	292.56	267.72	298.79	316.01	337.94	340.95	283.45	0.00	0.00	23.63	15.07	13.57	39.51	49.65	49.10	59.32	65.08	54.31	37.02
H3K4me3_histone_1361	A01	13784369	13785471	promoter-TSS	promoter-TSS (BnaA01T0216400ZS)	99	BnaA01G0216400ZS	0.03	0.12	26.31	12.28	20.18	115.27	122.72	134.63	144.63	143.34	141.7	109.81	0.00	0.00	23.84	8.01	1.18	0.27	2.02	1.70	1.58	0.31	0.31	0.28
H3K4me3_histone_1362	A01	13826982	13828339	TTS	TTS (BnaA01T0216700ZS)	308	BnaA01G0216700ZS	0.49	0.68	22.25	11.44	27.77	243.17	274.88	279.5	260.64	250.13	264.45	252.77	0.57	0.84	23.50	7.61	1.13	1.06	2.25	0.94	1.19	1.38	0.34	0.79
H3K4me3_histone_1363	A01	13843847	13844880	promoter-TSS	promoter-TSS (BnaA01T0217000ZS)	-24	BnaA01G0217000ZS	0.69	0.81	22.98	20.07	15.7	149.65	137.34	138.54	147.66	142.06	132.13	145.69	0.13	0.27	23.64	15.29	1.38	2.34	2.87	3.09	3.15	4.51	2.85	1.70
H3K4me3_histone_1364	A01	13851260	13852080	exon	exon (BnaA01T0217100ZS, exon 2 of 9)	381	BnaA01G0217100ZS	0.34	0.56	24.51	22.68	21.7	171.26	160.77	144.48	162.28	172.85	154.32	166.49	0.01	0.06	23.93	16.46	2.51	7.31	6.62	7.16	8.03	10.43	7.33	8.64
H3K4me3_histone_1365	A01	13865389	13866123	TTS	TTS (BnaA01T0217200ZS)	5439	BnaA01G0217200ZS	0.14	0.33	23.19	5.83	13.05	56.19	58.65	59.09	52.42	43.47	37.82	62.18	0.05	0.13	23.27	10.13	0.05	0.00	0.02	0.10	0.03	0.04	0.05	0.00
H3K4me3_histone_1366	A01	13883349	13883611	promoter-TSS	promoter-TSS (BnaA01T0217300ZS)	28	BnaA01G0217300ZS	0.16	0.36	22.16	7.41	7.84	10.74	11.69	19.28	7.99	13.34	12.39	16.6	0.05	0.13	22.18	17.12	0.71	0.21	0.00	0.00	0.60	0.77	0.21	0.44
H3K4me3_histone_1367	A01	13889103	13889752	promoter-TSS	promoter-TSS (BnaA01T0217600ZS)	-99	BnaA01G0217600ZS	0.38	0.59	22.35	17.51	17.03	73.65	90.46	86.73	89.23	93	86.57	70.67	0.00	0.01	21.37	11.65	5.69	11.39	13.64	15.34	15.82	12.37	5.81	9.12
H3K4me3_histone_1368	A01	13953481	13954258	exon	exon (BnaA01T0218100ZS, exon 1 of 3)	341	BnaA01G0218100ZS	0.21	0.42	25.74	4.06	12.46	37.97	52.72	45.83	34.64	42.26	36.08	36.48	0.00	0.01	26.14	5.74	0.95	2.26	3.05	3.06	2.44	2.40	1.47	1.61
H3K4me3_histone_1369	A01	13972454	13973293	intron	intron (BnaA01T0218300ZS, intron 1 of 11)	247	BnaA01G0218300ZS	0.13	0.33	22.72	4.27	16.72	111.61	129.33	108.56	102.76	101.89	103.59	124.35	0.10	0.22	24.22	22.67	0.98	4.29	3.26	2.01	2.99	3.48	2.56	3.57
H3K4me3_histone_1370	A01	13978155	13979294	promoter-TSS	promoter-TSS (BnaA01T0218400ZS)	368	BnaA01G0218400ZS	0.04	0.16	24.25	19.02	21.74	180.43	162.87	166.69	176.84	181.15	200.4	180.39	0.03	0.10	23.74	19.76	0.54	1.49	1.09	1.03	1.26	1.28	1.94	1.46
H3K4me3_histone_1371	A01	14045079	14046400	exon	exon (BnaA01T0218800ZS, exon 1 of 5)	357	BnaA01G0218800ZS	0.18	0.38	23.1	22.43	23.52	246.42	233.15	252.63	238.75	240.78	233	218.7	0.05	0.14	22.80	10.75	2.61	6.74	7.34	8.71	7.95	6.74	4.40	5.61
H3K4me3_histone_1372	A01	14054499	14054760	intron	intron (BnaA01T0218900ZS, intron 1 of 1)	602	BnaA01G0218900ZS	0.6	0.76	24.36	9.82	7.16	26.03	25.59	37.13	28.24	30.36	29.58	21.72	0.00	0.00	23.95	3.85	15.44	32.50	42.15	31.35	20.33	17.61	17.27	38.34
H3K4me3_histone_1373	A01	14077744	14078534	promoter-TSS	promoter-TSS (BnaA01T0219100ZS)	79	BnaA01G0219100ZS	0.52	0.7	23.93	0.61	29.74	118.09	111.1	114.15	136.19	128.98	145.98	131.82	0.84	1.00	24.14	14.94	4.78	10.41	14.79	13.25	14.91	12.97	18.03	13.00
H3K4me3_histone_1374	A01	14084116	14084576	exon	exon (BnaA01T0219200ZS, exon 1 of 3)	725	BnaA01G0219200ZS	0.01	0.07	22.4	1.28	12.67	65.46	56.68	44.82	51.79	51.6	51.85	65.4	0.14	0.28	24.11	4.32	3.27	6.50	6.51	7.22	4.75	4.50	5.01	3.95
H3K4me3_histone_1375	A01	14096888	14097437	Intergenic	Intergenic	5692	None	0.81	0.89	24.03	16.02	7.76	35.9	36.58	38.77	35.25	35.75	36.43	38.36	NA	NA	NA	NA	NA	NA	NA	NA	NA	NA	NA	NA
H3K4me3_histone_1376	A01	14113363	14114690	promoter-TSS	promoter-TSS (BnaA01T0219500ZS)	93	BnaA01G0219500ZS	0.38	0.59	22.08	11.44	27.27	161.89	177.97	183.84	166.43	152.1	161.46	152.13	0.23	0.42	23.20	2.69	1.40	2.49	2.54	1.54	1.85	1.54	1.09	2.74
H3K4me3_histone_1377	A01	14140802	14141114	Intergenic	Intergenic	-2939	None	0.53	0.71	24.08	4.66	8.54	13.42	10.04	18.51	10.79	12.57	10.54	19.55	NA	NA	NA	NA	NA	NA	NA	NA	NA	NA	NA	NA
H3K4me3_histone_1378	A01	14151511	14152241	intron	intron (BnaA01T0219800ZS, intron 1 of 7)	212	BnaA01G0219800ZS	0.52	0.7	22.36	2.24	28.07	164.31	148.36	146.42	153.75	155.38	164.82	187.99	0.49	0.74	21.50	6.11	0.69	1.96	3.05	2.49	2.47	2.44	3.11	2.50
H3K4me3_histone_1379	A01	14163874	14164433	exon	exon (BnaA01T0220000ZS, exon 1 of 1)	151	BnaA01G0220000ZS	0.63	0.78	22.44	9.46	8.71	62.12	71.27	71.52	64.28	65.63	72.11	66.42	0.02	0.08	27.27	2.06	0.27	0.40	0.51	0.47	0.30	0.22	0.34	0.37
H3K4me3_histone_1380	A01	14175340	14176338	Intergenic	Intergenic	5656	None	0.69	0.82	24.64	9.94	12.47	86.05	87.75	88.81	99.12	88.2	92.82	89.82	NA	NA	NA	NA	NA	NA	NA	NA	NA	NA	NA	NA
H3K4me3_histone_1381	A01	14193123	14194054	intron	intron (BnaA01T0220200ZS, intron 4 of 4)	10790	BnaA01G0220200ZS	0.67	0.8	25.74	22.83	45.92	202.14	214.19	194.85	165.24	184.94	192.75	170.59	0.07	0.17	22.98	20.23	0.44	1.43	1.19	0.87	1.17	1.28	1.14	1.08
H3K4me3_histone_1382	A01	14207961	14209539	promoter-TSS	promoter-TSS (BnaA01T0220300ZS)	-403	BnaA01G0220300ZS	0.33	0.54	26.86	25.17	23.71	197.36	179.25	182.12	158.74	162.6	180.87	184.88	0.37	0.60	24.12	3.28	0.17	0.62	0.93	0.70	0.63	0.66	0.76	0.70
H3K4me3_histone_1383	A01	14211157	14212662	promoter-TSS	promoter-TSS (BnaA01T0220500ZS)	-31	BnaA01G0220500ZS	0.76	0.86	23.71	5.21	26.68	95.22	85.64	104.45	84.04	83.86	75.51	86.35	0.73	1.00	21.55	7.61	2.09	16.24	17.60	18.66	17.47	16.25	17.30	17.22
H3K4me3_histone_1384	A01	14213144	14213615	exon	exon (BnaA01T0220600ZS, exon 1 of 1)	149	BnaA01G0220600ZS	0.42	0.62	23.22	19.19	17.25	74.52	91.72	64.73	76.26	91.85	78.78	71.32	0.37	0.60	25.49	19.94	2.65	8.15	8.26	4.66	8.70	8.84	7.86	9.55
H3K4me3_histone_1385	A01	14217272	14217880	intron	intron (BnaA01T0220700ZS, intron 2 of 5)	138	BnaA01G0220700ZS	0.01	0.07	21.86	20.57	31.96	143.56	128.19	117.32	136.55	145.17	164.52	152.8	0.13	0.28	22.65	19.52	15.87	46.66	36.92	40.87	44.36	50.29	59.07	51.14
H3K4me3_histone_1386	A01	14237261	14238079	TTS	TTS (BnaA01T0221400ZS)	1166	BnaA01G0221400ZS	0.76	0.86	25.25	8.04	16.55	62.71	56.22	53.17	75.26	58.13	51.03	64.1	0.01	0.04	22.29	9.82	0.61	1.58	2.08	2.17	1.94	1.37	1.41	1.56
H3K4me3_histone_1387	A01	14241659	14242403	exon	exon (BnaA01T0221400ZS, exon 2 of 14)	284	BnaA01G0221400ZS	0.25	0.46	22.69	5.26	15.48	107.43	117.85	113.26	101.44	113.64	106.48	125.9	0.01	0.04	22.29	9.82	0.61	1.58	2.08	2.17	1.94	1.37	1.41	1.56
H3K4me3_histone_1388	A01	14255250	14257034	promoter-TSS	promoter-TSS (BnaA01T0221500ZS)	-162	BnaA01G0221500ZS	0.45	0.65	26.79	0.11	23.49	273.11	279.78	264.72	250.38	263.71	252.58	254.16	0.11	0.24	20.74	11.96	3.18	13.95	15.93	16.45	17.11	16.12	12.85	14.05
H3K4me3_histone_1389	A01	14266541	14267048	exon	exon (BnaA01T0221800ZS, exon 1 of 1)	140	BnaA01G0221800ZS	0.95	0.97	25.53	2.54	7.85	50.9	49.6	53.99	51.05	45.34	44.46	52.42	0.10	0.21	23.39	5.16	0.58	0.79	1.70	1.00	0.80	1.14	0.64	1.10
H3K4me3_histone_1390	A01	14270819	14272079	TTS	TTS (BnaA01T0222000ZS)	426	BnaA01G0222000ZS	0.47	0.66	23.22	1.31	22.35	192.85	185.04	169.21	173.17	166.31	180.67	177.35	0.00	0.00	24.65	13.16	4.24	11.15	11.82	15.67	18.76	17.43	14.78	10.06
H3K4me3_histone_1391	A01	14273967	14275041	exon	exon (BnaA01T0222000ZS, exon 1 of 9)	414	BnaA01G0222000ZS	0.42	0.62	24.24	10.34	22.54	212.98	187.11	204.76	215.9	208.08	210.03	203.42	0.00	0.00	24.65	13.16	4.24	11.15	11.82	15.67	18.76	17.43	14.78	10.06
H3K4me3_histone_1392	A01	14281964	14282553	promoter-TSS	promoter-TSS (BnaA01T0222200ZS)	6	BnaA01G0222200ZS	0.11	0.3	24.7	2.8	14.65	83.71	101.13	82.68	81.14	83.58	89.66	86.67	0.00	0.01	26.90	7.71	2.78	5.61	7.40	8.38	7.88	8.42	4.72	4.15
H3K4me3_histone_1393	A01	14340615	14341148	Intergenic	Intergenic	-5637	None	0.12	0.31	26.17	10.74	17.29	39.28	36.08	45.29	43.43	44.29	38.09	25.93	NA	NA	NA	NA	NA	NA	NA	NA	NA	NA	NA	NA
H3K4me3_histone_1394	A01	14346862	14347122	TTS	TTS (BnaA01T0222500ZS)	474	BnaA01G0222500ZS	0.18	0.39	24.53	5.32	7.52	15.7	22.08	18.58	16.23	10.89	8.51	19	0.00	0.00	24.65	3.07	7.82	16.47	18.53	10.57	9.95	5.90	3.50	15.80
H3K4me3_histone_1395	A01	14356566	14356994	promoter-TSS	promoter-TSS (BnaA01T0222700ZS)	-107	BnaA01G0222700ZS	0.16	0.36	22.49	10.56	8.23	15.8	22.92	24.48	17.54	19.57	15.48	12.74	0.00	0.00	26.29	1.65	1.69	4.57	4.32	3.47	2.60	2.27	1.59	3.47
H3K4me3_histone_1396	A01	14358857	14359315	intron	intron (BnaA01T0222700ZS, intron 2 of 2)	2199	BnaA01G0222700ZS	0.06	0.19	23.68	0.85	15.68	2.96	1.5	2.18	0.3	21.87	0.67	2.96	0.00	0.00	26.29	1.65	1.69	4.57	4.32	3.47	2.60	2.27	1.59	3.47
H3K4me3_histone_1397	A01	14370999	14372157	promoter-TSS	promoter-TSS (BnaA01T0222800ZS)	48	BnaA01G0222800ZS	1	1	22.65	19.01	53.95	404.71	413.26	401.97	393.73	399.23	382.52	373.77	0.01	0.03	22.80	4.61	17.22	32.84	41.03	27.53	20.66	16.63	13.40	27.15
H3K4me3_histone_1398	A01	14424919	14425950	exon	exon (BnaA01T0223300ZS, exon 1 of 1)	140	BnaA01G0223300ZS	0.03	0.13	25.02	15.81	54.83	204.38	182.67	175.49	231.22	228.75	264.58	235.84	0.28	0.49	24.90	23.40	18.77	60.50	54.92	38.87	30.82	51.75	32.85	50.70
H3K4me3_histone_1399	A01	14451708	14452224	exon	exon (BnaA01T0223400ZS, exon 2 of 2)	233	BnaA01G0223400ZS	0.19	0.4	22.98	11.79	7.67	31.77	34.31	42	39.36	38.48	28.17	33.41	0.29	0.50	25.71	15.10	16.32	45.41	51.17	54.13	49.83	65.60	57.53	34.97
H3K4me3_histone_1400	A01	14463454	14464317	exon	exon (BnaA01T0223500ZS, exon 2 of 13)	351	BnaA01G0223500ZS	0.84	0.91	26.01	17.27	20.59	120.35	106.42	131.09	110.8	129.57	136.44	119.65	0.75	1.00	25.91	17.05	0.30	1.44	1.65	1.50	1.68	1.59	1.71	1.83
H3K4me3_histone_1401	A01	14472691	14473767	promoter-TSS	promoter-TSS (BnaA01T0223600ZS)	387	BnaA01G0223600ZS	0.85	0.92	23.44	22.89	14.49	163.38	154.64	163.95	154.58	167.64	150.67	170.75	1.00	1.00	24.10	20.60	0.00	0.00	0.00	0.00	0.00	0.00	0.00	0.00
H3K4me3_histone_1402	A01	14476317	14478029	exon	exon (BnaA01T0223800ZS, exon 2 of 3)	480	BnaA01G0223800ZS	0	0.01	26.51	3.97	39.38	258.07	303.52	276.59	254.35	245.56	229.22	248.9	0.00	0.00	24.46	3.54	14.66	46.36	58.36	45.25	35.83	30.34	37.45	47.78
H3K4me3_histone_1403	A01	14484879	14486604	exon	exon (BnaA01T0223900ZS, exon 2 of 3)	586	BnaA01G0223900ZS	0	0.02	25.21	14.14	34.17	128.09	101.7	133.75	160.07	162.66	152.52	122.56	0.00	0.00	23.78	12.20	77.99	52.81	63.64	182.16	187.75	145.07	112.45	55.67
H3K4me3_histone_1404	A01	14503405	14504570	intron	intron (BnaA01T0224000ZS, intron 2 of 4)	391	BnaA01G0224000ZS	0.21	0.43	23.63	17.38	29.82	119.8	98.28	120.36	128.7	122.43	150.62	115.86	0.00	0.00	24.58	16.89	4.68	5.71	3.58	4.32	9.54	9.83	12.26	7.27
H3K4me3_histone_1405	A01	14516613	14517269	Intergenic	Intergenic	-12563	None	0.62	0.77	25.82	24.33	8.55	56.46	60.94	54.89	50.67	49.43	58.82	52.57	NA	NA	NA	NA	NA	NA	NA	NA	NA	NA	NA	NA
H3K4me3_histone_1406	A01	14549832	14550272	Intergenic	Intergenic	6588	None	0.99	1	23.95	5.69	3.53	23.87	26.59	27.83	24.83	24.51	23.83	24.23	NA	NA	NA	NA	NA	NA	NA	NA	NA	NA	NA	NA
H3K4me3_histone_1407	A01	14555989	14556795	exon	exon (BnaA01T0224100ZS, exon 2 of 4)	248	BnaA01G0224100ZS	0.22	0.43	23.12	4.74	22.32	110.08	101.91	108.99	97.9	105.95	85.25	131.62	0.01	0.04	24.22	7.99	0.94	1.84	2.68	2.94	2.38	2.42	1.56	2.11
H3K4me3_histone_1408	A01	14563522	14564269	intron	intron (BnaA01T0224200ZS, intron 2 of 10)	269	BnaA01G0224200ZS	0.28	0.5	21.93	7.18	14.33	42.05	45.8	50.16	41.86	43.39	39.02	59.48	0.86	1.00	26.08	4.07	0.31	0.94	1.16	0.96	0.93	1.15	0.63	0.70
H3K4me3_histone_1409	A01	14567293	14567686	TTS	TTS (BnaA01T0224300ZS)	173	BnaA01G0224300ZS	0.64	0.79	23.55	21.93	8.39	31.72	35.43	26.05	32.56	29.56	27.26	26.24	0.13	0.27	23.03	5.67	0.25	0.00	0.43	0.10	0.09	0.00	0.14	0.00
H3K4me3_histone_1410	A01	14581253	14581734	Intergenic	Intergenic	-2195	None	0.35	0.57	22.84	0.84	6.53	31.44	31.75	30.14	22.99	31.28	31.23	24.93	NA	NA	NA	NA	NA	NA	NA	NA	NA	NA	NA	NA
H3K4me3_histone_1411	A01	14593987	14594605	Intergenic	Intergenic	5214	None	0.46	0.66	23.4	2.92	13.6	55.18	47.39	63.92	50.66	52.22	54.06	59.7	NA	NA	NA	NA	NA	NA	NA	NA	NA	NA	NA	NA
H3K4me3_histone_1412	A01	14598550	14599749	exon	exon (BnaA01T0224600ZS, exon 1 of 5)	361	BnaA01G0224600ZS	0.1	0.27	21.67	2.3	27.94	230.3	238.25	217.2	227.51	229.48	254.53	232.19	0.03	0.10	23.63	12.18	1.47	5.90	6.11	7.21	7.47	6.78	5.70	4.81
H3K4me3_histone_1413	A01	14750492	14751726	exon	exon (BnaA01T0225700ZS, exon 1 of 12)	420	BnaA01G0225700ZS	0.2	0.41	23.68	2.55	20.72	93.46	88.04	89.14	80.94	80.35	80.43	98.38	0.86	1.00	23.51	12.53	7.08	12.44	21.11	18.88	18.09	17.61	20.45	15.37
H3K4me3_histone_1414	A01	14768258	14768707	exon	exon (BnaA01T0226000ZS, exon 1 of 1)	340	BnaA01G0226000ZS	0.67	0.8	25.01	9.39	11.86	45.49	35.2	45.94	50.92	33.24	46.04	39.48	0.19	0.36	23.79	9.62	1.16	1.31	1.75	2.06	1.84	2.22	2.56	1.00
H3K4me3_histone_1415	A01	14809595	14810175	intron	intron (BnaA01T0226300ZS, intron 1 of 8)	257	BnaA01G0226300ZS	0.16	0.37	24.87	20.61	14.67	63.55	52.94	53.66	58.15	67.85	61.98	70.27	0.02	0.08	22.71	16.15	0.83	1.85	1.18	1.75	2.24	1.99	2.41	1.24
H3K4me3_histone_1416	A01	14878566	14879814	exon	exon (BnaA01T0226700ZS, exon 1 of 2)	154	BnaA01G0226700ZS	0.55	0.72	24.68	7.52	68	365.67	371.95	362.7	406.43	392.81	396.99	406.77	0.36	0.59	23.75	1.30	1.35	5.60	4.04	4.37	3.98	4.68	2.62	4.67
H3K4me3_histone_1417	A01	14885749	14886662	exon	exon (BnaA01T0226900ZS, exon 1 of 4)	298	BnaA01G0226900ZS	0.11	0.3	22.38	1.54	19.18	109.57	107.29	94.86	83.86	107.37	101.86	111.8	0.96	1.00	24.12	3.67	0.89	1.76	1.82	1.98	1.08	1.94	0.65	1.63
H3K4me3_histone_1418	A01	14894905	14895954	exon	exon (BnaA01T0227000ZS, exon 2 of 16)	494	BnaA01G0227000ZS	0.09	0.27	23.85	4.43	13.98	58.41	55.14	59.97	46.48	44.16	38.65	61.91	0.41	0.65	22.58	12.58	0.12	0.19	0.23	0.26	0.35	0.29	0.16	0.16
H3K4me3_histone_1419	A01	14922466	14923907	exon	exon (BnaA01T0227200ZS, exon 1 of 4)	102	BnaA01G0227200ZS	0.65	0.79	25.65	2.77	35.1	201.72	243.09	215.12	189.46	220.66	209.57	179.39	0.95	1.00	24.13	7.51	43.99	182.51	204.72	197.79	221.70	200.15	218.55	216.03
H3K4me3_histone_1420	A01	14931652	14931937	promoter-TSS	promoter-TSS (BnaA01T0227500ZS)	-284	BnaA01G0227500ZS	0.07	0.23	21.16	17.34	5.68	14.07	9.46	16.77	14.88	16.03	14.78	13.07	0.30	0.52	25.11	9.68	0.07	0.00	0.08	0.03	0.04	0.00	0.03	0.00
H3K4me3_histone_1421	A01	14943261	14944091	promoter-TSS	promoter-TSS (BnaA01T0227700ZS)	239	BnaA01G0227700ZS	0.03	0.12	22.55	9.35	16.21	71.2	80.19	92.83	72.42	70.42	67.66	79.44	0.93	1.00	23.61	17.22	0.71	0.85	1.29	0.62	1.53	0.96	0.89	0.56
H3K4me3_histone_1422	A01	14947232	14947845	promoter-TSS	promoter-TSS (BnaA01T0227900ZS)	31	BnaA01G0227900ZS	0	0.02	26.58	2.08	19.69	78.02	87.03	78.95	68.84	61.4	68.4	83.92	0.30	0.51	23.70	5.88	0.36	0.60	0.29	0.69	0.12	0.26	0.46	0.45
H3K4me3_histone_1423	A01	15093393	15094058	TTS	TTS (BnaA01T0228900ZS)	521	BnaA01G0228900ZS	0.02	0.11	25.14	5.42	11.85	21.07	24.64	26.04	16.83	12.97	9.32	15.41	0.10	0.23	22.05	4.51	2.76	4.90	8.17	3.83	5.27	3.67	4.79	7.44
H3K4me3_histone_1424	A01	15099297	15100104	exon	exon (BnaA01T0229000ZS, exon 1 of 2)	340	BnaA01G0229000ZS	0.01	0.06	21.97	4.89	26.93	95.96	99.77	94.82	78.48	80.02	81.88	119.27	0.00	0.02	23.34	7.12	1.47	5.73	6.91	7.76	6.08	5.81	5.70	5.71
H3K4me3_histone_1425	A01	15155609	15156440	exon	exon (BnaA01T0229400ZS, exon 1 of 1)	215	BnaA01G0229400ZS	0.64	0.79	23.65	3.18	17.89	161.24	145.47	154.93	149.47	146.1	147.25	164.36	0.51	0.77	22.30	2.26	1.01	1.54	2.00	1.90	1.80	1.45	2.49	1.13
H3K4me3_histone_1426	A01	15164942	15166178	exon	exon (BnaA01T0229600ZS, exon 1 of 2)	265	BnaA01G0229600ZS	0.51	0.69	24.45	6.21	16.79	86.95	86.81	87.96	85.73	93.76	88.88	84.97	0.05	0.13	24.83	1.13	2.18	9.64	8.76	8.75	7.48	6.95	8.72	9.74
H3K4me3_histone_1427	A01	15179955	15180240	intron	intron (BnaA01T0229800ZS, intron 3 of 4)	1343	BnaA01G0229800ZS	0	0	25.38	1.51	16.11	37.63	33.27	21.75	15.42	12.11	10.63	37.13	0.00	0.00	25.93	1.46	53.94	238.82	236.23	187.37	172.18	157.03	144.53	225.24
H3K4me3_histone_1428	A01	15180784	15181572	exon	exon (BnaA01T0229800ZS, exon 1 of 5)	262	BnaA01G0229800ZS	0.48	0.67	24.29	3.67	12.14	58.64	56.64	58.86	51.17	50.32	45.18	59.82	0.00	0.00	25.93	1.46	53.94	238.82	236.23	187.37	172.18	157.03	144.53	225.24
H3K4me3_histone_1429	A01	15206237	15207168	exon	exon (BnaA01T0230200ZS, exon 1 of 6)	248	BnaA01G0230200ZS	0.86	0.92	23.13	20.99	72.83	249.77	237.07	247.81	266.25	270.39	333.12	289.72	0.52	0.78	23.68	9.22	3.60	9.34	13.52	13.80	11.31	11.71	13.37	9.79
H3K4me3_histone_1430	A01	15216901	15217887	exon	exon (BnaA01T0230600ZS, exon 1 of 1)	1088	BnaA01G0230600ZS	0.43	0.63	23.92	6.43	30.46	75.63	55.57	69.8	56.14	64.15	42.51	75.91	0.01	0.05	22.71	7.95	0.13	0.00	0.09	0.15	0.06	0.00	0.00	0.00
H3K4me3_histone_1431	A01	15218624	15218876	TTS	TTS (BnaA01T0230600ZS)	2444	BnaA01G0230600ZS	0.89	0.94	24.43	20.73	2.02	2.76	3.13	1.71	3.69	2.88	3.28	4.02	0.01	0.05	22.71	7.95	0.13	0.00	0.09	0.15	0.06	0.00	0.00	0.00
H3K4me3_histone_1432	A01	15294204	15294594	Intergenic	Intergenic	-10894	None	0.03	0.12	23.32	9.6	8.26	21.14	21.25	33.21	24.13	24.57	17.11	22.83	NA	NA	NA	NA	NA	NA	NA	NA	NA	NA	NA	NA
H3K4me3_histone_1433	A01	15305342	15305684	exon	exon (BnaA01T0231600ZS, exon 2 of 2)	220	BnaA01G0231600ZS	0.14	0.33	26.04	2.23	11.07	44.34	46.79	45.35	32.11	31.93	31.37	41.85	0.06	0.14	22.54	6.34	0.32	0.00	0.15	0.29	0.00	0.00	0.00	0.31
H3K4me3_histone_1434	A01	15322974	15323403	Intergenic	Intergenic	4305	None	0.54	0.72	23.01	6.99	6.29	20.08	25.27	24.4	15.56	22.73	19.08	24.1	NA	NA	NA	NA	NA	NA	NA	NA	NA	NA	NA	NA
H3K4me3_histone_1435	A01	15330215	15330541	Intergenic	Intergenic	-2885	None	0.1	0.27	22.2	9.55	7.09	11.14	8.66	16.65	7.98	8.2	9.16	17.15	NA	NA	NA	NA	NA	NA	NA	NA	NA	NA	NA	NA
H3K4me3_histone_1436	A01	15332994	15333889	exon	exon (BnaA01T0231800ZS, exon 1 of 1)	302	BnaA01G0231800ZS	0.01	0.07	22.66	19.17	56.31	259.43	244.19	245.66	271.74	274.51	337.12	259.85	0.00	0.00	25.46	10.16	13.12	10.30	20.46	35.82	33.83	21.69	24.22	10.60
H3K4me3_histone_1437	A01	15362656	15363362	promoter-TSS	promoter-TSS (BnaA01T0231900ZS)	-930	BnaA01G0231900ZS	0.5	0.69	22.21	2.77	26.57	133.33	136	130.9	131.34	141.72	148.92	136.01	0.20	0.37	25.64	8.17	1.82	1.66	3.72	3.23	2.64	4.32	2.44	2.46
H3K4me3_histone_1438	A01	15425909	15426894	exon	exon (BnaA01T0232200ZS, exon 1 of 4)	313	BnaA01G0232200ZS	0.09	0.26	21.19	0.2	38.38	195.02	219.19	178.69	177.31	204.98	215.28	175.58	0.00	0.00	23.79	13.47	9.14	21.36	27.62	30.59	39.92	37.52	31.07	21.78
H3K4me3_histone_1439	A01	15548630	15549861	exon	exon (BnaA01T0232700ZS, exon 2 of 2)	319	BnaA01G0232700ZS	0.04	0.15	22.52	21.06	31.59	276.6	277.88	245.85	242.39	284.55	272.55	263.61	0.20	0.37	24.17	16.30	3.91	11.54	7.67	7.99	6.70	9.30	7.42	7.24
H3K4me3_histone_1440	A01	15595285	15596656	promoter-TSS	promoter-TSS (BnaA01T0232900ZS)	-26	BnaA01G0232900ZS	0.4	0.61	22.94	1.01	16.36	157.31	168.87	158.92	153.54	164.81	172.16	165.94	0.00	0.01	20.83	11.40	2.02	7.28	9.09	10.27	10.72	9.25	8.70	9.22
H3K4me3_histone_1441	A01	15606133	15607172	exon	exon (BnaA01T0233200ZS, exon 2 of 23)	401	BnaA01G0233200ZS	0.51	0.69	24.79	1.11	14.51	121.05	136.46	122.21	121.49	114.68	120.6	118.53	0.00	0.00	25.60	6.35	5.76	15.42	20.41	20.72	15.39	14.17	11.20	11.66
H3K4me3_histone_1442	A01	15623016	15624077	intron	intron (BnaA01T0233300ZS, intron 1 of 9)	233	BnaA01G0233300ZS	0.34	0.56	21.9	3.65	21.73	190.81	217.29	181.31	194.73	193.46	204.03	200.31	0.86	1.00	24.40	1.08	1.54	8.15	9.68	8.55	8.11	8.84	8.17	9.61
H3K4me3_histone_1443	A01	15630126	15630828	TTS	TTS (BnaA01T0233400ZS)	143	BnaA01G0233400ZS	0.63	0.78	22.59	13.91	12.73	87.89	86.14	81.35	89.19	92.51	78.57	88.15	0.52	0.77	24.28	5.12	1.68	2.04	2.24	2.58	3.46	0.85	3.22	2.43
H3K4me3_histone_1444	A01	15645086	15646073	exon	exon (BnaA01T0233600ZS, exon 3 of 4)	924	BnaA01G0233600ZS	0.32	0.54	23.48	4.27	30.11	84.39	70.86	79.63	62.08	70.29	53.89	88.22	0.07	0.16	23.49	17.86	0.03	0.00	0.00	0.04	0.00	0.00	0.00	0.00
H3K4me3_histone_1445	A01	15664245	15665895	exon	exon (BnaA01T0233700ZS, exon 1 of 2)	448	BnaA01G0233700ZS	1	1	24.95	6.75	57.75	121.49	157.36	159.48	108.18	119.79	113.9	80.83	0.29	0.50	25.18	11.51	10.95	35.13	49.01	49.22	40.95	48.21	47.66	30.37
H3K4me3_histone_1446	A01	15691604	15692216	intron	intron (BnaA01T0233800ZS, intron 1 of 2)	249	BnaA01G0233800ZS	0.71	0.83	23.86	23.12	18.32	66.32	70.72	69.71	52.03	69	59.37	54.07	0.00	0.00	25.93	7.34	36.86	22.95	50.71	82.63	53.68	26.23	18.66	16.25
H3K4me3_histone_1447	A01	15692471	15692831	exon	exon (BnaA01T0233800ZS, exon 3 of 3)	990	BnaA01G0233800ZS	0.04	0.16	23.34	13.37	13.3	25.68	32.78	41.32	46.33	44.34	32.6	36.68	0.00	0.00	25.93	7.34	36.86	22.95	50.71	82.63	53.68	26.23	18.66	16.25
H3K4me3_histone_1448	A01	15750702	15751616	intron	intron (BnaA01T0233900ZS, intron 1 of 16)	144	BnaA01G0233900ZS	0.02	0.1	25.23	2.03	28.55	163.06	178.27	143.55	132.12	138.03	135.89	167.97	0.60	0.87	24.20	13.74	0.95	4.00	3.62	4.57	3.81	4.04	4.21	2.80
H3K4me3_histone_1449	A01	15930345	15930822	intron	intron (BnaA01T0234300ZS, intron 1 of 3)	140	BnaA01G0234300ZS	0	0.04	27.22	2.66	24.66	79.69	99.69	88.25	66.5	71.25	58.82	78.63	0.00	0.00	25.94	5.43	6.56	13.11	24.57	21.99	18.35	15.16	13.89	13.65
H3K4me3_histone_1450	A01	15939716	15940856	intron	intron (BnaA01T0234400ZS, intron 1 of 12)	243	BnaA01G0234400ZS	0.32	0.54	20.94	0.74	22.25	129.04	118.94	105.04	115.63	130.69	122.72	129.51	0.00	0.00	24.85	10.17	2.43	2.76	4.15	7.02	6.81	4.72	2.89	2.79
H3K4me3_histone_1451	A01	15967735	15968452	Intergenic	Intergenic	8578	None	0.15	0.35	23.56	4.28	9.05	19.02	12.69	21.92	12.3	12.1	10.98	26.72	NA	NA	NA	NA	NA	NA	NA	NA	NA	NA	NA	NA
H3K4me3_histone_1452	A01	15984742	15985691	Intergenic	Intergenic	-5633	None	0	0.02	26.66	2.77	10.81	37.81	47.88	39.28	32.41	29.15	29.47	38.54	NA	NA	NA	NA	NA	NA	NA	NA	NA	NA	NA	NA
H3K4me3_histone_1453	A01	16085705	16086105	intron	intron (BnaA01T0235200ZS, intron 1 of 1)	373	BnaA01G0235200ZS	0	0	23.98	2.9	18.58	43.9	51.21	29.52	26.5	19.88	25.49	48.81	0.02	0.07	24.01	4.55	0.32	0.25	0.65	0.36	0.14	0.10	0.18	0.34
H3K4me3_histone_1454	A01	16106662	16107484	exon	exon (BnaA01T0235400ZS, exon 2 of 6)	279	BnaA01G0235400ZS	0.15	0.35	22.71	1.07	28.77	202.54	222.18	192.18	179.89	205.93	212.51	205.2	0.92	1.00	24.86	3.23	39.69	181.75	198.39	182.81	187.59	181.18	195.54	206.86
H3K4me3_histone_1455	A01	16119039	16120470	exon	exon (BnaA01T0235500ZS, exon 1 of 7)	307	BnaA01G0235500ZS	0.14	0.33	22.92	1.9	50.17	283.66	290.62	253.84	238.06	266.05	255.43	276.04	0.01	0.03	25.16	4.02	6.24	20.10	22.01	20.52	16.92	14.91	12.53	17.43
H3K4me3_histone_1456	A01	16133848	16134622	intron	intron (BnaA01T0235700ZS.1, intron 1 of 1)	784	BnaA01G0235700ZS	0.74	0.85	25.86	2.03	30.61	135.88	149.25	128.98	105.04	124.27	116.03	117.95	0.61	0.88	24.71	11.53	1.52	5.43	3.41	5.85	4.65	3.98	3.56	4.64
H3K4me3_histone_1457	A01	16141147	16142091	intron	intron (BnaA01T0235800ZS, intron 3 of 3)	2917	BnaA01G0235800ZS	0.24	0.45	25.57	22.45	15.02	138.17	138.28	119.56	123.35	128.56	128.11	122.69	0.93	1.00	23.41	20.29	0.28	0.87	0.69	0.85	0.86	0.74	0.57	0.73
H3K4me3_histone_1458	A01	16148109	16148948	promoter-TSS	promoter-TSS (BnaA01T0235900ZS)	85	BnaA01G0235900ZS	0.61	0.77	26.22	17.52	19.2	175.78	169.79	167.76	160	182.71	176.11	185.79	0.46	0.71	25.11	10.87	1.40	4.01	2.73	3.71	2.53	3.22	3.14	2.06
H3K4me3_histone_1459	A01	16152892	16153320	Intergenic	Intergenic	4663	None	0.13	0.32	26.52	15.55	8.81	13.53	13.37	14.06	13.54	18.59	21.05	9.16	NA	NA	NA	NA	NA	NA	NA	NA	NA	NA	NA	NA
H3K4me3_histone_1460	A01	16160059	16160947	intron	intron (BnaA01T0236000ZS, intron 1 of 26)	350	BnaA01G0236000ZS	0.25	0.47	23.91	0.02	25.25	150.3	159.64	123.52	136.18	133.9	131.83	132.16	0.01	0.04	25.87	10.21	0.63	2.42	2.74	3.19	3.18	3.12	2.36	2.15
H3K4me3_histone_1461	A01	16181708	16182687	promoter-TSS	promoter-TSS (BnaA01T0236500ZS)	-38	BnaA01G0236500ZS	0.01	0.04	21.74	1.69	38.51	233.65	242.23	200.1	167.56	212.12	222.59	215.61	0.50	0.76	24.91	6.22	2.78	10.84	10.18	9.88	9.00	9.22	8.72	7.34
H3K4me3_histone_1462	A01	16240905	16241271	Intergenic	Intergenic	-3553	None	0.09	0.26	25.16	1.92	4.87	14.92	17.9	15.61	11.91	9.09	13.65	16.78	NA	NA	NA	NA	NA	NA	NA	NA	NA	NA	NA	NA
H3K4me3_histone_1463	A01	16244905	16245447	TTS	TTS (BnaA01T0236700ZS)	535	BnaA01G0236700ZS	0	0.02	25.94	3.24	12.98	30.31	42.51	35.85	22.81	27.28	19.07	34.66	0.03	0.10	24.96	6.12	1.79	5.15	5.58	6.80	4.72	4.92	3.86	4.03
H3K4me3_histone_1464	A01	16253280	16253528	promoter-TSS	promoter-TSS (BnaA01T0236800ZS)	-29	BnaA01G0236800ZS	0.37	0.59	23.14	12.45	4.18	11.72	12.21	12.16	13.69	10.34	12.88	14.31	0.01	0.06	23.51	6.49	0.27	0.38	0.48	0.63	0.36	0.34	0.17	0.46
H3K4me3_histone_1465	A01	16535430	16535905	Intergenic	Intergenic	2288	None	0.72	0.84	24.2	5.59	5.78	4.7	1.58	8.86	5.75	1.56	3.66	4.88	NA	NA	NA	NA	NA	NA	NA	NA	NA	NA	NA	NA
H3K4me3_histone_1466	A01	16631442	16631774	Intergenic	Intergenic	7266	None	0.33	0.55	23.27	7.7	8.33	5.7	2.64	13.61	4.34	3.5	6.31	7.82	NA	NA	NA	NA	NA	NA	NA	NA	NA	NA	NA	NA
H3K4me3_histone_1467	A01	17196720	17196979	Intergenic	Intergenic	-12943	None	0.38	0.59	24.68	5.07	2.41	0.34	0	3.29	0.83	0.19	1.55	0.87	NA	NA	NA	NA	NA	NA	NA	NA	NA	NA	NA	NA
H3K4me3_histone_1468	A01	17977647	17977926	Intergenic	Intergenic	-233547	None	0.61	0.77	25.45	4.97	3.92	1.22	0.96	5.71	1.44	1.39	1.83	2.39	NA	NA	NA	NA	NA	NA	NA	NA	NA	NA	NA	NA
H3K4me3_histone_1469	A01	19891368	19891649	Intergenic	Intergenic	-172414	None	0.1	0.27	24.18	6.53	13.86	6.78	7.9	24.12	7.38	6.64	6.75	8.97	NA	NA	NA	NA	NA	NA	NA	NA	NA	NA	NA	NA
H3K4me3_histone_1470	A01	20153464	20153974	Intergenic	Intergenic	35671	None	0.09	0.25	22.64	9.89	6.4	3.44	3.13	10.7	4.07	2.39	2.89	3.96	NA	NA	NA	NA	NA	NA	NA	NA	NA	NA	NA	NA
H3K4me3_histone_1471	A01	20437012	20437303	Intergenic	Intergenic	-12778	None	0.18	0.39	24.39	4.39	12.29	9.52	5.74	21.8	6.69	5.65	6.49	10.23	NA	NA	NA	NA	NA	NA	NA	NA	NA	NA	NA	NA
H3K4me3_histone_1472	A01	21462817	21463819	intron	intron (BnaA01T0250300ZS, intron 1 of 2)	738	BnaA01G0250300ZS	0	0.01	24.3	0.59	20.65	93.63	93.51	60.91	70.24	58.88	82.71	83.13	0.01	0.05	25.83	9.06	14.09	56.66	61.80	62.31	77.12	60.17	61.58	53.59
H3K4me3_histone_1473	A01	22267589	22268392	exon	exon (BnaA01T0251000ZS, exon 2 of 21)	304	BnaA01G0251000ZS	0	0.02	24.86	1.62	35.78	151.59	160.14	124.18	105.81	115.79	119.5	147.11	0.00	0.01	27.03	3.94	1.17	4.13	4.71	3.84	3.76	3.37	2.23	3.00
H3K4me3_histone_1474	A01	22354459	22355203	Intergenic	Intergenic	-4218	None	0.07	0.23	22.97	4.37	45.68	118.29	109.36	119.26	88.98	77.68	88.63	146.2	NA	NA	NA	NA	NA	NA	NA	NA	NA	NA	NA	NA
H3K4me3_histone_1475	A01	22358761	22359750	promoter-TSS	promoter-TSS (BnaA01T0251200ZS)	206	BnaA01G0251200ZS	0.06	0.21	25.59	3.58	22.8	80.48	81.06	83.53	62.71	70.83	54.73	77.26	0.00	0.00	23.75	4.05	1.28	4.12	3.57	3.58	2.76	1.88	1.96	3.69
H3K4me3_histone_1476	A01	22366416	22368047	promoter-TSS	promoter-TSS (BnaA01T0251300ZS)	-303	BnaA01G0251300ZS	0.01	0.06	24.71	2.55	93.02	356.91	383.52	309.96	309.54	292.36	295.99	426.59	0.22	0.40	24.07	0.31	1.53	6.66	5.52	5.07	4.24	5.51	4.14	5.96
H3K4me3_histone_1477	A01	22473958	22474654	exon	exon (BnaA01T0251900ZS, exon 1 of 7)	183	BnaA01G0251900ZS	0.02	0.09	25.92	2.75	26.5	112.55	124.18	103.24	87.8	89.87	84.78	108.87	0.23	0.42	23.33	10.70	0.77	5.29	4.86	6.05	5.38	5.29	4.70	5.04
H3K4me3_histone_1478	A01	22511185	22511810	promoter-TSS	promoter-TSS (BnaA01T0252100ZS)	-20	BnaA01G0252100ZS	0.19	0.4	25.78	3.64	11.35	32.66	33.42	27.9	27.61	22.59	20.72	22.75	0.02	0.07	23.70	4.32	2.41	8.11	10.22	7.25	7.30	7.17	6.20	8.53
H3K4me3_histone_1479	A01	22517833	22518765	exon	exon (BnaA01T0252200ZS, exon 1 of 9)	368	BnaA01G0252200ZS	0.37	0.59	22.84	22.78	35.14	238.74	229.96	230.95	211.58	220.96	252.92	239.67	0.18	0.35	24.62	2.35	1.74	5.36	5.05	3.73	4.61	3.95	3.59	3.89
H3K4me3_histone_1480	A01	23021929	23022217	promoter-TSS	promoter-TSS (BnaA01T0255800ZS)	-905	BnaA01G0255800ZS	0.07	0.21	23.59	17.97	37.46	207.26	202.09	186.22	231.21	219.66	252.4	212.92	0.01	0.05	26.70	3.22	37.84	300.60	329.02	292.00	307.71	268.32	271.15	300.82
H3K4me3_histone_1481	A01	23022574	23023050	promoter-TSS	promoter-TSS (BnaA01T0255800ZS)	-166	BnaA01G0255800ZS	0.07	0.21	23.14	8.85	7.52	2.24	7.77	12.36	6	3.25	2.25	1.38	0.01	0.05	26.70	3.22	37.84	300.60	329.02	292.00	307.71	268.32	271.15	300.82
H3K4me3_histone_1482	A01	23023397	23023928	exon	exon (BnaA01T0255800ZS, exon 2 of 3)	684	BnaA01G0255800ZS	0	0	26.1	1.23	23.64	81.62	75	60.33	46.85	43.7	41.38	71.56	0.01	0.05	26.70	3.22	37.84	300.60	329.02	292.00	307.71	268.32	271.15	300.82
H3K4me3_histone_1483	A01	23064174	23065452	intron	intron (BnaA01T0256300ZS, intron 5 of 8)	5229	BnaA01G0256300ZS	0.3	0.52	21.82	0.87	18.2	223.96	211.88	194.06	213.82	203.57	217.23	223.95	0.11	0.24	25.57	4.50	0.32	1.67	1.57	1.64	1.62	1.27	1.28	1.61
H3K4me3_histone_1484	A01	23077967	23078662	intron	intron (BnaA01T0256300ZS, intron 7 of 8)	5524	BnaA01G0256300ZS	0.17	0.37	26.37	1.09	16.19	77.02	84.69	66.36	67.88	67.05	62.49	62.86	0.11	0.24	25.57	4.50	0.32	1.67	1.57	1.64	1.62	1.27	1.28	1.61
H3K4me3_histone_1485	A01	23091248	23092235	exon	exon (BnaA01T0256600ZS, exon 1 of 2)	207	BnaA01G0256600ZS	0.72	0.83	24.86	3.78	41.5	240.7	271.42	241.38	247.98	260.28	240.47	267.67	0.00	0.00	24.60	11.63	6.67	14.97	20.61	23.61	26.71	25.90	20.70	15.82
H3K4me3_histone_1486	A01	23195674	23196700	intron	intron (BnaA01T0256800ZS.1, intron 1 of 6)	811	BnaA01G0256800ZS	0.07	0.23	25.9	4.93	22.16	57.13	80.17	70.44	64.52	51.44	51.06	47.46	0.00	0.00	24.16	5.18	4.36	19.86	24.08	22.20	19.50	17.85	15.55	21.46
H3K4me3_histone_1487	A01	23223190	23223868	promoter-TSS	promoter-TSS (BnaA01T0257000ZS)	-317	BnaA01G0257000ZS	0.02	0.11	23.11	4.78	15.64	38.81	43.49	42.7	24.09	29.84	22.47	46.2	0.14	0.28	23.94	5.48	0.25	0.31	0.67	0.40	0.39	0.11	0.22	0.36
H3K4me3_histone_1488	A01	23270887	23271904	intron	intron (BnaA01T0257300ZS.2, intron 1 of 6)	310	BnaA01G0257300ZS	0.06	0.2	25.89	2.67	27.19	153.11	170.85	154.31	121.17	147.76	124.98	147.76	0.01	0.05	24.88	2.40	4.82	12.72	11.21	8.92	6.07	6.93	5.79	8.87
H3K4me3_histone_1489	A01	23312811	23313360	promoter-TSS	promoter-TSS (BnaA01T0257500ZS)	-116	BnaA01G0257500ZS	0.01	0.07	26.04	2.7	16.94	63.6	84.83	73.73	56.1	57.54	57.8	67.49	0.10	0.22	24.77	6.31	1.32	0.62	2.97	1.80	2.21	1.20	1.49	1.69
H3K4me3_histone_1490	A01	23337056	23339165	exon	exon (BnaA01T0257800ZS, exon 3 of 5)	415	BnaA01G0257800ZS	0	0	24.42	5.54	131.72	239.57	419.77	344.83	224.99	184.68	156.74	230.11	0.00	0.00	23.09	4.15	43.00	37.57	86.33	23.67	7.23	2.74	4.85	43.29
H3K4me3_histone_1491	A01	23348674	23349332	promoter-TSS	promoter-TSS (BnaA01T0258000ZS)	159	BnaA01G0258000ZS	0.33	0.54	23.6	3.32	15.99	59.66	54.59	60.44	42.44	47.82	43.66	64.45	0.75	1.00	24.79	15.34	0.21	0.10	0.05	0.17	0.15	0.36	0.10	0.12
H3K4me3_histone_1492	A01	23379212	23380228	intron	intron (BnaA01T0258300ZS, intron 1 of 11)	245	BnaA01G0258300ZS	0	0	22.93	16.88	52.89	198.05	183.41	186.36	248.42	262.82	262.47	211.77	0.00	0.00	24.41	15.63	19.02	48.94	43.14	43.01	63.44	75.13	62.22	44.07
H3K4me3_histone_1493	A01	23387205	23388240	promoter-TSS	promoter-TSS (BnaA01T0258400ZS)	67	BnaA01G0258400ZS	0.15	0.35	25.96	0.81	24.21	176.07	166.28	149.07	140.98	152.99	138.21	163.64	0.20	0.37	25.06	19.08	3.32	14.48	13.14	14.61	14.99	15.74	18.50	16.55
H3K4me3_histone_1494	A01	23422545	23423596	exon	exon (BnaA01T0258600ZS, exon 2 of 10)	412	BnaA01G0258600ZS	0.32	0.54	25.61	24.12	21.34	136.63	144.97	123.93	114.08	134.12	115.53	130.79	0.23	0.41	24.94	0.92	1.44	8.94	8.90	8.68	8.89	7.80	8.26	7.99
H3K4me3_histone_1495	A01	23428092	23429169	intron	intron (BnaA01T0258700ZS, intron 2 of 15)	219	BnaA01G0258700ZS	0.05	0.19	21.9	18	34.63	218.57	203.71	202.44	213.25	233.15	219.21	197.86	0.03	0.10	23.71	13.15	0.73	2.53	3.51	3.63	3.94	3.92	3.67	3.45
H3K4me3_histone_1496	A01	23441369	23442400	promoter-TSS	promoter-TSS (BnaA01T0258800ZS)	-520	BnaA01G0258800ZS	0.03	0.14	27.17	0.01	43.05	188.03	193.28	168.75	135.71	156.36	147.64	151.7	0.00	0.01	24.67	24.39	2.81	9.99	6.91	5.90	5.15	5.37	5.86	7.94
H3K4me3_histone_1497	A01	23474432	23475138	Intergenic	Intergenic	-8555	None	0	0.04	26.17	2.46	26.11	103.05	133.11	95.01	86.44	94.45	94.74	105.48	NA	NA	NA	NA	NA	NA	NA	NA	NA	NA	NA	NA
H3K4me3_histone_1498	A01	23501830	23502098	promoter-TSS	promoter-TSS (BnaA01T0259200ZS)	20	BnaA01G0259200ZS	0.52	0.7	23.47	5.6	4.23	11.92	17.63	16.74	9.86	11.35	11.4	12.81	0.68	0.96	22.46	5.44	0.36	0.84	0.90	0.75	0.66	0.46	0.61	1.07
H3K4me3_histone_1499	A01	23503932	23505753	TTS	TTS (BnaA01T0259300ZS)	850	BnaA01G0259300ZS	0	0.01	23.99	3.41	25.04	96.42	93.91	82.11	73.08	58.24	57.17	100.49	0.08	0.18	25.14	5.42	11.39	20.43	36.82	23.23	22.89	18.53	19.71	16.13
H3K4me3_histone_1500	A01	23638256	23638943	promoter-TSS	promoter-TSS (BnaA01T0260200ZS)	-630	BnaA01G0260200ZS	0.62	0.77	25.06	4.86	22.98	116.05	122.54	126.44	111.67	111.86	98.42	120.29	0.01	0.04	27.53	21.93	0.45	0.32	0.00	0.00	0.00	0.00	0.43	0.66
H3K4me3_histone_1501	A01	24094850	24095774	exon	exon (BnaA01T0262200ZS, exon 1 of 4)	166	BnaA01G0262200ZS	0.18	0.39	24.79	2.61	30.76	151.9	169.46	160.29	129.65	142.34	160.25	154.04	0.46	0.71	22.80	16.60	1.76	8.08	8.35	7.44	9.46	8.82	9.05	8.44
H3K4me3_histone_1502	A01	24127886	24128695	promoter-TSS	promoter-TSS (BnaA01T0262500ZS)	-34	BnaA01G0262500ZS	0.6	0.76	24.97	18.88	23.92	122.92	115.04	115.31	134.41	112.72	152.75	133.88	0.05	0.14	25.56	24.69	6.33	15.61	7.23	4.78	4.11	4.21	4.59	14.77
H3K4me3_histone_1503	A01	24155531	24156197	intron	intron (BnaA01T0262600ZS, intron 1 of 4)	184	BnaA01G0262600ZS	0.44	0.64	26.24	25.09	21.6	163.82	171.09	155.84	156.08	151.39	156.36	153.51	0.25	0.45	23.73	8.41	0.04	0.08	0.03	0.06	0.07	0.04	0.05	0.11
H3K4me3_histone_1504	A01	24206834	24207361	intron	intron (BnaA01T0262700ZS, intron 1 of 1)	185	BnaA01G0262700ZS	0.03	0.13	25.35	1.76	11.11	42.02	50.5	36.85	27.24	33.3	31.15	42.38	0.16	0.31	24.14	5.38	0.55	1.03	1.61	0.80	1.22	0.84	0.51	0.89
H3K4me3_histone_1505	A01	24218481	24219896	exon	exon (BnaA01T0262900ZS, exon 1 of 8)	594	BnaA01G0262900ZS	0	0	25.78	2.4	47.62	289.25	291.97	269.81	223.56	219.1	214.28	280.24	0.00	0.00	25.85	3.28	2.06	5.46	5.72	4.49	4.18	2.56	2.47	4.19
H3K4me3_histone_1506	A01	24227380	24228343	intron	intron (BnaA01T0263000ZS, intron 1 of 1)	274	BnaA01G0263000ZS	0.4	0.61	26.24	17.74	35.28	230.95	231.92	212.36	222.55	244.38	249.15	228.2	0.00	0.00	24.87	8.76	6.68	5.87	8.99	19.47	12.20	9.18	6.27	4.78
H3K4me3_histone_1507	A01	24237748	24238770	intron	intron (BnaA01T0263200ZS.1, intron 1 of 1)	364	BnaA01G0263200ZS	0.29	0.51	23.35	3.97	29.98	157.17	154.86	147.49	149.23	138.39	120.65	167.75	0.30	0.51	23.88	20.44	17.42	38.09	25.68	25.10	42.27	25.71	23.83	48.83
H3K4me3_histone_1508	A01	24246832	24247063	promoter-TSS	promoter-TSS (BnaA01T0263300ZS)	71	BnaA01G0263300ZS	0.07	0.23	25.76	10.54	7.65	17.38	14.34	22.63	21.86	24.48	19.14	13.78	0.00	0.00	25.25	9.89	5.95	0.51	2.28	8.82	10.51	3.48	1.66	0.56
H3K4me3_histone_1509	A01	24263825	24265057	exon	exon (BnaA01T0263400ZS, exon 2 of 8)	454	BnaA01G0263400ZS	0.86	0.93	23.5	18.13	23.09	146.15	142.89	153.43	143.53	158.78	148.77	140.84	0.18	0.34	22.56	14.52	1.64	7.50	7.36	8.16	9.99	9.44	8.55	6.66
H3K4me3_histone_1510	A01	24288363	24289663	intron	intron (BnaA01T0263500ZS, intron 1 of 10)	584	BnaA01G0263500ZS	1	1	24.3	21.58	49.4	187.45	174.31	164.49	151.87	161.65	147.24	145.68	0.60	0.87	23.29	6.52	10.92	29.48	23.69	27.49	25.51	20.60	18.98	28.45
H3K4me3_histone_1511	A01	24299029	24300027	promoter-TSS	promoter-TSS (BnaA01T0263600ZS)	-485	BnaA01G0263600ZS	0.08	0.25	23.25	17.71	21.72	113.63	109.19	105.5	110.21	132.36	117.7	105.93	0.00	0.00	23.73	14.61	6.44	6.11	7.80	11.14	16.64	17.36	12.86	5.78
H3K4me3_histone_1512	A01	24313610	24314241	exon	exon (BnaA01T0263900ZS, exon 3 of 10)	266	BnaA01G0263900ZS	0.03	0.13	22.26	16.75	23.32	80.12	75.92	83.81	79.18	101.81	76.52	66.12	0.00	0.00	24.25	14.00	3.71	3.51	2.87	4.95	6.56	9.50	4.69	3.27
H3K4me3_histone_1513	A01	24344622	24345023	Intergenic	Intergenic	16019	None	0.15	0.35	24.23	20.37	10.99	44.45	41.01	39.63	41.07	41.03	44.52	37.98	NA	NA	NA	NA	NA	NA	NA	NA	NA	NA	NA	NA
H3K4me3_histone_1514	A01	24359950	24361064	exon	exon (BnaA01T0264100ZS, exon 2 of 14)	334	BnaA01G0264100ZS	0.9	0.95	24.03	15.57	16.99	138.26	152.68	147.98	144.98	149.48	152.42	135.93	0.07	0.17	23.78	0.28	5.88	25.90	19.85	19.62	18.15	17.18	21.40	19.99
H3K4me3_histone_1515	A01	24364960	24365629	promoter-TSS	promoter-TSS (BnaA01T0264200ZS)	-8	BnaA01G0264200ZS	0.9	0.95	24.24	2.63	16.06	86.31	101.78	96.22	89.84	94.05	89.43	85.59	0.08	0.19	24.87	5.92	3.04	7.20	9.12	7.34	6.76	5.86	3.92	5.43
H3K4me3_histone_1516	A01	24390876	24392168	promoter-TSS	promoter-TSS (BnaA01T0264700ZS)	402	BnaA01G0264700ZS	0.57	0.74	23.13	2.91	45.36	257.26	237.06	235.43	249.01	247.74	244.21	264.34	0.07	0.17	23.10	5.67	0.67	1.12	1.78	1.31	0.93	1.03	0.52	1.34
H3K4me3_histone_1517	A01	24398085	24399191	exon	exon (BnaA01T0264800ZS, exon 2 of 6)	363	BnaA01G0264800ZS	0.87	0.93	22.7	20.34	11.02	215.24	210.58	210.94	214.51	207.49	221.26	208.78	0.06	0.15	26.05	2.04	0.46	1.65	1.48	1.13	1.32	1.08	1.00	1.08
H3K4me3_histone_1518	A01	24406094	24406367	intron	intron (BnaA01T0265100ZS, intron 1 of 2)	452	BnaA01G0265100ZS	0.3	0.52	25.63	12.77	5.04	8.89	14.4	10.46	14.48	15.47	14.54	7.99	0.04	0.12	22.14	15.86	4.25	4.56	5.36	5.17	8.97	8.25	3.19	5.24
H3K4me3_histone_1519	A01	24413546	24414303	Intergenic	Intergenic	-2947	None	0.21	0.42	26.26	25.86	25.19	133.8	152.32	139.2	110.6	126.11	123.92	126.87	NA	NA	NA	NA	NA	NA	NA	NA	NA	NA	NA	NA
H3K4me3_histone_1520	A01	24418568	24419288	promoter-TSS	promoter-TSS (BnaA01T0265300ZS)	-45	BnaA01G0265300ZS	0.22	0.44	26.16	21.36	21.25	143.09	124.8	138.56	142.67	134.21	136.02	152.33	0.03	0.11	26.55	3.98	1.41	5.61	6.56	5.83	4.99	5.10	4.59	4.16
H3K4me3_histone_1521	A01	24445565	24446593	promoter-TSS	promoter-TSS (BnaA01T0265400ZS)	9	BnaA01G0265400ZS	0.81	0.89	23.59	10.63	12.51	180.68	181.62	194.8	181.57	173.41	196.57	188.11	0.81	1.00	24.58	8.79	3.40	10.76	9.08	9.27	7.61	8.48	6.92	6.26
H3K4me3_histone_1522	A01	24458799	24462948	promoter-TSS	promoter-TSS (BnaA01T0265500ZS)	-47	BnaA01G0265500ZS	0	0	22.55	3.38	135.69	830.38	740.7	684.81	630.64	582.23	628.87	834.84	0.00	0.00	23.63	0.70	52.12	151.22	85.92	68.13	51.60	61.63	65.85	126.61
H3K4me3_histone_1523	A01	24484679	24485779	intron	intron (BnaA01T0265800ZS, intron 1 of 2)	398	BnaA01G0265800ZS	0	0	24.44	22.53	64.7	379.3	300.95	256.58	280.48	281.65	363.84	368.03	0.00	0.00	24.40	23.15	65.04	183.33	71.86	56.14	59.09	74.86	111.47	180.83
H3K4me3_histone_1524	A01	24564163	24565707	exon	exon (BnaA01T0266000ZS.1, exon 1 of 5)	695	BnaA01G0266000ZS	0.12	0.31	21.65	20.45	55.97	257.88	264.38	218.97	212.16	259.88	266.25	202.13	0.00	0.01	21.97	18.00	5.24	20.33	13.72	13.35	18.87	21.07	18.66	17.53
H3K4me3_histone_1525	A01	24619558	24620570	promoter-TSS	promoter-TSS (BnaA01T0266400ZS)	-494	BnaA01G0266400ZS	0	0	23.86	17.8	53.56	135.12	73.25	101.22	129.65	159.85	172.72	112.1	0.00	0.00	24.18	16.58	12.45	5.66	2.00	8.05	13.63	23.52	22.61	5.31
H3K4me3_histone_1526	A01	24625315	24626679	exon	exon (BnaA01T0266500ZS, exon 1 of 2)	245	BnaA01G0266500ZS	0.24	0.46	24.18	9.08	24.22	142.31	140.73	158.98	157.75	145.48	151.06	163.62	0.00	0.02	23.33	19.03	6.56	14.00	12.70	12.30	14.93	18.36	22.67	16.59
H3K4me3_histone_1527	A01	24630515	24631562	intron	intron (BnaA01T0266600ZS, intron 1 of 11)	358	BnaA01G0266600ZS	0.49	0.68	24.16	16.81	33.01	200.89	224.21	225.96	215.77	216.32	244.7	205.71	0.00	0.01	25.28	7.98	1.16	4.49	6.59	5.91	6.16	5.19	5.19	4.13
H3K4me3_histone_1528	A01	24643426	24644064	promoter-TSS	promoter-TSS (BnaA01T0266700ZS)	-295	BnaA01G0266700ZS	0.73	0.84	23.7	13.01	9.67	57.26	68.24	63.83	61.02	60.13	62.68	55.3	0.57	0.83	22.86	8.38	2.20	5.13	4.46	4.93	6.53	2.62	4.13	6.30
H3K4me3_histone_1529	A01	24693791	24694185	TTS	TTS (BnaA01T0267000ZS)	649	BnaA01G0267000ZS	0.03	0.12	24.79	15.34	10.75	17.88	18.97	22.85	26.94	33.29	27.26	12.81	0.00	0.01	23.52	12.75	6.24	4.53	10.42	13.45	13.96	15.10	8.59	6.33
H3K4me3_histone_1530	A01	24701982	24703142	exon	exon (BnaA01T0267100ZS, exon 1 of 4)	308	BnaA01G0267100ZS	0.13	0.32	24.08	10.97	16.49	47.23	57.28	73.61	58.42	68.28	47.69	49.88	0.46	0.71	24.14	14.76	1.54	7.53	9.21	9.52	10.00	10.18	10.83	8.26
H3K4me3_histone_1531	A01	24714064	24715089	intron	intron (BnaA01T0267200ZS.1, intron 1 of 20)	336	BnaA01G0267200ZS	0	0.03	22.1	19.79	32.25	237.45	232.51	212.1	224.03	251.74	272.15	231.86	0.00	0.00	23.97	15.08	3.08	9.50	9.71	11.56	12.85	14.40	12.67	8.42
H3K4me3_histone_1532	A01	24722389	24722980	Intergenic	Intergenic	-4066	None	0.11	0.29	24.58	18.56	15.73	72.25	59.18	59.17	63.05	68.14	81.31	64.48	NA	NA	NA	NA	NA	NA	NA	NA	NA	NA	NA	NA
H3K4me3_histone_1533	A01	24729170	24729555	intron	intron (BnaA01T0267300ZS, intron 3 of 3)	2612	BnaA01G0267300ZS	0.57	0.74	26.35	2.47	11.34	39	46.78	40.61	36.75	35.08	37.3	32.63	0.80	1.00	24.29	17.75	0.02	0.00	0.02	0.00	0.02	0.02	0.02	0.00
H3K4me3_histone_1534	A01	24748914	24749903	intron	intron (BnaA01T0267600ZS, intron 1 of 4)	362	BnaA01G0267600ZS	0.33	0.55	24.32	19.5	14.13	62.73	63.09	55.86	47.54	70.08	68.1	60.46	0.25	0.44	21.62	15.90	0.65	1.88	1.74	1.97	2.42	2.72	1.91	1.46
H3K4me3_histone_1535	A01	24796047	24797226	exon	exon (BnaA01T0267900ZS.7, exon 1 of 14)	177	BnaA01G0267900ZS	0.93	0.97	23.88	1.82	21.56	105.13	114.17	104.81	92.83	110.8	90.52	92.8	0.00	0.01	22.68	18.95	2.69	12.07	9.27	8.49	9.65	11.68	11.06	9.16
H3K4me3_histone_1536	A01	24805372	24806108	exon	exon (BnaA01T0268000ZS, exon 1 of 14)	400	BnaA01G0268000ZS	0.09	0.25	22.73	20.24	26.87	163.12	139.79	141.28	157.7	164.87	176.69	172.71	0.00	0.00	25.00	17.21	0.88	1.85	1.76	1.82	2.23	3.07	3.18	2.07
H3K4me3_histone_1537	A01	24821146	24821627	Intergenic	Intergenic	11634	None	0.33	0.55	21.28	12.23	6.2	24.87	30.96	29.92	30.28	30.35	27.62	26.59	NA	NA	NA	NA	NA	NA	NA	NA	NA	NA	NA	NA
H3K4me3_histone_1538	A01	24842074	24842672	promoter-TSS	promoter-TSS (BnaA01T0268300ZS)	99	BnaA01G0268300ZS	0.35	0.56	25.44	17.2	10.72	56.65	62.48	58.11	59.36	60.22	69.37	51.84	0.88	1.00	24.33	9.92	2.38	13.07	12.20	12.67	12.84	11.68	12.86	10.42
H3K4me3_histone_1539	A01	24859410	24860433	exon	exon (BnaA01T0268400ZS, exon 1 of 27)	229	BnaA01G0268400ZS	0	0	21.95	18.62	31.02	206.23	183.5	173.06	196.99	220.15	220.63	192.38	0.07	0.16	25.84	6.20	2.05	7.89	7.03	7.75	6.67	6.25	4.78	5.51
H3K4me3_histone_1540	A01	24874054	24875065	exon	exon (BnaA01T0268500ZS, exon 1 of 6)	225	BnaA01G0268500ZS	0.53	0.71	25.46	13.3	41.46	246.28	232.64	239.57	269.17	262.81	288.45	270.66	0.54	0.80	22.48	11.63	1.74	6.60	8.72	8.23	8.03	8.17	6.21	6.71
H3K4me3_histone_1541	A01	24876712	24877253	exon	exon (BnaA01T0268600ZS, exon 1 of 1)	303	BnaA01G0268600ZS	0.72	0.84	23.57	2.41	16.21	39.47	30.96	33.79	36.74	37.01	30.3	49.98	0.15	0.30	25.36	4.83	0.98	2.19	1.86	1.29	1.43	1.15	0.47	1.30
H3K4me3_histone_1542	A01	24888765	24889527	TTS	TTS (BnaA01T0268700ZS)	268	BnaA01G0268700ZS	0.59	0.75	23.07	22.07	19.5	112.24	125.03	103.94	118.22	119.78	100.23	101.09	0.03	0.11	22.41	8.46	2.96	5.10	5.95	6.42	8.21	3.83	3.84	7.66
H3K4me3_histone_1543	A01	24897850	24899152	promoter-TSS	promoter-TSS (BnaA01T0268800ZS)	-188	BnaA01G0268800ZS	0.29	0.51	23.49	0.19	19.44	212.23	203.9	218.48	216.29	229.24	228.29	213.81	0.15	0.29	24.94	7.47	1.59	4.49	4.63	5.25	5.05	3.65	3.24	3.58
H3K4me3_histone_1544	A01	24912808	24914427	exon	exon (BnaA01T0269000ZS, exon 1 of 8)	401	BnaA01G0269000ZS	0.82	0.9	25.01	8.82	101.08	365.28	319.32	348.7	416.03	390.09	410.27	394.17	0.59	0.86	24.16	8.04	2.89	24.69	28.41	25.85	27.84	26.80	26.45	27.72
H3K4me3_histone_1545	A01	24917465	24919233	exon	exon (BnaA01T0269100ZS, exon 1 of 2)	623	BnaA01G0269100ZS	0.01	0.04	27.34	13.86	62.59	336.64	322.33	362.19	409.06	400.37	416.03	371.08	0.06	0.14	21.00	15.97	1.97	10.31	9.75	10.95	12.24	12.37	10.52	10.21
H3K4me3_histone_1546	A01	24924658	24925095	exon	exon (BnaA01T0269200ZS, exon 4 of 4)	1270	BnaA01G0269200ZS	0.04	0.15	21.86	7.29	10.29	13.42	15.4	23.07	9.87	16.05	11.93	23.43	0.03	0.11	24.16	0.78	0.04	0.00	0.06	0.00	0.00	0.00	0.00	0.00
H3K4me3_histone_1547	A01	24945456	24946043	exon	exon (BnaA01T0269400ZS, exon 1 of 8)	150	BnaA01G0269400ZS	0.41	0.61	26.69	20.82	26.19	93.53	89.98	98.87	88.86	89.36	116.08	122.2	1.00	1.00	23.30	15.21	4.24	7.74	10.72	10.84	10.01	11.83	11.85	10.82
H3K4me3_histone_1548	A01	24956707	24956977	Intergenic	Intergenic	8095	None	0.03	0.13	24.1	3.56	6.87	10.99	14.75	14.33	7.16	9.27	7.78	16.67	NA	NA	NA	NA	NA	NA	NA	NA	NA	NA	NA	NA
H3K4me3_histone_1549	A01	24962597	24962877	Intergenic	Intergenic	2200	None	0.32	0.54	25.86	25.68	5.76	19.55	19.42	23.07	12.31	14.97	19.13	18.81	NA	NA	NA	NA	NA	NA	NA	NA	NA	NA	NA	NA
H3K4me3_histone_1550	A01	24963629	24965168	intron	intron (BnaA01T0269500ZS, intron 2 of 2)	539	BnaA01G0269500ZS	0.5	0.68	22.81	12.13	51.36	232.64	256.38	258.86	245.78	233.42	222.95	182.43	0.01	0.06	24.07	7.06	15.69	28.97	55.47	39.42	39.12	28.51	30.80	29.61
H3K4me3_histone_1551	A01	25021940	25022532	TTS	TTS (BnaA01T0269900ZS)	362	BnaA01G0269900ZS	0.39	0.6	24.73	8.73	12.58	46.96	28.49	40.76	42.11	31.26	31.8	44.75	0.13	0.27	23.12	0.21	1.62	4.23	1.87	2.58	2.73	3.48	2.42	2.77
H3K4me3_histone_1552	A01	25032837	25034090	promoter-TSS	promoter-TSS (BnaA01T0270000ZS)	-190	BnaA01G0270000ZS	0.02	0.09	26.95	11.4	40.53	199.32	213.89	216.5	263.37	245.28	222.08	215.08	0.04	0.12	22.91	13.59	0.48	0.27	0.23	0.41	0.77	0.56	0.14	0.16
H3K4me3_histone_1553	A01	25062413	25062718	Intergenic	Intergenic	-4839	None	0.03	0.13	21.66	17.33	24.05	94.5	80.03	91.93	106.53	118.17	98	110.15	NA	NA	NA	NA	NA	NA	NA	NA	NA	NA	NA	NA
H3K4me3_histone_1554	A01	25081813	25082984	intron	intron (BnaA01T0270400ZS, intron 10 of 10)	4864	BnaA01G0270400ZS	0.03	0.14	22.32	2.65	59.65	604.96	535.12	535.14	513.95	502.32	562.8	593.18	0.06	0.15	20.94	16.54	0.46	1.42	1.23	1.32	1.82	1.58	1.49	0.94
H3K4me3_histone_1555	A01	25086269	25087452	exon	exon (BnaA01T0270400ZS, exon 1 of 11)	402	BnaA01G0270400ZS	0.05	0.18	22.95	16.38	20.66	167.98	153.09	162.7	185.86	179.77	181.23	165.59	0.06	0.15	20.94	16.54	0.46	1.42	1.23	1.32	1.82	1.58	1.49	0.94
H3K4me3_histone_1556	A01	25097417	25098503	promoter-TSS	promoter-TSS (BnaA01T0270600ZS)	337	BnaA01G0270600ZS	0.16	0.36	25.34	4.95	20.74	118.57	122.88	140.56	114.39	116.66	113.92	118.25	0.00	0.00	22.57	4.88	1.55	1.57	2.36	1.51	0.39	0.29	0.00	2.40
H3K4me3_histone_1557	A01	25106084	25107451	exon	exon (BnaA01T0270800ZS.2, exon 1 of 3)	322	BnaA01G0270800ZS	0.02	0.09	24.42	14.94	25.21	216.25	216.22	232.3	228.44	244.27	233.16	207.54	0.00	0.00	25.92	12.56	1.76	5.96	5.23	7.14	7.56	7.32	5.91	4.49
H3K4me3_histone_1558	A01	25120605	25120931	Intergenic	Intergenic	-4459	None	0.13	0.32	23.71	10.21	4.66	12.34	17.59	20.7	17.57	18.37	13.93	14.46	NA	NA	NA	NA	NA	NA	NA	NA	NA	NA	NA	NA
H3K4me3_histone_1559	A01	25125088	25125678	exon	exon (BnaA01T0270900ZS, exon 2 of 5)	156	BnaA01G0270900ZS	0.03	0.13	25.34	1.97	13.2	48.16	49.75	44.37	42.25	39.38	29.94	52.74	0.21	0.39	24.38	8.42	0.07	0.00	0.00	0.00	0.07	0.00	0.05	0.00
H3K4me3_histone_1560	A01	25126174	25126772	exon	exon (BnaA01T0270900ZS, exon 5 of 5)	1246	BnaA01G0270900ZS	0.18	0.38	23.67	6.08	12.42	33.6	27.64	44.4	25.16	31.28	19.64	35.86	0.21	0.39	24.38	8.42	0.07	0.00	0.00	0.00	0.07	0.00	0.05	0.00
H3K4me3_histone_1561	A01	25135333	25136275	exon	exon (BnaA01T0271000ZS, exon 1 of 8)	352	BnaA01G0271000ZS	0.6	0.76	25.32	0.78	16.37	99.52	106.81	101.38	90.44	94.88	90.27	92.64	0.00	0.01	26.36	3.42	3.78	20.23	24.69	21.86	19.19	19.68	17.25	20.06
H3K4me3_histone_1562	A01	25140776	25141470	intron	intron (BnaA01T0271100ZS, intron 1 of 6)	274	BnaA01G0271100ZS	0.83	0.9	22.41	10.78	23.31	100.27	123.58	115.24	99.09	108.03	93.71	99.53	0.00	0.00	25.43	16.79	4.50	26.10	26.75	26.08	29.07	32.33	32.60	26.79
H3K4me3_histone_1563	A01	25148015	25150268	exon	exon (BnaA01T0271200ZS, exon 1 of 1)	1153	BnaA01G0271200ZS	0	0.01	22.14	21.83	89.52	409.5	369.96	308.42	338.18	399.2	466.84	381.68	0.00	0.00	23.69	17.84	56.94	25.98	3.96	4.13	29.29	96.04	87.72	22.14
H3K4me3_histone_1564	A01	25153570	25155171	exon	exon (BnaA01T0271300ZS.1, exon 1 of 7)	491	BnaA01G0271300ZS	0.02	0.1	25.71	15.18	76.11	333.7	338.81	347.66	411.54	404.47	463.87	373.59	0.58	0.84	23.96	9.66	2.49	12.42	11.18	11.24	11.34	10.64	10.40	8.92
H3K4me3_histone_1565	A01	25160615	25161283	TTS	TTS (BnaA01T0271400ZS)	-6088	BnaA01G0271400ZS	0.35	0.57	25.7	4.82	11.51	61.54	61.72	70.38	63.3	59.04	61.88	66.11	0.74	1.00	24.15	3.32	0.38	2.37	2.39	2.53	2.53	2.28	2.70	2.15
H3K4me3_histone_1566	A01	25162794	25163201	intron	intron (BnaA01T0271400ZS, intron 3 of 3)	5423	BnaA01G0271400ZS	0.13	0.32	21.52	7.29	6.65	23.48	27.18	25.55	21.73	21.37	17.82	27.31	0.74	1.00	24.15	3.32	0.38	2.37	2.39	2.53	2.53	2.28	2.70	2.15
H3K4me3_histone_1567	A01	25166616	25166976	intron	intron (BnaA01T0271400ZS, intron 1 of 3)	1624	BnaA01G0271400ZS	0.01	0.06	25.2	6.14	8.34	23.4	37.84	32.96	29.34	26.84	22.92	25.31	0.74	1.00	24.15	3.32	0.38	2.37	2.39	2.53	2.53	2.28	2.70	2.15
H3K4me3_histone_1568	A01	25192524	25192999	intron	intron (BnaA01T0271500ZS, intron 4 of 5)	5258	BnaA01G0271500ZS	0.01	0.05	26.22	16.57	23.79	105.79	105.69	104.2	112.56	124.32	144.2	115.9	0.97	1.00	24.01	23.09	0.13	0.39	0.27	0.33	0.25	0.30	0.21	0.33
H3K4me3_histone_1569	A01	25203224	25204584	promoter-TSS	promoter-TSS (BnaA01T0271600ZS)	76	BnaA01G0271600ZS	0.01	0.07	20.56	11.54	26.09	164.31	175.24	198.32	186.85	177.54	156.86	174.38	0.06	0.14	22.09	7.97	0.54	0.62	1.20	1.41	1.03	0.74	0.63	1.02
H3K4me3_histone_1570	A01	25206315	25207600	intron	intron (BnaA01T0271700ZS, intron 1 of 2)	359	BnaA01G0271700ZS	0.48	0.67	23.85	2.25	19.51	203.18	184.57	192.91	183.88	195.59	181.01	189.4	0.00	0.00	22.42	14.22	13.14	29.87	38.28	42.24	53.35	51.64	42.57	32.63
H3K4me3_histone_1571	A01	25224172	25224554	exon	exon (BnaA01T0271900ZS, exon 1 of 1)	557	BnaA01G0271900ZS	0.25	0.47	22.81	4.79	6.43	7.93	8.01	12.72	4.86	8.32	4.76	9.43	1.00	1.00	24.10	20.60	0.00	0.00	0.00	0.00	0.00	0.00	0.00	0.00
H3K4me3_histone_1572	A01	25242116	25243491	intron	intron (BnaA01T0272000ZS, intron 4 of 6)	12387	BnaA01G0272000ZS	0.92	0.96	23.88	12.45	16.14	249.11	247.31	252.77	240.47	251.95	254.06	246.54	0.43	0.67	23.97	11.37	0.34	1.22	0.98	1.05	1.17	1.03	0.82	0.76
H3K4me3_histone_1573	A01	25285146	25286427	intron	intron (BnaA01T0272200ZS, intron 2 of 10)	315	BnaA01G0272200ZS	0.54	0.72	22.93	5.44	21.5	213.21	202.71	205.12	188.92	201.54	198.04	218.69	0.02	0.07	25.15	6.97	1.93	7.57	8.89	8.94	8.14	7.60	6.31	5.98
H3K4me3_histone_1574	A01	25379947	25380729	exon	exon (BnaA01T0272900ZS, exon 1 of 5)	157	BnaA01G0272900ZS	0.92	0.96	25.18	6.38	13.33	124.13	130.27	133.41	127.2	132.05	130.05	131.53	0.00	0.02	25.22	1.81	0.81	3.01	3.58	2.40	2.44	2.27	2.18	3.08
H3K4me3_histone_1575	A01	25387550	25388396	intron	intron (BnaA01T0273200ZS, intron 3 of 12)	2917	BnaA01G0273200ZS	0.9	0.95	23.09	11.33	19.88	95.57	120.24	110.31	101.52	102.24	102.17	91.83	0.00	0.01	26.93	1.77	0.51	1.92	2.01	1.61	1.50	1.32	1.07	1.60
H3K4me3_histone_1576	A01	25397780	25398730	promoter-TSS	promoter-TSS (BnaA01T0273200ZS)	-627	BnaA01G0273200ZS	0.29	0.51	26.44	25.6	33.1	125.51	125.91	122.4	100.38	105.35	94.96	98.19	0.00	0.01	26.93	1.77	0.51	1.92	2.01	1.61	1.50	1.32	1.07	1.60
H3K4me3_histone_1577	A01	25402703	25404031	exon	exon (BnaA01T0273300ZS, exon 1 of 9)	119	BnaA01G0273300ZS	0.02	0.11	24.53	2.58	36.66	211.04	209.57	205.38	195.67	175.8	184.83	237.4	0.58	0.84	25.11	2.69	1.14	4.92	4.78	4.89	4.08	4.00	4.75	3.64
H3K4me3_histone_1578	A01	25405724	25406547	TTS	TTS (BnaA01T0273300ZS)	2887	BnaA01G0273300ZS	0.33	0.55	24.31	11.72	8.29	36.97	42.93	52.06	45.56	47.93	41.99	41.61	0.58	0.84	25.11	2.69	1.14	4.92	4.78	4.89	4.08	4.00	4.75	3.64
H3K4me3_histone_1579	A01	25408714	25409539	TTS	TTS (BnaA01T0273400ZS)	2733	BnaA01G0273400ZS	0.21	0.42	25	6.49	14.88	43.81	62.01	62.65	59.11	49.39	61.45	57.86	0.25	0.45	23.72	9.98	0.77	1.94	1.23	2.28	2.38	1.45	1.36	2.29
H3K4me3_histone_1580	A01	25410962	25411585	exon	exon (BnaA01T0273400ZS, exon 1 of 1)	586	BnaA01G0273400ZS	0	0.02	23.11	2.58	10.03	30.58	28.7	24.92	17.82	20.28	24.49	36.01	0.25	0.45	23.72	9.98	0.77	1.94	1.23	2.28	2.38	1.45	1.36	2.29
H3K4me3_histone_1581	A01	25411725	25411999	promoter-TSS	promoter-TSS (BnaA01T0273400ZS)	-3	BnaA01G0273400ZS	0.36	0.57	23.61	6.21	3.09	5.68	4.23	8.69	4.94	2.83	3.07	4.93	0.25	0.45	23.72	9.98	0.77	1.94	1.23	2.28	2.38	1.45	1.36	2.29
H3K4me3_histone_1582	A01	25415318	25417232	promoter-TSS	promoter-TSS (BnaA01T0273500ZS)	-240	BnaA01G0273500ZS	0.32	0.54	23.36	8.86	32.7	210.12	230.69	236.17	198.74	202.5	219.15	224.61	0.35	0.57	21.90	21.17	2.99	4.53	7.45	5.33	6.15	7.91	9.60	5.63
H3K4me3_histone_1583	A01	25417949	25419183	TTS	TTS (BnaA01T0273600ZS)	441	BnaA01G0273600ZS	0.02	0.09	25.11	2.41	18.16	134.55	142.63	142.31	131.44	124.71	120.27	131.24	0.00	0.01	24.26	2.51	0.25	0.18	0.46	0.05	0.00	0.10	0.05	0.26
H3K4me3_histone_1584	A01	25425536	25426939	intron	intron (BnaA01T0273900ZS, intron 1 of 7)	210	BnaA01G0273900ZS	0.37	0.59	22.19	6.28	21.89	233.04	238.32	244.14	225.32	227.06	229.28	242.45	0.05	0.13	22.57	19.37	0.94	3.37	2.40	1.96	2.32	2.77	2.18	2.20
H3K4me3_histone_1585	A01	25430541	25431261	intron	intron (BnaA01T0274000ZS, intron 1 of 2)	299	BnaA01G0274000ZS	0.03	0.13	26.02	12.74	20.01	48.98	31.66	61.94	63.83	64.97	65.24	51.88	0.00	0.00	23.71	13.83	6.95	2.63	1.50	7.84	14.30	12.57	7.18	3.00
H3K4me3_histone_1586	A01	25455726	25456456	exon	exon (BnaA01T0274200ZS, exon 1 of 2)	143	BnaA01G0274200ZS	0.76	0.86	22.47	5.69	22.74	119.72	125.69	122.22	120.57	115.67	125.44	136.13	0.42	0.66	23.61	9.20	1.55	3.94	6.19	5.73	5.65	5.03	4.86	5.15
H3K4me3_histone_1587	A01	25482748	25483508	Intergenic	Intergenic	-7045	None	0	0.01	23.69	5.25	25.73	79.8	114.54	96.67	71.32	72.25	68.07	89.3	NA	NA	NA	NA	NA	NA	NA	NA	NA	NA	NA	NA
H3K4me3_histone_1588	A01	25493627	25494408	exon	exon (BnaA01T0274500ZS, exon 1 of 11)	266	BnaA01G0274500ZS	0.21	0.42	24.98	17.8	29.98	210.34	215.21	194.23	227.08	214.78	246.78	225.66	0.23	0.42	27.06	8.42	1.12	7.80	7.71	8.55	7.90	7.81	7.27	6.51
H3K4me3_histone_1589	A01	25516707	25517178	exon	exon (BnaA01T0274700ZS.1, exon 1 of 10)	158	BnaA01G0274700ZS	0	0.02	27.14	26.33	16.04	66.79	61.69	49.21	41.3	45.44	43.58	59.89	0.01	0.05	25.22	4.54	1.43	4.83	4.85	4.87	3.81	3.76	2.57	3.84
H3K4me3_histone_1590	A01	25520561	25521367	exon	exon (BnaA01T0274700ZS, exon 1 of 11)	167	BnaA01G0274700ZS	0.32	0.54	24.37	19.64	27.74	243.23	225.26	239.78	220.9	245.07	261.11	235	0.01	0.05	25.22	4.54	1.43	4.83	4.85	4.87	3.81	3.76	2.57	3.84
H3K4me3_histone_1591	A01	25567082	25567764	intron	intron (BnaA01T0274900ZS, intron 1 of 12)	211	BnaA01G0274900ZS	0.18	0.39	25.08	13.21	11.97	106.36	91.61	114.59	110.72	110.65	108.53	108.12	0.00	0.00	25.76	1.71	3.45	12.13	11.07	8.64	7.45	6.41	6.13	9.47
H3K4me3_histone_1592	A01	25580782	25581620	intron	intron (BnaA01T0275100ZS, intron 1 of 8)	194	BnaA01G0275100ZS	0.03	0.14	23.42	15.85	28.94	119.84	135.68	141.92	146.06	155.53	162.77	111.48	0.00	0.00	23.64	12.45	3.51	3.02	6.18	7.80	9.55	9.46	5.15	3.72
H3K4me3_histone_1593	A01	25596614	25597380	promoter-TSS	promoter-TSS (BnaA01T0275300ZS)	63	BnaA01G0275300ZS	0.15	0.35	22.52	6.37	14.83	83.8	81.72	89.18	72.28	66.79	65.06	86.44	0.93	1.00	23.51	20.91	0.44	1.64	1.72	1.58	1.49	1.66	1.47	1.30
H3K4me3_histone_1594	A01	25601126	25601771	Intergenic	Intergenic	-1844	None	0.16	0.36	24.09	24.01	13.39	76.15	66.43	61.31	55.51	61.15	60.55	60.09	NA	NA	NA	NA	NA	NA	NA	NA	NA	NA	NA	NA
H3K4me3_histone_1595	A01	25603281	25604235	intron	intron (BnaA01T0275400ZS, intron 1 of 11)	466	BnaA01G0275400ZS	0.01	0.05	24.88	16.97	27.37	196.01	182.42	180.64	210.41	211.25	218.36	197.15	0.00	0.00	24.78	13.08	2.86	8.15	10.46	11.28	12.38	13.74	11.44	8.12
H3K4me3_histone_1596	A01	25607693	25608971	TTS	TTS (BnaA01T0275400ZS)	601	BnaA01G0275400ZS	0.68	0.81	24.61	20.56	21.7	162.45	125.01	144.72	136.14	148.38	153.34	155.97	0.00	0.00	24.78	13.08	2.86	8.15	10.46	11.28	12.38	13.74	11.44	8.12
H3K4me3_histone_1597	A01	25627688	25628666	promoter-TSS	promoter-TSS (BnaA01T0275700ZS)	-52	BnaA01G0275700ZS	0.78	0.87	24.96	17.27	49.42	366.55	395.09	356.21	364.77	387.03	362.51	361.81	0.49	0.75	24.32	14.63	2.00	6.71	5.19	4.24	6.65	5.91	4.70	5.30
H3K4me3_histone_1598	A01	25635092	25636151	exon	exon (BnaA01T0275800ZS, exon 2 of 12)	311	BnaA01G0275800ZS	0.59	0.75	22.74	1.03	35.94	272.59	249.33	264.67	280.03	283.28	289.5	249.77	0.00	0.00	24.88	10.99	8.58	10.56	13.01	26.78	24.24	19.81	15.28	10.12
H3K4me3_histone_1599	A01	25641957	25642284	Intergenic	Intergenic	-6188	None	0.05	0.17	24.38	10.71	7.37	2.23	3.07	9.41	11.08	3.8	0.93	1.27	NA	NA	NA	NA	NA	NA	NA	NA	NA	NA	NA	NA
H3K4me3_histone_1600	A01	25680184	25681087	intron	intron (BnaA01T0276300ZS, intron 2 of 10)	405	BnaA01G0276300ZS	0.08	0.25	22.37	3.4	33.53	163.98	166.48	151.31	149.62	152.8	158.16	192.38	0.00	0.01	27.51	3.74	2.48	13.57	15.18	13.68	13.80	12.23	11.97	12.79
H3K4me3_histone_1601	A01	25712883	25713732	intron	intron (BnaA01T0276500ZS, intron 1 of 4)	1783	BnaA01G0276500ZS	0.77	0.87	21.98	16.18	14.14	111.29	102.98	115.44	107.09	109.32	100.32	101.72	0.00	0.00	24.41	10.45	1.02	2.55	3.62	4.27	4.68	3.56	3.01	2.64
H3K4me3_histone_1602	A01	25728624	25730611	promoter-TSS	promoter-TSS (BnaA01T0276600ZS)	-472	BnaA01G0276600ZS	0.95	0.97	23.52	9.36	26.78	311.77	292.31	315.08	300.63	300.56	315.54	296.38	0.16	0.31	22.26	4.35	1.29	7.28	8.96	7.71	8.22	8.29	8.80	7.84
H3K4me3_histone_1603	A01	25757193	25758228	exon	exon (BnaA01T0277000ZS, exon 2 of 9)	392	BnaA01G0277000ZS	0.58	0.74	23.87	4.6	25	165.7	181.36	153.76	172.21	133.01	146.89	165.77	0.00	0.00	24.60	6.33	17.89	18.16	19.28	42.34	13.42	7.55	6.26	11.97
H3K4me3_histone_1604	A01	25805112	25806341	exon	exon (BnaA01T0277300ZS, exon 1 of 11)	437	BnaA01G0277300ZS	0	0.04	24.58	16.38	35.19	266.29	239.16	250	289.23	292.66	290.49	277.99	0.03	0.10	21.91	12.72	2.69	8.43	7.91	9.33	10.45	9.06	6.62	5.86
H3K4me3_histone_1605	A01	25809148	25809834	Intergenic	Intergenic	-3328	None	0.13	0.33	22.32	17.01	12.46	61.88	62.57	57.17	63.12	63.98	65.44	52.01	NA	NA	NA	NA	NA	NA	NA	NA	NA	NA	NA	NA
H3K4me3_histone_1606	A01	25814307	25815435	promoter-TSS	promoter-TSS (BnaA01T0277500ZS)	81	BnaA01G0277500ZS	0.54	0.72	23.51	16.09	19.7	172.16	201.53	185.39	197.52	190.21	195.99	178.09	0.07	0.16	22.84	15.16	2.57	11.60	12.99	14.25	14.98	16.33	14.49	11.34
H3K4me3_histone_1607	A01	25862864	25863856	intron	intron (BnaA01T0277800ZS.1, intron 1 of 17)	468	BnaA01G0277800ZS	0.03	0.13	26.02	21.18	36.12	202.63	179.86	156.42	165.83	186.57	198.41	189.2	0.00	0.00	22.81	19.89	7.70	17.76	6.01	6.14	8.21	13.21	15.63	10.71
H3K4me3_histone_1608	A01	25877632	25878533	promoter-TSS	promoter-TSS (BnaA01T0278000ZS)	-574	BnaA01G0278000ZS	0	0.01	26.81	1.08	28.89	107.24	114.5	92.29	68.66	75.39	67.99	86.84	0.00	0.02	25.79	25.53	2.39	6.53	3.94	3.15	3.03	3.11	2.20	5.24
H3K4me3_histone_1609	A01	25882956	25883875	exon	exon (BnaA01T0278100ZS, exon 2 of 12)	312	BnaA01G0278100ZS	0.56	0.73	25.2	0.61	11.91	120.72	118.32	118.63	119.3	110.86	114.13	113.47	0.00	0.01	27.25	8.67	1.24	3.42	4.55	5.48	5.21	5.01	4.47	3.92
H3K4me3_histone_1610	A01	25893496	25894220	promoter-TSS	promoter-TSS (BnaA01T0278300ZS)	-180	BnaA01G0278300ZS	0.28	0.5	25.83	1.71	15.39	178.25	178.52	163.23	169.14	169.38	154.03	166.61	0.55	0.81	24.07	5.01	2.27	5.52	5.49	6.25	4.04	5.20	3.98	4.00
H3K4me3_histone_1611	A01	25901528	25902854	exon	exon (BnaA01T0278500ZS, exon 1 of 2)	518	BnaA01G0278500ZS	0.1	0.28	25.52	9.63	16.36	112.17	102.02	127.54	133.7	109.81	116.48	119.89	0.00	0.00	23.64	4.13	12.15	28.88	40.07	25.47	21.48	13.81	19.66	28.04
H3K4me3_histone_1612	A01	25968642	25969172	Intergenic	Intergenic	2343	None	0.54	0.72	22.98	20.45	22.74	79.89	79.58	69.95	81.63	66.15	86.44	61.28	NA	NA	NA	NA	NA	NA	NA	NA	NA	NA	NA	NA
H3K4me3_histone_1613	A01	25974436	25974817	exon	exon (BnaA01T0279000ZS, exon 1 of 7)	251	BnaA01G0279000ZS	0.51	0.69	23.46	11.62	7.1	20.26	18.87	20.09	23	18.98	13.95	19.78	0.00	0.00	27.30	8.33	6.98	13.25	15.59	21.09	21.20	17.33	11.98	11.59
H3K4me3_histone_1614	A01	25986316	25986593	Intergenic	Intergenic	1432	None	0.45	0.65	25.26	21.42	3.82	11.06	10.59	8.12	9.55	10.19	7.66	14.19	NA	NA	NA	NA	NA	NA	NA	NA	NA	NA	NA	NA
H3K4me3_histone_1615	A01	25993534	25994571	Intergenic	Intergenic	-2827	None	0.33	0.55	21.77	10.36	9.3	35.99	34.56	45.51	41.31	39.21	33.28	42.99	NA	NA	NA	NA	NA	NA	NA	NA	NA	NA	NA	NA
H3K4me3_histone_1616	A01	26001812	26002411	exon	exon (BnaA01T0279500ZS, exon 3 of 4)	962	BnaA01G0279500ZS	0.06	0.21	21.48	8.83	14.41	39.04	44.47	47.02	47.87	40.96	44.47	55.76	0.31	0.53	27.13	1.13	0.23	0.35	0.41	0.20	0.05	0.03	0.04	0.18
H3K4me3_histone_1617	A01	26020705	26021589	exon	exon (BnaA01T0279800ZS, exon 1 of 3)	127	BnaA01G0279800ZS	0.04	0.17	22.57	22.19	27.85	198.49	221.14	176.26	190.67	196.76	230.22	192.98	0.00	0.01	22.93	4.23	101.60	539.40	612.61	507.43	509.52	472.90	491.75	645.33
H3K4me3_histone_1618	A01	26025311	26026045	intron	intron (BnaA01T0279900ZS, intron 1 of 13)	215	BnaA01G0279900ZS	0.12	0.31	24.89	5.73	10.45	44.2	33.28	43.21	42.96	43	41.28	36.91	0.00	0.00	24.09	13.35	2.02	0.45	0.91	2.85	4.32	3.67	2.45	0.70
H3K4me3_histone_1619	A01	26066478	26066882	promoter-TSS	promoter-TSS (BnaA01T0280100ZS)	-253	BnaA01G0280100ZS	0.05	0.19	25.73	4.23	6.81	28.4	37.56	35.07	24.48	31.48	29.28	27.8	0.73	1.00	24.40	21.48	0.89	2.19	1.16	0.88	0.71	1.29	1.24	0.92
H3K4me3_histone_1620	A01	26073864	26074140	Intergenic	Intergenic	-1062	None	0.05	0.18	25.06	10.82	5.04	2.51	6.88	9.61	7.47	7.12	4.71	3.02	NA	NA	NA	NA	NA	NA	NA	NA	NA	NA	NA	NA
H3K4me3_histone_1621	A01	26119457	26119678	exon	exon (BnaA01T0280600ZS, exon 1 of 7)	113	BnaA01G0280600ZS	0.34	0.56	22.81	6.28	3.89	6.29	7.74	10.48	4.81	7.83	3.85	6.62	0.98	1.00	22.87	11.46	0.03	0.15	0.12	0.16	0.15	0.15	0.13	0.16
H3K4me3_histone_1622	A01	26127603	26128011	intron	intron (BnaA01T0280600ZS, intron 5 of 6)	8353	BnaA01G0280600ZS	0.4	0.61	24.97	24.38	13.42	81.49	83.41	66.85	66.1	67.91	84.24	76.21	0.98	1.00	22.87	11.46	0.03	0.15	0.12	0.16	0.15	0.15	0.13	0.16
H3K4me3_histone_1623	A01	26143097	26144083	exon	exon (BnaA01T0280700ZS, exon 1 of 2)	230	BnaA01G0280700ZS	0.74	0.85	24.9	2.94	27.5	131.87	154.8	139.81	130.31	140.55	128.5	115.71	0.49	0.75	22.39	21.41	2.53	14.14	14.65	12.62	14.10	14.79	15.66	14.58
H3K4me3_histone_1624	A01	26162340	26163434	exon	exon (BnaA01T0281000ZS, exon 2 of 5)	428	BnaA01G0281000ZS	0.04	0.17	25.59	6.31	19.15	153.86	181.01	173.59	161.26	157.36	145.11	149.57	0.00	0.00	23.67	4.22	1.93	3.56	5.50	3.42	2.34	1.95	2.15	3.42
H3K4me3_histone_1625	A01	26186003	26186551	exon	exon (BnaA01T0281100ZS, exon 2 of 8)	727	BnaA01G0281100ZS	0.58	0.75	22.11	20.07	11.4	58.38	51.08	47	57.81	49.34	56.43	44.82	0.00	0.00	23.83	15.55	7.51	10.29	7.77	14.24	15.81	21.79	16.67	7.83
H3K4me3_histone_1626	A01	26198330	26198587	Intergenic	Intergenic	-1589	None	0.49	0.68	25.55	16.64	3.89	16	12.01	14.4	13.25	17.52	13.41	16.7	NA	NA	NA	NA	NA	NA	NA	NA	NA	NA	NA	NA
H3K4me3_histone_1627	A01	26213741	26214643	Intergenic	Intergenic	11385	None	0.71	0.83	23.02	8.96	21.2	82.82	102.35	98.81	107.38	88.75	105.75	99.17	NA	NA	NA	NA	NA	NA	NA	NA	NA	NA	NA	NA
H3K4me3_histone_1628	A01	26249608	26250383	Intergenic	Intergenic	9010	None	0	0.02	26.93	1.41	25.87	95.86	112.25	89.81	67.63	75.75	72.05	82.38	NA	NA	NA	NA	NA	NA	NA	NA	NA	NA	NA	NA
H3K4me3_histone_1629	A01	26276883	26278088	exon	exon (BnaA01T0281800ZS, exon 1 of 4)	233	BnaA01G0281800ZS	0.09	0.25	23.72	22.46	20.36	215.74	227.11	194.86	213.19	213.38	227.99	227.13	0.38	0.61	24.77	15.11	1.85	6.01	8.33	6.68	7.25	9.32	5.85	6.27
H3K4me3_histone_1630	A01	26295545	26296635	promoter-TSS	promoter-TSS (BnaA01T0282100ZS)	159	BnaA01G0282100ZS	0.02	0.1	21.39	10.26	17.05	68.39	77.57	81.74	69.73	67.7	56.82	62.32	0.04	0.12	23.75	12.56	0.16	0.21	0.00	0.00	0.00	0.00	0.00	0.21
H3K4me3_histone_1631	A01	26299931	26301170	promoter-TSS	promoter-TSS (BnaA01T0282300ZS)	-345	BnaA01G0282300ZS	0.01	0.06	25.22	15.2	59.54	285.41	282.49	296.07	349.55	342.22	378.94	301.54	0.07	0.17	26.82	8.78	5.48	11.06	17.40	18.44	20.54	16.70	16.08	13.07
H3K4me3_histone_1632	A01	26303943	26305399	exon	exon (BnaA01T0282500ZS, exon 1 of 4)	524	BnaA01G0282500ZS	0.01	0.08	26.42	12.1	40.08	114.4	126.13	158.36	165.26	166.28	184.71	124.81	0.00	0.00	22.78	12.28	9.24	10.66	16.14	20.08	27.89	18.25	12.98	9.64
H3K4me3_histone_1633	A01	26333281	26333887	intron	intron (BnaA01T0282900ZS, intron 2 of 9)	291	BnaA01G0282900ZS	0.16	0.36	25.04	21.86	17.01	117.38	114.65	104.39	102.19	111.47	105.17	101.07	0.02	0.09	25.43	15.15	2.26	9.74	9.95	11.27	12.19	13.54	13.44	10.02
H3K4me3_histone_1634	A01	26404697	26405573	exon	exon (BnaA01T0283200ZS, exon 1 of 5)	320	BnaA01G0283200ZS	0.06	0.2	22.75	3.25	24.18	123.75	116.82	107.04	96.04	95.78	107	139.29	0.00	0.02	23.67	0.56	2.94	8.45	3.80	5.19	3.60	3.44	5.66	8.47
H3K4me3_histone_1635	A01	26406042	26406382	exon	exon (BnaA01T0283200ZS, exon 4 of 5)	1397	BnaA01G0283200ZS	0	0.01	25.58	1.6	10.68	24.17	29.59	16.63	17.6	15.06	16.97	30.33	0.00	0.02	23.67	0.56	2.94	8.45	3.80	5.19	3.60	3.44	5.66	8.47
H3K4me3_histone_1636	A01	26469683	26470279	Intergenic	Intergenic	-1833	None	0.28	0.5	23.38	5.38	7.43	10.93	9.43	17.96	8.03	12.77	5.66	15.74	NA	NA	NA	NA	NA	NA	NA	NA	NA	NA	NA	NA
H3K4me3_histone_1637	A01	26497660	26498929	exon	exon (BnaA01T0284000ZS, exon 1 of 1)	102	BnaA01G0284000ZS	0.49	0.68	24.09	13.5	42.57	141.26	119.74	137.32	156.15	150.5	188.77	137.03	0.99	1.00	23.83	4.46	5.78	16.91	24.08	21.01	21.31	24.95	25.22	21.01
H3K4me3_histone_1638	A01	26506093	26506384	intron	intron (BnaA01T0284100ZS, intron 2 of 6)	2104	BnaA01G0284100ZS	0.12	0.31	25.63	10.74	7.93	2.16	3.15	3.53	8.3	8.96	11.52	1.71	0.00	0.00	25.15	13.99	17.30	14.78	14.52	37.56	35.41	39.72	41.25	12.80
H3K4me3_histone_1639	A01	26506436	26508563	exon	exon (BnaA01T0284100ZS, exon 2 of 7)	843	BnaA01G0284100ZS	0.01	0.05	23.08	19.28	64.08	225.47	197.49	201.3	225.16	243.6	295.34	186.45	0.00	0.00	25.15	13.99	17.30	14.78	14.52	37.56	35.41	39.72	41.25	12.80
H3K4me3_histone_1640	A01	26553165	26554230	promoter-TSS	promoter-TSS (BnaA01T0284300ZS)	66	BnaA01G0284300ZS	0.23	0.45	26.69	23.61	21.72	165.42	156.67	144.54	144.78	141.7	135.72	148.57	0.16	0.31	23.35	9.05	1.21	1.80	1.85	3.85	2.30	1.92	1.59	1.83
H3K4me3_histone_1641	A01	26563838	26564462	promoter-TSS	promoter-TSS (BnaA01T0284500ZS)	-286	BnaA01G0284500ZS	0.47	0.66	24.77	7.93	11.47	36.21	38.93	44.69	42.03	49.11	28.69	39.88	0.31	0.52	24.52	3.08	1.48	5.67	3.43	3.97	3.79	3.29	2.96	4.75
H3K4me3_histone_1642	A01	26568809	26569705	TTS	TTS (BnaA01T0284600ZS)	217	BnaA01G0284600ZS	0.15	0.35	22.44	6.37	29.22	131.49	136.24	134.58	131.58	135.57	139.19	165.05	0.82	1.00	23.89	4.69	0.29	0.57	0.75	0.43	0.67	0.50	0.47	0.68
H3K4me3_histone_1643	A01	26575130	26575403	TTS	TTS (BnaA01T0284700ZS)	6226	BnaA01G0284700ZS	0.52	0.7	24.79	16.63	4.81	15.44	9.42	16.04	12.23	15.99	13.33	16.68	0.92	1.00	23.65	16.62	0.17	0.78	0.97	1.02	0.86	1.05	0.94	0.73
H3K4me3_histone_1644	A01	26599826	26600862	intron	intron (BnaA01T0284900ZS, intron 1 of 1)	526	BnaA01G0284900ZS	0.18	0.38	21.44	15.68	15.27	81.29	81.63	87.31	90.37	91.72	84.94	69.5	0.00	0.00	22.97	11.96	11.44	13.39	24.87	26.01	40.34	25.89	18.71	20.51
H3K4me3_histone_1645	A01	26619373	26619725	exon	exon (BnaA01T0285000ZS, exon 2 of 8)	3433	BnaA01G0285000ZS	0.48	0.68	23.25	4.26	7.66	18.05	15.1	17.64	18.44	15.57	11.47	25.13	0.81	1.00	25.27	4.36	0.08	0.22	0.23	0.24	0.22	0.23	0.22	0.15
H3K4me3_histone_1646	A01	26632730	26633735	exon	exon (BnaA01T0285100ZS, exon 1 of 5)	149	BnaA01G0285100ZS	0.88	0.94	23.49	9.45	23.39	167.33	172.91	172.25	176.39	158.41	150.83	154.46	0.15	0.29	25.93	6.37	2.15	10.14	10.56	10.42	12.37	8.94	8.62	9.93
H3K4me3_histone_1647	A01	26695548	26696545	exon	exon (BnaA01T0285400ZS, exon 1 of 13)	126	BnaA01G0285400ZS	0.71	0.83	22.39	7.3	48.4	185.24	190.72	209.2	194.43	188.48	205.94	224.7	0.78	1.00	24.02	4.54	0.89	2.82	4.36	3.73	3.51	3.98	3.68	3.58
H3K4me3_histone_1648	A01	26727351	26728418	exon	exon (BnaA01T0285600ZS, exon 1 of 4)	545	BnaA01G0285600ZS	0.65	0.79	25.4	9.68	23.49	84.34	81.46	89.98	96.88	97.12	104.07	96.43	0.93	1.00	24.26	0.13	1.31	3.61	4.05	3.14	2.94	3.50	2.26	3.04
H3K4me3_histone_1649	A01	26772486	26773125	exon	exon (BnaA01T0286300ZS, exon 1 of 10)	162	BnaA01G0286300ZS	0.21	0.42	21.79	21.63	17.26	125.94	136.59	125.12	115.25	139.99	134.31	114.82	0.62	0.90	23.86	16.08	0.52	3.67	3.18	3.72	3.84	4.22	4.11	3.46
H3K4me3_histone_1650	A01	26777288	26777870	Intergenic	Intergenic	-4612	None	0.66	0.8	23.83	15.81	10.89	27.38	36.87	35.42	34.78	34.36	37.27	32.25	NA	NA	NA	NA	NA	NA	NA	NA	NA	NA	NA	NA
H3K4me3_histone_1651	A01	26826556	26827125	intron	intron (BnaA01T0286800ZS, intron 1 of 10)	105	BnaA01G0286800ZS	0	0.02	27.14	25.72	26.18	140.01	133.86	116.52	99.27	105.86	112.13	118.39	0.35	0.58	24.89	7.36	1.97	13.74	16.34	16.35	15.63	14.77	13.44	14.22
H3K4me3_histone_1652	A01	26836948	26838265	exon	exon (BnaA01T0287200ZS, exon 2 of 13)	301	BnaA01G0287200ZS	0.03	0.12	23.73	0.61	51.23	281.32	229.1	205.82	223.58	211.25	210.4	289.49	0.00	0.00	24.55	24.47	13.98	33.23	13.79	8.72	6.63	8.20	11.03	23.87
H3K4me3_histone_1653	A01	26874809	26876119	promoter-TSS	promoter-TSS (BnaA01T0287400ZS)	-277	BnaA01G0287400ZS	0.78	0.87	25.59	22.08	27.23	143.39	143.66	144.18	139.75	123.28	143.25	155.44	0.17	0.33	24.32	9.95	5.33	5.57	4.37	14.02	8.19	5.47	7.27	4.51
H3K4me3_histone_1654	A01	26908727	26909608	promoter-TSS	promoter-TSS (BnaA01T0287900ZS)	14	BnaA01G0287900ZS	0.58	0.75	25.03	9.04	24.59	82.3	82.5	86.6	88.39	83.23	82.2	55.53	0.00	0.00	26.58	11.51	46.69	149.31	166.48	231.79	229.82	215.70	208.52	156.81
H3K4me3_histone_1655	A01	26936184	26937772	Intergenic	Intergenic	2651	None	0.05	0.19	25.18	11.45	27.11	223.22	244.07	244.53	270	246.93	243.91	252.25	NA	NA	NA	NA	NA	NA	NA	NA	NA	NA	NA	NA
H3K4me3_histone_1656	A01	26941968	26942630	promoter-TSS	promoter-TSS (BnaA01T0288100ZS)	-79	BnaA01G0288100ZS	0.04	0.16	26.55	0.46	12.78	65.29	62.91	65.87	57.87	53.34	47.96	59.39	0.29	0.49	22.67	3.51	1.80	9.51	7.47	7.63	6.92	6.48	6.49	8.68
H3K4me3_histone_1657	A01	26945595	26947616	exon	exon (BnaA01T0288200ZS, exon 1 of 2)	439	BnaA01G0288200ZS	0.04	0.15	25.12	3.19	64.04	255.49	271	215.01	216.24	181.67	178.74	205.37	0.00	0.02	20.60	4.37	138.35	618.35	575.52	524.42	462.23	430.96	529.21	573.05
H3K4me3_histone_1658	A01	26948110	26948908	TTS	TTS (BnaA01T0288200ZS)	865	BnaA01G0288200ZS	0.07	0.21	25.02	7.64	15.01	26.41	33.14	34.84	33.18	23.51	21.57	20.96	0.00	0.02	20.60	4.37	138.35	618.35	575.52	524.42	462.23	430.96	529.21	573.05
H3K4me3_histone_1659	A01	26965772	26967405	exon	exon (BnaA01T0288500ZS, exon 1 of 2)	524	BnaA01G0288500ZS	0.02	0.11	26.39	12.48	109.78	457.64	458.92	459.49	608.78	561.93	571.53	524.85	0.00	0.00	24.21	8.99	8.92	7.76	8.51	24.77	13.97	9.28	6.12	6.31
H3K4me3_histone_1660	A01	26982497	26984067	exon	exon (BnaA01T0288700ZS, exon 1 of 1)	411	BnaA01G0288700ZS	0.7	0.82	22.98	1.27	58.64	377.19	359.34	319.92	348.46	358.47	357.77	368.98	0.01	0.04	24.87	2.83	12.24	39.81	47.09	34.36	34.39	30.28	23.76	42.48
H3K4me3_histone_1661	A01	26985249	26986738	exon	exon (BnaA01T0288800ZS, exon 1 of 6)	446	BnaA01G0288800ZS	0.89	0.94	24.07	17.85	38.79	252.38	242.13	245.21	270.42	259.35	285.05	263.37	0.09	0.20	24.46	16.85	1.23	3.57	4.42	3.62	4.38	5.41	5.12	4.45
H3K4me3_histone_1662	A01	26990705	26991666	intron	intron (BnaA01T0288900ZS, intron 1 of 1)	173	BnaA01G0288900ZS	0.13	0.33	26.32	24.31	17.04	148.08	137.23	121.87	123.94	121.79	126.13	140.96	0.39	0.63	24.05	11.72	1.68	4.84	2.25	4.06	2.19	3.61	2.37	3.13
H3K4me3_histone_1663	A01	27000013	27001718	exon	exon (BnaA01T0289100ZS, exon 1 of 6)	211	BnaA01G0289100ZS	0.51	0.69	23.7	19.64	36.72	417.38	448.84	393.89	443.82	417.25	468.93	418.7	0.01	0.03	24.62	6.57	3.31	11.51	14.44	12.74	12.41	11.09	8.03	11.00
H3K4me3_histone_1664	A01	27008025	27008878	exon	exon (BnaA01T0289200ZS, exon 1 of 16)	115	BnaA01G0289200ZS	0.56	0.73	24.28	2.52	24.65	121.52	109.44	109.25	105.21	122.01	97.76	121.79	0.41	0.65	25.99	8.92	0.37	1.68	1.39	1.65	1.74	1.69	1.25	1.28
H3K4me3_histone_1665	A01	27012384	27013362	promoter-TSS	promoter-TSS (BnaA01T0289400ZS)	256	BnaA01G0289400ZS	0.16	0.36	22.92	16.99	21.37	123.75	125.46	124.02	136.05	129.64	126.61	102.27	1.00	1.00	24.10	20.60	0.00	0.00	0.00	0.00	0.00	0.00	0.00	0.00
H3K4me3_histone_1666	A01	27023541	27024579	intron	intron (BnaA01T0289700ZS, intron 1 of 14)	241	BnaA01G0289700ZS	0.7	0.82	22.17	18.23	16.72	166.26	154.32	168.02	160.32	172.9	154.29	160.08	0.25	0.44	25.02	0.89	3.35	11.43	12.42	10.96	8.63	9.60	8.64	10.25
H3K4me3_histone_1667	A01	27139621	27140512	promoter-TSS	promoter-TSS (BnaA01T0290300ZS)	-95	BnaA01G0290300ZS	0.05	0.17	25.31	5.33	19.11	77.07	104	87.9	89.02	82.1	66.19	78.85	0.04	0.12	22.15	7.69	1.50	3.25	4.47	3.97	3.36	3.08	2.17	2.87
H3K4me3_histone_1668	A01	27160731	27161492	intron	intron (BnaA01T0290400ZS, intron 1 of 5)	208	BnaA01G0290400ZS	0.79	0.88	24.06	4.5	16.18	106.02	104.38	116.65	98.5	100.68	116.71	106.21	0.05	0.13	22.97	18.55	2.84	5.44	6.32	6.78	6.68	8.80	10.09	6.52
H3K4me3_histone_1669	A01	27165450	27166721	intron	intron (BnaA01T0290600ZS, intron 1 of 4)	226	BnaA01G0290600ZS	0.36	0.57	22.12	12.51	27.46	194.79	220.79	210.95	212.29	204.17	194.98	192.59	0.05	0.12	21.90	7.40	0.68	0.85	1.89	1.28	1.41	0.82	0.90	1.14
H3K4me3_histone_1670	A01	27167841	27168357	Intergenic	Intergenic	-1788	None	0.1	0.28	24.26	5.42	17.61	86.25	118.49	98.99	91.41	90.72	95.89	94.37	NA	NA	NA	NA	NA	NA	NA	NA	NA	NA	NA	NA
H3K4me3_histone_1671	A01	27180201	27181018	intron	intron (BnaA01T0290700ZS, intron 1 of 5)	368	BnaA01G0290700ZS	0	0.02	26.71	3.53	20.94	71.06	90.45	73.88	64.48	51.89	48.26	60.62	0.00	0.00	23.37	5.53	7.36	17.20	27.50	21.99	16.19	14.00	13.10	20.02
H3K4me3_histone_1672	A01	27187003	27187599	promoter-TSS	promoter-TSS (BnaA01T0290800ZS)	-179	BnaA01G0290800ZS	0.93	0.96	24.26	3.19	8.3	68.17	70.86	68.93	63.1	65.98	57.99	73.16	0.28	0.49	25.80	2.28	0.32	0.55	0.82	0.64	0.50	0.54	0.49	0.53
H3K4me3_histone_1673	A01	27194280	27195136	promoter-TSS	promoter-TSS (BnaA01T0290900ZS)	-457	BnaA01G0290900ZS	0.36	0.58	23.02	10.49	29.47	126.09	144.29	149.4	123.25	134.37	111.89	107.41	0.70	0.98	23.25	10.78	3.87	5.72	7.04	10.14	4.45	9.70	6.32	6.40
H3K4me3_histone_1674	A01	27211222	27211801	Intergenic	Intergenic	-13384	None	0.06	0.21	22.28	7.02	7.83	23.96	35.66	30.18	24.97	23.98	23.05	28.25	NA	NA	NA	NA	NA	NA	NA	NA	NA	NA	NA	NA
H3K4me3_histone_1675	A01	27212973	27213242	Intergenic	Intergenic	-11788	None	0.23	0.45	22.44	10.48	6.78	19.1	15.05	15.18	16.42	13.89	11.73	24.94	NA	NA	NA	NA	NA	NA	NA	NA	NA	NA	NA	NA
H3K4me3_histone_1676	A01	27223464	27224439	promoter-TSS	promoter-TSS (BnaA01T0291100ZS)	-944	BnaA01G0291100ZS	1	1	23.83	4.67	23.57	98.04	96.41	105.68	82.73	92.89	87.82	82.8	0.33	0.56	25.00	18.36	1.23	2.64	1.05	1.72	1.75	2.16	2.03	2.06
H3K4me3_histone_1677	A01	27229041	27229508	exon	exon (BnaA01T0291200ZS, exon 1 of 7)	275	BnaA01G0291200ZS	0.09	0.27	25.68	20.46	10.6	39.12	25.29	32.02	25.52	33.51	35.37	38.24	0.04	0.11	24.79	21.67	0.33	0.60	0.14	0.13	0.38	0.26	0.38	0.57
H3K4me3_histone_1678	A01	27240818	27241727	intron	intron (BnaA01T0291300ZS, intron 1 of 13)	291	BnaA01G0291300ZS	0.91	0.95	23.85	18.74	32.88	144.82	156.67	142.66	142.64	133.91	134.73	123.48	0.23	0.41	27.23	1.07	0.79	5.26	5.13	4.56	4.50	4.11	4.23	4.78
H3K4me3_histone_1679	A01	27284717	27285517	exon	exon (BnaA01T0291600ZS, exon 1 of 1)	554	BnaA01G0291600ZS	0.2	0.41	23.29	2.47	27.1	62.37	37.55	60.91	39.82	34.25	33.87	71.23	0.98	1.00	23.70	10.46	0.11	0.10	0.00	0.15	0.00	0.09	0.00	0.00
H3K4me3_histone_1680	A01	27341330	27342220	intron	intron (BnaA01T0292000ZS, intron 2 of 4)	394	BnaA01G0292000ZS	0.57	0.74	23.07	4.33	12.75	79.75	93.91	73.72	75.61	71.56	70.18	81	0.95	1.00	22.61	19.68	14.91	35.31	29.95	30.83	38.38	35.62	44.77	44.76
H3K4me3_histone_1681	A01	27370690	27371113	exon	exon (BnaA01T0292300ZS, exon 1 of 1)	993	BnaA01G0292300ZS	0.37	0.58	21.76	9.09	14.24	18.28	20.74	27.93	20.3	26.41	12.8	29.06	0.08	0.19	25.86	22.72	0.49	0.71	0.19	0.17	0.20	0.12	0.48	0.97
H3K4me3_histone_1682	A01	27388544	27388929	Intergenic	Intergenic	8616	None	0.12	0.31	23.3	15.05	16.9	74.53	80.6	87.71	99.25	92.43	100.64	83.67	NA	NA	NA	NA	NA	NA	NA	NA	NA	NA	NA	NA
H3K4me3_histone_1683	A01	27393752	27394231	Intergenic	Intergenic	3361	None	0	0.02	20.74	10.87	12.53	41.73	48.36	64.73	56.9	47.21	48.43	46.61	NA	NA	NA	NA	NA	NA	NA	NA	NA	NA	NA	NA
H3K4me3_histone_1684	A01	27399493	27400162	promoter-TSS	promoter-TSS (BnaA01T0292700ZS)	241	BnaA01G0292700ZS	0	0.01	24.58	18.52	37.3	154.23	159.3	145.34	163.76	185.09	217.6	155.93	0.47	0.72	22.96	12.24	1.06	1.65	2.60	1.76	3.05	2.83	1.35	2.15
H3K4me3_histone_1685	A01	27443508	27444132	Intergenic	Intergenic	5642	None	0.39	0.6	23.85	23.54	9.92	65.82	63.93	53.97	64.12	64.84	53.96	68.91	NA	NA	NA	NA	NA	NA	NA	NA	NA	NA	NA	NA
H3K4me3_histone_1686	A01	27472029	27472539	exon	exon (BnaA01T0293300ZS, exon 1 of 1)	142	BnaA01G0293300ZS	0.09	0.26	26.07	20.95	10.53	72.4	72.23	65.56	61.42	73.94	73.51	75.5	0.01	0.03	23.50	19.92	4.80	2.55	1.07	1.71	2.32	2.19	10.18	1.73
H3K4me3_histone_1687	A01	27536012	27537577	promoter-TSS	promoter-TSS (BnaA01T0294000ZS)	-253	BnaA01G0294000ZS	0	0.01	21.48	10.83	31.97	103	105.33	133.4	108.78	103.18	73.17	92.37	0.00	0.01	23.74	1.26	2.42	5.39	4.59	2.59	2.15	2.19	2.66	5.26
H3K4me3_histone_1688	A01	27539486	27540360	promoter-TSS	promoter-TSS (BnaA01T0294100ZS)	34	BnaA01G0294100ZS	0.78	0.87	22.63	19.78	33.09	150.26	172.99	166.29	159.56	166.31	144.67	130.16	0.16	0.32	26.59	1.15	0.86	2.11	2.19	1.59	1.99	1.33	1.77	1.18
H3K4me3_histone_1689	A01	27551964	27552644	intron	intron (BnaA01T0294300ZS, intron 2 of 2)	3491	BnaA01G0294300ZS	0.38	0.59	24.84	1.48	14.85	112.16	119.12	111.96	104.84	108.26	111.07	124.64	0.01	0.05	23.49	17.39	0.69	1.51	1.68	1.49	2.12	1.98	2.68	1.40
H3K4me3_histone_1690	A01	27574662	27575127	exon	exon (BnaA01T0294600ZS, exon 1 of 3)	162	BnaA01G0294600ZS	0.45	0.65	22.12	9.07	11.29	31.24	27.17	36.9	24	24.55	20.9	30.26	0.50	0.76	24.82	16.16	0.13	0.00	0.08	0.10	0.03	0.12	0.17	0.00
H3K4me3_histone_1691	A01	27578835	27579072	promoter-TSS	promoter-TSS (BnaA01T0294700ZS)	67	BnaA01G0294700ZS	0.14	0.34	26.11	13.35	7.32	8.84	12.38	17.06	17.49	14.17	19.77	17.72	0.04	0.12	23.75	12.56	0.67	0.92	0.00	0.00	0.00	0.00	0.00	0.92
H3K4me3_histone_1692	A01	27584108	27584430	Intergenic	Intergenic	-5249	None	0.33	0.55	26.17	11.42	34.73	74.28	60.69	79.36	108.27	98.11	87.36	95.17	NA	NA	NA	NA	NA	NA	NA	NA	NA	NA	NA	NA
H3K4me3_histone_1693	A01	27618271	27619190	exon	exon (BnaA01T0295200ZS, exon 2 of 5)	361	BnaA01G0295200ZS	0.59	0.75	23.51	15.81	16.2	108.03	112.4	105.46	134.86	118.71	123.84	105.78	0.04	0.12	22.05	13.56	2.45	7.20	7.12	9.70	11.17	9.21	8.42	6.88
H3K4me3_histone_1694	A01	27637068	27638121	intron	intron (BnaA01T0295400ZS, intron 2 of 5)	765	BnaA01G0295400ZS	0.75	0.86	23.62	16.96	17.76	88.3	92.57	102.17	99.32	104.31	105.47	78.93	0.00	0.00	24.13	12.55	10.39	12.47	17.57	27.13	31.89	28.83	22.22	10.61
H3K4me3_histone_1695	A01	27658822	27659349	exon	exon (BnaA01T0295500ZS, exon 6 of 7)	2394	BnaA01G0295500ZS	0.28	0.5	23.3	4.71	7.2	29.93	22.33	27.42	20.65	24.6	20.01	30.36	0.00	0.01	22.71	7.28	0.07	0.00	0.03	0.11	0.00	0.00	0.00	0.00
H3K4me3_histone_1696	A01	27690129	27691144	Intergenic	Intergenic	-1257	None	0.22	0.43	25.84	11.44	17.06	85.68	90.51	107.85	115.07	102.36	108.92	84.84	NA	NA	NA	NA	NA	NA	NA	NA	NA	NA	NA	NA
H3K4me3_histone_1697	A01	27715450	27715717	Intergenic	Intergenic	-5271	None	0.14	0.34	23.71	14.88	6.17	7.82	7.53	15.92	8.07	11.11	10.66	14.06	NA	NA	NA	NA	NA	NA	NA	NA	NA	NA	NA	NA
H3K4me3_histone_1698	A01	27721678	27722215	promoter-TSS	promoter-TSS (BnaA01T0296300ZS)	17	BnaA01G0296300ZS	0.03	0.12	24.5	5.83	8.83	15.82	15.58	28.98	16.41	12.48	15.98	13.69	1.00	1.00	24.10	20.60	0.00	0.00	0.00	0.00	0.00	0.00	0.00	0.00
H3K4me3_histone_1699	A01	27722690	27723178	promoter-TSS	promoter-TSS (BnaA01T0296300ZS)	-971	BnaA01G0296300ZS	0.2	0.41	20.85	0.88	14.91	44.22	31.71	33.29	30.6	33.09	47.16	33.65	1.00	1.00	24.10	20.60	0.00	0.00	0.00	0.00	0.00	0.00	0.00	0.00
[truncated: 52,058 more rows]
