# Supplementary material for: Diurnal oscillations of epigenetic modifications are associated with variation in rhythmic expression of homoeologous genes in Brassica napus
Source: BMC Biol. 2023 Oct 31;21:241. doi: 10.1186/s12915-023-01735-7 (PMC10617162; doi:10.1186/s12915-023-01735-7)
Supplement: Supplementary file 3 — Additional file 3: Supplementary Dataset 2. Oscillating H3K9ac peaks. [file 12915_2023_1735_MOESM3_ESM.csv]

Supplementary Dataset 2. Oscillating H3K9ac peaks.
								Circadian oscillations of epigenetic modification												Circadian oscillations in gene transcription
PeakID	Chr	Start	End	Element	Annotation	Distance to TSS	Gene Name	P_VALUE	Q_VALUE	PERIOD	LAG	AMPLITUDE	12:00	16:00	20:00	0:00	4:00	8:00	12:00	P_VALUE	Q_VALUE	PERIOD	LAG	AMPLITUDE	12:00	16:00	20:00	0:00	4:00	8:00	12:00
H3K9ac_histone_7	A01	199065	200138	intron	intron (BnaA01T0001200ZS, intron 1 of 6)	125	BnaA01G0001200ZS	0.05	0.18	24.99	17.08	20.92	116.53	125.06	133.48	132.15	136.98	158.14	126.74	0.20	0.37	24.18	4.74	0.73	2.81	2.33	2.07	2.18	2.00	1.47	2.16
H3K9ac_histone_8	A01	283803	284291	Intergenic	Intergenic	-2473	None	0.00	0.00	24.49	15.54	27.91	21.03	11.35	31.23	46.18	57.12	51.21	21.20	NA	NA	NA	NA	NA	NA	NA	NA	NA	NA	NA	NA
H3K9ac_histone_9	A01	285288	285944	Intergenic	Intergenic	-1270	None	0.00	0.00	22.91	16.94	15.15	21.94	12.37	17.57	33.75	34.24	36.00	20.22	NA	NA	NA	NA	NA	NA	NA	NA	NA	NA	NA	NA
H3K9ac_histone_10	A01	287237	288177	TTS	TTS (BnaA01T0002500ZS)	821	BnaA01G0002500ZS	0.00	0.02	23.58	16.00	31.31	69.13	44.22	71.87	96.66	91.21	97.02	63.51	0.00	0.00	22.68	15.32	65.24	38.84	20.25	55.88	129.56	133.79	88.20	32.03
H3K9ac_histone_11	A01	288545	289028	Intergenic	Intergenic	1900	None	0.00	0.00	23.65	15.45	17.81	20.73	14.36	20.69	45.05	44.74	37.97	20.24	NA	NA	NA	NA	NA	NA	NA	NA	NA	NA	NA	NA
H3K9ac_histone_12	A01	295324	296135	exon	exon (BnaA01T0002700ZS, exon 1 of 10)	228	BnaA01G0002700ZS	0.07	0.23	25.62	19.59	11.18	52.42	55.55	51.94	53.85	57.47	67.13	60.29	0.09	0.20	21.34	1.85	1.62	8.82	9.05	7.78	8.06	9.00	10.22	9.15
H3K9ac_histone_13	A01	297892	298362	promoter-TSS	promoter-TSS (BnaA01T0002800ZS)	-365	BnaA01G0002800ZS	0.03	0.14	21.93	2.65	9.68	45.02	42.43	40.65	33.85	32.52	50.81	41.92	0.05	0.13	25.02	15.78	1.37	4.23	3.53	4.01	5.49	5.43	4.69	4.89
H3K9ac_histone_14	A01	309237	309977	intron	intron (BnaA01T0003000ZS, intron 1 of 4)	251	BnaA01G0003000ZS	0.02	0.11	24.05	16.92	17.80	69.52	51.64	57.45	71.14	72.40	71.02	62.65	0.00	0.01	26.83	23.54	30.06	150.23	147.73	127.83	137.65	134.07	151.02	182.00
H3K9ac_histone_15	A01	324043	324550	exon	exon (BnaA01T0003200ZS, exon 1 of 5)	275	BnaA01G0003200ZS	0.16	0.37	25.17	23.45	11.16	51.76	44.11	37.74	39.04	43.98	30.84	54.44	0.02	0.07	24.22	8.76	0.27	0.18	0.59	0.58	0.64	0.29	0.28	0.20
H3K9ac_histone_16	A01	347745	348041	exon	exon (BnaA01T0003500ZS, exon 1 of 18)	127	BnaA01G0003500ZS	0.53	0.70	23.81	19.73	10.38	29.36	31.04	30.00	25.81	26.66	41.32	22.63	0.00	0.00	23.82	12.28	2.58	12.06	14.24	16.12	17.12	15.80	14.64	11.35
H3K9ac_histone_17	A01	349453	349878	exon	exon (BnaA01T0003500ZS, exon 3 of 18)	259	BnaA01G0003500ZS	0.04	0.15	23.17	16.74	10.76	31.56	27.59	29.33	40.84	37.15	41.20	33.34	0.00	0.00	23.82	12.28	2.58	12.06	14.24	16.12	17.12	15.80	14.64	11.35
H3K9ac_histone_18	A01	355089	356141	exon	exon (BnaA01T0003600ZS, exon 1 of 3)	489	BnaA01G0003600ZS	0.04	0.17	22.01	7.82	15.13	83.46	85.15	89.88	81.81	69.28	67.48	86.23	0.00	0.00	24.14	5.03	25.15	20.87	64.20	35.12	20.69	17.11	14.24	20.33
H3K9ac_histone_19	A01	359971	360250	exon	exon (BnaA01T0003800ZS, exon 1 of 1)	-1760	BnaA01G0003800ZS	0.25	0.47	25.13	6.75	8.26	24.01	32.45	34.34	26.05	33.79	23.48	26.82	0.04	0.12	26.17	0.34	0.04	0.02	0.05	0.00	0.02	0.00	0.00	0.00
H3K9ac_histone_20	A01	366212	367264	promoter-TSS	promoter-TSS (BnaA01T0004100ZS)	-159	BnaA01G0004100ZS	0.10	0.28	26.00	0.31	10.72	106.90	110.30	103.71	95.26	98.56	103.25	93.41	0.88	1.00	23.83	23.25	2.10	5.71	6.20	4.82	5.47	5.56	4.33	3.27
H3K9ac_histone_21	A01	368061	368463	exon	exon (BnaA01T0004200ZS, exon 8 of 9)	-1683	BnaA01G0004200ZS	0.00	0.03	24.62	17.27	13.10	20.75	21.61	25.20	21.95	40.85	38.26	17.64	0.00	0.02	23.52	2.69	6.08	29.40	28.45	23.08	22.35	21.94	18.65	29.98
H3K9ac_histone_22	A01	369657	371405	promoter-TSS	promoter-TSS (BnaA01T0004200ZS)	-68	BnaA01G0004200ZS	0.05	0.18	22.79	19.57	28.56	175.54	156.89	139.32	166.87	156.45	189.19	153.45	0.00	0.02	23.52	2.69	6.08	29.40	28.45	23.08	22.35	21.94	18.65	29.98
H3K9ac_histone_23	A01	374154	375639	TTS	TTS (BnaA01T0004500ZS)	864	BnaA01G0004500ZS	0.10	0.29	24.23	19.72	27.60	117.09	103.55	102.92	94.05	111.72	128.77	101.66	0.00	0.01	22.89	4.63	94.64	133.71	232.47	136.57	69.83	77.87	91.76	98.68
H3K9ac_histone_24	A01	376399	376843	promoter-TSS	promoter-TSS (BnaA01T0004500ZS)	-861	BnaA01G0004500ZS	0.00	0.01	27.59	21.82	15.14	46.40	46.11	29.03	36.04	39.01	51.98	52.96	0.00	0.01	22.89	4.63	94.64	133.71	232.47	136.57	69.83	77.87	91.76	98.68
H3K9ac_histone_25	A01	383064	384002	exon	exon (BnaA01T0004700ZS, exon 1 of 12)	224	BnaA01G0004700ZS	0.00	0.01	25.09	24.74	18.85	76.70	44.43	40.13	39.00	39.89	44.04	58.94	0.04	0.12	24.33	5.60	1.57	2.65	1.77	1.35	0.95	0.44	0.47	1.25
H3K9ac_histone_26	A01	386433	386925	exon	exon (BnaA01T0004700ZS, exon 9 of 12)	-2684	BnaA01G0004700ZS	0.14	0.34	24.56	10.78	11.25	18.45	21.14	21.26	19.39	33.45	18.20	20.34	0.04	0.12	24.33	5.60	1.57	2.65	1.77	1.35	0.95	0.44	0.47	1.25
H3K9ac_histone_27	A01	391040	391898	TTS	TTS (BnaA01T0004800ZS)	2106	BnaA01G0004800ZS	0.23	0.45	23.88	17.88	17.61	82.30	76.27	95.84	85.24	94.82	105.31	82.81	0.04	0.12	23.80	4.15	0.05	0.00	0.00	0.00	0.00	0.00	0.06	0.00
H3K9ac_histone_28	A01	396070	396974	promoter-TSS	promoter-TSS (BnaA01T0004900ZS)	-112	BnaA01G0004900ZS	0.00	0.02	25.32	3.35	21.46	124.87	125.21	112.03	115.95	83.99	95.60	112.91	0.00	0.03	26.28	5.99	2.49	5.88	8.46	6.83	7.75	4.90	3.95	4.77
H3K9ac_histone_29	A01	404150	406297	exon	exon (BnaA01T0005000ZS, exon 1 of 1)	834	BnaA01G0005000ZS	0.29	0.51	25.87	16.76	72.47	305.26	277.62	294.49	303.43	290.55	338.05	282.00	0.01	0.04	24.50	5.99	3.90	7.01	8.16	9.95	6.28	5.21	3.06	4.79
H3K9ac_histone_30	A01	406569	407072	exon	exon (BnaA01T0005000ZS, exon 1 of 1)	2431	BnaA01G0005000ZS	0.82	0.90	22.82	21.16	9.77	34.28	37.36	28.84	37.02	41.82	37.93	40.55	0.01	0.04	24.50	5.99	3.90	7.01	8.16	9.95	6.28	5.21	3.06	4.79
H3K9ac_histone_31	A01	425483	426094	promoter-TSS	promoter-TSS (BnaA01T0005200ZS)	-36	BnaA01G0005200ZS	0.99	1.00	25.02	13.89	10.62	72.38	63.18	73.15	66.63	64.65	71.61	67.08	0.32	0.53	23.73	16.68	3.12	10.68	8.56	7.74	7.18	8.51	7.19	7.14
H3K9ac_histone_32	A01	446381	447321	intron	intron (BnaA01T0005300ZS, intron 1 of 8)	170	BnaA01G0005300ZS	0.02	0.11	24.36	18.19	20.18	96.72	72.30	77.62	85.81	93.11	104.72	82.72	0.00	0.00	26.11	17.77	3.49	10.57	9.94	10.04	11.65	13.38	16.15	12.46
H3K9ac_histone_33	A01	450335	451183	TTS	TTS (BnaA01T0005400ZS)	493	BnaA01G0005400ZS	0.04	0.16	26.46	2.77	14.89	53.52	57.16	58.33	41.34	42.64	47.40	54.27	0.00	0.00	24.64	19.43	12.34	35.45	23.37	23.47	29.21	37.79	48.13	36.31
H3K9ac_histone_34	A01	452447	453119	exon	exon (BnaA01T0005600ZS, exon 1 of 1)	353	BnaA01G0005600ZS	0.65	0.79	26.83	17.59	25.39	101.62	85.11	94.34	90.79	97.77	107.19	97.51	0.49	0.74	24.90	10.01	1.04	3.86	4.60	4.62	5.17	4.17	4.23	4.20
H3K9ac_histone_35	A01	454340	455286	exon	exon (BnaA01T0005700ZS, exon 1 of 1)	458	BnaA01G0005700ZS	0.81	0.90	26.26	18.42	10.22	82.88	76.58	83.16	78.10	84.81	79.32	91.89	0.55	0.82	21.72	11.73	0.56	1.42	1.31	1.68	2.18	1.13	1.45	1.74
H3K9ac_histone_36	A01	463770	464427	intron	intron (BnaA01T0006000ZS.1, intron 1 of 3)	344	BnaA01G0006000ZS	0.04	0.17	23.24	23.16	11.55	58.44	46.39	47.08	34.68	48.54	50.75	54.31	0.18	0.34	26.74	8.31	3.26	13.61	15.36	14.59	16.18	15.19	12.91	10.10
H3K9ac_histone_37	A01	470259	471167	TTS	TTS (BnaA01T0006100ZS)	453	BnaA01G0006100ZS	0.65	0.79	23.21	0.45	9.62	77.44	75.88	66.56	78.36	75.58	69.74	81.13	0.04	0.12	21.03	19.76	0.20	0.22	0.00	0.00	0.11	0.10	0.14	0.00
H3K9ac_histone_38	A01	478409	478804	promoter-TSS	promoter-TSS (BnaA01T0006400ZS)	16	BnaA01G0006400ZS	0.00	0.01	23.09	5.02	18.00	40.73	51.17	44.37	34.63	21.95	25.92	47.97	1.00	1.00	24.10	20.60	0.00	0.00	0.00	0.00	0.00	0.00	0.00	0.00
H3K9ac_histone_39	A01	479105	479452	exon	exon (BnaA01T0006500ZS, exon 2 of 7)	688	BnaA01G0006500ZS	0.04	0.15	21.84	6.14	12.54	49.55	61.96	62.76	51.63	43.10	59.34	52.39	0.00	0.00	24.04	6.98	9.79	17.30	31.28	30.51	22.41	18.00	13.48	20.26
H3K9ac_histone_40	A01	484116	485027	intron	intron (BnaA01T0006600ZS, intron 1 of 8)	265	BnaA01G0006600ZS	0.81	0.90	24.99	17.15	26.11	134.21	142.30	140.28	137.95	126.51	140.84	133.88	0.00	0.00	24.17	5.89	3.43	16.36	21.60	19.92	16.82	16.83	14.93	16.83
H3K9ac_histone_41	A01	492501	493726	promoter-TSS	promoter-TSS (BnaA01T0006800ZS)	-272	BnaA01G0006800ZS	0.32	0.53	21.93	18.74	17.75	145.26	132.04	142.30	147.22	140.60	150.72	129.74	0.00	0.01	25.27	3.41	3.93	13.67	10.79	10.03	8.09	8.06	7.00	9.52
H3K9ac_histone_42	A01	500287	501148	intron	intron (BnaA01T0007100ZS, intron 1 of 3)	433	BnaA01G0007100ZS	0.01	0.06	23.33	4.16	16.89	71.91	73.80	61.70	60.35	56.32	44.39	80.43	0.99	1.00	23.52	12.47	16.37	54.60	65.14	63.55	75.40	64.03	71.39	66.44
H3K9ac_histone_43	A01	509689	510431	Intergenic	Intergenic	5185	None	0.53	0.70	24.38	6.53	47.22	81.49	114.32	122.74	84.22	131.17	94.43	95.42	NA	NA	NA	NA	NA	NA	NA	NA	NA	NA	NA	NA
H3K9ac_histone_44	A01	523913	524261	exon	exon (BnaA01T0007500ZS, exon 3 of 11)	762	BnaA01G0007500ZS	0.07	0.24	25.91	3.54	6.20	31.31	30.97	30.26	24.55	21.55	22.32	26.50	0.00	0.00	24.67	7.18	1.08	2.35	3.11	3.47	3.43	2.01	1.62	2.36
H3K9ac_histone_45	A01	539747	540773	exon	exon (BnaA01T0007600ZS, exon 1 of 1)	494	BnaA01G0007600ZS	0.02	0.11	27.14	22.09	15.13	83.18	63.86	58.64	63.84	64.12	78.77	76.54	0.01	0.05	23.94	17.19	3.34	4.51	5.88	7.33	7.52	8.96	10.68	5.69
H3K9ac_histone_46	A01	545641	546867	exon	exon (BnaA01T0007700ZS, exon 1 of 5)	268	BnaA01G0007700ZS	0.36	0.56	22.53	9.69	29.99	126.03	112.86	144.16	124.33	111.30	102.18	120.91	0.08	0.18	23.82	21.45	0.47	1.25	0.55	0.43	0.77	0.70	0.56	0.81
H3K9ac_histone_47	A01	551746	552777	exon	exon (BnaA01T0007900ZS, exon 7 of 7)	2305	BnaA01G0007900ZS	0.07	0.23	21.62	12.94	21.18	87.74	77.27	100.20	107.83	81.55	92.17	83.35	0.00	0.00	23.02	20.98	243.02	464.92	99.42	46.43	98.15	276.18	408.88	318.69
H3K9ac_histone_48	A01	553278	554033	exon	exon (BnaA01T0007900ZS, exon 4 of 7)	911	BnaA01G0007900ZS	0.00	0.00	25.30	18.45	17.88	40.58	23.27	26.05	40.20	46.02	57.44	41.23	0.00	0.00	23.02	20.98	243.02	464.92	99.42	46.43	98.15	276.18	408.88	318.69
H3K9ac_histone_49	A01	555414	555742	Intergenic	Intergenic	-1009	None	0.00	0.00	23.04	16.88	14.36	8.99	4.97	6.36	19.53	29.39	25.82	7.49	NA	NA	NA	NA	NA	NA	NA	NA	NA	NA	NA	NA
H3K9ac_histone_50	A01	556330	556713	Intergenic	Intergenic	-1952	None	0.00	0.00	23.23	17.16	15.17	22.33	9.63	12.62	28.06	39.40	31.39	18.58	NA	NA	NA	NA	NA	NA	NA	NA	NA	NA	NA	NA
H3K9ac_histone_51	A01	558804	560198	exon	exon (BnaA01T0008000ZS, exon 3 of 3)	1789	BnaA01G0008000ZS	0.35	0.56	25.33	16.57	55.20	210.37	203.47	203.44	236.87	195.98	261.57	196.23	0.20	0.38	23.18	3.81	0.47	1.18	1.32	0.78	0.98	0.77	0.55	0.92
H3K9ac_histone_52	A01	563175	563437	exon	exon (BnaA01T0008100ZS, exon 1 of 1)	561	BnaA01G0008100ZS	0.09	0.27	24.49	13.98	9.22	15.43	23.13	26.38	25.03	26.94	30.62	18.63	0.03	0.09	24.07	4.63	1.63	3.85	4.14	3.37	2.83	2.18	1.45	2.88
H3K9ac_histone_53	A01	564020	564282	TTS	TTS (BnaA01T0008100ZS)	-1166	BnaA01G0008100ZS	0.53	0.71	23.93	15.59	5.12	9.49	9.65	13.49	13.56	10.19	15.51	10.74	0.03	0.09	24.07	4.63	1.63	3.85	4.14	3.37	2.83	2.18	1.45	2.88
H3K9ac_histone_54	A01	565222	565475	promoter-TSS	promoter-TSS (BnaA01T0008200ZS)	31	BnaA01G0008200ZS	0.01	0.05	26.51	0.95	9.44	34.77	30.57	23.25	26.92	17.00	17.57	29.20	0.01	0.04	22.60	4.99	1.48	4.44	3.92	3.56	3.37	2.23	1.93	4.78
H3K9ac_histone_55	A01	568054	568437	exon	exon (BnaA01T0008300ZS, exon 2 of 8)	508	BnaA01G0008300ZS	0.10	0.28	24.83	8.12	6.67	14.09	19.68	17.45	19.51	23.24	18.62	18.26	0.02	0.09	25.26	10.81	0.25	0.11	0.23	0.27	0.55	0.16	0.17	0.11
H3K9ac_histone_56	A01	569762	570506	TTS	TTS (BnaA01T0008300ZS)	202	BnaA01G0008300ZS	0.47	0.66	25.08	17.09	7.99	45.81	53.68	51.61	54.29	53.41	59.90	54.75	0.02	0.09	25.26	10.81	0.25	0.11	0.23	0.27	0.55	0.16	0.17	0.11
H3K9ac_histone_57	A01	571891	572654	Intergenic	Intergenic	2340	None	0.00	0.00	23.45	4.94	22.96	93.93	107.00	103.08	70.27	70.54	78.81	94.99	NA	NA	NA	NA	NA	NA	NA	NA	NA	NA	NA	NA
H3K9ac_histone_58	A01	576555	577247	intron	intron (BnaA01T0008500ZS, intron 1 of 3)	125	BnaA01G0008500ZS	0.05	0.19	24.18	20.87	10.12	55.97	55.59	48.66	59.40	45.07	61.17	54.16	0.03	0.11	24.07	20.26	1.93	5.67	3.68	3.10	2.72	5.14	3.61	3.90
H3K9ac_histone_59	A01	587445	587839	TTS	TTS (BnaA01T0008700ZS)	371	BnaA01G0008700ZS	0.06	0.20	24.02	3.26	9.55	35.31	36.75	32.44	26.45	32.44	25.80	34.78	0.01	0.05	24.35	0.90	12.59	31.67	18.11	20.88	14.47	15.09	11.67	33.61
H3K9ac_histone_60	A01	591372	592202	promoter-TSS	promoter-TSS (BnaA01T0008900ZS)	75	BnaA01G0008900ZS	0.00	0.02	23.85	20.15	12.26	75.61	63.48	62.33	58.00	76.32	80.33	74.21	0.00	0.02	24.65	19.57	15.28	43.48	37.24	35.36	36.12	46.53	61.61	45.06
H3K9ac_histone_61	A01	594808	595598	Intergenic	Intergenic	3491	None	0.02	0.09	25.43	2.00	12.91	40.08	47.57	31.94	30.42	31.44	28.03	42.54	NA	NA	NA	NA	NA	NA	NA	NA	NA	NA	NA	NA
H3K9ac_histone_62	A01	602053	602330	exon	exon (BnaA01T0009000ZS, exon 2 of 5)	898	BnaA01G0009000ZS	0.00	0.02	24.22	1.43	6.05	21.11	20.60	13.74	11.37	15.08	12.97	22.35	0.00	0.00	24.19	2.74	15.24	45.97	44.26	32.64	27.73	22.40	19.64	46.36
H3K9ac_histone_63	A01	604915	605521	intron	intron (BnaA01T0009100ZS, intron 1 of 1)	269	BnaA01G0009100ZS	0.69	0.81	22.69	11.73	41.82	143.45	172.54	164.05	158.78	128.49	153.52	133.09	0.02	0.09	25.09	8.84	2.50	5.45	7.92	8.92	8.41	6.68	5.79	4.61
H3K9ac_histone_64	A01	612794	613478	TTS	TTS (BnaA01T0009300ZS)	284	BnaA01G0009300ZS	0.08	0.24	23.99	15.83	16.07	60.73	80.16	64.80	85.69	78.20	87.12	63.98	0.03	0.11	23.20	19.41	2.20	5.24	2.29	4.33	3.73	5.49	6.42	5.06
H3K9ac_histone_65	A01	616015	616325	intron	intron (BnaA01T0009300ZS, intron 1 of 6)	327	BnaA01G0009300ZS	0.46	0.65	25.59	2.85	5.65	23.73	26.12	25.88	21.26	18.99	23.85	22.60	0.03	0.11	23.20	19.41	2.20	5.24	2.29	4.33	3.73	5.49	6.42	5.06
H3K9ac_histone_66	A01	619615	619865	exon	exon (BnaA01T0009400ZS, exon 1 of 1)	422	BnaA01G0009400ZS	0.33	0.54	24.16	13.65	7.72	23.77	24.26	34.12	21.52	25.20	29.86	25.36	0.06	0.14	23.94	9.57	0.28	0.13	0.24	0.65	0.22	0.40	0.22	0.13
H3K9ac_histone_67	A01	621773	622914	promoter-TSS	promoter-TSS (BnaA01T0009500ZS)	-269	BnaA01G0009500ZS	0.23	0.45	25.26	19.22	28.13	96.01	78.56	87.42	91.23	76.40	118.66	88.55	0.03	0.11	24.77	0.57	18.49	102.87	96.40	75.88	86.12	81.68	74.98	95.94
H3K9ac_histone_68	A01	623521	624107	promoter-TSS	promoter-TSS (BnaA01T0009600ZS)	-110	BnaA01G0009600ZS	0.70	0.83	24.10	17.79	10.42	73.34	74.02	68.03	74.06	83.17	81.07	74.22	0.29	0.50	26.25	25.04	1.51	5.27	3.52	3.11	3.52	3.17	3.06	5.48
H3K9ac_histone_69	A01	626108	627203	exon	exon (BnaA01T0009700ZS, exon 1 of 9)	444	BnaA01G0009700ZS	0.07	0.23	23.87	13.90	37.90	135.80	125.15	158.52	171.95	144.33	167.59	135.18	0.00	0.01	25.04	11.76	2.61	8.16	8.43	10.43	11.29	11.39	7.56	6.67
H3K9ac_histone_70	A01	629994	630645	exon	exon (BnaA01T0009800ZS, exon 1 of 2)	361	BnaA01G0009800ZS	0.02	0.11	26.32	14.73	11.90	33.76	33.92	50.03	41.44	48.85	52.44	43.48	1.00	1.00	24.10	20.60	0.00	0.00	0.00	0.00	0.00	0.00	0.00	0.00
H3K9ac_histone_71	A01	635793	637618	exon	exon (BnaA01T0009900ZS, exon 2 of 3)	718	BnaA01G0009900ZS	0.23	0.45	26.16	16.86	49.21	179.45	185.94	190.11	189.20	182.37	235.10	179.30	0.00	0.00	24.00	11.06	67.18	76.17	122.41	200.14	171.78	162.41	93.23	57.36
H3K9ac_histone_72	A01	639449	640932	exon	exon (BnaA01T0010000ZS, exon 1 of 2)	394	BnaA01G0010000ZS	0.03	0.14	23.23	9.25	42.27	180.38	194.68	209.30	232.12	157.55	180.08	181.08	0.03	0.09	24.68	5.10	1.66	2.68	3.68	3.31	2.57	0.57	0.98	2.74
H3K9ac_histone_73	A01	647160	647451	TTS	TTS (BnaA01T0010200ZS)	772	BnaA01G0010200ZS	0.63	0.78	24.88	9.86	7.62	25.03	21.70	20.53	28.09	26.63	23.30	26.74	0.03	0.10	23.66	15.56	1.62	2.14	0.44	2.06	1.68	3.64	1.81	1.48
H3K9ac_histone_74	A01	652664	653321	exon	exon (BnaA01T0010400ZS, exon 1 of 5)	295	BnaA01G0010400ZS	0.63	0.78	25.23	17.52	21.90	98.19	88.82	94.86	94.35	87.52	106.27	86.10	0.05	0.13	25.41	11.84	2.65	5.69	7.39	7.51	8.98	9.08	6.76	3.95
H3K9ac_histone_75	A01	660189	661082	exon	exon (BnaA01T0010700ZS, exon 1 of 4)	141	BnaA01G0010700ZS	0.23	0.45	26.17	18.18	28.21	129.25	124.45	127.24	112.41	142.14	154.03	128.08	0.02	0.07	25.79	4.41	1.98	5.47	7.49	5.53	6.58	4.05	5.05	6.34
H3K9ac_histone_76	A01	662139	662560	exon	exon (BnaA01T0010800ZS, exon 1 of 1)	114	BnaA01G0010800ZS	0.03	0.12	24.58	16.86	6.66	23.73	22.92	23.25	25.32	32.17	26.40	27.08	0.75	1.00	24.14	17.67	0.35	0.32	0.23	0.22	0.57	0.18	0.46	0.54
H3K9ac_histone_77	A01	665451	665981	TTS	TTS (BnaA01T0010900ZS)	1946	BnaA01G0010900ZS	0.51	0.69	20.91	20.56	5.45	27.54	22.00	22.42	24.27	26.85	27.75	24.32	0.00	0.00	23.97	19.83	4.42	3.96	0.44	0.68	1.95	4.65	8.94	4.46
H3K9ac_histone_78	A01	667019	667894	exon	exon (BnaA01T0010900ZS, exon 2 of 4)	206	BnaA01G0010900ZS	0.00	0.01	24.99	19.13	23.64	65.34	30.56	52.83	50.82	71.37	78.35	69.45	0.00	0.00	23.97	19.83	4.42	3.96	0.44	0.68	1.95	4.65	8.94	4.46
H3K9ac_histone_79	A01	681906	682430	promoter-TSS	promoter-TSS (BnaA01T0011100ZS)	-704	BnaA01G0011100ZS	0.00	0.02	26.36	16.15	10.84	34.50	28.19	33.33	47.31	42.38	48.20	39.64	0.88	1.00	23.65	16.45	64.35	514.87	578.61	550.71	588.20	574.48	598.65	593.99
H3K9ac_histone_80	A01	683069	683949	exon	exon (BnaA01T0011100ZS, exon 4 of 15)	637	BnaA01G0011100ZS	0.00	0.01	24.14	15.14	19.23	60.26	63.69	70.23	86.37	86.04	83.66	64.12	0.88	1.00	23.65	16.45	64.35	514.87	578.61	550.71	588.20	574.48	598.65	593.99
H3K9ac_histone_81	A01	686119	686909	TTS	TTS (BnaA01T0011100ZS)	270	BnaA01G0011100ZS	0.40	0.60	23.32	8.11	8.48	59.80	61.06	62.06	63.42	58.12	62.27	66.84	0.88	1.00	23.65	16.45	64.35	514.87	578.61	550.71	588.20	574.48	598.65	593.99
H3K9ac_histone_82	A01	688121	688815	TTS	TTS (BnaA01T0011200ZS)	319	BnaA01G0011200ZS	0.02	0.09	24.84	17.78	15.47	43.57	54.71	50.35	51.60	66.02	75.50	49.21	0.07	0.17	23.78	1.30	4.80	17.74	21.79	17.34	15.51	17.41	18.87	22.15
H3K9ac_histone_83	A01	692113	692788	promoter-TSS	promoter-TSS (BnaA01T0011400ZS)	-115	BnaA01G0011400ZS	0.21	0.43	25.46	22.65	9.82	48.94	49.62	45.65	43.41	38.38	56.24	51.79	0.00	0.02	23.26	12.49	3.55	16.89	20.57	18.92	24.12	19.69	17.51	16.26
H3K9ac_histone_84	A01	696876	697283	exon	exon (BnaA01T0011500ZS, exon 3 of 11)	1023	BnaA01G0011500ZS	0.00	0.00	26.06	25.94	17.40	41.31	39.81	16.19	13.85	16.66	15.09	38.92	0.00	0.00	24.93	6.09	20.94	34.85	72.10	62.67	44.88	40.93	33.21	35.07
H3K9ac_histone_85	A01	708504	709230	exon	exon (BnaA01T0011700ZS, exon 3 of 4)	817	BnaA01G0011700ZS	0.29	0.51	23.05	5.41	16.41	41.95	49.82	46.75	37.62	50.81	33.41	52.47	1.00	1.00	24.10	20.60	0.00	0.00	0.00	0.00	0.00	0.00	0.00	0.00
H3K9ac_histone_86	A01	726442	726758	Intergenic	Intergenic	-1997	None	0.27	0.49	25.47	2.63	8.99	24.46	21.35	19.16	21.41	20.40	14.82	21.58	NA	NA	NA	NA	NA	NA	NA	NA	NA	NA	NA	NA
H3K9ac_histone_87	A01	728322	729166	exon	exon (BnaA01T0012100ZS, exon 1 of 1)	147	BnaA01G0012100ZS	0.79	0.88	24.14	16.76	31.82	144.13	137.25	142.64	157.79	122.88	145.54	134.44	0.12	0.25	25.21	4.97	4.95	14.49	12.94	17.44	13.77	7.91	12.81	13.99
H3K9ac_histone_88	A01	730472	731017	Intergenic	Intergenic	2147	None	0.23	0.45	23.26	0.27	11.44	42.15	30.80	26.07	38.39	32.43	30.83	41.82	NA	NA	NA	NA	NA	NA	NA	NA	NA	NA	NA	NA
H3K9ac_histone_89	A01	739177	740379	exon	exon (BnaA01T0012200ZS, exon 3 of 3)	766	BnaA01G0012200ZS	0.99	1.00	25.39	15.96	23.60	121.85	118.84	117.77	122.12	113.19	121.44	108.92	0.00	0.00	23.67	13.00	16.06	47.67	52.71	71.98	78.85	71.54	68.53	50.15
H3K9ac_histone_90	A01	754909	756628	promoter-TSS	promoter-TSS (BnaA01T0012300ZS)	-532	BnaA01G0012300ZS	0.00	0.00	23.48	1.75	33.10	87.45	82.08	45.64	38.13	38.47	49.10	81.83	0.18	0.34	22.38	4.91	0.74	1.37	0.56	0.72	0.60	0.12	0.59	1.12
H3K9ac_histone_91	A01	775229	776673	intron	intron (BnaA01T0012500ZS, intron 1 of 4)	415	BnaA01G0012500ZS	0.03	0.13	25.22	19.12	41.38	195.46	164.40	144.68	182.88	169.12	210.66	173.77	0.00	0.00	24.19	23.43	25.56	71.51	33.96	20.87	22.18	28.01	39.90	61.79
H3K9ac_histone_92	A01	798625	798931	exon	exon (BnaA01T0012700ZS, exon 4 of 4)	1329	BnaA01G0012700ZS	0.68	0.81	24.30	3.81	5.12	24.95	25.13	25.51	21.19	24.49	19.85	26.25	0.00	0.01	25.83	1.84	0.53	0.75	0.81	0.23	0.18	0.14	0.08	0.27
H3K9ac_histone_93	A01	805290	806839	exon	exon (BnaA01T0012900ZS, exon 2 of 3)	301	BnaA01G0012900ZS	0.00	0.01	22.11	20.68	21.95	136.77	102.19	95.42	112.10	111.84	129.74	123.33	0.00	0.00	22.36	1.02	10.70	23.90	17.28	7.87	7.87	9.20	17.49	17.21
H3K9ac_histone_94	A01	807912	808510	exon	exon (BnaA01T0013000ZS, exon 1 of 9)	300	BnaA01G0013000ZS	0.44	0.63	25.74	16.65	33.65	110.82	105.26	109.63	113.32	121.19	128.16	108.83	0.00	0.02	23.86	19.57	1.56	9.11	6.82	7.21	7.93	8.57	9.52	8.70
H3K9ac_histone_95	A01	819863	820211	promoter-TSS	promoter-TSS (BnaA01T0013200ZS)	-184	BnaA01G0013200ZS	0.00	0.02	25.82	10.79	13.49	10.73	23.28	28.98	32.02	27.41	14.92	17.44	0.00	0.00	24.22	14.08	1.13	0.17	0.18	0.96	1.05	2.36	0.33	0.17
H3K9ac_histone_96	A01	837031	837298	TTS	TTS (BnaA01T0013500ZS)	374	BnaA01G0013500ZS	0.41	0.61	23.25	12.79	15.75	48.70	45.20	44.57	52.66	54.84	22.24	49.16	0.00	0.00	25.24	8.55	8.60	17.51	26.64	34.76	27.55	22.96	20.78	16.73
H3K9ac_histone_97	A01	838283	839340	exon	exon (BnaA01T0013500ZS, exon 4 of 7)	1225	BnaA01G0013500ZS	0.01	0.08	24.54	10.44	20.21	66.01	66.48	82.76	95.27	79.47	53.66	70.78	0.00	0.00	25.24	8.55	8.60	17.51	26.64	34.76	27.55	22.96	20.78	16.73
H3K9ac_histone_98	A01	839875	840231	promoter-TSS	promoter-TSS (BnaA01T0013500ZS)	-17	BnaA01G0013500ZS	0.56	0.72	22.46	16.37	7.81	44.10	37.75	40.64	43.84	43.67	38.31	38.10	0.00	0.00	25.24	8.55	8.60	17.51	26.64	34.76	27.55	22.96	20.78	16.73
H3K9ac_histone_99	A01	843798	844547	Intergenic	Intergenic	-4136	None	0.40	0.60	22.89	7.59	9.37	52.49	62.31	59.32	58.84	50.30	47.74	56.20	NA	NA	NA	NA	NA	NA	NA	NA	NA	NA	NA	NA
H3K9ac_histone_100	A01	850924	851959	exon	exon (BnaA01T0013600ZS, exon 2 of 4)	518	BnaA01G0013600ZS	0.00	0.00	24.84	7.49	27.67	60.51	99.62	111.51	81.11	74.12	64.17	64.28	0.00	0.00	24.28	8.80	10.07	1.58	5.87	20.96	11.92	3.86	2.83	2.66
H3K9ac_histone_101	A01	855545	855968	exon	exon (BnaA01T0013700ZS, exon 1 of 4)	209	BnaA01G0013700ZS	0.16	0.38	26.26	16.98	14.07	80.75	66.88	78.56	71.02	80.02	76.04	75.26	0.20	0.37	26.17	4.16	3.76	18.01	21.12	21.73	19.48	19.83	19.24	19.70
H3K9ac_histone_102	A01	864620	865548	exon	exon (BnaA01T0014000ZS, exon 2 of 23)	294	BnaA01G0014000ZS	0.11	0.30	24.57	19.33	17.05	78.39	72.37	85.24	84.00	76.09	106.69	80.17	0.11	0.24	22.31	15.28	2.68	11.85	9.50	10.10	10.52	11.28	9.38	8.19
H3K9ac_histone_103	A01	882228	882661	Intergenic	Intergenic	-2641	None	0.17	0.38	24.97	7.53	9.95	47.03	52.77	53.83	49.86	58.17	44.76	47.04	NA	NA	NA	NA	NA	NA	NA	NA	NA	NA	NA	NA
H3K9ac_histone_104	A01	887221	888244	promoter-TSS	promoter-TSS (BnaA01T0014400ZS)	7	BnaA01G0014400ZS	0.82	0.90	25.76	16.28	18.90	129.92	131.18	128.26	128.11	119.64	127.20	125.28	0.54	0.80	24.58	11.91	1.82	7.02	4.11	6.05	5.71	5.67	4.56	4.34
H3K9ac_histone_105	A01	950796	951618	exon	exon (BnaA01T0015200ZS, exon 1 of 2)	405	BnaA01G0015200ZS	0.00	0.04	25.66	19.39	22.43	71.66	38.02	35.54	63.97	63.26	65.80	72.00	0.00	0.00	24.73	19.65	9.61	18.06	10.21	9.65	12.57	20.32	27.41	19.60
H3K9ac_histone_106	A01	960797	962130	exon	exon (BnaA01T0015400ZS, exon 1 of 2)	501	BnaA01G0015400ZS	0.02	0.10	26.65	20.69	25.30	89.32	83.94	61.97	78.92	73.80	98.14	98.34	0.06	0.15	23.15	1.89	6.36	27.77	31.74	22.13	24.73	20.30	28.56	26.90
H3K9ac_histone_107	A01	964059	964611	TTS	TTS (BnaA01T0015500ZS)	388	BnaA01G0015500ZS	0.00	0.00	27.10	23.69	20.72	72.93	64.78	47.21	40.69	46.17	69.62	74.57	0.06	0.16	23.95	23.42	6.08	33.19	31.83	24.51	28.65	23.99	31.20	29.31
H3K9ac_histone_108	A01	970291	971120	TTS	TTS (BnaA01T0015800ZS)	328	BnaA01G0015800ZS	0.23	0.45	26.74	20.53	27.55	146.07	117.34	124.90	125.60	115.30	148.20	135.81	1.00	1.00	24.10	20.60	0.00	0.00	0.00	0.00	0.00	0.00	0.00	0.00
H3K9ac_histone_109	A01	972866	973275	promoter-TSS	promoter-TSS (BnaA01T0016000ZS)	-75	BnaA01G0016000ZS	0.39	0.60	25.85	17.71	6.87	30.56	22.49	28.08	27.71	28.90	30.55	28.46	0.68	0.96	25.47	12.73	5.31	21.65	18.62	18.96	16.12	19.88	17.32	15.68
H3K9ac_histone_110	A01	980512	981468	Intergenic	Intergenic	-2469	None	0.04	0.16	24.75	6.12	24.22	36.28	54.92	57.22	41.05	20.20	47.97	35.58	NA	NA	NA	NA	NA	NA	NA	NA	NA	NA	NA	NA
H3K9ac_histone_111	A01	995131	995431	exon	exon (BnaA01T0016200ZS, exon 1 of 2)	1252	BnaA01G0016200ZS	0.52	0.70	24.95	2.30	6.49	35.91	38.50	33.36	32.24	27.81	32.09	34.77	0.00	0.00	26.77	4.64	2.08	3.08	4.39	3.72	3.01	1.43	0.83	1.30
H3K9ac_histone_112	A01	1004148	1005110	exon	exon (BnaA01T0016400ZS, exon 1 of 3)	484	BnaA01G0016400ZS	0.29	0.51	25.72	19.32	39.27	159.11	145.15	138.22	148.93	138.43	162.65	143.62	0.01	0.03	25.74	7.36	1.78	6.17	6.40	8.02	6.78	6.07	4.61	5.35
H3K9ac_histone_113	A01	1012093	1012470	promoter-TSS	promoter-TSS (BnaA01T0016500ZS)	-26	BnaA01G0016500ZS	0.07	0.23	25.65	15.59	15.15	35.63	31.13	42.88	40.53	45.81	47.94	32.03	0.00	0.01	23.97	19.12	8.69	2.60	2.22	5.21	4.77	8.94	19.91	3.91
H3K9ac_histone_114	A01	1012696	1013301	TTS	TTS (BnaA01T0016500ZS)	691	BnaA01G0016500ZS	0.07	0.24	25.49	15.97	19.10	39.45	33.73	38.16	52.19	48.94	58.34	44.50	0.00	0.01	23.97	19.12	8.69	2.60	2.22	5.21	4.77	8.94	19.91	3.91
H3K9ac_histone_115	A01	1014310	1014778	Intergenic	Intergenic	2237	None	0.52	0.69	21.85	6.66	8.40	40.35	47.53	42.03	38.43	48.16	38.21	48.15	NA	NA	NA	NA	NA	NA	NA	NA	NA	NA	NA	NA
H3K9ac_histone_116	A01	1017604	1017989	Intergenic	Intergenic	4495	None	0.68	0.81	25.38	5.26	13.33	14.63	18.03	18.50	14.87	28.67	13.83	16.58	NA	NA	NA	NA	NA	NA	NA	NA	NA	NA	NA	NA
H3K9ac_histone_117	A01	1030508	1030869	exon	exon (BnaA01T0016800ZS, exon 1 of 9)	448	BnaA01G0016800ZS	0.38	0.58	23.49	10.78	12.45	36.29	25.03	43.90	33.93	25.27	27.29	36.97	0.00	0.02	25.52	3.36	2.89	6.65	5.50	6.93	3.18	2.56	3.54	4.39
H3K9ac_histone_118	A01	1039081	1039604	Intergenic	Intergenic	-5639	None	0.47	0.66	23.85	4.72	8.49	36.04	37.54	36.86	35.87	39.31	29.39	42.84	NA	NA	NA	NA	NA	NA	NA	NA	NA	NA	NA	NA
H3K9ac_histone_119	A01	1049396	1049855	exon	exon (BnaA01T0017000ZS, exon 1 of 1)	239	BnaA01G0017000ZS	0.01	0.07	25.15	1.16	13.72	54.15	55.76	51.53	40.93	37.65	42.58	60.83	0.00	0.03	20.62	7.40	0.16	0.00	0.18	0.12	0.00	0.00	0.00	0.08
H3K9ac_histone_120	A01	1053096	1054666	intron	intron (BnaA01T0017200ZS, intron 1 of 3)	610	BnaA01G0017200ZS	0.86	0.93	24.64	15.95	35.21	221.20	234.31	231.44	211.62	211.84	217.83	214.69	0.00	0.00	24.82	3.27	3.61	5.84	8.66	4.25	2.80	1.70	1.45	4.90
H3K9ac_histone_121	A01	1059034	1059913	intron	intron (BnaA01T0017400ZS, intron 2 of 10)	343	BnaA01G0017400ZS	0.74	0.85	25.54	18.05	31.49	146.83	124.44	141.90	136.86	127.37	165.14	132.96	0.08	0.19	24.02	6.88	9.24	26.64	18.93	18.29	14.41	14.43	11.32	17.95
H3K9ac_histone_122	A01	1064379	1065887	promoter-TSS	promoter-TSS (BnaA01T0017500ZS)	-76	BnaA01G0017500ZS	0.31	0.52	23.75	2.90	52.40	210.54	208.46	187.20	190.84	127.26	164.89	183.76	0.00	0.00	24.28	2.07	8.83	18.51	13.95	8.16	3.24	3.93	2.44	13.51
H3K9ac_histone_123	A01	1066437	1067934	intron	intron (BnaA01T0017600ZS, intron 1 of 6)	419	BnaA01G0017600ZS	0.02	0.10	26.65	23.68	47.58	244.52	219.02	194.92	203.64	163.53	225.10	215.32	0.00	0.01	24.02	7.32	7.71	16.31	30.80	24.68	25.32	18.31	17.85	21.62
H3K9ac_histone_124	A01	1070357	1070707	promoter-TSS	promoter-TSS (BnaA01T0017700ZS)	45	BnaA01G0017700ZS	0.31	0.52	24.34	20.85	6.94	49.93	43.21	41.71	46.74	47.05	42.91	45.66	0.53	0.79	23.35	11.51	2.24	12.52	12.89	14.95	15.51	12.64	15.10	14.56
H3K9ac_histone_125	A01	1097020	1097563	exon	exon (BnaA01T0018100ZS, exon 3 of 7)	694	BnaA01G0018100ZS	0.04	0.16	22.62	11.87	11.62	32.63	33.72	40.68	52.10	36.45	27.39	34.63	0.00	0.00	23.97	6.57	5.49	9.05	9.87	13.72	8.15	4.15	2.84	6.88
H3K9ac_histone_126	A01	1099194	1100017	TTS	TTS (BnaA01T0018100ZS)	209	BnaA01G0018100ZS	0.28	0.49	26.79	18.61	12.87	70.04	75.81	78.17	72.59	74.20	85.15	83.07	0.00	0.00	23.97	6.57	5.49	9.05	9.87	13.72	8.15	4.15	2.84	6.88
H3K9ac_histone_127	A01	1104568	1105383	exon	exon (BnaA01T0018300ZS, exon 1 of 1)	222	BnaA01G0018300ZS	0.06	0.20	25.51	14.51	25.21	94.71	107.27	111.49	130.31	109.85	125.55	107.51	0.00	0.00	24.14	4.88	1.39	2.60	3.58	3.02	1.62	1.04	1.37	2.09
H3K9ac_histone_128	A01	1107928	1109037	intron	intron (BnaA01T0018400ZS, intron 1 of 4)	233	BnaA01G0018400ZS	0.15	0.36	25.91	17.95	18.72	138.44	129.51	131.81	142.58	134.87	153.35	133.27	0.56	0.82	23.90	6.46	1.06	3.20	4.58	3.31	3.77	3.96	2.60	3.83
H3K9ac_histone_129	A01	1109882	1110590	exon	exon (BnaA01T0018500ZS, exon 1 of 5)	216	BnaA01G0018500ZS	0.82	0.90	25.42	18.39	16.73	81.62	89.11	76.49	84.08	79.62	85.35	80.86	0.26	0.46	26.45	7.65	0.84	1.95	3.44	2.99	2.96	2.77	2.48	1.89
H3K9ac_histone_130	A01	1132207	1133709	exon	exon (BnaA01T0018900ZS, exon 3 of 5)	645	BnaA01G0018900ZS	0.00	0.00	22.51	2.75	31.47	137.94	129.03	95.20	95.74	81.73	108.26	127.83	0.00	0.00	21.93	3.91	7.78	14.81	18.53	7.73	7.99	3.66	8.41	16.70
H3K9ac_histone_131	A01	1137883	1139009	promoter-TSS	promoter-TSS (BnaA01T0019000ZS)	119	BnaA01G0019000ZS	0.24	0.46	26.50	19.35	40.13	203.48	185.18	177.31	200.59	168.01	219.93	194.00	0.08	0.19	25.90	16.43	7.06	70.97	75.09	74.21	79.19	81.49	81.69	76.06
H3K9ac_histone_132	A01	1153694	1154724	promoter-TSS	promoter-TSS (BnaA01T0019400ZS)	77	BnaA01G0019400ZS	0.00	0.02	25.08	19.53	14.12	93.79	85.42	79.06	91.16	91.26	105.94	93.51	0.26	0.46	25.17	15.47	0.92	2.17	2.90	2.97	3.20	3.95	3.01	3.43
H3K9ac_histone_133	A01	1156349	1156619	TTS	TTS (BnaA01T0019400ZS)	2352	BnaA01G0019400ZS	0.33	0.55	23.49	2.17	5.98	18.22	14.10	15.44	11.75	17.09	12.03	20.36	0.26	0.46	25.17	15.47	0.92	2.17	2.90	2.97	3.20	3.95	3.01	3.43
H3K9ac_histone_134	A01	1160433	1160833	exon	exon (BnaA01T0019500ZS, exon 2 of 5)	1038	BnaA01G0019500ZS	0.53	0.70	25.47	21.39	9.39	47.19	38.61	38.39	40.94	39.71	39.44	45.51	0.01	0.05	25.35	4.84	3.95	11.39	11.59	11.08	8.64	7.33	5.78	7.90
H3K9ac_histone_135	A01	1161383	1161660	intron	intron (BnaA01T0019500ZS, intron 1 of 4)	150	BnaA01G0019500ZS	0.06	0.21	23.00	3.38	8.85	32.65	21.46	26.50	20.74	18.35	20.31	27.45	0.01	0.05	25.35	4.84	3.95	11.39	11.59	11.08	8.64	7.33	5.78	7.90
H3K9ac_histone_136	A01	1170921	1171403	intron	intron (BnaA01T0019600ZS.1, intron 1 of 10)	711	BnaA01G0019600ZS	0.08	0.25	25.92	13.35	10.94	39.14	30.31	39.85	50.15	41.48	44.75	40.49	0.11	0.24	22.01	16.42	2.39	8.29	5.68	6.56	6.84	7.99	6.64	6.16
H3K9ac_histone_137	A01	1183108	1183737	TTS	TTS (BnaA01T0019900ZS)	1060	BnaA01G0019900ZS	0.00	0.02	22.99	12.38	14.69	46.65	51.18	65.83	70.86	54.63	56.95	45.72	0.01	0.04	22.13	12.61	26.38	56.80	84.63	87.63	107.74	89.11	84.15	84.82
H3K9ac_histone_138	A01	1184080	1184730	promoter-TSS	promoter-TSS (BnaA01T0019900ZS)	77	BnaA01G0019900ZS	0.16	0.37	23.54	14.88	23.24	77.71	82.35	87.74	91.82	70.65	87.65	80.36	0.01	0.04	22.13	12.61	26.38	56.80	84.63	87.63	107.74	89.11	84.15	84.82
H3K9ac_histone_139	A01	1185157	1186224	promoter-TSS	promoter-TSS (BnaA01T0020000ZS)	-27	BnaA01G0020000ZS	0.80	0.89	24.05	8.16	22.04	138.29	133.02	147.73	139.53	115.24	145.28	123.40	0.00	0.01	24.23	13.66	8.14	20.81	21.85	30.91	35.07	32.71	31.64	28.85
H3K9ac_histone_140	A01	1188003	1188973	exon	exon (BnaA01T0020100ZS, exon 2 of 5)	335	BnaA01G0020100ZS	0.46	0.65	23.80	12.04	24.16	106.36	113.62	119.81	142.62	103.67	120.97	114.85	0.00	0.00	25.16	8.55	2.62	5.80	7.59	9.92	8.86	5.83	5.88	4.79
H3K9ac_histone_141	A01	1191412	1192642	intron	intron (BnaA01T0020200ZS, intron 1 of 1)	-2054	BnaA01G0020200ZS	0.78	0.88	23.85	14.10	25.26	115.59	137.03	129.19	132.28	108.25	148.76	116.24	0.00	0.00	23.95	7.30	3.50	4.17	5.14	9.17	4.70	2.95	1.62	3.12
H3K9ac_histone_142	A01	1200644	1201113	TTS	TTS (BnaA01T0020500ZS)	132	BnaA01G0020500ZS	0.10	0.28	23.29	8.72	8.80	28.32	27.01	36.89	33.13	30.47	21.87	34.06	0.00	0.00	25.01	14.05	0.86	0.97	1.12	1.73	2.27	2.57	1.85	1.06
H3K9ac_histone_143	A01	1202107	1202381	exon	exon (BnaA01T0020500ZS, exon 2 of 3)	-1234	BnaA01G0020500ZS	0.05	0.18	22.74	10.70	9.18	20.55	18.62	31.08	22.98	14.54	19.38	19.73	0.00	0.00	25.01	14.05	0.86	0.97	1.12	1.73	2.27	2.57	1.85	1.06
H3K9ac_histone_144	A01	1207352	1207733	promoter-TSS	promoter-TSS (BnaA01T0020500ZS)	93	BnaA01G0020500ZS	0.15	0.35	22.36	8.34	25.64	69.25	70.61	90.67	68.38	50.92	61.96	63.42	0.00	0.00	25.01	14.05	0.86	0.97	1.12	1.73	2.27	2.57	1.85	1.06
H3K9ac_histone_145	A01	1222825	1223205	Intergenic	Intergenic	-6791	None	0.48	0.67	25.28	3.01	10.62	15.33	21.48	18.81	11.32	21.42	9.52	16.90	NA	NA	NA	NA	NA	NA	NA	NA	NA	NA	NA	NA
H3K9ac_histone_146	A01	1233886	1234524	promoter-TSS	promoter-TSS (BnaA01T0020700ZS)	-82	BnaA01G0020700ZS	0.64	0.78	24.68	14.06	19.19	104.71	101.02	106.33	103.57	98.87	115.11	93.04	0.00	0.01	25.06	10.61	3.43	8.28	8.05	14.02	13.29	10.35	12.00	7.79
H3K9ac_histone_147	A01	1238191	1239621	promoter-TSS	promoter-TSS (BnaA01T0020800ZS)	809	BnaA01G0020800ZS	0.05	0.18	25.03	15.99	49.69	136.17	121.55	145.64	165.91	165.16	168.18	130.69	0.24	0.44	21.49	18.02	0.58	0.97	0.53	1.26	0.89	1.11	1.10	0.68
H3K9ac_histone_148	A01	1252214	1253294	exon	exon (BnaA01T0021100ZS, exon 2 of 3)	373	BnaA01G0021100ZS	0.66	0.80	22.97	12.07	22.92	146.58	147.50	123.64	159.21	129.80	117.13	139.72	0.49	0.75	25.29	3.90	2.42	13.56	16.37	14.16	12.56	11.77	11.79	13.05
H3K9ac_histone_149	A01	1253997	1254850	promoter-TSS	promoter-TSS (BnaA01T0021200ZS)	98	BnaA01G0021200ZS	0.01	0.05	26.34	4.37	13.55	78.60	83.82	82.14	73.82	67.59	63.86	68.20	0.25	0.45	23.99	4.86	0.78	0.52	0.64	0.95	0.00	0.44	0.00	0.00
H3K9ac_histone_150	A01	1255169	1256194	exon	exon (BnaA01T0021300ZS, exon 1 of 1)	228	BnaA01G0021300ZS	0.16	0.37	24.43	18.21	24.04	138.39	132.57	135.80	134.68	145.89	143.63	127.43	0.10	0.22	23.61	23.41	1.83	2.35	0.81	1.87	0.40	3.67	1.54	1.05
H3K9ac_histone_151	A01	1259784	1260184	exon	exon (BnaA01T0021400ZS, exon 2 of 2)	479	BnaA01G0021400ZS	0.29	0.51	24.20	16.22	11.67	59.75	67.01	62.91	66.62	70.99	78.84	61.25	0.00	0.02	24.56	6.04	15.28	36.31	35.49	49.50	32.60	26.86	19.47	30.42
H3K9ac_histone_152	A01	1284656	1285018	intron	intron (BnaA01T0021900ZS, intron 3 of 5)	1382	BnaA01G0021900ZS	0.39	0.59	24.62	4.63	9.35	18.31	19.36	20.94	20.88	19.80	11.73	23.24	0.82	1.00	22.84	10.68	0.34	0.73	0.81	1.16	0.76	0.91	1.05	1.08
H3K9ac_histone_153	A01	1285942	1286367	promoter-TSS	promoter-TSS (BnaA01T0021900ZS)	65	BnaA01G0021900ZS	0.69	0.82	24.50	15.80	9.53	55.17	64.97	58.14	53.14	63.47	58.79	52.75	0.82	1.00	22.84	10.68	0.34	0.73	0.81	1.16	0.76	0.91	1.05	1.08
H3K9ac_histone_154	A01	1300852	1301456	intron	intron (BnaA01T0022200ZS, intron 1 of 4)	144	BnaA01G0022200ZS	0.22	0.44	23.89	16.13	19.56	104.25	102.98	100.33	104.26	101.90	115.94	87.37	0.00	0.00	25.94	22.83	15.50	77.83	72.69	58.59	60.11	66.37	75.14	90.50
H3K9ac_histone_155	A01	1307427	1308647	exon	exon (BnaA01T0022300ZS, exon 1 of 6)	504	BnaA01G0022300ZS	0.05	0.18	21.95	12.11	28.44	142.82	152.78	167.37	166.07	152.33	150.37	138.35	0.39	0.62	23.67	13.33	2.22	3.87	4.25	5.23	3.76	5.63	3.46	2.44
H3K9ac_histone_156	A01	1310939	1312119	promoter-TSS	promoter-TSS (BnaA01T0022400ZS)	-718	BnaA01G0022400ZS	0.01	0.05	26.56	5.12	15.85	46.27	58.75	60.40	56.20	45.55	41.56	50.17	0.05	0.13	25.76	5.45	1.01	0.00	0.83	1.11	0.47	0.18	0.25	0.00
H3K9ac_histone_157	A01	1312684	1313089	promoter-TSS	promoter-TSS (BnaA01T0022500ZS)	639	BnaA01G0022500ZS	0.01	0.06	26.82	5.64	12.86	28.95	34.70	40.46	35.09	20.88	17.13	23.43	0.04	0.12	23.70	23.04	0.21	0.00	0.00	0.29	0.00	0.00	0.00	0.00
H3K9ac_histone_158	A01	1315170	1315422	intron	intron (BnaA01T0022600ZS, intron 3 of 3)	967	BnaA01G0022600ZS	0.51	0.69	22.88	6.15	4.56	18.21	19.94	17.36	21.13	15.13	15.74	20.65	0.00	0.00	23.99	10.62	2.37	1.31	2.01	6.02	5.26	3.07	2.71	1.87
H3K9ac_histone_159	A01	1319024	1319831	promoter-TSS	promoter-TSS (BnaA01T0022700ZS)	-75	BnaA01G0022700ZS	0.39	0.60	24.60	5.50	13.66	81.25	85.06	73.94	93.06	73.21	67.53	78.31	0.62	0.89	22.96	10.05	0.41	0.86	1.05	0.74	1.01	0.77	0.39	0.70
H3K9ac_histone_160	A01	1328496	1329062	promoter-TSS	promoter-TSS (BnaA01T0022900ZS)	89	BnaA01G0022900ZS	0.49	0.67	26.15	17.34	36.74	144.12	139.47	150.41	142.91	130.14	170.15	142.18	0.69	0.96	25.47	2.71	0.50	2.00	2.25	1.88	2.20	2.06	1.83	1.74
H3K9ac_histone_161	A01	1337060	1337643	intron	intron (BnaA01T0023000ZS, intron 1 of 5)	109	BnaA01G0023000ZS	0.01	0.05	26.00	7.71	12.71	33.54	37.26	48.58	45.07	33.95	25.33	36.47	0.00	0.00	22.02	12.40	8.72	0.58	1.72	11.90	14.95	6.32	1.79	0.36
H3K9ac_histone_162	A01	1339734	1340457	intron	intron (BnaA01T0023100ZS, intron 1 of 2)	386	BnaA01G0023100ZS	0.89	0.95	25.52	17.46	21.73	131.60	123.52	130.79	123.04	125.45	140.62	114.39	0.45	0.69	24.85	16.42	6.19	61.30	63.23	63.20	65.41	64.87	67.75	65.64
H3K9ac_histone_163	A01	1356916	1358050	intron	intron (BnaA01T0023300ZS, intron 2 of 17)	575	BnaA01G0023300ZS	0.02	0.09	26.83	6.36	12.11	99.02	104.85	104.64	110.11	94.62	95.38	95.03	0.16	0.31	25.38	3.14	6.73	32.23	25.46	25.71	25.68	23.59	19.27	27.59
H3K9ac_histone_164	A01	1363020	1363773	exon	exon (BnaA01T0023400ZS, exon 1 of 32)	184	BnaA01G0023400ZS	0.02	0.09	22.05	9.03	14.97	59.00	55.37	72.10	63.22	41.59	54.67	62.81	0.00	0.01	25.74	8.24	0.88	3.76	4.76	4.81	4.89	4.72	3.40	3.70
H3K9ac_histone_165	A01	1388761	1389055	intron	intron (BnaA01T0023700ZS, intron 1 of 2)	2770	BnaA01G0023700ZS	0.22	0.44	24.54	7.42	9.25	9.06	15.10	13.48	9.99	19.87	14.09	12.54	0.17	0.32	25.57	10.27	0.21	0.50	0.67	0.69	0.71	0.76	0.58	0.33
H3K9ac_histone_166	A01	1389809	1391581	TTS	TTS (BnaA01T0023700ZS)	1075	BnaA01G0023700ZS	0.38	0.59	24.16	5.86	15.03	112.79	118.38	130.23	106.39	112.78	112.80	108.61	0.17	0.32	25.57	10.27	0.21	0.50	0.67	0.69	0.71	0.76	0.58	0.33
H3K9ac_histone_167	A01	1405312	1406516	TTS	TTS (BnaA01T0024100ZS)	483	BnaA01G0024100ZS	0.18	0.39	27.18	22.43	18.48	144.79	122.24	130.12	127.08	118.40	131.99	139.72	0.74	1.00	24.52	21.92	2.70	14.22	13.97	11.50	12.07	13.20	11.14	13.22
H3K9ac_histone_168	A01	1408477	1409339	promoter-TSS	promoter-TSS (BnaA01T0024200ZS)	327	BnaA01G0024200ZS	0.10	0.28	26.41	16.58	23.75	137.30	132.64	135.08	148.12	144.98	150.55	137.99	0.40	0.64	24.17	13.03	0.51	1.44	0.93	1.29	1.23	1.42	0.81	0.79
H3K9ac_histone_169	A01	1409706	1411002	exon	exon (BnaA01T0024200ZS, exon 2 of 3)	885	BnaA01G0024200ZS	0.64	0.79	25.95	24.72	11.08	92.32	86.75	92.81	86.87	81.70	85.00	101.64	0.40	0.64	24.17	13.03	0.51	1.44	0.93	1.29	1.23	1.42	0.81	0.79
H3K9ac_histone_170	A01	1441854	1442641	promoter-TSS	promoter-TSS (BnaA01T0024500ZS)	290	BnaA01G0024500ZS	0.00	0.00	24.96	0.09	26.35	112.24	92.13	69.50	61.75	55.94	85.38	97.22	0.00	0.02	26.02	2.26	1.96	7.15	6.49	5.35	4.53	4.58	3.86	5.02
H3K9ac_histone_171	A01	1442942	1444220	exon	exon (BnaA01T0024500ZS, exon 1 of 6)	493	BnaA01G0024500ZS	0.17	0.39	26.22	22.48	15.79	124.71	103.87	91.55	111.86	106.29	104.05	117.31	0.00	0.02	26.02	2.26	1.96	7.15	6.49	5.35	4.53	4.58	3.86	5.02
H3K9ac_histone_172	A01	1449878	1450587	promoter-TSS	promoter-TSS (BnaA01T0024600ZS)	-172	BnaA01G0024600ZS	0.15	0.36	26.30	19.54	7.63	31.94	25.89	26.23	34.01	27.76	34.66	31.90	0.76	1.00	21.85	21.28	14.46	38.21	38.50	32.45	39.35	40.59	50.90	46.87
H3K9ac_histone_173	A01	1451443	1452066	intron	intron (BnaA01T0024700ZS, intron 2 of 4)	520	BnaA01G0024700ZS	0.00	0.01	23.38	1.49	15.58	51.11	37.37	22.98	27.33	25.10	22.55	49.73	0.00	0.00	24.51	1.55	1.90	3.88	3.84	1.24	1.14	1.11	1.14	3.28
H3K9ac_histone_174	A01	1463945	1464866	promoter-TSS	promoter-TSS (BnaA01T0024900ZS)	-425	BnaA01G0024900ZS	0.10	0.29	22.89	2.92	17.37	93.21	79.09	78.17	74.79	67.35	74.13	88.80	0.80	1.00	24.17	23.99	1.70	6.31	6.32	4.20	5.75	5.45	5.18	4.87
H3K9ac_histone_175	A01	1468654	1468941	promoter-TSS	promoter-TSS (BnaA01T0025100ZS)	-51	BnaA01G0025100ZS	0.33	0.54	25.27	17.61	6.83	28.69	24.19	28.77	29.54	29.84	29.85	28.37	0.29	0.50	25.45	5.25	0.84	2.33	2.72	2.53	2.03	2.12	1.51	1.66
H3K9ac_histone_176	A01	1487165	1487587	promoter-TSS	promoter-TSS (BnaA01T0025200ZS)	160	BnaA01G0025200ZS	0.00	0.01	26.09	19.92	14.94	66.50	53.78	47.00	48.18	65.50	68.43	62.62	0.14	0.29	24.03	21.93	0.19	0.00	0.23	0.00	0.00	0.00	0.14	0.00
H3K9ac_histone_177	A01	1491490	1492504	exon	exon (BnaA01T0025400ZS, exon 1 of 1)	259	BnaA01G0025400ZS	0.10	0.28	26.76	21.18	48.36	245.48	219.81	173.90	224.63	191.59	230.52	242.30	0.00	0.01	25.30	17.36	46.28	18.26	19.64	23.14	25.99	73.41	87.46	14.37
H3K9ac_histone_178	A01	1494867	1495946	Intergenic	Intergenic	-2463	None	0.16	0.38	26.81	22.29	63.08	324.15	309.67	290.02	258.06	268.13	325.86	289.41	NA	NA	NA	NA	NA	NA	NA	NA	NA	NA	NA	NA
H3K9ac_histone_179	A01	1497487	1500097	intron	intron (BnaA01T0025500ZS, intron 1 of 1)	923	BnaA01G0025500ZS	0.00	0.00	25.11	2.18	171.34	442.42	485.76	369.51	199.09	141.75	308.92	373.42	0.00	0.01	23.89	4.01	31.42	8.30	59.71	9.65	3.45	3.36	5.70	7.39
H3K9ac_histone_180	A01	1500920	1502641	promoter-TSS	promoter-TSS (BnaA01T0025600ZS)	-99	BnaA01G0025600ZS	0.00	0.01	24.01	3.34	32.10	224.24	209.03	218.40	178.03	166.62	192.22	208.44	0.00	0.01	23.00	6.49	1.55	1.53	3.58	3.88	2.12	1.75	2.09	1.73
H3K9ac_histone_181	A01	1511774	1512344	promoter-TSS	promoter-TSS (BnaA01T0026100ZS)	91	BnaA01G0026100ZS	0.05	0.18	24.29	2.66	18.99	82.05	77.30	64.62	71.64	41.80	60.83	71.57	0.00	0.00	25.36	7.30	1.12	2.54	2.83	4.09	3.13	2.15	1.68	2.17
H3K9ac_histone_182	A01	1519451	1520503	exon	exon (BnaA01T0026200ZS, exon 1 of 1)	370	BnaA01G0026200ZS	0.00	0.03	26.18	6.82	21.76	74.89	98.05	106.27	89.69	98.84	73.13	78.09	0.14	0.28	26.35	24.93	0.39	0.43	0.58	0.30	0.10	0.22	0.35	0.13
H3K9ac_histone_183	A01	1528871	1529803	exon	exon (BnaA01T0026300ZS, exon 1 of 6)	388	BnaA01G0026300ZS	0.75	0.85	24.72	19.90	26.05	140.38	140.69	133.69	136.90	124.38	155.13	124.25	0.85	1.00	23.86	7.28	1.79	4.71	4.82	3.80	4.00	4.06	2.85	3.39
H3K9ac_histone_184	A01	1532544	1533288	exon	exon (BnaA01T0026400ZS, exon 1 of 10)	383	BnaA01G0026400ZS	0.11	0.30	26.32	17.14	28.03	130.84	131.39	128.35	145.35	130.24	151.82	136.89	0.09	0.21	24.27	8.35	1.17	3.19	2.56	2.17	1.91	2.13	1.52	1.89
H3K9ac_histone_185	A01	1534246	1535146	intron	intron (BnaA01T0026500ZS, intron 2 of 5)	305	BnaA01G0026500ZS	0.18	0.40	25.55	21.84	16.21	111.32	102.86	99.80	103.89	99.70	110.20	107.94	0.28	0.49	22.50	18.91	3.20	18.62	20.79	17.77	19.29	20.15	23.14	16.42
H3K9ac_histone_186	A01	1538891	1539215	promoter-TSS	promoter-TSS (BnaA01T0026600ZS)	64	BnaA01G0026600ZS	0.39	0.59	25.79	18.50	9.67	24.33	28.14	23.76	24.27	24.99	37.72	24.98	0.93	1.00	23.72	1.89	1.82	8.14	10.62	9.35	8.49	10.21	9.65	9.55
H3K9ac_histone_187	A01	1545226	1545947	exon	exon (BnaA01T0026800ZS.2, exon 2 of 18)	359	BnaA01G0026800ZS	0.47	0.66	23.82	12.89	7.70	55.83	58.24	57.73	58.33	63.53	53.72	61.15	0.00	0.00	25.62	16.20	9.02	32.30	28.17	33.43	35.87	43.65	41.15	30.53
H3K9ac_histone_188	A01	1571542	1572515	TTS	TTS (BnaA01T0027300ZS)	347	BnaA01G0027300ZS	0.07	0.23	21.82	4.45	12.50	73.70	67.68	70.96	64.93	61.83	70.07	81.48	0.27	0.47	20.64	0.58	0.63	1.76	1.02	1.37	1.02	1.49	1.64	1.20
H3K9ac_histone_189	A01	1573492	1574113	TTS	TTS (BnaA01T0027400ZS)	199	BnaA01G0027400ZS	0.00	0.01	24.02	2.93	22.26	75.51	72.61	57.99	41.37	48.68	39.50	66.69	0.01	0.06	25.20	2.44	0.86	2.38	2.33	1.89	1.56	1.18	0.91	2.29
H3K9ac_histone_190	A01	1577375	1577987	promoter-TSS	promoter-TSS (BnaA01T0027700ZS)	357	BnaA01G0027700ZS	0.96	0.98	23.82	20.88	14.54	51.62	59.15	59.70	44.96	64.01	62.20	61.06	0.02	0.08	23.34	11.59	3.36	18.07	22.68	21.65	24.14	22.44	20.14	19.23
H3K9ac_histone_191	A01	1578267	1579006	promoter-TSS	promoter-TSS (BnaA01T0027600ZS)	237	BnaA01G0027600ZS	0.42	0.62	26.90	20.70	21.41	118.17	116.80	103.65	103.95	101.67	119.84	112.41	0.09	0.20	22.13	8.49	2.22	2.27	4.39	4.21	4.58	1.96	3.24	4.08
H3K9ac_histone_192	A01	1581123	1582117	intron	intron (BnaA01T0027800ZS, intron 2 of 2)	498	BnaA01G0027800ZS	0.33	0.54	26.93	20.31	21.02	114.00	112.44	99.97	99.29	106.18	103.72	109.30	0.00	0.00	23.21	3.66	72.85	135.55	167.58	91.50	45.90	56.32	44.16	135.12
H3K9ac_histone_193	A01	1583190	1583633	exon	exon (BnaA01T0027900ZS, exon 7 of 7)	1420	BnaA01G0027900ZS	0.70	0.82	24.56	6.70	15.65	44.01	46.75	50.47	47.63	47.06	39.23	53.87	0.01	0.05	25.32	8.72	2.14	4.89	5.72	8.05	6.08	6.31	4.74	5.03
H3K9ac_histone_194	A01	1583850	1584753	exon	exon (BnaA01T0027900ZS, exon 3 of 7)	530	BnaA01G0027900ZS	0.00	0.00	23.93	5.43	27.00	74.93	93.39	90.60	63.28	47.87	49.91	80.04	0.01	0.05	25.32	8.72	2.14	4.89	5.72	8.05	6.08	6.31	4.74	5.03
H3K9ac_histone_195	A01	1602770	1603950	exon	exon (BnaA01T0028500ZS, exon 2 of 6)	367	BnaA01G0028500ZS	0.00	0.01	20.94	9.16	35.99	172.44	196.82	200.22	185.84	157.50	151.82	172.85	0.00	0.00	22.14	9.79	1.11	1.01	2.11	2.39	2.46	1.59	0.71	1.43
H3K9ac_histone_196	A01	1608453	1609283	intron	intron (BnaA01T0028700ZS, intron 1 of 6)	688	BnaA01G0028700ZS	0.01	0.05	26.54	5.03	12.48	32.30	39.41	42.85	37.50	28.24	24.54	33.30	0.03	0.11	25.95	14.90	0.86	3.77	4.26	4.36	5.07	4.80	5.15	4.71
H3K9ac_histone_197	A01	1611923	1612930	intron	intron (BnaA01T0028700ZS, intron 3 of 6)	4246	BnaA01G0028700ZS	0.35	0.56	24.14	10.00	24.48	130.34	147.47	149.16	140.02	132.56	153.45	131.99	0.03	0.11	25.95	14.90	0.86	3.77	4.26	4.36	5.07	4.80	5.15	4.71
H3K9ac_histone_198	A01	1619590	1620354	intron	intron (BnaA01T0028900ZS, intron 1 of 2)	277	BnaA01G0028900ZS	0.34	0.55	22.60	19.69	11.89	97.82	89.03	79.13	102.37	88.51	92.33	88.56	0.07	0.17	23.28	2.30	1.24	3.10	2.29	1.48	2.05	2.13	1.79	4.13
H3K9ac_histone_199	A01	1622019	1622785	promoter-TSS	promoter-TSS (BnaA01T0029100ZS)	232	BnaA01G0029100ZS	0.30	0.52	24.92	16.74	34.70	122.37	118.44	134.77	119.02	120.40	167.52	116.66	0.88	1.00	25.08	19.41	0.33	0.79	0.60	0.42	0.70	0.81	0.63	0.75
H3K9ac_histone_200	A01	1623098	1623523	promoter-TSS	promoter-TSS (BnaA01T0029000ZS)	34	BnaA01G0029000ZS	0.07	0.23	24.53	1.03	11.80	66.55	62.56	52.39	55.89	52.55	55.73	54.94	0.05	0.13	25.91	20.63	0.39	0.67	0.34	0.27	0.06	0.57	0.54	0.63
H3K9ac_histone_201	A01	1625314	1626470	promoter-TSS	promoter-TSS (BnaA01T0029200ZS)	-46	BnaA01G0029200ZS	0.02	0.09	24.41	1.93	26.06	192.20	182.86	158.16	170.07	157.50	142.11	186.27	0.34	0.57	24.16	0.60	1.02	2.02	1.90	1.29	1.16	1.35	1.12	1.89
H3K9ac_histone_202	A01	1630822	1631869	intron	intron (BnaA01T0029300ZS, intron 1 of 1)	197	BnaA01G0029300ZS	0.21	0.43	22.12	11.16	15.10	80.62	79.47	95.49	101.36	77.57	72.21	86.82	0.08	0.18	25.20	10.65	1.04	2.60	3.43	3.97	4.30	3.51	3.49	2.10
H3K9ac_histone_203	A01	1635632	1636710	exon	exon (BnaA01T0029400ZS, exon 1 of 1)	392	BnaA01G0029400ZS	0.02	0.09	21.23	8.84	30.49	132.54	141.53	136.35	133.65	108.32	95.29	133.76	0.00	0.00	24.47	6.15	1.39	1.52	2.98	2.91	1.59	1.46	0.25	1.28
H3K9ac_histone_204	A01	1642173	1643201	exon	exon (BnaA01T0029500ZS, exon 1 of 3)	269	BnaA01G0029500ZS	0.59	0.75	26.66	17.56	17.20	110.61	106.06	119.22	104.27	107.39	115.62	113.65	0.01	0.04	24.23	5.26	1.54	2.35	2.24	3.71	1.52	1.30	0.98	1.44
H3K9ac_histone_205	A01	1646561	1647566	exon	exon (BnaA01T0029600ZS, exon 3 of 9)	402	BnaA01G0029600ZS	0.05	0.17	24.91	16.10	28.60	116.60	92.88	110.98	133.50	122.25	140.86	116.76	0.00	0.00	25.73	18.39	16.40	69.16	58.19	57.80	74.57	79.78	88.01	78.89
H3K9ac_histone_206	A01	1648924	1649712	exon	exon (BnaA01T0029700ZS, exon 1 of 11)	383	BnaA01G0029700ZS	0.02	0.11	25.34	16.46	41.22	97.04	68.31	102.85	109.88	123.68	138.04	95.69	0.00	0.00	23.13	17.42	5.66	7.99	4.73	5.28	8.69	14.50	11.73	5.48
H3K9ac_histone_207	A01	1659855	1660399	promoter-TSS	promoter-TSS (BnaA01T0029900ZS)	93	BnaA01G0029900ZS	0.01	0.07	23.04	5.77	14.79	79.88	78.09	72.41	73.33	57.25	55.85	76.40	0.09	0.20	26.00	2.13	1.21	2.46	2.74	1.20	2.46	1.04	1.09	1.54
H3K9ac_histone_208	A01	1677904	1678768	promoter-TSS	promoter-TSS (BnaA01T0030200ZS)	242	BnaA01G0030200ZS	0.24	0.46	24.71	16.19	21.89	102.59	96.26	99.20	109.48	98.56	127.05	102.47	1.00	1.00	24.10	20.60	0.00	0.00	0.00	0.00	0.00	0.00	0.00	0.00
H3K9ac_histone_209	A01	1680646	1681113	TTS	TTS (BnaA01T0030300ZS)	1003	BnaA01G0030300ZS	0.04	0.17	26.10	3.61	14.91	43.44	45.81	46.45	36.57	40.54	28.21	41.23	0.00	0.00	25.35	1.91	4.61	25.70	24.82	20.60	20.08	18.80	16.89	24.40
H3K9ac_histone_210	A01	1684538	1685398	promoter-TSS	promoter-TSS (BnaA01T0030500ZS)	20	BnaA01G0030500ZS	0.35	0.56	23.19	6.09	16.45	72.05	74.28	84.34	71.30	54.14	79.19	66.63	0.03	0.09	24.88	2.44	0.86	2.64	1.61	2.02	1.57	1.55	1.21	2.15
H3K9ac_histone_211	A01	1690623	1691539	exon	exon (BnaA01T0030600ZS, exon 1 of 1)	310	BnaA01G0030600ZS	0.01	0.08	24.86	7.37	45.29	90.14	112.79	163.11	107.43	71.24	126.03	76.48	0.00	0.02	24.57	8.30	29.69	21.99	17.46	77.36	27.12	22.31	28.11	16.87
H3K9ac_histone_212	A01	1692941	1694272	intron	intron (BnaA01T0030700ZS.2, intron 4 of 6)	2098	BnaA01G0030700ZS	0.10	0.28	24.72	11.70	18.51	75.67	67.17	102.70	85.35	74.37	87.40	67.81	0.00	0.00	25.75	7.01	36.90	45.32	84.54	99.09	66.23	43.42	33.02	41.87
H3K9ac_histone_213	A01	1695144	1695787	intron	intron (BnaA01T0030700ZS.2, intron 1 of 6)	239	BnaA01G0030700ZS	0.14	0.34	25.35	21.85	20.11	100.98	91.13	93.10	92.61	74.40	108.80	97.95	0.00	0.00	25.75	7.01	36.90	45.32	84.54	99.09	66.23	43.42	33.02	41.87
H3K9ac_histone_214	A01	1696095	1697507	Intergenic	Intergenic	-1097	None	0.00	0.01	24.49	2.93	61.68	142.23	155.76	111.85	75.39	57.18	97.42	110.24	NA	NA	NA	NA	NA	NA	NA	NA	NA	NA	NA	NA
H3K9ac_histone_215	A01	1698276	1699725	promoter-TSS	promoter-TSS (BnaA01T0030800ZS)	-359	BnaA01G0030800ZS	0.21	0.42	23.90	0.39	45.04	192.17	191.24	179.79	160.87	144.70	222.65	171.48	0.04	0.12	22.51	7.56	14.82	26.79	33.27	38.25	25.92	23.58	18.62	22.68
H3K9ac_histone_216	A01	1705690	1706179	Intergenic	Intergenic	-1895	None	0.03	0.12	22.45	4.80	17.76	75.20	73.04	70.38	57.66	44.67	57.04	80.22	NA	NA	NA	NA	NA	NA	NA	NA	NA	NA	NA	NA
H3K9ac_histone_217	A01	1707558	1708908	intron	intron (BnaA01T0030900ZS, intron 1 of 5)	404	BnaA01G0030900ZS	0.59	0.75	25.40	21.46	41.95	335.53	328.26	289.21	317.20	276.86	307.43	316.98	0.00	0.03	26.59	3.78	1.03	2.98	4.16	3.19	2.83	2.37	2.75	2.20
H3K9ac_histone_218	A01	1718418	1719620	promoter-TSS	promoter-TSS (BnaA01T0031000ZS)	-318	BnaA01G0031000ZS	0.53	0.70	24.27	17.58	11.69	100.82	91.89	97.21	100.89	102.12	96.13	105.84	0.02	0.07	25.51	0.95	4.49	14.23	13.06	11.68	8.62	9.39	7.78	10.65
H3K9ac_histone_219	A01	1724400	1725251	exon	exon (BnaA01T0031100ZS, exon 1 of 4)	131	BnaA01G0031100ZS	0.31	0.53	26.66	20.22	19.36	100.82	86.74	97.89	89.66	91.48	108.16	102.57	0.00	0.01	27.03	14.07	5.20	21.72	22.85	27.10	27.80	28.98	29.72	23.64
H3K9ac_histone_220	A01	1728823	1730102	intron	intron (BnaA01T0031200ZS, intron 1 of 11)	294	BnaA01G0031200ZS	0.47	0.66	25.60	17.58	34.25	184.89	186.73	183.79	199.26	158.29	195.18	184.30	0.00	0.00	24.01	13.78	1.50	8.12	8.11	9.05	10.81	9.75	9.74	8.09
H3K9ac_histone_221	A01	1739849	1741251	exon	exon (BnaA01T0031300ZS, exon 1 of 4)	546	BnaA01G0031300ZS	0.16	0.38	23.02	10.69	107.46	297.78	309.16	436.75	326.88	277.34	325.01	289.37	0.00	0.00	24.57	6.69	7.78	10.90	11.79	19.50	9.92	7.55	4.26	6.00
H3K9ac_histone_222	A01	1744745	1745690	exon	exon (BnaA01T0031400ZS, exon 1 of 9)	396	BnaA01G0031400ZS	0.03	0.12	21.51	8.66	29.86	150.80	146.75	177.60	149.64	122.81	137.04	147.44	0.00	0.00	21.71	11.44	4.05	17.58	17.84	23.17	21.84	19.22	15.17	16.96
H3K9ac_histone_223	A01	1755332	1756304	intron	intron (BnaA01T0031500ZS, intron 1 of 8)	5763	BnaA01G0031500ZS	0.07	0.24	25.43	16.42	28.70	122.06	125.89	129.83	143.61	143.34	164.01	123.65	0.05	0.14	26.47	0.57	0.24	0.72	0.69	0.48	0.44	0.52	0.32	0.46
H3K9ac_histone_224	A01	1760287	1761101	TTS	TTS (BnaA01T0031600ZS)	887	BnaA01G0031600ZS	0.38	0.59	24.35	1.56	13.28	61.70	51.93	54.40	58.64	50.97	46.70	63.92	0.04	0.12	26.04	1.05	0.57	0.84	0.47	0.51	0.42	0.00	0.40	0.13
H3K9ac_histone_225	A01	1762238	1763310	TTS	TTS (BnaA01T0031800ZS)	439	BnaA01G0031800ZS	0.01	0.06	24.40	0.81	22.66	93.49	76.79	60.90	71.61	53.69	62.09	97.82	0.04	0.12	23.75	12.56	0.04	0.05	0.00	0.00	0.00	0.00	0.00	0.05
H3K9ac_histone_226	A01	1767925	1768980	Intergenic	Intergenic	-2300	None	0.00	0.00	25.20	3.71	31.63	79.55	95.07	76.88	67.49	46.87	39.56	75.32	NA	NA	NA	NA	NA	NA	NA	NA	NA	NA	NA	NA
H3K9ac_histone_227	A01	1770942	1771344	exon	exon (BnaA01T0031900ZS, exon 2 of 5)	391	BnaA01G0031900ZS	0.13	0.33	25.80	2.09	12.43	45.01	43.55	32.00	38.93	35.50	23.60	35.74	0.00	0.00	26.06	5.95	31.39	18.49	53.22	60.25	39.39	15.21	7.28	19.47
H3K9ac_histone_228	A01	1774299	1775304	exon	exon (BnaA01T0032000ZS, exon 2 of 5)	384	BnaA01G0032000ZS	0.00	0.02	27.09	20.75	26.07	144.63	124.88	117.90	117.24	120.95	141.58	131.49	0.03	0.09	24.26	2.49	2.80	12.36	10.55	9.08	8.52	8.41	8.09	9.51
H3K9ac_histone_229	A01	1777048	1778199	exon	exon (BnaA01T0032100ZS, exon 1 of 1)	471	BnaA01G0032100ZS	0.14	0.34	26.25	17.12	23.88	129.21	112.89	120.89	132.47	125.74	147.14	125.77	0.41	0.65	25.52	15.51	0.55	1.06	1.46	1.66	1.22	1.58	1.74	1.28
H3K9ac_histone_230	A01	1787465	1788287	exon	exon (BnaA01T0032300ZS, exon 4 of 4)	598	BnaA01G0032300ZS	0.37	0.58	25.63	10.31	11.85	76.04	77.20	86.94	83.69	85.27	71.14	76.17	0.02	0.08	25.26	12.29	4.67	7.52	5.74	15.07	10.14	11.95	12.05	8.58
H3K9ac_histone_231	A01	1788539	1790429	TTS	TTS (BnaA01T0032300ZS)	2206	BnaA01G0032300ZS	0.34	0.55	24.42	6.54	46.33	90.13	132.66	132.60	110.56	134.71	85.87	125.98	0.02	0.08	25.26	12.29	4.67	7.52	5.74	15.07	10.14	11.95	12.05	8.58
H3K9ac_histone_232	A01	1792377	1793818	exon	exon (BnaA01T0032400ZS, exon 2 of 4)	662	BnaA01G0032400ZS	0.00	0.02	23.04	11.07	37.90	212.12	201.57	252.43	254.43	214.87	206.60	211.06	0.00	0.00	25.49	9.98	64.12	31.18	34.14	144.65	115.91	90.73	86.17	34.75
H3K9ac_histone_233	A01	1799039	1799503	promoter-TSS	promoter-TSS (BnaA01T0032500ZS)	-654	BnaA01G0032500ZS	0.04	0.15	25.08	15.21	8.45	34.05	40.22	29.48	38.42	46.63	36.68	32.49	1.00	1.00	24.10	20.60	0.00	0.00	0.00	0.00	0.00	0.00	0.00	0.00
H3K9ac_histone_234	A01	1799848	1801153	TTS	TTS (BnaA01T0032500ZS)	575	BnaA01G0032500ZS	0.55	0.72	26.22	7.74	29.29	60.97	69.32	79.95	72.55	91.11	67.57	79.28	1.00	1.00	24.10	20.60	0.00	0.00	0.00	0.00	0.00	0.00	0.00	0.00
H3K9ac_histone_235	A01	1801440	1803368	intron	intron (BnaA01T0032600ZS, intron 2 of 6)	608	BnaA01G0032600ZS	0.00	0.01	26.00	17.45	33.42	231.92	207.26	225.68	248.55	253.69	272.74	249.56	0.00	0.00	26.07	21.52	6.62	6.18	3.19	2.34	2.39	2.42	5.07	13.56
H3K9ac_histone_236	A01	1803877	1804196	TTS	TTS (BnaA01T0032600ZS)	2240	BnaA01G0032600ZS	0.05	0.19	24.20	16.78	20.88	46.25	43.36	57.83	50.37	67.10	73.65	45.47	0.00	0.00	26.07	21.52	6.62	6.18	3.19	2.34	2.39	2.42	5.07	13.56
H3K9ac_histone_237	A01	1804942	1806565	intron	intron (BnaA01T0032700ZS, intron 1 of 1)	597	BnaA01G0032700ZS	0.18	0.39	25.29	16.85	50.04	244.50	223.44	240.43	242.96	255.88	294.15	227.29	0.00	0.01	24.25	18.89	6.26	18.54	14.61	16.12	16.99	21.68	25.82	18.12
H3K9ac_histone_238	A01	1807656	1807978	Intergenic	Intergenic	-1467	None	0.28	0.50	23.76	16.34	6.48	16.26	12.79	19.55	17.26	16.29	19.98	18.91	NA	NA	NA	NA	NA	NA	NA	NA	NA	NA	NA	NA
H3K9ac_histone_239	A01	1810863	1811442	TTS	TTS (BnaA01T0032800ZS)	1428	BnaA01G0032800ZS	0.64	0.78	25.02	7.43	6.93	14.12	11.05	15.78	21.17	10.77	15.63	14.20	0.02	0.07	23.99	18.87	14.18	5.80	1.28	15.74	5.78	15.40	30.74	5.74
H3K9ac_histone_240	A01	1811571	1812985	exon	exon (BnaA01T0032800ZS, exon 2 of 2)	302	BnaA01G0032800ZS	0.08	0.24	24.78	15.73	76.24	153.50	95.15	184.84	190.30	184.36	230.85	138.54	0.02	0.07	23.99	18.87	14.18	5.80	1.28	15.74	5.78	15.40	30.74	5.74
H3K9ac_histone_241	A01	1829450	1830182	Intergenic	Intergenic	-2662	None	0.25	0.47	24.34	7.54	9.67	38.44	35.51	49.57	37.46	45.51	41.74	41.17	NA	NA	NA	NA	NA	NA	NA	NA	NA	NA	NA	NA
H3K9ac_histone_242	A01	1836436	1837343	promoter-TSS	promoter-TSS (BnaA01T0033000ZS)	-119	BnaA01G0033000ZS	0.35	0.56	24.51	18.02	28.93	153.79	132.85	143.66	147.74	139.42	174.37	135.48	0.17	0.32	21.40	17.01	4.53	12.50	8.88	9.16	10.50	11.45	9.42	9.03
H3K9ac_histone_243	A01	1845278	1846225	Intergenic	Intergenic	7334	None	0.62	0.77	24.32	3.64	19.46	90.41	80.47	76.87	87.93	77.76	73.36	86.88	NA	NA	NA	NA	NA	NA	NA	NA	NA	NA	NA	NA
H3K9ac_histone_244	A01	1848415	1848986	Intergenic	Intergenic	4385	None	0.94	0.97	23.06	13.30	26.69	105.46	120.83	118.16	119.32	99.47	126.88	99.44	NA	NA	NA	NA	NA	NA	NA	NA	NA	NA	NA	NA
H3K9ac_histone_245	A01	1855991	1856963	exon	exon (BnaA01T0033200ZS, exon 2 of 8)	196	BnaA01G0033200ZS	0.13	0.33	21.60	2.96	12.70	84.95	69.43	64.61	73.50	64.69	65.11	82.33	0.78	1.00	24.69	4.15	1.50	7.21	8.66	6.54	7.55	7.79	6.15	7.51
H3K9ac_histone_246	A01	1865837	1866657	intron	intron (BnaA01T0033300ZS, intron 8 of 10)	2855	BnaA01G0033300ZS	0.06	0.21	25.94	11.34	11.94	40.31	36.38	43.47	51.94	54.14	44.22	36.53	0.13	0.27	23.13	20.77	0.01	0.02	0.00	0.00	0.00	0.01	0.00	0.02
H3K9ac_histone_247	A01	1867257	1867524	TTS	TTS (BnaA01T0033300ZS)	-3299	BnaA01G0033300ZS	0.01	0.05	22.23	14.11	6.83	18.73	22.01	23.89	31.80	29.32	20.89	21.74	0.13	0.27	23.13	20.77	0.01	0.02	0.00	0.00	0.00	0.01	0.00	0.02
H3K9ac_histone_248	A01	1874274	1874558	promoter-TSS	promoter-TSS (BnaA01T0033500ZS)	5	BnaA01G0033500ZS	0.41	0.61	23.35	1.17	6.83	18.76	13.77	13.93	18.26	17.37	16.57	20.36	0.00	0.00	25.92	14.77	3.24	0.41	0.00	0.43	3.67	4.63	1.85	0.35
H3K9ac_histone_249	A01	1878799	1879562	intron	intron (BnaA01T0033600ZS, intron 1 of 6)	172	BnaA01G0033600ZS	0.06	0.22	24.91	23.88	13.55	96.32	85.79	69.42	80.64	70.82	80.37	86.43	0.27	0.48	23.77	22.69	1.47	7.83	7.89	6.27	9.04	7.71	7.00	6.70
H3K9ac_histone_250	A01	1884721	1885150	exon	exon (BnaA01T0033700ZS, exon 2 of 3)	582	BnaA01G0033700ZS	0.00	0.00	26.74	26.15	21.47	57.12	45.73	27.25	21.76	15.50	27.28	53.38	0.00	0.00	24.45	2.42	50.38	73.15	86.05	21.16	8.38	3.06	6.41	59.80
H3K9ac_histone_251	A01	1885736	1886036	intron	intron (BnaA01T0033700ZS, intron 2 of 2)	1533	BnaA01G0033700ZS	0.00	0.00	23.37	1.96	15.72	34.42	29.99	11.44	7.80	8.73	13.89	35.70	0.00	0.00	24.45	2.42	50.38	73.15	86.05	21.16	8.38	3.06	6.41	59.80
H3K9ac_histone_252	A01	1893550	1895440	promoter-TSS	promoter-TSS (BnaA01T0033900ZS)	-164	BnaA01G0033900ZS	0.07	0.22	24.91	18.21	28.34	170.61	153.06	160.33	167.61	159.90	197.76	158.73	0.00	0.00	22.61	18.84	3.54	6.91	4.57	5.48	6.99	9.37	11.10	6.24
H3K9ac_histone_253	A01	1903308	1903700	intron	intron (BnaA01T0034200ZS, intron 1 of 4)	1458	BnaA01G0034200ZS	0.33	0.54	25.65	3.00	7.70	24.67	23.62	21.92	28.47	23.31	16.65	20.17	0.69	0.96	25.95	4.58	0.10	0.16	0.32	0.23	0.18	0.23	0.23	0.16
H3K9ac_histone_254	A01	1909259	1910118	Intergenic	Intergenic	4536	None	0.26	0.48	23.12	16.48	12.02	44.85	41.51	45.77	55.33	45.36	52.66	46.75	NA	NA	NA	NA	NA	NA	NA	NA	NA	NA	NA	NA
H3K9ac_histone_255	A01	1916970	1918053	exon	exon (BnaA01T0034400ZS, exon 2 of 5)	513	BnaA01G0034400ZS	0.03	0.12	22.90	7.22	11.94	93.28	98.19	90.46	97.65	83.95	78.24	95.62	0.00	0.00	24.23	12.56	1.93	2.31	3.89	4.37	6.01	5.26	3.46	2.32
H3K9ac_histone_256	A01	1918883	1919523	TTS	TTS (BnaA01T0034500ZS)	1827	BnaA01G0034500ZS	0.02	0.09	26.58	8.58	13.91	23.62	36.58	39.98	36.40	44.02	30.98	31.87	0.13	0.26	25.48	1.52	0.10	0.11	0.12	0.00	0.03	0.00	0.00	0.06
H3K9ac_histone_257	A01	1919756	1920131	TTS	TTS (BnaA01T0034400ZS)	1087	BnaA01G0034400ZS	0.89	0.95	24.31	5.00	10.55	24.75	26.79	29.73	25.58	36.06	25.44	25.01	0.00	0.00	24.23	12.56	1.93	2.31	3.89	4.37	6.01	5.26	3.46	2.32
H3K9ac_histone_258	A01	1920733	1921067	promoter-TSS	promoter-TSS (BnaA01T0034600ZS)	130	BnaA01G0034600ZS	0.08	0.25	26.81	8.94	11.97	20.57	24.73	31.18	31.92	33.96	23.63	23.49	0.04	0.12	25.68	4.25	9.12	45.34	57.11	53.95	50.75	47.42	47.94	41.25
H3K9ac_histone_259	A01	1930594	1930918	promoter-TSS	promoter-TSS (BnaA01T0034800ZS)	-13	BnaA01G0034800ZS	0.58	0.74	23.77	1.70	4.63	26.09	28.14	27.51	24.16	29.34	28.79	27.90	0.43	0.67	24.03	3.56	0.47	0.21	0.40	0.19	0.13	0.50	0.00	0.00
H3K9ac_histone_260	A01	1949378	1949783	TTS	TTS (BnaA01T0035100ZS)	567	BnaA01G0035100ZS	0.00	0.01	25.01	18.99	9.87	32.65	19.13	25.29	27.55	33.63	37.76	32.47	0.00	0.00	21.75	17.20	6.21	7.54	4.14	3.97	7.99	16.01	8.53	5.15
H3K9ac_histone_261	A01	1960300	1961241	exon	exon (BnaA01T0035400ZS, exon 1 of 1)	197	BnaA01G0035400ZS	0.00	0.03	26.43	21.72	30.05	115.61	102.76	77.83	87.76	77.28	114.34	104.79	0.00	0.00	23.18	1.01	2.63	6.24	2.73	2.10	1.30	0.71	3.37	4.28
H3K9ac_histone_262	A01	1963595	1966745	exon	exon (BnaA01T0035600ZS, exon 1 of 7)	1287	BnaA01G0035600ZS	0.01	0.06	23.79	17.62	67.34	304.53	233.65	243.90	316.39	304.66	333.86	285.13	0.00	0.00	24.05	21.39	11.86	45.89	38.34	30.98	32.11	39.21	54.62	47.62
H3K9ac_histone_263	A01	1967700	1968938	exon	exon (BnaA01T0035600ZS, exon 6 of 7)	-3772	BnaA01G0035600ZS	0.13	0.34	26.74	22.55	22.90	161.69	155.61	143.96	150.35	131.21	170.29	156.97	0.00	0.00	24.05	21.39	11.86	45.89	38.34	30.98	32.11	39.21	54.62	47.62
H3K9ac_histone_264	A01	1977271	1978159	exon	exon (BnaA01T0035800ZS, exon 1 of 2)	299	BnaA01G0035800ZS	0.00	0.00	25.57	23.81	21.97	84.20	51.58	57.31	42.61	47.32	66.75	85.48	0.16	0.31	23.48	14.76	0.80	1.93	0.82	1.70	2.46	1.84	1.86	1.97
H3K9ac_histone_265	A01	1982233	1983094	exon	exon (BnaA01T0035900ZS, exon 2 of 5)	239	BnaA01G0035900ZS	0.47	0.66	27.05	20.20	16.69	137.67	120.50	128.74	122.41	122.38	128.63	133.10	0.36	0.59	24.88	10.09	2.89	12.35	14.69	15.08	17.07	16.36	14.62	14.69
H3K9ac_histone_266	A01	1984395	1985490	promoter-TSS	promoter-TSS (BnaA01T0036000ZS)	60	BnaA01G0036000ZS	0.04	0.17	25.11	16.26	47.02	120.57	106.04	113.67	146.69	138.07	174.70	114.98	0.00	0.00	23.54	18.23	6.51	8.61	5.93	8.20	8.30	15.09	18.11	7.18
H3K9ac_histone_267	A01	1987998	1989761	promoter-TSS	promoter-TSS (BnaA01T0036100ZS)	-98	BnaA01G0036100ZS	0.21	0.43	24.05	17.50	26.18	180.88	168.54	189.23	189.33	178.24	216.49	170.93	0.00	0.02	22.44	17.82	18.62	35.28	31.83	34.14	45.56	50.48	58.34	39.20
H3K9ac_histone_268	A01	1994539	1994958	exon	exon (BnaA01T0036300ZS, exon 6 of 18)	4310	BnaA01G0036300ZS	0.00	0.00	21.30	1.98	14.00	50.75	49.61	33.02	25.23	36.49	48.69	46.57	0.00	0.00	24.07	1.02	2.82	7.01	4.07	2.27	1.71	1.51	2.00	5.36
H3K9ac_histone_269	A01	1998767	1999363	promoter-TSS	promoter-TSS (BnaA01T0036300ZS)	-7	BnaA01G0036300ZS	0.22	0.44	26.82	23.54	10.18	57.53	51.71	52.90	46.66	43.20	57.58	60.18	0.00	0.00	24.07	1.02	2.82	7.01	4.07	2.27	1.71	1.51	2.00	5.36
H3K9ac_histone_270	A01	1999877	2001083	exon	exon (BnaA01T0036400ZS, exon 1 of 1)	430	BnaA01G0036400ZS	0.17	0.38	26.47	17.84	64.58	190.45	138.89	158.56	188.19	174.56	214.94	184.15	0.00	0.00	23.81	17.49	67.03	93.72	44.16	48.68	101.91	171.27	132.70	90.41
H3K9ac_histone_271	A01	2001646	2002537	intron	intron (BnaA01T0036500ZS, intron 2 of 2)	324	BnaA01G0036500ZS	0.04	0.17	24.65	20.39	12.68	84.87	80.75	61.44	74.12	82.80	78.42	74.91	0.88	1.00	23.98	19.41	26.22	51.14	52.49	53.83	56.76	58.92	83.47	71.02
H3K9ac_histone_272	A01	2003110	2003464	TTS	TTS (BnaA01T0036500ZS)	1520	BnaA01G0036500ZS	0.05	0.20	25.65	0.75	5.97	17.78	20.32	13.36	10.73	11.40	13.48	20.22	0.88	1.00	23.98	19.41	26.22	51.14	52.49	53.83	56.76	58.92	83.47	71.02
H3K9ac_histone_273	A01	2012809	2013788	intron	intron (BnaA01T0036700ZS, intron 1 of 1)	-8231	BnaA01G0036700ZS	0.10	0.28	23.59	3.78	11.91	36.67	35.38	31.66	30.94	23.99	23.98	36.83	0.19	0.36	23.74	11.92	0.53	1.25	0.58	0.83	0.67	0.65	0.32	0.70
H3K9ac_histone_274	A01	2013907	2014504	intron	intron (BnaA01T0036700ZS, intron 1 of 1)	7385	BnaA01G0036700ZS	0.37	0.58	23.68	6.10	9.20	12.47	15.36	16.92	11.70	18.52	8.22	19.83	0.19	0.36	23.74	11.92	0.53	1.25	0.58	0.83	0.67	0.65	0.32	0.70
H3K9ac_histone_275	A01	2026705	2027227	promoter-TSS	promoter-TSS (BnaA01T0036900ZS)	-330	BnaA01G0036900ZS	0.07	0.23	23.09	21.55	9.65	59.58	51.25	43.55	50.88	51.31	52.05	48.83	0.65	0.92	22.16	4.39	1.04	4.86	4.89	4.40	3.97	4.83	4.40	5.55
H3K9ac_histone_276	A01	2027483	2027932	exon	exon (BnaA01T0036900ZS, exon 2 of 9)	411	BnaA01G0036900ZS	0.09	0.26	23.99	23.84	7.82	29.43	23.53	19.72	22.87	23.10	17.28	29.27	0.65	0.92	22.16	4.39	1.04	4.86	4.89	4.40	3.97	4.83	4.40	5.55
H3K9ac_histone_277	A01	2032709	2033487	exon	exon (BnaA01T0037000ZS, exon 1 of 1)	193	BnaA01G0037000ZS	0.05	0.19	21.79	4.66	13.90	74.14	85.74	75.74	65.87	77.06	75.71	82.26	0.43	0.67	24.47	2.63	3.47	6.43	6.83	4.18	2.90	4.44	0.41	5.20
H3K9ac_histone_278	A01	2036440	2037618	intron	intron (BnaA01T0037100ZS, intron 2 of 3)	486	BnaA01G0037100ZS	0.30	0.52	24.04	1.99	23.48	165.29	152.62	142.59	142.74	131.35	129.24	155.36	0.05	0.13	26.20	2.76	3.47	9.09	12.28	7.85	8.32	7.30	6.08	9.47
H3K9ac_histone_279	A01	2037975	2038354	promoter-TSS	promoter-TSS (BnaA01T0037100ZS)	-649	BnaA01G0037100ZS	0.23	0.45	23.48	3.19	14.98	52.16	51.88	38.70	48.00	36.32	34.50	54.03	0.05	0.13	26.20	2.76	3.47	9.09	12.28	7.85	8.32	7.30	6.08	9.47
H3K9ac_histone_280	A01	2039916	2040388	exon	exon (BnaA01T0037200ZS, exon 1 of 6)	160	BnaA01G0037200ZS	0.14	0.34	21.50	10.76	14.87	66.31	75.45	75.30	68.55	72.82	60.47	71.45	0.00	0.00	24.75	8.57	8.17	5.35	13.27	22.07	13.50	8.66	9.57	4.68
H3K9ac_histone_281	A01	2045618	2046190	exon	exon (BnaA01T0037300ZS, exon 1 of 6)	231	BnaA01G0037300ZS	0.00	0.00	23.69	3.48	33.72	98.39	95.94	72.56	59.33	44.64	40.80	99.82	0.00	0.00	24.84	3.84	2.88	5.03	7.05	4.65	2.55	1.92	1.08	4.55
H3K9ac_histone_282	A01	2049122	2049494	TTS	TTS (BnaA01T0037300ZS)	421	BnaA01G0037300ZS	0.05	0.18	23.12	5.27	11.36	33.77	39.76	27.58	30.58	24.11	17.06	33.29	0.00	0.00	24.84	3.84	2.88	5.03	7.05	4.65	2.55	1.92	1.08	4.55
H3K9ac_histone_283	A01	2051384	2051678	exon	exon (BnaA01T0037400ZS, exon 10 of 10)	-1539	BnaA01G0037400ZS	0.00	0.04	25.92	6.27	9.33	21.96	24.34	34.56	23.41	18.45	16.66	24.53	0.00	0.00	24.18	6.14	6.80	32.24	39.71	35.50	33.88	29.44	26.71	32.82
H3K9ac_histone_284	A01	2052185	2052835	promoter-TSS	promoter-TSS (BnaA01T0037500ZS)	-560	BnaA01G0037500ZS	0.00	0.04	23.71	6.82	16.61	35.18	48.47	43.75	49.80	22.43	27.64	43.33	0.00	0.00	25.10	8.97	3.30	7.52	10.76	12.71	12.18	10.04	7.58	6.81
H3K9ac_histone_285	A01	2053338	2054060	exon	exon (BnaA01T0037500ZS, exon 3 of 12)	629	BnaA01G0037500ZS	0.29	0.51	22.28	7.92	18.56	62.68	65.57	72.28	69.16	48.38	58.77	66.34	0.00	0.00	25.10	8.97	3.30	7.52	10.76	12.71	12.18	10.04	7.58	6.81
H3K9ac_histone_286	A01	2058148	2059302	intron	intron (BnaA01T0037500ZS, intron 7 of 11)	5655	BnaA01G0037500ZS	0.12	0.31	23.64	13.74	35.18	106.07	113.32	126.21	142.46	107.16	132.39	96.55	0.00	0.00	25.10	8.97	3.30	7.52	10.76	12.71	12.18	10.04	7.58	6.81
H3K9ac_histone_287	A01	2065125	2066027	TTS	TTS (BnaA01T0037700ZS)	306	BnaA01G0037700ZS	0.06	0.21	23.90	10.56	13.02	81.41	70.01	93.87	88.40	72.20	79.79	78.83	1.00	1.00	24.10	20.60	0.00	0.00	0.00	0.00	0.00	0.00	0.00	0.00
H3K9ac_histone_288	A01	2080670	2081518	intron	intron (BnaA01T0037900ZS, intron 1 of 2)	104	BnaA01G0037900ZS	0.00	0.00	23.83	6.11	16.94	36.44	59.79	51.70	44.61	31.89	30.52	45.18	0.01	0.06	24.36	6.05	0.63	0.19	1.19	0.87	0.21	0.45	0.00	0.41
H3K9ac_histone_289	A01	2082421	2082695	Intergenic	Intergenic	1568	None	0.00	0.03	26.57	4.72	7.63	13.42	22.01	17.57	18.08	8.89	9.43	12.82	NA	NA	NA	NA	NA	NA	NA	NA	NA	NA	NA	NA
H3K9ac_histone_290	A01	2092883	2093934	promoter-TSS	promoter-TSS (BnaA01T0038100ZS)	-334	BnaA01G0038100ZS	0.85	0.92	25.56	14.30	24.93	152.42	148.48	159.28	162.11	146.00	165.89	137.27	0.00	0.00	22.69	13.32	3.90	11.93	13.14	16.22	17.24	17.08	13.05	10.56
H3K9ac_histone_291	A01	2100436	2101397	exon	exon (BnaA01T0038300ZS.1, exon 1 of 3)	405	BnaA01G0038300ZS	0.54	0.71	21.34	20.35	8.35	75.56	61.17	66.12	68.43	71.75	71.45	67.28	0.00	0.00	24.22	15.29	2.45	8.35	8.32	8.93	10.64	10.74	9.98	6.50
H3K9ac_histone_292	A01	2103407	2104014	intron	intron (BnaA01T0038400ZS, intron 1 of 5)	215	BnaA01G0038400ZS	0.08	0.24	25.59	17.86	11.09	31.73	32.85	31.45	34.29	44.38	51.11	34.43	0.10	0.23	22.28	6.37	0.93	1.88	2.54	1.83	2.36	1.01	2.32	2.46
H3K9ac_histone_293	A01	2104613	2105071	promoter-TSS	promoter-TSS (BnaA01T0038400ZS)	50	BnaA01G0038400ZS	0.01	0.06	24.32	18.97	12.24	54.65	38.01	45.59	46.68	55.18	59.02	50.47	0.10	0.23	22.28	6.37	0.93	1.88	2.54	1.83	2.36	1.01	2.32	2.46
H3K9ac_histone_294	A01	2108903	2109401	promoter-TSS	promoter-TSS (BnaA01T0038600ZS)	94	BnaA01G0038600ZS	0.62	0.77	25.10	19.86	6.23	34.17	23.96	27.83	28.56	29.77	35.09	32.09	0.56	0.82	23.89	13.17	1.30	3.83	4.27	4.32	5.27	4.90	4.33	3.58
H3K9ac_histone_295	A01	2114858	2115633	exon	exon (BnaA01T0038700ZS, exon 1 of 10)	237	BnaA01G0038700ZS	0.27	0.49	26.01	17.83	19.09	72.39	74.86	73.84	76.67	71.87	91.51	73.54	0.19	0.36	24.56	7.03	2.56	7.23	5.29	5.31	4.22	4.00	3.20	4.26
H3K9ac_histone_296	A01	2125388	2126008	exon	exon (BnaA01T0038800ZS, exon 1 of 2)	221	BnaA01G0038800ZS	0.18	0.40	24.17	14.84	15.23	51.02	60.55	63.07	55.94	75.05	66.42	56.39	1.00	1.00	23.25	15.56	5.01	8.62	11.34	9.35	13.80	11.35	13.54	11.02
H3K9ac_histone_297	A01	2131203	2132181	promoter-TSS	promoter-TSS (BnaA01T0039000ZS)	146	BnaA01G0039000ZS	0.27	0.49	22.90	22.47	20.06	110.42	103.23	74.71	102.82	88.66	97.82	96.02	0.25	0.44	24.05	15.77	2.04	8.06	7.75	8.05	9.18	10.12	9.75	7.58
H3K9ac_histone_298	A01	2132405	2132753	promoter-TSS	promoter-TSS (BnaA01T0038900ZS)	540	BnaA01G0038900ZS	0.47	0.66	23.82	21.64	9.64	48.87	37.71	45.58	50.72	41.68	46.94	50.44	0.01	0.05	20.70	11.43	0.90	2.39	2.40	3.12	2.89	2.39	1.76	1.93
H3K9ac_histone_299	A01	2133739	2134030	promoter-TSS	promoter-TSS (BnaA01T0039100ZS)	53	BnaA01G0039100ZS	0.26	0.48	25.08	24.60	5.81	22.15	19.27	18.87	16.71	14.44	19.98	23.38	0.03	0.10	24.79	8.68	1.06	3.21	4.55	4.69	5.03	3.60	3.61	3.44
H3K9ac_histone_300	A01	2137353	2137899	Intergenic	Intergenic	3795	None	0.28	0.50	23.54	2.41	8.76	31.89	24.66	31.42	25.25	21.59	26.65	30.17	NA	NA	NA	NA	NA	NA	NA	NA	NA	NA	NA	NA
H3K9ac_histone_301	A01	2142828	2144311	exon	exon (BnaA01T0039200ZS.2, exon 1 of 8)	222	BnaA01G0039200ZS	0.06	0.21	23.73	8.25	24.05	208.89	226.37	234.67	216.72	207.13	206.75	199.20	0.00	0.01	23.52	12.36	22.85	25.29	24.39	66.81	51.05	52.45	43.34	28.27
H3K9ac_histone_302	A01	2146935	2147590	exon	exon (BnaA01T0039300ZS, exon 1 of 1)	1141	BnaA01G0039300ZS	0.51	0.68	24.80	19.18	6.71	50.30	48.86	50.61	46.04	54.38	58.84	50.58	0.00	0.00	24.29	3.98	0.57	0.34	1.07	0.48	0.05	0.00	0.07	0.54
H3K9ac_histone_303	A01	2155750	2156395	intron	intron (BnaA01T0039400ZS, intron 1 of 7)	200	BnaA01G0039400ZS	0.04	0.17	25.80	17.29	26.72	93.60	86.63	89.42	97.53	103.62	124.85	89.48	0.00	0.00	23.68	20.16	19.67	48.28	16.75	18.38	26.30	40.73	49.65	43.96
H3K9ac_histone_304	A01	2159872	2160209	promoter-TSS	promoter-TSS (BnaA01T0039600ZS)	88	BnaA01G0039600ZS	0.25	0.47	24.32	8.20	4.91	29.27	25.67	30.16	28.01	25.29	23.70	23.14	0.04	0.12	25.09	6.33	0.47	1.24	1.13	1.05	1.49	0.78	0.55	0.84
H3K9ac_histone_305	A01	2163041	2163300	exon	exon (BnaA01T0039600ZS, exon 6 of 7)	-2828	BnaA01G0039600ZS	0.14	0.34	26.46	24.52	6.08	21.75	17.34	12.74	18.60	15.62	16.52	24.15	0.04	0.12	25.09	6.33	0.47	1.24	1.13	1.05	1.49	0.78	0.55	0.84
H3K9ac_histone_306	A01	2165665	2165949	promoter-TSS	promoter-TSS (BnaA01T0039700ZS)	-191	BnaA01G0039700ZS	0.15	0.36	24.19	19.87	7.17	27.70	15.09	17.94	25.84	22.01	20.18	24.35	0.02	0.07	24.22	20.56	4.10	11.06	5.27	3.76	5.17	6.87	6.18	7.03
H3K9ac_histone_307	A01	2166254	2167294	exon	exon (BnaA01T0039700ZS, exon 1 of 2)	776	BnaA01G0039700ZS	0.02	0.09	26.69	18.71	46.71	148.43	126.89	108.75	142.22	156.75	166.62	149.95	0.02	0.07	24.22	20.56	4.10	11.06	5.27	3.76	5.17	6.87	6.18	7.03
H3K9ac_histone_308	A01	2167776	2168089	exon	exon (BnaA01T0039700ZS, exon 2 of 2)	-1265	BnaA01G0039700ZS	0.26	0.48	25.76	21.04	6.19	25.25	14.90	20.67	22.69	16.32	21.50	26.06	0.02	0.07	24.22	20.56	4.10	11.06	5.27	3.76	5.17	6.87	6.18	7.03
H3K9ac_histone_309	A01	2169119	2169446	promoter-TSS	promoter-TSS (BnaA01T0039800ZS)	85	BnaA01G0039800ZS	0.73	0.84	25.65	18.82	15.09	64.90	49.45	52.23	51.37	50.12	49.12	57.13	0.03	0.10	23.05	6.86	2.38	9.20	10.37	9.00	8.82	7.57	6.43	10.35
H3K9ac_histone_310	A01	2172638	2173267	exon	exon (BnaA01T0039900ZS, exon 1 of 4)	323	BnaA01G0039900ZS	0.05	0.19	22.66	7.41	13.03	37.09	49.45	52.91	36.57	33.20	33.07	38.99	0.09	0.20	26.99	2.71	0.75	2.07	1.87	2.25	1.85	1.51	1.30	1.95
H3K9ac_histone_311	A01	2175878	2177447	promoter-TSS	promoter-TSS (BnaA01T0040000ZS)	-261	BnaA01G0040000ZS	0.61	0.76	24.82	16.75	28.14	153.63	151.04	155.85	160.51	141.05	156.32	153.57	0.72	0.99	23.87	8.35	24.30	134.83	174.50	153.70	177.24	151.34	165.19	159.00
H3K9ac_histone_312	A01	2181370	2181825	intron	intron (BnaA01T0040100ZS, intron 1 of 11)	233	BnaA01G0040100ZS	0.41	0.61	22.94	4.08	9.82	56.67	53.36	46.54	52.86	41.99	45.52	55.09	0.00	0.00	24.89	10.89	3.99	13.31	19.40	19.68	21.84	19.89	16.82	13.96
H3K9ac_histone_313	A01	2196600	2196937	intron	intron (BnaA01T0040400ZS, intron 11 of 16)	-2653	BnaA01G0040400ZS	0.04	0.15	27.03	20.14	11.35	39.28	36.48	28.18	33.27	36.00	41.41	40.60	0.06	0.15	24.74	3.71	1.45	5.17	4.61	4.24	3.56	3.94	2.69	4.26
H3K9ac_histone_314	A01	2199137	2200181	exon	exon (BnaA01T0040400ZS, exon 2 of 17)	348	BnaA01G0040400ZS	0.91	0.96	24.18	21.73	20.44	142.30	132.82	138.91	129.30	129.60	142.93	130.85	0.06	0.15	24.74	3.71	1.45	5.17	4.61	4.24	3.56	3.94	2.69	4.26
H3K9ac_histone_315	A01	2211705	2212639	intron	intron (BnaA01T0040800ZS, intron 10 of 15)	3208	BnaA01G0040800ZS	0.00	0.00	24.18	0.74	44.05	116.25	108.74	51.67	45.63	38.93	78.35	100.80	0.10	0.23	26.02	4.16	2.35	9.08	9.86	8.76	8.12	7.44	6.37	7.03
H3K9ac_histone_316	A01	2216352	2217231	promoter-TSS	promoter-TSS (BnaA01T0040800ZS)	12	BnaA01G0040800ZS	0.01	0.07	25.17	0.88	18.66	102.39	101.60	83.67	88.63	73.78	83.32	102.19	0.10	0.23	26.02	4.16	2.35	9.08	9.86	8.76	8.12	7.44	6.37	7.03
H3K9ac_histone_317	A01	2227549	2228226	exon	exon (BnaA01T0040900ZS, exon 1 of 9)	377	BnaA01G0040900ZS	0.52	0.70	24.42	14.69	24.03	68.94	74.18	81.84	71.17	75.13	84.10	71.04	0.42	0.67	24.30	7.47	3.48	22.05	21.97	21.69	22.50	22.66	17.15	19.42
H3K9ac_histone_318	A01	2234716	2235457	promoter-TSS	promoter-TSS (BnaA01T0041100ZS)	-73	BnaA01G0041100ZS	0.17	0.38	23.06	3.20	16.54	89.19	75.05	68.85	78.36	57.84	66.26	84.98	0.00	0.00	24.40	3.67	1.25	2.82	2.91	2.52	1.51	1.12	0.94	2.84
H3K9ac_histone_319	A01	2239211	2241383	exon	exon (BnaA01T0041300ZS, exon 1 of 4)	732	BnaA01G0041300ZS	0.00	0.00	26.34	23.65	60.06	249.95	191.91	133.25	143.95	145.14	186.33	226.61	0.00	0.00	24.68	0.31	48.96	98.68	42.95	8.39	7.30	9.97	16.15	61.66
H3K9ac_histone_320	A01	2246603	2246892	promoter-TSS	promoter-TSS (BnaA01T0041400ZS)	-515	BnaA01G0041400ZS	0.00	0.02	23.71	4.31	13.98	4.01	28.28	5.53	4.31	1.92	4.92	4.45	0.01	0.04	23.95	5.37	7.61	0.12	13.15	2.61	0.59	0.15	1.82	0.17
H3K9ac_histone_321	A01	2247179	2248486	exon	exon (BnaA01T0041400ZS, exon 2 of 4)	570	BnaA01G0041400ZS	0.00	0.01	24.68	4.75	53.78	30.14	132.47	56.90	44.07	26.16	37.58	27.03	0.01	0.04	23.95	5.37	7.61	0.12	13.15	2.61	0.59	0.15	1.82	0.17
H3K9ac_histone_322	A01	2250906	2251986	exon	exon (BnaA01T0041500ZS, exon 1 of 1)	1816	BnaA01G0041500ZS	0.02	0.10	22.81	8.10	26.42	90.11	123.59	101.59	98.75	84.04	80.76	89.68	0.13	0.27	24.76	7.02	0.20	0.08	0.35	0.11	0.31	0.14	0.10	0.07
H3K9ac_histone_323	A01	2273616	2273910	exon	exon (BnaA01T0041800ZS, exon 1 of 7)	596	BnaA01G0041800ZS	0.03	0.14	23.41	6.07	6.80	24.20	24.81	21.86	25.94	16.38	16.16	24.04	0.12	0.25	26.80	3.96	0.73	1.70	2.59	1.89	1.75	1.54	1.03	1.39
H3K9ac_histone_324	A01	2275115	2276070	TTS	TTS (BnaA01T0042000ZS)	341	BnaA01G0042000ZS	0.09	0.26	27.18	25.65	18.94	129.77	127.63	121.71	118.58	104.31	109.52	123.55	0.42	0.66	24.26	4.71	0.48	0.29	0.92	0.48	0.40	0.20	0.25	0.23
H3K9ac_histone_325	A01	2277889	2278736	promoter-TSS	promoter-TSS (BnaA01T0042000ZS)	169	BnaA01G0042000ZS	0.01	0.06	25.22	16.35	25.13	69.52	75.86	91.91	90.45	98.66	119.36	77.84	0.42	0.66	24.26	4.71	0.48	0.29	0.92	0.48	0.40	0.20	0.25	0.23
H3K9ac_histone_326	A01	2309070	2309808	intron	intron (BnaA01T0042700ZS, intron 1 of 3)	187	BnaA01G0042700ZS	0.01	0.04	25.75	5.29	16.05	76.93	81.77	84.07	79.69	63.94	58.54	66.38	0.26	0.46	24.21	5.58	0.98	0.84	2.56	2.10	0.92	1.17	1.32	1.10
H3K9ac_histone_327	A01	2314418	2315814	intron	intron (BnaA01T0042800ZS, intron 1 of 8)	464	BnaA01G0042800ZS	0.18	0.40	22.48	16.85	17.19	97.22	105.92	102.41	104.79	116.38	108.02	91.25	0.00	0.00	22.57	19.33	3.72	8.38	5.38	7.14	5.43	9.52	11.72	5.77
H3K9ac_histone_328	A01	2317695	2318261	TTS	TTS (BnaA01T0042800ZS)	200	BnaA01G0042800ZS	0.34	0.55	23.83	12.53	12.76	77.86	65.75	78.59	81.12	64.18	71.98	82.80	0.00	0.00	22.57	19.33	3.72	8.38	5.38	7.14	5.43	9.52	11.72	5.77
H3K9ac_histone_329	A01	2324313	2325303	promoter-TSS	promoter-TSS (BnaA01T0043000ZS)	-268	BnaA01G0043000ZS	0.87	0.93	24.16	0.79	12.52	110.26	109.13	108.48	110.86	99.10	115.04	103.48	0.22	0.41	26.12	24.64	2.14	9.55	9.33	10.00	7.57	8.64	7.97	9.92
H3K9ac_histone_330	A01	2337107	2337704	exon	exon (BnaA01T0043100ZS, exon 1 of 11)	164	BnaA01G0043100ZS	0.31	0.53	25.69	16.13	16.71	59.50	64.55	68.29	64.42	68.07	80.61	58.75	0.03	0.11	23.16	0.98	7.79	30.40	22.75	20.64	18.12	20.07	22.11	25.83
H3K9ac_histone_331	A01	2340715	2341734	promoter-TSS	promoter-TSS (BnaA01T0043200ZS)	-508	BnaA01G0043200ZS	0.20	0.42	25.67	16.87	34.71	163.86	153.12	168.48	174.67	167.75	207.79	158.52	0.05	0.14	24.53	2.09	0.03	0.00	0.01	0.00	0.00	0.04	0.00	0.00
H3K9ac_histone_332	A01	2351608	2352594	exon	exon (BnaA01T0043500ZS, exon 1 of 20)	466	BnaA01G0043500ZS	0.26	0.48	26.47	19.98	42.31	246.36	221.05	229.47	211.44	231.33	267.01	236.33	0.20	0.38	26.05	8.01	2.06	11.64	12.21	12.06	12.28	11.79	9.50	9.80
H3K9ac_histone_333	A01	2353299	2354109	promoter-TSS	promoter-TSS (BnaA01T0043700ZS)	254	BnaA01G0043700ZS	0.00	0.00	25.12	5.38	39.35	134.67	166.06	135.67	127.81	105.34	85.36	109.49	0.54	0.80	24.28	15.16	0.67	0.77	0.74	0.96	1.44	1.76	1.21	1.28
H3K9ac_histone_334	A01	2360986	2361516	intron	intron (BnaA01T0043800ZS, intron 1 of 16)	202	BnaA01G0043800ZS	0.28	0.50	25.95	22.69	8.67	64.78	64.29	54.21	60.06	55.14	60.40	64.73	0.53	0.80	23.43	13.52	0.77	2.95	2.71	2.48	3.07	2.74	2.15	2.20
H3K9ac_histone_335	A01	2362432	2362753	exon	exon (BnaA01T0043900ZS, exon 11 of 11)	-1139	BnaA01G0043900ZS	0.00	0.01	25.07	2.02	7.31	17.88	21.40	11.93	12.78	10.43	14.00	22.36	0.14	0.28	25.99	5.67	1.69	4.69	7.37	7.24	6.03	5.79	6.81	5.14
H3K9ac_histone_336	A01	2363917	2365025	TTS	TTS (BnaA01T0044000ZS)	323	BnaA01G0044000ZS	0.45	0.64	25.83	20.57	14.22	141.92	154.96	130.45	143.25	139.09	147.26	147.01	0.13	0.27	24.67	14.85	1.30	2.30	3.25	3.19	3.96	3.85	4.06	2.93
H3K9ac_histone_337	A01	2367352	2367876	exon	exon (BnaA01T0044000ZS, exon 1 of 10)	171	BnaA01G0044000ZS	0.06	0.21	25.29	6.60	9.58	42.23	53.26	43.47	44.70	41.67	32.55	39.47	0.13	0.27	24.67	14.85	1.30	2.30	3.25	3.19	3.96	3.85	4.06	2.93
H3K9ac_histone_338	A01	2368600	2369224	exon	exon (BnaA01T0044100ZS, exon 2 of 11)	214	BnaA01G0044100ZS	0.08	0.25	27.62	21.69	14.70	103.87	88.64	83.09	91.98	85.01	97.10	101.69	0.00	0.02	26.33	3.26	1.48	8.62	7.78	7.53	7.10	6.61	5.89	7.03
H3K9ac_histone_339	A01	2377266	2377947	TTS	TTS (BnaA01T0044300ZS)	190	BnaA01G0044300ZS	0.06	0.20	27.20	20.91	10.48	48.11	42.13	40.59	47.07	42.77	52.02	51.92	0.39	0.63	22.42	7.40	6.90	55.96	64.72	58.11	59.98	57.27	56.11	59.02
H3K9ac_histone_340	A01	2380655	2381586	exon	exon (BnaA01T0044300ZS, exon 1 of 5)	440	BnaA01G0044300ZS	0.13	0.33	24.59	15.40	19.63	81.96	86.81	86.40	91.70	90.87	111.82	82.23	0.39	0.63	22.42	7.40	6.90	55.96	64.72	58.11	59.98	57.27	56.11	59.02
H3K9ac_histone_341	A01	2389146	2391890	promoter-TSS	promoter-TSS (BnaA01T0044600ZS)	-188	BnaA01G0044600ZS	0.00	0.00	24.00	2.98	84.91	295.79	320.01	220.39	206.17	161.22	179.42	310.18	0.00	0.00	24.15	3.75	7.56	15.81	20.87	12.86	8.81	7.03	5.78	16.25
H3K9ac_histone_342	A01	2393126	2394175	intron	intron (BnaA01T0044700ZS, intron 1 of 9)	491	BnaA01G0044700ZS	0.52	0.69	24.08	11.76	14.27	107.40	106.49	101.70	107.19	101.64	110.47	99.63	0.96	1.00	23.17	13.01	3.51	16.43	19.85	17.57	21.97	19.42	19.89	19.47
H3K9ac_histone_343	A01	2395761	2396781	TTS	TTS (BnaA01T0044700ZS)	185	BnaA01G0044700ZS	0.09	0.26	26.29	23.88	15.33	102.30	103.33	88.95	88.52	87.19	82.18	92.71	0.96	1.00	23.17	13.01	3.51	16.43	19.85	17.57	21.97	19.42	19.89	19.47
H3K9ac_histone_344	A01	2400435	2401351	TTS	TTS (BnaA01T0044900ZS)	220	BnaA01G0044900ZS	0.51	0.69	25.44	22.03	30.98	161.92	150.95	130.70	156.34	119.47	134.04	146.90	1.00	1.00	24.10	20.60	0.00	0.00	0.00	0.00	0.00	0.00	0.00	0.00
H3K9ac_histone_345	A01	2410055	2410706	exon	exon (BnaA01T0045200ZS, exon 1 of 5)	198	BnaA01G0045200ZS	0.02	0.09	23.77	6.23	19.11	72.32	78.22	68.39	72.68	54.52	42.88	70.63	0.32	0.54	22.22	6.59	0.27	0.66	0.76	0.68	0.43	0.63	0.40	0.78
H3K9ac_histone_346	A01	2417502	2418884	exon	exon (BnaA01T0045300ZS, exon 2 of 11)	486	BnaA01G0045300ZS	0.99	1.00	24.42	23.69	30.29	186.00	191.66	180.96	177.61	149.31	178.54	160.21	0.00	0.01	25.12	12.45	2.44	8.42	9.93	11.53	12.75	12.81	10.35	8.25
H3K9ac_histone_347	A01	2435439	2436268	promoter-TSS	promoter-TSS (BnaA01T0045500ZS)	-868	BnaA01G0045500ZS	0.06	0.20	24.58	22.44	15.09	93.37	88.02	69.95	88.14	76.90	95.31	98.53	0.28	0.48	25.74	6.33	0.95	1.73	3.21	3.06	2.50	2.01	1.60	1.73
H3K9ac_histone_348	A01	2439825	2440375	exon	exon (BnaA01T0045600ZS, exon 1 of 2)	304	BnaA01G0045600ZS	0.35	0.56	23.04	8.71	8.81	45.01	44.33	47.24	44.35	48.09	39.27	47.19	0.87	1.00	22.30	19.09	0.58	2.47	2.81	2.48	2.98	2.92	2.90	2.53
H3K9ac_histone_349	A01	2442765	2443292	TTS	TTS (BnaA01T0045600ZS)	3232	BnaA01G0045600ZS	0.93	0.97	23.14	3.22	19.04	31.60	45.30	39.89	28.08	49.81	32.59	40.47	0.87	1.00	22.30	19.09	0.58	2.47	2.81	2.48	2.98	2.92	2.90	2.53
H3K9ac_histone_350	A01	2447267	2449030	promoter-TSS	promoter-TSS (BnaA01T0045700ZS)	-102	BnaA01G0045700ZS	0.63	0.78	24.25	20.50	24.92	189.49	174.20	174.90	177.34	157.38	168.84	180.45	0.44	0.68	25.00	22.92	0.48	2.75	2.43	1.91	2.57	2.26	1.99	2.49
H3K9ac_histone_351	A01	2454929	2455209	exon	exon (BnaA01T0045900ZS, exon 4 of 4)	-1636	BnaA01G0045900ZS	0.59	0.75	22.57	22.50	6.51	23.03	13.02	19.03	13.48	20.09	17.77	16.37	0.00	0.03	22.88	7.72	0.35	0.23	0.75	0.55	0.52	0.28	0.19	0.31
H3K9ac_histone_352	A01	2456582	2457480	exon	exon (BnaA01T0046000ZS, exon 1 of 5)	326	BnaA01G0046000ZS	0.10	0.28	24.77	16.01	21.05	102.70	88.96	104.17	106.56	113.80	123.41	99.82	0.00	0.00	23.58	9.08	4.54	10.27	8.27	14.55	12.43	7.18	5.50	8.53
H3K9ac_histone_353	A01	2464184	2465296	exon	exon (BnaA01T0046200ZS, exon 3 of 8)	352	BnaA01G0046200ZS	0.10	0.28	25.38	19.33	21.89	126.64	136.52	125.87	131.02	118.73	156.54	132.89	0.93	1.00	22.96	21.68	2.28	12.07	13.77	11.58	13.73	14.49	14.06	13.14
H3K9ac_histone_354	A01	2466867	2467550	promoter-TSS	promoter-TSS (BnaA01T0046300ZS)	-413	BnaA01G0046300ZS	0.11	0.30	23.03	19.78	11.83	88.05	68.24	68.81	76.81	79.44	76.10	79.24	0.21	0.38	23.83	19.07	4.70	17.99	14.68	12.81	12.39	13.86	13.11	12.57
H3K9ac_histone_355	A01	2479704	2480481	exon	exon (BnaA01T0046500ZS, exon 1 of 17)	399	BnaA01G0046500ZS	0.50	0.68	23.33	4.99	25.30	113.79	134.12	128.65	113.74	93.73	130.14	107.81	0.07	0.17	24.49	8.12	2.92	7.46	6.59	8.38	6.66	5.77	3.44	4.51
H3K9ac_histone_356	A01	2485540	2486180	exon	exon (BnaA01T0046600ZS, exon 1 of 29)	112	BnaA01G0046600ZS	0.87	0.93	23.43	9.84	13.23	82.52	84.77	85.18	73.07	81.53	82.60	79.71	0.37	0.60	24.34	8.09	0.79	4.31	3.87	4.04	3.67	3.54	3.19	3.45
H3K9ac_histone_357	A01	2499965	2500809	promoter-TSS	promoter-TSS (BnaA01T0046800ZS)	300	BnaA01G0046800ZS	0.34	0.55	23.79	1.18	9.14	83.87	75.34	72.05	76.98	67.16	74.79	80.20	0.81	1.00	24.92	23.72	0.27	0.46	0.46	0.50	0.35	0.39	0.39	0.52
H3K9ac_histone_358	A01	2500873	2501846	promoter-TSS	promoter-TSS (BnaA01T0046700ZS)	212	BnaA01G0046700ZS	0.68	0.81	21.88	17.68	7.60	54.83	46.93	54.34	58.08	55.28	53.55	50.66	0.27	0.47	24.51	19.87	1.19	6.16	4.86	5.80	5.01	5.90	6.23	5.09
H3K9ac_histone_359	A01	2503532	2505785	TTS	TTS (BnaA01T0046800ZS)	792	BnaA01G0046800ZS	0.00	0.02	24.00	8.33	15.57	167.68	179.06	175.17	181.26	163.13	151.87	164.67	0.81	1.00	24.92	23.72	0.27	0.46	0.46	0.50	0.35	0.39	0.39	0.52
H3K9ac_histone_360	A01	2509942	2510469	promoter-TSS	promoter-TSS (BnaA01T0047000ZS)	-53	BnaA01G0047000ZS	0.07	0.23	24.51	4.63	10.03	22.40	36.84	24.43	21.92	26.70	19.27	27.22	0.08	0.18	22.11	15.53	0.31	1.03	0.76	0.72	0.92	0.93	0.61	0.61
H3K9ac_histone_361	A01	2513666	2513985	intron	intron (BnaA01T0047000ZS.1, intron 15 of 25)	-2708	BnaA01G0047000ZS	0.19	0.41	25.94	7.88	8.05	12.62	16.25	17.26	13.64	18.88	10.28	10.64	0.08	0.18	22.11	15.53	0.31	1.03	0.76	0.72	0.92	0.93	0.61	0.61
H3K9ac_histone_362	A01	2516042	2516293	promoter-TSS	promoter-TSS (BnaA01T0047100ZS)	-366	BnaA01G0047100ZS	0.46	0.65	25.92	7.67	7.67	7.18	8.25	12.47	8.45	14.82	5.95	9.51	1.00	1.00	24.10	20.60	0.00	0.00	0.00	0.00	0.00	0.00	0.00	0.00
H3K9ac_histone_363	A01	2521174	2521999	exon	exon (BnaA01T0047400ZS, exon 1 of 6)	260	BnaA01G0047400ZS	0.00	0.00	25.23	3.59	42.49	116.01	151.44	108.56	87.63	69.79	59.69	107.13	0.00	0.00	25.57	6.53	4.24	2.93	11.49	7.75	6.46	5.47	3.78	2.77
H3K9ac_histone_364	A01	2525553	2525792	promoter-TSS	promoter-TSS (BnaA01T0047600ZS)	-32	BnaA01G0047600ZS	0.59	0.75	24.35	2.19	5.40	12.77	15.55	11.81	10.72	14.87	9.08	14.61	0.41	0.65	25.26	14.86	0.02	0.01	0.00	0.00	0.01	0.01	0.02	0.01
H3K9ac_histone_365	A01	2534146	2534736	intron	intron (BnaA01T0047600ZS, intron 3 of 7)	-4457	BnaA01G0047600ZS	0.62	0.77	25.70	3.94	14.55	30.65	40.73	38.17	28.39	41.27	22.70	34.69	0.41	0.65	25.26	14.86	0.02	0.01	0.00	0.00	0.01	0.01	0.02	0.01
H3K9ac_histone_366	A01	2534863	2535382	intron	intron (BnaA01T0047600ZS, intron 5 of 7)	-3776	BnaA01G0047600ZS	0.55	0.72	24.84	6.10	15.39	22.83	32.74	28.37	28.20	40.69	20.55	27.77	0.41	0.65	25.26	14.86	0.02	0.01	0.00	0.00	0.01	0.01	0.02	0.01
H3K9ac_histone_367	A01	2541618	2543157	promoter-TSS	promoter-TSS (BnaA01T0047800ZS)	-141	BnaA01G0047800ZS	0.02	0.10	24.44	21.25	21.10	178.51	160.98	148.02	158.19	150.77	166.22	156.25	0.55	0.81	24.44	2.03	2.44	7.65	4.30	5.54	3.77	3.86	2.57	7.18
H3K9ac_histone_368	A01	2551353	2552007	intron	intron (BnaA01T0048000ZS, intron 1 of 12)	156	BnaA01G0048000ZS	0.09	0.27	23.35	10.94	12.39	62.15	72.76	81.35	75.22	71.61	75.26	62.35	0.09	0.20	26.26	22.27	3.09	16.23	15.54	12.00	12.95	13.94	12.99	13.89
H3K9ac_histone_369	A01	2556325	2557268	exon	exon (BnaA01T0048100ZS, exon 1 of 10)	269	BnaA01G0048100ZS	0.22	0.44	22.27	11.36	26.83	109.35	113.79	131.34	121.01	91.40	121.80	112.04	0.20	0.37	26.02	5.95	1.46	5.75	6.27	5.51	5.94	5.61	3.71	4.57
H3K9ac_histone_370	A01	2560324	2560647	promoter-TSS	promoter-TSS (BnaA01T0048200ZS)	-64	BnaA01G0048200ZS	0.31	0.53	26.09	7.86	7.93	21.69	30.06	29.87	35.91	25.55	28.61	22.63	0.00	0.00	24.42	10.52	2.58	1.38	2.81	4.74	6.33	2.67	1.72	1.60
H3K9ac_histone_371	A01	2561202	2561772	exon	exon (BnaA01T0048200ZS, exon 4 of 8)	938	BnaA01G0048200ZS	0.38	0.59	26.77	8.35	10.73	34.07	29.22	37.73	40.56	38.14	32.43	35.45	0.00	0.00	24.42	10.52	2.58	1.38	2.81	4.74	6.33	2.67	1.72	1.60
H3K9ac_histone_372	A01	2562008	2562853	exon	exon (BnaA01T0048200ZS, exon 8 of 8)	1881	BnaA01G0048200ZS	0.14	0.34	23.36	18.57	12.44	47.44	41.88	39.40	50.08	56.15	54.03	48.65	0.00	0.00	24.42	10.52	2.58	1.38	2.81	4.74	6.33	2.67	1.72	1.60
H3K9ac_histone_373	A01	2567312	2567892	TTS	TTS (BnaA01T0048300ZS)	752	BnaA01G0048300ZS	0.31	0.52	25.51	19.14	14.80	52.64	36.44	42.72	48.92	42.93	47.49	52.37	0.06	0.15	24.25	23.20	8.51	17.30	15.04	13.42	14.52	17.45	14.88	24.48
H3K9ac_histone_374	A01	2572179	2572864	intron	intron (BnaA01T0048400ZS, intron 1 of 1)	1341	BnaA01G0048400ZS	0.00	0.00	24.22	0.58	15.81	55.09	50.76	37.74	34.37	29.36	46.51	54.45	0.06	0.15	22.50	4.46	22.89	89.94	82.49	75.15	75.38	54.06	58.15	87.40
H3K9ac_histone_375	A01	2573219	2574348	promoter-TSS	promoter-TSS (BnaA01T0048400ZS)	79	BnaA01G0048400ZS	0.04	0.15	25.05	19.41	17.25	132.59	118.02	112.06	121.74	125.41	138.83	124.23	0.06	0.15	22.50	4.46	22.89	89.94	82.49	75.15	75.38	54.06	58.15	87.40
H3K9ac_histone_376	A01	2575773	2576609	exon	exon (BnaA01T0048500ZS, exon 3 of 4)	795	BnaA01G0048500ZS	0.68	0.81	25.02	21.90	6.97	76.70	67.56	67.91	66.69	71.31	69.42	74.25	0.13	0.26	23.65	14.09	0.09	0.00	0.04	0.00	0.14	0.05	0.00	0.07
H3K9ac_histone_377	A01	2579868	2580170	exon	exon (BnaA01T0048600ZS, exon 1 of 14)	113	BnaA01G0048600ZS	0.22	0.44	24.24	15.78	9.01	26.88	22.41	30.96	28.68	32.04	38.01	24.87	0.12	0.26	25.21	3.44	217.30	817.14	881.69	819.42	682.16	677.50	594.82	671.12
H3K9ac_histone_378	A01	2580608	2581042	exon	exon (BnaA01T0048600ZS, exon 1 of 14)	919	BnaA01G0048600ZS	0.74	0.85	23.85	18.00	7.58	51.23	42.29	50.99	48.43	53.38	49.85	44.85	0.12	0.26	25.21	3.44	217.30	817.14	881.69	819.42	682.16	677.50	594.82	671.12
H3K9ac_histone_379	A01	2587671	2589125	intron	intron (BnaA01T0048700ZS, intron 3 of 8)	595	BnaA01G0048700ZS	0.44	0.63	25.17	21.49	32.66	175.94	160.10	127.06	157.30	152.18	129.10	165.34	0.00	0.02	25.53	9.28	2.32	8.82	10.14	9.53	11.91	10.16	7.27	8.71
H3K9ac_histone_380	A01	2593401	2593708	exon	exon (BnaA01T0048800ZS, exon 1 of 4)	593	BnaA01G0048800ZS	0.85	0.92	23.74	5.82	6.51	26.09	24.67	30.96	23.67	28.89	24.66	28.54	0.00	0.00	24.52	0.57	1.03	1.88	1.26	0.17	0.21	0.10	0.30	1.23
H3K9ac_histone_381	A01	2595298	2595611	TTS	TTS (BnaA01T0048800ZS)	111	BnaA01G0048800ZS	0.28	0.50	25.32	6.87	8.47	24.22	31.54	31.82	25.42	34.24	21.91	22.34	0.00	0.00	24.52	0.57	1.03	1.88	1.26	0.17	0.21	0.10	0.30	1.23
H3K9ac_histone_382	A01	2596995	2597396	Intergenic	Intergenic	-1630	None	0.10	0.28	23.90	22.56	6.67	26.83	20.42	20.78	17.06	23.53	19.60	25.88	NA	NA	NA	NA	NA	NA	NA	NA	NA	NA	NA	NA
H3K9ac_histone_383	A01	2602815	2603091	Intergenic	Intergenic	-3133	None	0.15	0.36	23.97	22.14	3.84	12.93	11.30	11.23	7.58	10.74	15.51	13.55	NA	NA	NA	NA	NA	NA	NA	NA	NA	NA	NA	NA
H3K9ac_histone_384	A01	2609317	2609660	Intergenic	Intergenic	-1892	None	0.72	0.83	23.44	0.37	7.16	9.49	9.64	6.03	7.99	11.03	5.62	12.37	NA	NA	NA	NA	NA	NA	NA	NA	NA	NA	NA	NA
H3K9ac_histone_385	A01	2611208	2614214	intron	intron (BnaA01T0049100ZS, intron 7 of 9)	1331	BnaA01G0049100ZS	0.12	0.31	25.22	17.96	41.37	193.91	202.13	193.94	185.17	198.89	231.78	187.08	0.02	0.09	24.96	5.56	14.46	27.69	52.80	44.18	40.07	30.10	36.11	30.13
H3K9ac_histone_386	A01	2614401	2615260	intron	intron (BnaA01T0049200ZS, intron 1 of 3)	265	BnaA01G0049200ZS	0.10	0.29	25.13	20.39	15.56	92.18	93.63	75.07	90.25	81.34	104.48	92.73	0.16	0.32	26.13	16.64	2.26	9.57	9.89	7.70	10.50	11.35	9.92	10.16
H3K9ac_histone_387	A01	2617015	2617988	exon	exon (BnaA01T0049300ZS, exon 1 of 21)	335	BnaA01G0049300ZS	0.01	0.08	25.05	16.86	49.87	100.93	67.53	79.45	112.88	133.97	123.68	95.43	0.00	0.00	24.00	19.59	2.00	2.29	1.03	0.73	0.77	2.27	3.93	1.29
H3K9ac_histone_388	A01	2628156	2629934	promoter-TSS	promoter-TSS (BnaA01T0049400ZS)	-71	BnaA01G0049400ZS	0.21	0.43	25.45	15.74	41.86	189.70	211.73	202.06	222.28	215.34	252.79	208.41	0.07	0.17	24.19	13.01	1.08	5.04	5.88	6.12	6.55	6.74	5.85	5.90
H3K9ac_histone_389	A01	2634104	2635050	exon	exon (BnaA01T0049600ZS, exon 2 of 2)	633	BnaA01G0049600ZS	0.00	0.00	25.13	1.53	29.45	96.22	96.98	64.91	49.30	49.70	52.46	93.93	0.00	0.00	24.84	0.94	1.38	2.57	1.76	0.37	0.25	0.25	0.21	1.64
H3K9ac_histone_390	A01	2649275	2650185	exon	exon (BnaA01T0049800ZS, exon 1 of 1)	105	BnaA01G0049800ZS	0.05	0.20	24.82	16.08	22.17	41.67	31.13	44.04	51.97	54.66	64.33	45.87	0.00	0.00	24.58	21.06	5.36	10.28	2.66	2.34	4.63	6.21	8.94	11.33
H3K9ac_histone_391	A01	2659814	2660474	exon	exon (BnaA01T0050100ZS, exon 1 of 12)	239	BnaA01G0050100ZS	0.23	0.45	24.61	20.61	11.74	67.26	62.45	61.81	65.26	53.97	79.29	66.10	0.89	1.00	23.06	18.42	4.38	13.82	12.22	11.37	10.34	12.82	9.91	9.39
H3K9ac_histone_392	A01	2669249	2669866	exon	exon (BnaA01T0050400ZS, exon 2 of 19)	240	BnaA01G0050400ZS	0.04	0.16	21.77	20.52	14.79	68.94	60.10	54.95	57.50	61.54	75.07	56.03	0.92	1.00	22.04	16.53	1.52	6.80	6.06	5.91	5.84	6.17	5.15	5.01
H3K9ac_histone_393	A01	2690123	2690844	exon	exon (BnaA01T0050600ZS, exon 1 of 1)	236	BnaA01G0050600ZS	0.96	0.98	24.03	11.23	25.44	110.88	101.66	121.81	99.70	90.31	126.76	97.76	0.86	1.00	23.98	19.53	4.90	8.39	4.87	12.75	3.31	6.24	9.46	8.14
H3K9ac_histone_394	A01	2693837	2694269	Intergenic	Intergenic	-3334	None	0.76	0.86	23.85	2.31	10.13	34.40	37.53	37.46	39.14	30.03	41.87	30.57	NA	NA	NA	NA	NA	NA	NA	NA	NA	NA	NA	NA
H3K9ac_histone_395	A01	2712467	2713850	Intergenic	Intergenic	-11809	None	0.18	0.39	26.35	21.20	34.37	484.44	483.04	464.12	471.63	462.12	493.47	473.55	NA	NA	NA	NA	NA	NA	NA	NA	NA	NA	NA	NA
H3K9ac_histone_396	A01	2715853	2717623	Intergenic	Intergenic	11033	None	0.00	0.03	22.54	13.34	72.60	617.56	667.04	670.80	758.85	661.72	700.47	617.92	NA	NA	NA	NA	NA	NA	NA	NA	NA	NA	NA	NA
H3K9ac_histone_397	A01	2717968	2718256	Intergenic	Intergenic	9659	None	0.33	0.54	22.63	13.19	14.69	83.63	86.35	91.87	98.56	95.68	79.28	91.38	NA	NA	NA	NA	NA	NA	NA	NA	NA	NA	NA	NA
H3K9ac_histone_398	A01	2727187	2727858	exon	exon (BnaA01T0050800ZS, exon 1 of 10)	249	BnaA01G0050800ZS	0.50	0.68	26.27	19.89	13.02	96.15	90.28	79.41	88.32	86.57	94.93	86.33	0.01	0.06	24.32	14.13	1.62	7.20	6.54	7.52	7.65	8.43	6.47	5.72
H3K9ac_histone_399	A01	2732752	2733218	exon	exon (BnaA01T0050900ZS, exon 1 of 3)	280	BnaA01G0050900ZS	0.00	0.02	24.73	2.05	21.28	83.22	85.23	67.52	57.35	61.50	55.78	85.90	0.73	1.00	24.21	4.54	0.24	0.26	0.47	0.22	0.26	0.24	0.19	0.36
H3K9ac_histone_400	A01	2742528	2743030	intron	intron (BnaA01T0051100ZS, intron 1 of 9)	141	BnaA01G0051100ZS	0.08	0.24	25.37	16.77	11.77	38.74	42.56	50.64	50.90	48.39	63.51	44.37	0.00	0.02	24.16	17.10	5.48	13.72	12.26	13.66	16.43	18.54	21.47	15.34
H3K9ac_histone_401	A01	2754276	2755369	exon	exon (BnaA01T0051200ZS, exon 1 of 10)	467	BnaA01G0051200ZS	0.01	0.05	26.47	17.44	17.26	56.89	50.32	56.57	64.50	70.24	73.64	68.16	0.75	1.00	23.54	4.46	0.46	0.84	0.90	0.80	0.44	0.61	0.34	0.47
H3K9ac_histone_402	A01	2755838	2756472	promoter-TSS	promoter-TSS (BnaA01T0051200ZS)	-866	BnaA01G0051200ZS	0.46	0.65	23.57	15.19	18.85	95.99	108.01	85.73	113.02	94.99	91.59	101.82	0.75	1.00	23.54	4.46	0.46	0.84	0.90	0.80	0.44	0.61	0.34	0.47
H3K9ac_histone_403	A01	2770826	2771725	intron	intron (BnaA01T0051300ZS, intron 5 of 29)	2045	BnaA01G0051300ZS	0.10	0.28	25.78	14.05	13.87	74.69	79.47	81.01	88.95	85.52	93.32	82.74	0.21	0.39	24.24	19.34	0.53	2.54	1.95	2.03	2.00	2.17	1.71	2.09
H3K9ac_histone_404	A01	2773158	2774587	promoter-TSS	promoter-TSS (BnaA01T0051300ZS)	97	BnaA01G0051300ZS	0.57	0.73	23.83	15.33	14.98	125.47	135.31	128.82	145.14	125.10	144.65	124.40	0.21	0.39	24.24	19.34	0.53	2.54	1.95	2.03	2.00	2.17	1.71	2.09
H3K9ac_histone_405	A01	2793393	2794322	promoter-TSS	promoter-TSS (BnaA01T0051700ZS)	39	BnaA01G0051700ZS	0.34	0.55	25.72	15.81	29.25	121.94	126.47	142.89	134.24	122.40	155.01	124.28	0.02	0.08	26.99	2.75	1.89	7.79	7.25	6.11	6.65	6.08	5.09	5.47
H3K9ac_histone_406	A01	2807642	2808342	promoter-TSS	promoter-TSS (BnaA01T0051900ZS)	-213	BnaA01G0051900ZS	0.48	0.66	22.04	0.04	11.23	90.10	79.91	79.88	78.02	75.39	91.00	79.42	0.13	0.27	25.99	5.88	2.43	9.85	11.19	10.41	11.44	9.84	8.26	8.25
H3K9ac_histone_407	A01	2817968	2818456	intron	intron (BnaA01T0052100ZS.1, intron 1 of 4)	287	BnaA01G0052100ZS	0.07	0.24	22.21	18.09	10.31	40.90	39.10	35.43	44.87	44.86	50.98	32.38	0.60	0.87	24.90	4.93	2.40	12.66	12.14	11.78	10.19	11.15	10.07	10.05
H3K9ac_histone_408	A01	2823682	2824061	promoter-TSS	promoter-TSS (BnaA01T0052200ZS)	-684	BnaA01G0052200ZS	0.11	0.30	23.41	22.88	10.21	41.18	38.74	31.21	27.43	40.47	30.02	35.58	0.03	0.11	24.16	0.78	0.01	0.00	0.01	0.00	0.00	0.00	0.00	0.00
H3K9ac_histone_409	A01	2825249	2825727	intron	intron (BnaA01T0052200ZS, intron 4 of 5)	933	BnaA01G0052200ZS	0.51	0.69	22.54	6.13	14.55	20.89	30.09	28.18	16.99	28.93	21.74	34.17	0.03	0.11	24.16	0.78	0.01	0.00	0.01	0.00	0.00	0.00	0.00	0.00
H3K9ac_histone_410	A01	2833733	2835143	Intergenic	Intergenic	9883	None	0.78	0.87	26.10	16.97	20.90	151.16	131.67	132.29	141.47	141.65	138.28	139.76	NA	NA	NA	NA	NA	NA	NA	NA	NA	NA	NA	NA
H3K9ac_histone_411	A01	2842315	2843200	Intergenic	Intergenic	3326	None	0.33	0.54	23.53	18.42	15.00	95.41	74.47	83.53	83.39	77.09	90.64	75.92	NA	NA	NA	NA	NA	NA	NA	NA	NA	NA	NA	NA
H3K9ac_histone_412	A01	2845530	2846329	intron	intron (BnaA01T0052300ZS, intron 1 of 1)	154	BnaA01G0052300ZS	0.16	0.38	25.74	3.41	11.64	45.33	51.72	44.11	42.05	42.56	35.78	45.54	0.62	0.89	23.28	14.34	0.27	0.14	0.19	0.17	0.46	0.13	0.19	0.14
H3K9ac_histone_413	A01	2850397	2850995	promoter-TSS	promoter-TSS (BnaA01T0052400ZS)	77	BnaA01G0052400ZS	0.01	0.06	21.85	19.07	13.58	69.81	60.28	61.63	56.51	70.37	71.87	56.63	0.00	0.00	24.91	16.19	4.19	13.22	11.97	13.16	16.60	18.89	18.13	12.76
H3K9ac_histone_414	A01	2852721	2852986	TTS	TTS (BnaA01T0052400ZS)	2234	BnaA01G0052400ZS	0.29	0.51	26.51	17.46	8.84	35.97	40.82	36.12	35.12	42.15	45.55	39.88	0.00	0.00	24.91	16.19	4.19	13.22	11.97	13.16	16.60	18.89	18.13	12.76
H3K9ac_histone_415	A01	2855701	2856713	promoter-TSS	promoter-TSS (BnaA01T0052500ZS)	2	BnaA01G0052500ZS	0.22	0.44	25.12	16.23	29.73	135.07	107.82	124.19	146.47	127.76	146.14	125.19	0.00	0.00	25.29	0.89	9.37	28.68	28.47	18.87	18.45	14.46	19.04	24.48
H3K9ac_histone_416	A01	2857364	2858777	exon	exon (BnaA01T0052600ZS, exon 2 of 6)	382	BnaA01G0052600ZS	0.01	0.07	25.29	22.77	35.68	191.22	182.62	149.24	156.58	147.93	204.65	173.94	0.58	0.85	24.51	16.50	5.05	56.82	55.98	57.67	61.50	62.00	62.41	57.74
H3K9ac_histone_417	A01	2859921	2860902	intron	intron (BnaA01T0052700ZS, intron 1 of 5)	427	BnaA01G0052700ZS	0.76	0.86	22.89	5.25	7.96	97.75	94.91	91.99	89.28	92.81	89.30	100.76	0.06	0.14	25.71	0.36	1.11	4.05	4.24	2.53	3.20	3.21	3.21	2.98
H3K9ac_histone_418	A01	2864572	2865350	TTS	TTS (BnaA01T0052900ZS)	110	BnaA01G0052900ZS	0.27	0.49	26.62	11.32	10.40	75.67	70.06	77.71	83.07	74.20	75.13	70.82	0.29	0.50	24.03	5.14	2.97	10.22	7.89	7.46	5.75	7.68	5.81	7.04
H3K9ac_histone_419	A01	2870298	2871007	promoter-TSS	promoter-TSS (BnaA01T0052900ZS)	37	BnaA01G0052900ZS	0.65	0.79	25.06	19.39	11.60	72.62	56.69	69.03	66.34	67.33	69.87	69.60	0.29	0.50	24.03	5.14	2.97	10.22	7.89	7.46	5.75	7.68	5.81	7.04
H3K9ac_histone_420	A01	2887650	2888310	promoter-TSS	promoter-TSS (BnaA01T0053100ZS)	302	BnaA01G0053100ZS	0.01	0.04	27.41	21.05	12.57	55.72	52.68	45.19	50.26	48.61	58.68	60.76	1.00	1.00	24.10	20.60	0.00	0.00	0.00	0.00	0.00	0.00	0.00	0.00
H3K9ac_histone_421	A01	2889203	2890153	promoter-TSS	promoter-TSS (BnaA01T0053300ZS)	-179	BnaA01G0053300ZS	0.01	0.07	25.40	17.13	23.99	57.40	64.16	62.71	71.32	76.23	101.64	67.64	0.41	0.65	26.57	20.35	1.87	5.97	7.03	6.91	6.35	6.90	7.45	8.46
H3K9ac_histone_422	A01	2898733	2899842	exon	exon (BnaA01T0053400ZS, exon 2 of 5)	138	BnaA01G0053400ZS	0.56	0.72	25.86	2.65	24.76	44.38	69.78	52.71	39.79	61.49	37.17	45.54	0.17	0.34	23.83	20.95	0.03	0.00	0.00	0.00	0.00	0.00	0.03	0.03
H3K9ac_histone_423	A01	2905326	2905788	promoter-TSS	promoter-TSS (BnaA01T0053600ZS)	43	BnaA01G0053600ZS	0.25	0.47	25.16	20.73	8.83	53.88	44.99	54.27	46.25	48.90	59.75	53.01	0.08	0.19	26.35	17.76	3.37	18.54	16.68	17.49	20.24	19.69	19.17	22.07
H3K9ac_histone_424	A01	2919910	2921780	Intergenic	Intergenic	3376	None	0.72	0.84	23.92	17.78	14.97	199.67	198.04	191.96	208.77	200.43	215.80	195.06	NA	NA	NA	NA	NA	NA	NA	NA	NA	NA	NA	NA
H3K9ac_histone_425	A01	2924108	2924657	promoter-TSS	promoter-TSS (BnaA01T0053900ZS)	-161	BnaA01G0053900ZS	0.83	0.91	25.33	20.34	6.82	62.25	53.06	54.33	55.97	57.92	63.27	64.29	0.06	0.15	25.29	4.04	0.98	3.78	4.06	3.83	3.62	2.94	2.72	3.55
H3K9ac_histone_426	A01	2928364	2928876	exon	exon (BnaA01T0054000ZS, exon 1 of 1)	1698	BnaA01G0054000ZS	0.82	0.90	23.21	11.75	8.14	28.02	32.31	34.26	34.06	32.20	33.61	28.86	0.61	0.88	22.85	18.70	0.42	0.66	0.71	0.54	0.96	1.01	0.73	0.87
H3K9ac_histone_427	A01	2930176	2930792	promoter-TSS	promoter-TSS (BnaA01T0054000ZS)	-166	BnaA01G0054000ZS	0.94	0.98	27.45	20.22	6.57	67.53	64.59	63.28	63.01	68.08	69.88	72.90	0.61	0.88	22.85	18.70	0.42	0.66	0.71	0.54	0.96	1.01	0.73	0.87
H3K9ac_histone_428	A01	2934147	2935149	exon	exon (BnaA01T0054100ZS, exon 12 of 13)	-1156	BnaA01G0054100ZS	0.00	0.01	24.02	10.54	19.14	58.49	55.10	82.78	82.93	59.33	63.99	51.67	0.54	0.80	25.32	6.43	0.80	5.27	5.74	5.65	5.35	5.01	5.01	4.64
H3K9ac_histone_429	A01	2935913	2936558	intron	intron (BnaA01T0054200ZS.1, intron 1 of 12)	431	BnaA01G0054200ZS	0.40	0.60	23.59	7.80	12.41	61.61	52.00	68.64	55.82	46.45	57.82	54.33	0.00	0.00	24.72	12.27	16.76	24.09	31.41	48.82	51.53	51.17	37.86	20.54
H3K9ac_histone_430	A01	2942406	2943307	promoter-TSS	promoter-TSS (BnaA01T0054300ZS)	64	BnaA01G0054300ZS	0.02	0.11	23.19	18.82	23.93	126.78	98.96	100.69	119.61	117.27	130.67	115.73	0.01	0.03	22.19	3.43	2.74	8.13	6.99	5.44	3.04	3.53	4.40	7.72
H3K9ac_histone_431	A01	2944327	2945651	exon	exon (BnaA01T0054400ZS, exon 1 of 1)	594	BnaA01G0054400ZS	0.85	0.92	25.29	19.15	26.80	119.30	91.70	117.28	102.93	101.32	118.04	101.44	0.00	0.03	24.92	7.85	7.65	30.26	41.38	43.42	42.16	35.77	34.41	35.95
H3K9ac_histone_432	A01	2953835	2954446	exon	exon (BnaA01T0054600ZS, exon 2 of 6)	354	BnaA01G0054600ZS	0.43	0.63	23.13	1.03	11.51	66.66	63.42	59.41	45.37	52.55	68.47	64.59	0.00	0.02	24.01	4.58	4.68	9.31	7.36	13.19	4.38	4.05	5.99	7.51
H3K9ac_histone_433	A01	2955237	2956622	intron	intron (BnaA01T0054700ZS, intron 1 of 2)	498	BnaA01G0054700ZS	0.00	0.00	24.70	1.54	83.77	160.81	209.19	87.70	40.99	43.48	109.18	155.16	0.00	0.00	24.32	6.11	50.08	21.24	107.81	90.78	38.85	21.60	26.42	24.05
H3K9ac_histone_434	A01	2957704	2958486	exon	exon (BnaA01T0054800ZS, exon 8 of 8)	1610	BnaA01G0054800ZS	0.00	0.00	24.63	3.50	29.56	82.75	103.43	83.78	43.60	49.58	58.07	74.86	0.41	0.65	23.95	5.90	4.45	22.09	24.57	24.21	21.12	21.58	20.30	20.59
H3K9ac_histone_435	A01	2959417	2960423	promoter-TSS	promoter-TSS (BnaA01T0054800ZS)	-215	BnaA01G0054800ZS	0.05	0.18	25.70	21.98	19.83	94.74	85.42	67.57	88.84	75.84	87.35	106.76	0.41	0.65	23.95	5.90	4.45	22.09	24.57	24.21	21.12	21.58	20.30	20.59
H3K9ac_histone_436	A01	2964710	2965615	promoter-TSS	promoter-TSS (BnaA01T0055100ZS)	49	BnaA01G0055100ZS	0.14	0.35	23.39	8.86	13.24	86.52	78.23	96.57	86.21	83.41	72.62	88.73	0.26	0.46	23.52	6.11	2.08	4.88	2.85	4.87	3.94	4.46	2.07	5.84
H3K9ac_histone_437	A01	2968135	2969052	exon	exon (BnaA01T0055200ZS, exon 1 of 1)	459	BnaA01G0055200ZS	0.02	0.11	22.48	8.81	12.27	60.85	65.56	74.98	69.33	55.88	54.56	63.34	0.00	0.00	23.90	10.91	4.69	3.15	5.76	12.93	9.48	8.79	5.02	2.96
H3K9ac_histone_438	A01	2984983	2985418	intron	intron (BnaA01T0055500ZS.1, intron 1 of 1)	284	BnaA01G0055500ZS	0.61	0.76	23.25	7.42	9.40	42.26	40.16	45.05	40.56	42.00	46.77	37.25	0.00	0.02	26.42	3.44	8.77	34.43	39.85	30.11	31.05	27.55	20.23	27.85
H3K9ac_histone_439	A01	2993928	2994506	Intergenic	Intergenic	-5350	None	0.27	0.49	24.30	5.86	16.97	56.54	67.73	64.59	59.52	66.13	48.96	67.19	NA	NA	NA	NA	NA	NA	NA	NA	NA	NA	NA	NA
H3K9ac_histone_440	A01	2996166	2996879	Intergenic	Intergenic	5831	None	0.64	0.79	23.20	8.07	7.88	60.85	63.98	63.71	64.37	63.73	58.45	65.80	NA	NA	NA	NA	NA	NA	NA	NA	NA	NA	NA	NA
H3K9ac_histone_441	A01	2999779	3000504	Intergenic	Intergenic	2212	None	0.02	0.12	24.24	22.06	15.81	94.42	63.50	71.79	67.63	71.40	78.22	78.71	NA	NA	NA	NA	NA	NA	NA	NA	NA	NA	NA	NA
H3K9ac_histone_442	A01	3001303	3002330	intron	intron (BnaA01T0055700ZS, intron 1 of 1)	537	BnaA01G0055700ZS	0.40	0.60	24.94	17.79	34.56	120.40	102.74	104.99	121.92	105.72	135.60	106.15	0.43	0.67	23.24	22.03	75.10	362.18	377.81	324.43	357.01	410.04	307.94	339.64
H3K9ac_histone_443	A01	3003898	3004217	exon	exon (BnaA01T0055800ZS, exon 2 of 2)	-1704	BnaA01G0055800ZS	0.00	0.04	27.32	1.43	12.14	23.36	30.15	25.85	18.51	17.51	18.50	25.89	0.00	0.00	24.04	18.21	96.20	80.70	14.51	31.66	48.22	146.43	190.56	45.43
H3K9ac_histone_444	A01	3005059	3005856	intron	intron (BnaA01T0055800ZS, intron 1 of 1)	481	BnaA01G0055800ZS	0.00	0.00	24.36	16.49	34.20	63.48	42.04	58.18	86.95	94.02	101.58	62.76	0.00	0.00	24.04	18.21	96.20	80.70	14.51	31.66	48.22	146.43	190.56	45.43
H3K9ac_histone_445	A01	3006790	3007514	exon	exon (BnaA01T0055900ZS, exon 2 of 22)	270	BnaA01G0055900ZS	0.07	0.22	24.97	14.96	11.89	99.34	95.00	91.05	109.91	105.62	96.97	98.50	0.00	0.00	23.97	13.71	2.30	4.93	6.16	7.54	8.81	9.57	7.13	4.56
H3K9ac_histone_446	A01	3016161	3016904	promoter-TSS	promoter-TSS (BnaA01T0056000ZS.2)	-170	BnaA01G0056000ZS	0.22	0.44	25.63	18.45	9.98	51.94	41.82	44.15	51.28	46.57	56.71	49.24	0.01	0.05	22.29	16.15	2.11	11.31	10.60	11.45	13.28	13.39	12.24	9.86
H3K9ac_histone_447	A01	3023475	3023919	intron	intron (BnaA01T0056200ZS, intron 3 of 12)	3084	BnaA01G0056200ZS	0.24	0.46	25.25	15.21	9.51	58.79	56.28	62.02	64.59	57.48	71.70	64.55	0.01	0.05	25.09	3.11	0.90	2.90	3.02	2.47	2.56	1.92	1.49	2.83
H3K9ac_histone_448	A01	3035827	3038855	exon	exon (BnaA01T0056500ZS, exon 1 of 3)	1353	BnaA01G0056500ZS	0.11	0.30	24.95	16.59	111.09	493.56	486.30	507.20	500.45	547.22	641.68	468.70	0.58	0.84	25.27	17.28	4.04	17.14	12.41	16.27	14.23	17.04	17.72	15.45
H3K9ac_histone_449	A01	3039242	3039612	TTS	TTS (BnaA01T0056500ZS)	2116	BnaA01G0056500ZS	0.01	0.08	21.66	17.69	10.79	31.13	29.84	32.32	34.89	47.07	42.20	32.92	0.58	0.84	25.27	17.28	4.04	17.14	12.41	16.27	14.23	17.04	17.72	15.45
H3K9ac_histone_450	A01	3040705	3041570	TTS	TTS (BnaA01T0056700ZS)	406	BnaA01G0056700ZS	0.15	0.36	24.09	17.86	43.96	167.43	177.80	161.11	163.50	200.57	218.84	161.20	0.10	0.21	23.72	14.11	0.79	3.27	4.18	4.37	3.87	4.81	3.98	3.13
H3K9ac_histone_451	A01	3045842	3046517	exon	exon (BnaA01T0056700ZS, exon 2 of 18)	310	BnaA01G0056700ZS	0.40	0.60	26.00	17.09	16.23	123.72	126.83	129.53	127.24	136.13	148.80	134.94	0.10	0.21	23.72	14.11	0.79	3.27	4.18	4.37	3.87	4.81	3.98	3.13
H3K9ac_histone_452	A01	3048218	3049424	Intergenic	Intergenic	-2332	None	0.36	0.57	25.86	17.68	65.23	298.81	293.32	278.78	317.72	266.54	317.46	289.77	NA	NA	NA	NA	NA	NA	NA	NA	NA	NA	NA	NA
H3K9ac_histone_453	A01	3050248	3051236	exon	exon (BnaA01T0056800ZS, exon 4 of 5)	878	BnaA01G0056800ZS	0.00	0.00	24.81	1.91	41.01	197.50	170.72	144.49	134.77	116.26	121.11	185.09	0.07	0.18	24.26	7.38	2.53	6.24	3.60	5.24	3.07	2.33	2.54	3.52
H3K9ac_histone_454	A01	3051657	3052698	promoter-TSS	promoter-TSS (BnaA01T0056800ZS)	-557	BnaA01G0056800ZS	0.74	0.85	24.96	16.55	117.61	458.32	473.40	473.02	472.45	411.02	500.49	409.61	0.07	0.18	24.26	7.38	2.53	6.24	3.60	5.24	3.07	2.33	2.54	3.52
H3K9ac_histone_455	A01	3054174	3055655	TTS	TTS (BnaA01T0056900ZS)	564	BnaA01G0056900ZS	0.29	0.51	25.10	17.66	140.14	427.26	419.20	416.26	427.05	459.89	626.20	411.30	0.16	0.32	23.40	10.91	21.66	90.42	97.83	108.26	100.24	104.04	78.25	78.07
H3K9ac_histone_456	A01	3059154	3059592	Intergenic	Intergenic	-3895	None	0.01	0.07	26.12	7.79	15.03	42.19	54.09	74.48	55.43	50.92	60.11	47.35	NA	NA	NA	NA	NA	NA	NA	NA	NA	NA	NA	NA
H3K9ac_histone_457	A01	3063686	3064709	exon	exon (BnaA01T0057000ZS, exon 2 of 21)	532	BnaA01G0057000ZS	0.13	0.33	25.44	7.47	29.50	101.66	118.21	140.28	109.61	132.94	94.97	107.38	0.04	0.12	23.52	8.27	2.94	21.39	23.84	24.29	24.22	22.71	22.42	23.78
H3K9ac_histone_458	A01	3066684	3067633	intron	intron (BnaA01T0057000ZS, intron 12 of 20)	3493	BnaA01G0057000ZS	0.78	0.88	24.59	0.51	17.23	213.07	206.17	188.14	207.65	194.09	193.35	195.42	0.04	0.12	23.52	8.27	2.94	21.39	23.84	24.29	24.22	22.71	22.42	23.78
H3K9ac_histone_459	A01	3069901	3070579	TTS	TTS (BnaA01T0057000ZS)	1854	BnaA01G0057000ZS	0.49	0.67	24.46	16.89	32.46	147.67	146.92	156.29	141.51	138.57	179.72	131.12	0.04	0.12	23.52	8.27	2.94	21.39	23.84	24.29	24.22	22.71	22.42	23.78
H3K9ac_histone_460	A01	3072431	3072872	promoter-TSS	promoter-TSS (BnaA01T0057100ZS)	-557	BnaA01G0057100ZS	0.35	0.56	26.72	7.77	8.93	54.68	63.23	67.20	64.97	64.85	65.79	61.28	0.13	0.27	26.02	2.28	2.56	8.55	8.52	7.77	8.21	7.52	7.97	9.94
H3K9ac_histone_461	A01	3074025	3074273	exon	exon (BnaA01T0057200ZS, exon 2 of 3)	807	BnaA01G0057200ZS	0.01	0.06	25.70	7.73	9.41	40.43	44.68	50.32	51.70	43.64	39.96	46.91	0.25	0.44	22.47	17.35	1.09	2.14	2.74	2.05	2.48	3.74	2.00	2.49
H3K9ac_histone_462	A01	3074616	3075365	promoter-TSS	promoter-TSS (BnaA01T0057200ZS)	-34	BnaA01G0057200ZS	0.99	1.00	23.13	2.05	30.11	209.79	192.93	188.67	199.71	171.43	195.01	178.08	0.25	0.44	22.47	17.35	1.09	2.14	2.74	2.05	2.48	3.74	2.00	2.49
H3K9ac_histone_463	A01	3106738	3107830	intron	intron (BnaA01T0057600ZS, intron 1 of 1)	569	BnaA01G0057600ZS	0.13	0.33	22.58	12.71	12.34	51.70	59.16	70.01	65.03	65.33	63.65	65.55	0.27	0.47	23.94	5.97	2.11	8.24	6.53	8.15	5.03	6.16	5.95	6.38
H3K9ac_histone_464	A01	3113041	3113722	promoter-TSS	promoter-TSS (BnaA01T0057700ZS.3)	496	BnaA01G0057700ZS	0.34	0.55	26.23	24.99	7.42	77.78	67.34	69.41	64.58	67.09	64.32	74.41	0.01	0.04	23.54	1.61	1.65	9.37	8.72	7.28	6.73	7.29	6.66	7.64
H3K9ac_histone_465	A01	3118023	3118616	exon	exon (BnaA01T0057700ZS, exon 14 of 14)	-3771	BnaA01G0057700ZS	0.01	0.06	22.21	10.74	9.57	41.00	42.12	54.23	45.54	46.22	37.19	41.65	0.01	0.04	23.54	1.61	1.65	9.37	8.72	7.28	6.73	7.29	6.66	7.64
H3K9ac_histone_466	A01	3122763	3123365	TTS	TTS (BnaA01T0057800ZS)	974	BnaA01G0057800ZS	0.27	0.49	23.50	21.58	8.98	34.45	26.07	32.46	20.62	31.83	32.14	29.77	1.00	1.00	24.10	20.60	0.00	0.00	0.00	0.00	0.00	0.00	0.00	0.00
H3K9ac_histone_467	A01	3132807	3133716	TTS	TTS (BnaA01T0058200ZS)	433	BnaA01G0058200ZS	0.14	0.34	26.10	19.44	17.77	106.74	114.37	92.90	106.45	105.76	125.70	108.19	0.12	0.26	25.06	6.43	1.60	2.92	2.15	4.53	2.88	1.75	2.70	2.05
H3K9ac_histone_468	A01	3134235	3134459	promoter-TSS	promoter-TSS (BnaA01T0058100ZS)	500	BnaA01G0058100ZS	0.09	0.26	25.54	24.32	6.16	17.64	21.85	13.32	12.80	16.58	12.28	20.22	0.10	0.21	25.22	1.80	4.08	15.16	19.49	14.87	13.21	12.66	15.03	14.11
H3K9ac_histone_469	A01	3145281	3145544	exon	exon (BnaA01T0058400ZS, exon 3 of 4)	-2160	BnaA01G0058400ZS	0.03	0.14	25.39	7.66	7.90	14.84	18.95	19.74	25.68	19.07	11.99	19.47	0.00	0.03	23.81	8.90	0.46	0.50	0.76	1.24	0.95	0.47	0.46	0.40
H3K9ac_histone_470	A01	3148936	3149248	TTS	TTS (BnaA01T0058500ZS)	1520	BnaA01G0058500ZS	0.00	0.03	25.70	7.23	7.13	11.92	11.58	23.51	14.46	14.33	9.53	13.82	1.00	1.00	24.10	20.60	0.00	0.00	0.00	0.00	0.00	0.00	0.00	0.00
H3K9ac_histone_471	A01	3150273	3151158	exon	exon (BnaA01T0058600ZS, exon 3 of 5)	444	BnaA01G0058600ZS	0.49	0.67	23.86	1.80	29.21	152.61	146.00	139.33	137.23	110.68	150.99	140.56	0.00	0.00	24.70	5.62	20.10	23.10	39.84	41.21	19.74	7.56	6.87	22.41
H3K9ac_histone_472	A01	3155518	3155971	Intergenic	Intergenic	4259	None	0.05	0.19	24.77	3.08	9.60	22.29	27.26	21.62	21.88	13.51	18.95	25.02	NA	NA	NA	NA	NA	NA	NA	NA	NA	NA	NA	NA
H3K9ac_histone_473	A01	3158034	3158819	TTS	TTS (BnaA01T0058700ZS)	1577	BnaA01G0058700ZS	0.02	0.09	23.98	5.03	12.75	35.08	45.86	33.78	40.37	27.76	21.25	40.44	0.48	0.73	24.73	6.35	1.92	4.59	6.61	7.34	5.41	6.29	6.72	5.56
H3K9ac_histone_474	A01	3159693	3160488	promoter-TSS	promoter-TSS (BnaA01T0058700ZS)	-87	BnaA01G0058700ZS	0.15	0.35	25.05	18.68	26.53	123.84	121.37	118.63	128.42	118.99	160.60	120.50	0.48	0.73	24.73	6.35	1.92	4.59	6.61	7.34	5.41	6.29	6.72	5.56
H3K9ac_histone_475	A01	3162532	3163504	exon	exon (BnaA01T0058800ZS, exon 1 of 6)	112	BnaA01G0058800ZS	0.16	0.37	25.11	18.63	21.87	133.18	121.99	123.01	127.97	118.84	148.03	121.16	0.01	0.06	25.83	0.42	3.22	20.78	18.90	16.57	16.09	15.44	17.55	17.68
H3K9ac_histone_476	A01	3164963	3165457	promoter-TSS	promoter-TSS (BnaA01T0058900ZS)	-21	BnaA01G0058900ZS	0.24	0.46	25.33	5.40	7.98	60.06	51.18	59.40	58.28	49.58	57.17	54.35	0.11	0.24	25.11	9.56	1.39	4.93	6.33	5.53	6.20	5.51	5.05	4.51
H3K9ac_histone_477	A01	3168786	3169358	intron	intron (BnaA01T0059000ZS, intron 2 of 5)	254	BnaA01G0059000ZS	0.09	0.26	21.27	3.69	9.99	71.93	72.34	65.31	65.09	70.21	73.83	65.11	0.07	0.16	25.91	14.16	1.50	4.37	4.95	5.96	5.04	6.97	6.43	4.66
H3K9ac_histone_478	A01	3179473	3180070	Intergenic	Intergenic	-1141	None	0.04	0.15	25.55	17.48	14.18	70.08	79.15	76.46	76.89	80.67	96.32	70.03	NA	NA	NA	NA	NA	NA	NA	NA	NA	NA	NA	NA
H3K9ac_histone_479	A01	3190709	3191211	promoter-TSS	promoter-TSS (BnaA01T0059400ZS)	283	BnaA01G0059400ZS	0.12	0.32	26.04	19.58	9.93	41.09	42.07	36.41	41.12	41.46	53.16	46.16	1.00	1.00	24.10	20.60	0.00	0.00	0.00	0.00	0.00	0.00	0.00	0.00
H3K9ac_histone_480	A01	3192789	3193085	TTS	TTS (BnaA01T0059500ZS)	163	BnaA01G0059500ZS	0.72	0.84	22.90	9.68	10.14	38.65	27.26	41.18	31.89	27.34	27.28	32.89	0.00	0.02	25.41	17.74	11.80	34.71	29.44	33.20	37.41	41.78	50.60	40.52
H3K9ac_histone_481	A01	3202344	3203041	Intergenic	Intergenic	8915	None	0.00	0.00	24.70	2.96	13.16	53.85	68.38	47.36	43.92	42.10	42.79	51.35	NA	NA	NA	NA	NA	NA	NA	NA	NA	NA	NA	NA
H3K9ac_histone_482	A01	3220671	3222739	exon	exon (BnaA01T0060000ZS, exon 2 of 6)	943	BnaA01G0060000ZS	0.07	0.23	22.41	17.91	21.37	189.19	160.48	155.68	183.89	169.43	167.14	169.45	0.04	0.12	23.81	18.43	3.72	14.33	11.24	14.01	14.06	16.58	17.55	12.76
H3K9ac_histone_483	A01	3230224	3231996	promoter-TSS	promoter-TSS (BnaA01T0060100ZS)	-180	BnaA01G0060100ZS	0.29	0.51	23.63	2.64	19.58	167.04	154.61	145.74	161.75	128.69	145.52	159.75	0.20	0.38	25.23	5.94	5.30	18.77	17.73	16.42	14.83	13.21	11.07	12.87
H3K9ac_histone_484	A01	3241015	3241757	exon	exon (BnaA01T0060300ZS, exon 1 of 3)	148	BnaA01G0060300ZS	0.60	0.75	24.89	14.91	23.82	70.90	76.14	89.14	83.06	66.72	96.52	73.05	0.04	0.12	23.06	6.04	4.10	9.01	7.10	12.29	5.36	7.42	3.81	9.33
H3K9ac_histone_485	A01	3246601	3247399	exon	exon (BnaA01T0060400ZS, exon 1 of 1)	332	BnaA01G0060400ZS	0.94	0.97	23.32	17.97	21.76	124.31	103.99	123.73	124.46	99.60	118.73	110.68	0.24	0.43	23.71	9.62	0.64	3.67	2.99	3.58	3.40	2.99	2.61	3.20
H3K9ac_histone_486	A01	3248099	3248434	exon	exon (BnaA01T0060400ZS, exon 1 of 1)	1598	BnaA01G0060400ZS	0.43	0.63	22.20	10.22	5.05	20.17	22.06	23.77	23.83	21.01	16.49	23.70	0.24	0.43	23.71	9.62	0.64	3.67	2.99	3.58	3.40	2.99	2.61	3.20
H3K9ac_histone_487	A01	3261602	3262469	Intergenic	Intergenic	2626	None	0.49	0.67	26.83	19.59	16.69	57.92	56.69	54.51	44.75	60.98	58.49	69.19	NA	NA	NA	NA	NA	NA	NA	NA	NA	NA	NA	NA
H3K9ac_histone_488	A01	3270160	3270881	intron	intron (BnaA01T0060900ZS, intron 1 of 4)	203	BnaA01G0060900ZS	0.09	0.27	25.87	16.77	16.81	74.91	83.35	77.62	87.84	81.74	96.99	88.32	0.03	0.10	23.00	14.64	2.50	5.39	6.39	6.10	9.72	8.57	7.48	4.86
H3K9ac_histone_489	A01	3274025	3275144	promoter-TSS	promoter-TSS (BnaA01T0061100ZS)	-460	BnaA01G0061100ZS	0.01	0.06	25.72	15.97	26.36	120.78	119.98	132.59	138.20	144.69	162.74	120.47	0.80	1.00	25.09	1.73	0.51	1.98	1.77	1.81	1.81	1.89	1.63	1.23
H3K9ac_histone_490	A01	3278059	3278915	intron	intron (BnaA01T0061200ZS, intron 1 of 11)	329	BnaA01G0061200ZS	0.01	0.08	27.07	20.72	18.02	89.10	76.57	76.79	77.75	70.52	94.59	91.77	0.21	0.39	24.22	12.91	1.11	4.40	3.15	3.03	3.13	3.32	2.40	3.06
H3K9ac_histone_491	A01	3279751	3280096	intron	intron (BnaA01T0061300ZS, intron 1 of 3)	116	BnaA01G0061300ZS	0.06	0.20	24.26	19.30	9.43	43.62	42.81	43.30	43.62	44.89	60.09	41.84	0.06	0.14	23.26	17.38	2.37	14.78	13.17	12.71	15.30	17.20	15.88	13.92
H3K9ac_histone_492	A01	3282654	3283331	promoter-TSS	promoter-TSS (BnaA01T0061400ZS)	12	BnaA01G0061400ZS	0.08	0.26	26.00	22.14	9.32	63.71	52.46	60.10	52.43	54.28	60.60	64.94	0.00	0.01	24.22	12.43	2.46	7.07	7.07	7.90	10.85	8.00	6.81	5.93
H3K9ac_histone_493	A01	3289538	3290527	exon	exon (BnaA01T0061500ZS, exon 1 of 13)	378	BnaA01G0061500ZS	0.20	0.42	25.86	16.41	24.19	115.14	90.66	115.64	119.03	115.69	125.67	111.29	0.02	0.06	25.79	17.19	20.80	83.86	82.77	83.18	87.67	106.29	108.40	88.75
H3K9ac_histone_494	A01	3299137	3300022	TTS	TTS (BnaA01T0061800ZS)	343	BnaA01G0061800ZS	0.00	0.00	22.17	8.70	24.08	68.54	95.93	110.89	83.57	76.28	64.66	78.09	0.48	0.73	25.30	2.65	1.93	7.94	10.08	8.45	8.69	9.37	6.88	6.67
H3K9ac_histone_495	A01	3302534	3303137	promoter-TSS	promoter-TSS (BnaA01T0061800ZS)	-291	BnaA01G0061800ZS	0.27	0.49	23.01	14.95	13.44	88.95	83.16	95.61	100.08	80.64	96.80	83.54	0.48	0.73	25.30	2.65	1.93	7.94	10.08	8.45	8.69	9.37	6.88	6.67
H3K9ac_histone_496	A01	3308569	3309289	intron	intron (BnaA01T0062000ZS, intron 1 of 14)	312	BnaA01G0062000ZS	0.01	0.06	24.12	1.25	10.85	88.83	73.71	76.08	72.81	66.46	70.68	89.82	0.21	0.40	26.65	11.77	2.72	20.49	20.28	21.19	22.12	22.45	21.99	19.11
H3K9ac_histone_497	A01	3321859	3322687	exon	exon (BnaA01T0062300ZS, exon 2 of 8)	321	BnaA01G0062300ZS	0.06	0.20	23.52	1.57	11.63	77.55	80.28	63.94	64.82	60.61	75.93	72.36	0.38	0.62	23.99	10.13	1.36	5.00	7.01	6.80	7.18	6.17	6.95	5.33
H3K9ac_histone_498	A01	3325122	3325468	promoter-TSS	promoter-TSS (BnaA01T0062400ZS)	-570	BnaA01G0062400ZS	0.27	0.49	23.94	14.32	4.53	28.04	26.59	32.94	29.26	35.47	28.88	30.05	0.60	0.86	24.37	19.48	0.22	0.34	0.36	0.20	0.39	0.28	0.19	0.31
H3K9ac_histone_499	A01	3329653	3329906	exon	exon (BnaA01T0062500ZS, exon 2 of 8)	2215	BnaA01G0062500ZS	0.53	0.71	24.31	0.11	10.25	36.87	34.17	35.42	31.70	42.82	25.57	34.26	0.27	0.47	24.58	9.06	0.06	0.00	0.08	0.06	0.04	0.08	0.03	0.01
H3K9ac_histone_500	A01	3335020	3336271	promoter-TSS	promoter-TSS (BnaA01T0062600ZS)	28	BnaA01G0062600ZS	0.00	0.01	24.45	7.75	20.73	94.69	113.57	120.95	111.29	101.42	87.88	103.45	0.00	0.00	23.60	8.22	3.77	4.30	6.48	10.65	6.47	3.96	2.80	4.37
H3K9ac_histone_501	A01	3343262	3344515	promoter-TSS	promoter-TSS (BnaA01T0062800ZS)	-108	BnaA01G0062800ZS	0.50	0.68	24.78	21.05	14.87	143.89	143.02	134.35	133.12	135.36	161.45	152.47	0.31	0.53	22.67	18.90	1.82	10.27	11.32	10.75	10.14	10.99	11.23	8.71
H3K9ac_histone_502	A01	3348824	3351222	promoter-TSS	promoter-TSS (BnaA01T0063000ZS)	161	BnaA01G0063000ZS	0.91	0.96	23.67	13.10	32.55	247.35	225.42	258.18	254.04	223.54	255.68	233.82	0.77	1.00	23.38	18.99	4.45	23.79	28.46	25.24	27.44	29.16	29.05	28.40
H3K9ac_histone_503	A01	3354497	3355536	promoter-TSS	promoter-TSS (BnaA01T0063200ZS)	-806	BnaA01G0063200ZS	0.25	0.47	26.03	20.66	26.45	136.32	124.63	129.01	127.65	104.80	145.66	130.78	0.20	0.37	21.82	4.22	5.73	13.38	12.13	14.40	9.11	7.87	12.12	9.38
H3K9ac_histone_504	A01	3360130	3361196	intron	intron (BnaA01T0063300ZS, intron 2 of 2)	200	BnaA01G0063300ZS	0.14	0.34	23.12	4.63	10.98	79.76	88.38	83.56	78.07	76.95	78.83	90.12	0.13	0.27	20.65	14.32	3.49	5.41	6.90	9.77	9.86	10.42	6.80	6.30
H3K9ac_histone_505	A01	3363507	3365272	intron	intron (BnaA01T0063400ZS, intron 3 of 3)	1747	BnaA01G0063400ZS	0.92	0.96	23.54	4.10	41.19	89.45	109.63	111.92	78.45	131.44	86.07	108.07	0.14	0.29	24.03	21.93	0.02	0.00	0.03	0.00	0.00	0.00	0.02	0.00
H3K9ac_histone_506	A01	3374048	3375232	Intergenic	Intergenic	3895	None	0.69	0.82	24.41	6.13	30.65	38.19	59.31	52.62	39.60	66.23	37.78	52.82	NA	NA	NA	NA	NA	NA	NA	NA	NA	NA	NA	NA
H3K9ac_histone_507	A01	3376056	3379381	TTS	TTS (BnaA01T0063600ZS)	817	BnaA01G0063600ZS	0.60	0.75	25.99	4.06	72.23	204.58	263.95	244.42	208.07	269.62	190.54	207.56	0.01	0.05	24.97	1.24	0.30	0.33	0.34	0.00	0.09	0.00	0.00	0.21
H3K9ac_histone_508	A01	3385899	3386216	promoter-TSS	promoter-TSS (BnaA01T0064000ZS)	391	BnaA01G0064000ZS	0.00	0.03	24.81	2.54	7.90	37.44	37.03	30.88	33.04	24.83	24.64	35.65	0.80	1.00	23.44	11.76	7.00	25.20	29.53	31.25	31.85	28.56	35.82	24.26
H3K9ac_histone_509	A01	3391313	3391602	exon	exon (BnaA01T0064100ZS, exon 1 of 5)	188	BnaA01G0064100ZS	0.97	0.99	23.64	13.30	6.88	19.42	18.07	24.76	13.17	24.94	17.78	17.48	0.48	0.74	25.47	10.20	0.10	0.00	0.14	0.00	0.10	0.09	0.06	0.00
H3K9ac_histone_510	A01	3394829	3395124	intron	intron (BnaA01T0064200ZS, intron 1 of 6)	233	BnaA01G0064200ZS	0.33	0.54	24.92	6.40	9.91	13.81	17.54	29.41	14.49	19.77	20.80	21.45	0.00	0.01	25.45	11.97	1.22	0.42	0.19	2.11	2.14	1.45	1.35	0.50
H3K9ac_histone_511	A01	3396618	3397281	TTS	TTS (BnaA01T0064400ZS)	133	BnaA01G0064400ZS	1.00	1.00	22.76	6.30	19.87	120.26	111.71	113.29	112.36	93.44	101.95	104.69	0.51	0.76	22.96	8.98	0.34	0.00	0.00	0.21	0.00	0.00	0.17	0.39
H3K9ac_histone_512	A01	3399526	3400055	promoter-TSS	promoter-TSS (BnaA01T0064500ZS)	-699	BnaA01G0064500ZS	0.76	0.86	25.01	3.76	9.97	27.87	31.17	30.38	28.49	34.70	23.07	34.85	0.29	0.50	25.59	15.69	0.26	0.22	0.00	0.22	0.23	0.16	0.40	0.08
H3K9ac_histone_513	A01	3402767	3403402	intron	intron (BnaA01T0064600ZS, intron 1 of 8)	309	BnaA01G0064600ZS	0.09	0.27	22.08	16.84	18.75	126.21	114.17	118.70	127.08	127.80	130.93	104.15	0.10	0.22	22.67	19.32	1.71	8.28	6.28	6.33	7.59	7.26	8.05	6.55
H3K9ac_histone_514	A01	3419386	3419747	Intergenic	Intergenic	13916	None	0.04	0.15	26.39	17.70	13.00	48.76	49.51	50.11	50.31	57.36	67.40	51.08	NA	NA	NA	NA	NA	NA	NA	NA	NA	NA	NA	NA
H3K9ac_histone_515	A01	3434961	3435876	exon	exon (BnaA01T0064800ZS, exon 1 of 1)	1318	BnaA01G0064800ZS	0.30	0.52	25.55	17.22	39.26	147.60	132.76	146.27	142.15	156.60	168.78	134.07	0.00	0.00	22.97	19.14	54.37	114.67	74.60	75.41	77.54	144.09	156.92	85.80
H3K9ac_histone_516	A01	3436457	3436960	promoter-TSS	promoter-TSS (BnaA01T0064800ZS)	28	BnaA01G0064800ZS	0.22	0.44	23.52	15.92	8.61	33.75	25.81	35.97	38.37	33.47	41.19	32.67	0.00	0.00	22.97	19.14	54.37	114.67	74.60	75.41	77.54	144.09	156.92	85.80
H3K9ac_histone_517	A01	3444422	3445356	exon	exon (BnaA01T0064900ZS, exon 3 of 4)	317	BnaA01G0064900ZS	0.00	0.02	25.64	17.75	41.22	136.72	116.83	120.77	138.69	152.74	192.00	136.44	0.83	1.00	22.83	21.68	2.35	13.71	11.79	10.92	10.66	13.04	12.25	12.45
H3K9ac_histone_518	A01	3449720	3450209	exon	exon (BnaA01T0065000ZS, exon 1 of 5)	164	BnaA01G0065000ZS	0.04	0.15	25.81	17.38	26.02	69.86	68.26	68.45	78.67	83.91	105.98	75.69	0.53	0.79	22.15	21.16	2.54	4.23	6.70	5.40	5.57	7.06	7.91	5.20
H3K9ac_histone_519	A01	3453079	3453903	intron	intron (BnaA01T0065100ZS.1, intron 1 of 8)	280	BnaA01G0065100ZS	0.69	0.81	23.64	8.35	14.75	89.95	94.06	99.84	88.56	82.26	96.10	85.05	0.63	0.90	23.67	6.10	6.62	58.98	63.51	57.84	63.06	58.39	57.68	64.48
H3K9ac_histone_520	A01	3457761	3459414	promoter-TSS	promoter-TSS (BnaA01T0065300ZS)	-294	BnaA01G0065300ZS	0.17	0.38	25.08	20.97	31.21	186.57	153.89	156.13	170.17	140.86	179.15	172.48	0.29	0.49	25.30	1.02	1.25	4.02	4.03	2.75	1.96	3.47	2.07	3.35
H3K9ac_histone_521	A01	3469283	3471764	promoter-TSS	promoter-TSS (BnaA01T0065800ZS)	-250	BnaA01G0065800ZS	0.00	0.00	25.15	17.74	101.35	205.42	142.80	138.50	210.13	279.55	309.32	204.48	0.00	0.00	23.98	18.37	16.44	6.84	1.23	3.03	4.81	22.74	31.01	5.85
H3K9ac_histone_522	A01	3474108	3475482	promoter-TSS	promoter-TSS (BnaA01T0065900ZS)	-23	BnaA01G0065900ZS	0.78	0.88	22.78	18.16	9.00	146.25	139.30	138.12	145.34	148.00	142.29	145.50	0.08	0.18	26.23	25.65	2.32	10.23	11.34	8.91	7.87	7.83	9.66	9.70
H3K9ac_histone_523	A01	3477885	3478406	Intergenic	Intergenic	-3373	None	0.56	0.73	24.11	1.91	7.75	22.13	23.40	19.51	25.24	20.85	15.94	20.80	NA	NA	NA	NA	NA	NA	NA	NA	NA	NA	NA	NA
H3K9ac_histone_524	A01	3478421	3478745	Intergenic	Intergenic	-3811	None	0.30	0.52	25.92	7.54	6.52	5.75	10.90	8.94	9.84	13.94	5.80	8.11	NA	NA	NA	NA	NA	NA	NA	NA	NA	NA	NA	NA
H3K9ac_histone_525	A01	3481475	3482385	Intergenic	Intergenic	-7158	None	0.01	0.04	26.18	19.36	15.18	101.99	88.43	96.89	98.18	103.30	114.71	111.66	NA	NA	NA	NA	NA	NA	NA	NA	NA	NA	NA	NA
H3K9ac_histone_526	A01	3489316	3490589	promoter-TSS	promoter-TSS (BnaA01T0066000ZS)	58	BnaA01G0066000ZS	0.19	0.41	25.80	16.41	42.42	167.44	176.72	175.36	188.71	191.71	217.56	169.61	0.01	0.03	22.85	15.55	2.84	4.37	4.98	5.72	6.16	8.43	5.26	2.49
H3K9ac_histone_527	A01	3495255	3496408	exon	exon (BnaA01T0066200ZS, exon 2 of 6)	558	BnaA01G0066200ZS	0.00	0.03	21.44	11.59	21.20	116.40	129.67	137.44	141.19	113.91	119.19	111.99	0.00	0.00	24.27	13.22	7.13	3.63	6.04	15.15	14.93	14.42	14.61	3.55
H3K9ac_histone_528	A01	3502730	3503016	TTS	TTS (BnaA01T0066400ZS)	983	BnaA01G0066400ZS	0.73	0.84	25.15	8.17	7.73	19.76	20.58	19.08	25.89	20.65	21.85	19.61	1.00	1.00	24.10	20.60	0.00	0.00	0.00	0.00	0.00	0.00	0.00	0.00
H3K9ac_histone_529	A01	3503416	3503697	Intergenic	Intergenic	1666	None	0.29	0.51	25.79	9.69	7.18	17.23	17.16	14.07	24.84	19.54	16.77	14.86	NA	NA	NA	NA	NA	NA	NA	NA	NA	NA	NA	NA
H3K9ac_histone_530	A01	3504618	3506942	intron	intron (BnaA01T0066500ZS, intron 1 of 6)	370	BnaA01G0066500ZS	0.73	0.84	25.76	9.38	46.40	217.30	226.51	237.88	237.78	207.36	239.08	185.48	0.60	0.87	25.15	11.26	3.60	9.04	5.64	6.84	6.75	5.60	5.03	4.70
H3K9ac_histone_531	A01	3507270	3508093	exon	exon (BnaA01T0066500ZS, exon 2 of 7)	2271	BnaA01G0066500ZS	0.04	0.16	22.36	13.56	8.23	49.93	49.41	48.29	58.18	52.75	46.36	54.05	0.60	0.87	25.15	11.26	3.60	9.04	5.64	6.84	6.75	5.60	5.03	4.70
H3K9ac_histone_532	A01	3508115	3508531	intron	intron (BnaA01T0066500ZS, intron 3 of 6)	2913	BnaA01G0066500ZS	0.56	0.72	23.57	4.62	7.20	11.23	15.27	12.63	10.66	13.56	5.84	17.37	0.60	0.87	25.15	11.26	3.60	9.04	5.64	6.84	6.75	5.60	5.03	4.70
H3K9ac_histone_533	A01	3509310	3510111	TTS	TTS (BnaA01T0066500ZS)	4300	BnaA01G0066500ZS	0.29	0.51	24.45	14.90	15.79	68.77	82.68	90.06	82.42	81.90	100.23	77.83	0.60	0.87	25.15	11.26	3.60	9.04	5.64	6.84	6.75	5.60	5.03	4.70
H3K9ac_histone_534	A01	3666363	3666886	exon	exon (BnaA01T0067900ZS, exon 2 of 6)	338	BnaA01G0067900ZS	0.02	0.09	22.89	3.69	15.85	73.83	68.94	62.01	56.55	54.41	48.50	71.98	0.20	0.38	22.53	5.50	0.22	0.35	0.38	0.21	0.23	0.28	0.19	0.50
H3K9ac_histone_535	A01	3690662	3692116	exon	exon (BnaA01T0068300ZS, exon 2 of 8)	598	BnaA01G0068300ZS	0.69	0.81	25.24	19.88	27.91	177.60	167.17	171.20	178.01	148.32	183.93	164.20	0.59	0.85	23.96	16.25	4.37	19.92	19.22	20.34	21.70	25.23	22.70	16.71
H3K9ac_histone_536	A01	3697413	3698621	TTS	TTS (BnaA01T0068400ZS)	193	BnaA01G0068400ZS	0.99	1.00	23.77	20.05	24.88	185.00	196.53	182.00	193.87	167.86	193.05	165.33	0.00	0.00	25.32	8.77	5.10	5.29	11.03	12.03	12.71	9.06	4.50	3.84
H3K9ac_histone_537	A01	3709301	3709917	exon	exon (BnaA01T0068700ZS, exon 1 of 2)	211	BnaA01G0068700ZS	0.01	0.08	23.67	1.01	15.95	68.65	69.87	66.63	48.75	51.32	79.83	66.22	0.92	1.00	23.14	9.06	0.20	0.23	0.38	0.26	0.40	0.21	0.27	0.35
H3K9ac_histone_538	A01	3710345	3710833	TTS	TTS (BnaA01T0068700ZS)	1191	BnaA01G0068700ZS	0.02	0.09	21.95	2.33	8.92	19.44	18.97	14.52	14.24	14.14	24.43	25.48	0.92	1.00	23.14	9.06	0.20	0.23	0.38	0.26	0.40	0.21	0.27	0.35
H3K9ac_histone_539	A01	3711077	3712763	Intergenic	Intergenic	2522	None	0.00	0.00	24.44	2.80	34.09	149.20	169.30	134.38	111.65	94.33	137.62	135.56	NA	NA	NA	NA	NA	NA	NA	NA	NA	NA	NA	NA
H3K9ac_histone_540	A01	3810087	3810373	exon	exon (BnaA01T0069400ZS, exon 1 of 2)	127	BnaA01G0069400ZS	0.93	0.97	23.94	22.01	4.40	16.79	14.43	17.62	13.13	18.07	15.14	17.18	0.33	0.55	25.43	3.84	0.10	0.14	0.07	0.08	0.05	0.00	0.00	0.08
H3K9ac_histone_541	A01	3812709	3813122	exon	exon (BnaA01T0069500ZS, exon 2 of 7)	302	BnaA01G0069500ZS	0.61	0.76	24.38	6.48	8.68	27.74	27.19	32.35	27.97	35.16	27.19	26.23	0.22	0.40	23.38	1.10	0.66	0.66	0.35	1.08	0.35	0.29	0.20	0.39
H3K9ac_histone_542	A01	3843351	3845002	exon	exon (BnaA01T0069900ZS, exon 1 of 1)	372	BnaA01G0069900ZS	0.94	0.97	25.62	15.52	51.31	197.70	180.54	204.72	222.60	170.12	211.22	187.31	0.01	0.05	22.79	3.42	5.78	16.16	14.51	15.63	5.86	9.32	11.78	16.05
H3K9ac_histone_543	A01	3845301	3846012	intron	intron (BnaA01T0070000ZS, intron 1 of 5)	337	BnaA01G0070000ZS	0.23	0.45	21.12	7.42	14.16	94.36	92.99	94.60	89.10	80.76	93.18	98.42	0.00	0.00	24.48	4.44	1.52	4.02	5.74	4.55	3.41	3.04	2.75	4.17
H3K9ac_histone_544	A01	3857356	3858681	exon	exon (BnaA01T0070100ZS, exon 1 of 3)	1250	BnaA01G0070100ZS	0.03	0.12	21.13	11.29	74.21	278.04	273.37	333.35	334.84	246.15	256.11	262.89	0.00	0.01	24.52	6.93	4.20	11.36	11.48	11.86	11.92	6.91	4.70	9.04
H3K9ac_histone_545	A01	3859069	3859521	promoter-TSS	promoter-TSS (BnaA01T0070100ZS)	-27	BnaA01G0070100ZS	0.43	0.62	23.80	10.94	11.06	27.17	22.61	26.48	42.56	18.74	23.85	32.45	0.00	0.01	24.52	6.93	4.20	11.36	11.48	11.86	11.92	6.91	4.70	9.04
H3K9ac_histone_546	A01	3866998	3867345	Intergenic	Intergenic	-2234	None	0.01	0.08	23.72	5.62	9.91	35.13	33.11	37.11	31.28	19.86	23.26	34.31	NA	NA	NA	NA	NA	NA	NA	NA	NA	NA	NA	NA
H3K9ac_histone_547	A01	3869640	3870131	intron	intron (BnaA01T0070200ZS, intron 1 of 7)	480	BnaA01G0070200ZS	0.04	0.17	24.21	18.01	26.00	25.72	25.93	60.53	32.47	29.67	27.24	34.35	0.00	0.00	25.16	7.85	6.77	15.06	19.71	21.82	22.47	14.49	10.51	12.66
H3K9ac_histone_548	A01	3872682	3873626	exon	exon (BnaA01T0070300ZS, exon 1 of 1)	241	BnaA01G0070300ZS	0.00	0.01	24.38	17.23	42.63	108.57	75.24	87.07	116.90	126.19	150.34	98.77	0.04	0.12	24.58	18.28	1.21	1.39	0.15	0.21	0.82	1.74	2.26	1.07
H3K9ac_histone_549	A01	3888315	3888903	promoter-TSS	promoter-TSS (BnaA01T0070800ZS)	842	BnaA01G0070800ZS	0.02	0.11	25.53	11.50	14.45	34.25	21.37	49.17	46.22	37.63	45.74	32.33	0.00	0.02	27.40	8.78	2.14	5.12	6.00	8.11	7.56	7.25	6.38	4.40
H3K9ac_histone_550	A01	3889158	3890483	exon	exon (BnaA01T0070800ZS, exon 1 of 3)	274	BnaA01G0070800ZS	0.38	0.59	24.49	14.68	64.32	231.24	222.53	254.95	259.08	217.28	260.41	208.08	0.00	0.02	27.40	8.78	2.14	5.12	6.00	8.11	7.56	7.25	6.38	4.40
H3K9ac_histone_551	A01	3895384	3896056	exon	exon (BnaA01T0070900ZS, exon 1 of 1)	1298	BnaA01G0070900ZS	0.31	0.52	26.29	8.50	12.05	39.33	37.09	49.29	49.70	49.93	39.78	41.87	0.00	0.01	23.79	9.91	2.20	0.33	0.31	4.74	1.54	0.88	0.83	0.31
H3K9ac_histone_552	A01	3897358	3899650	exon	exon (BnaA01T0071000ZS, exon 3 of 5)	758	BnaA01G0071000ZS	0.00	0.01	23.55	20.59	35.14	224.28	159.21	166.17	178.85	183.74	215.06	199.92	0.06	0.14	23.43	16.61	3.43	14.05	8.29	13.30	14.63	14.22	13.95	13.67
H3K9ac_histone_553	A01	3900547	3901087	TTS	TTS (BnaA01T0071100ZS)	3071	BnaA01G0071100ZS	0.02	0.11	22.32	18.24	11.17	42.96	25.20	28.34	39.45	40.82	44.01	35.81	0.02	0.09	22.53	19.43	0.10	0.15	0.04	0.04	0.03	0.14	0.09	0.06
H3K9ac_histone_554	A01	3909064	3909558	exon	exon (BnaA01T0071100ZS, exon 1 of 2)	143	BnaA01G0071100ZS	0.54	0.71	22.96	21.12	8.87	26.51	26.59	26.20	21.62	34.78	26.83	21.00	0.02	0.09	22.53	19.43	0.10	0.15	0.04	0.04	0.03	0.14	0.09	0.06
H3K9ac_histone_555	A01	3909789	3910296	promoter-TSS	promoter-TSS (BnaA01T0071100ZS)	-588	BnaA01G0071100ZS	0.03	0.14	23.48	21.99	7.39	28.27	15.50	17.45	18.20	17.64	19.72	21.53	0.02	0.09	22.53	19.43	0.10	0.15	0.04	0.04	0.03	0.14	0.09	0.06
H3K9ac_histone_556	A01	3915939	3916824	exon	exon (BnaA01T0071200ZS, exon 1 of 17)	376	BnaA01G0071200ZS	0.01	0.05	25.18	21.34	28.02	128.56	103.78	93.64	97.59	104.24	137.18	118.74	0.00	0.00	24.21	23.37	12.04	26.18	5.92	3.94	5.41	5.87	10.55	21.08
H3K9ac_histone_557	A01	3921153	3921550	promoter-TSS	promoter-TSS (BnaA01T0071300ZS)	-766	BnaA01G0071300ZS	0.00	0.02	22.00	18.97	10.52	22.16	9.38	7.99	16.45	15.76	22.41	13.99	0.00	0.02	23.83	23.66	63.05	118.63	21.87	9.33	6.03	10.79	34.77	46.71
H3K9ac_histone_558	A01	3922985	3923971	Intergenic	Intergenic	-2893	None	0.00	0.00	23.06	18.73	26.31	49.92	29.05	28.58	44.41	70.62	71.24	53.72	NA	NA	NA	NA	NA	NA	NA	NA	NA	NA	NA	NA
H3K9ac_histone_559	A01	3930485	3931030	exon	exon (BnaA01T0071400ZS, exon 2 of 4)	192	BnaA01G0071400ZS	0.36	0.57	23.12	8.20	7.86	59.09	56.49	57.75	56.94	55.64	49.70	56.89	0.00	0.00	23.43	11.83	2.79	5.98	6.62	9.87	8.65	9.13	5.32	4.67
H3K9ac_histone_560	A01	3959401	3961053	promoter-TSS	promoter-TSS (BnaA01T0071600ZS.4)	-45	BnaA01G0071600ZS	0.05	0.18	23.06	15.09	25.60	106.03	103.62	116.65	131.23	115.26	129.13	99.74	0.00	0.00	23.70	15.10	48.52	109.48	113.65	146.62	180.28	201.72	171.58	114.64
H3K9ac_histone_561	A01	3975472	3975750	exon	exon (BnaA01T0071800ZS, exon 3 of 4)	938	BnaA01G0071800ZS	0.00	0.02	23.77	0.32	6.72	21.75	21.53	12.96	16.76	14.95	19.23	25.52	0.03	0.11	23.85	21.02	0.04	0.00	0.00	0.00	0.05	0.00	0.00	0.00
H3K9ac_histone_562	A01	3988912	3989686	promoter-TSS	promoter-TSS (BnaA01T0072000ZS)	-642	BnaA01G0072000ZS	0.01	0.07	22.70	22.48	13.89	91.27	81.37	65.56	73.38	73.57	87.93	85.26	0.00	0.00	24.91	5.15	3.91	9.61	11.05	11.63	8.39	6.58	4.67	7.57
H3K9ac_histone_563	A01	4005450	4006197	exon	exon (BnaA01T0072100ZS, exon 1 of 9)	201	BnaA01G0072100ZS	0.01	0.08	25.72	15.96	13.31	51.33	59.95	55.16	63.48	69.20	72.25	56.14	0.70	0.97	23.01	10.62	0.50	1.46	1.93	2.00	1.62	1.59	1.82	1.54
H3K9ac_histone_564	A01	4007753	4008452	intron	intron (BnaA01T0072200ZS, intron 2 of 3)	1331	BnaA01G0072200ZS	0.44	0.64	25.07	6.79	18.75	30.04	47.99	40.84	41.46	50.49	34.29	42.50	0.00	0.01	26.39	4.95	0.17	0.14	0.27	0.27	0.16	0.00	0.07	0.07
H3K9ac_histone_565	A01	4008945	4009564	exon	exon (BnaA01T0072200ZS, exon 1 of 4)	179	BnaA01G0072200ZS	0.16	0.37	21.95	9.96	9.71	46.30	48.23	44.57	46.24	43.44	37.80	51.96	0.00	0.01	26.39	4.95	0.17	0.14	0.27	0.27	0.16	0.00	0.07	0.07
H3K9ac_histone_566	A01	4014178	4014723	intron	intron (BnaA01T0072300ZS, intron 5 of 5)	2255	BnaA01G0072300ZS	0.72	0.84	24.18	3.45	13.92	24.40	36.76	24.97	27.10	32.84	26.57	27.16	0.87	1.00	23.08	7.95	0.09	0.14	0.10	0.10	0.06	0.12	0.03	0.09
H3K9ac_histone_567	A01	4021538	4021894	Intergenic	Intergenic	-1451	None	0.01	0.07	25.70	2.28	6.98	12.91	19.59	11.09	9.00	9.26	9.61	12.59	NA	NA	NA	NA	NA	NA	NA	NA	NA	NA	NA	NA
H3K9ac_histone_568	A01	4026645	4027157	intron	intron (BnaA01T0072400ZS, intron 3 of 3)	3734	BnaA01G0072400ZS	0.96	0.98	24.37	2.75	11.30	28.20	34.93	31.79	29.71	40.61	27.72	28.38	0.51	0.76	23.72	4.13	1.04	2.40	2.62	1.84	1.59	2.22	0.87	1.85
H3K9ac_histone_569	A01	4041344	4041803	intron	intron (BnaA01T0072500ZS, intron 2 of 10)	711	BnaA01G0072500ZS	0.55	0.71	23.46	0.07	5.98	13.77	13.43	14.76	14.10	13.89	11.27	16.14	0.39	0.62	25.02	22.53	0.14	0.35	0.33	0.16	0.28	0.19	0.27	0.39
H3K9ac_histone_570	A01	4050505	4051463	promoter-TSS	promoter-TSS (BnaA01T0072600ZS)	-149	BnaA01G0072600ZS	0.05	0.19	22.30	6.22	17.60	110.32	113.76	115.19	107.83	91.06	98.83	109.95	0.07	0.16	25.38	8.72	1.49	3.55	6.11	4.46	5.28	4.66	3.68	3.13
H3K9ac_histone_571	A01	4065149	4066078	intron	intron (BnaA01T0072900ZS.1, intron 1 of 9)	215	BnaA01G0072900ZS	0.00	0.00	24.01	6.82	33.77	77.75	99.46	119.86	84.91	57.67	57.84	74.30	0.00	0.00	24.37	10.31	5.00	3.72	7.01	14.11	10.59	9.16	6.38	3.46
H3K9ac_histone_572	A01	4080017	4081285	exon	exon (BnaA01T0073300ZS, exon 2 of 3)	558	BnaA01G0073300ZS	0.18	0.39	25.05	11.39	12.43	145.59	146.66	144.06	151.65	153.21	134.51	142.83	0.00	0.01	26.03	2.86	1.35	3.65	4.26	2.92	2.95	2.38	1.39	3.53
H3K9ac_histone_573	A01	4088693	4089320	exon	exon (BnaA01T0073500ZS, exon 2 of 5)	261	BnaA01G0073500ZS	0.13	0.33	26.24	16.64	18.35	82.86	72.84	91.23	91.32	86.72	102.20	93.77	0.73	1.00	22.23	17.66	1.18	7.86	7.86	7.26	8.45	8.99	7.48	6.99
H3K9ac_histone_574	A01	4094132	4095962	exon	exon (BnaA01T0073600ZS, exon 1 of 5)	141	BnaA01G0073600ZS	0.00	0.01	24.73	15.72	43.61	129.07	124.41	151.51	166.53	188.41	189.28	128.20	0.00	0.00	23.93	17.87	21.16	19.59	8.51	22.57	21.20	40.63	49.32	13.49
H3K9ac_histone_575	A01	4096470	4096901	Intergenic	Intergenic	-1497	None	0.00	0.00	23.64	18.95	5.90	9.97	7.39	6.39	8.11	14.89	16.57	11.11	NA	NA	NA	NA	NA	NA	NA	NA	NA	NA	NA	NA
H3K9ac_histone_576	A01	4106965	4107953	intron	intron (BnaA01T0073700ZS, intron 1 of 10)	365	BnaA01G0073700ZS	0.00	0.02	22.54	18.19	24.36	105.37	95.34	98.62	115.84	117.20	134.21	91.03	0.40	0.63	24.30	0.50	0.38	1.12	0.89	0.62	0.83	0.73	0.53	1.23
H3K9ac_histone_577	A01	4126270	4126756	promoter-TSS	promoter-TSS (BnaA01T0074000ZS)	33	BnaA01G0074000ZS	0.88	0.94	24.54	4.04	9.64	34.03	39.29	41.15	33.47	43.99	34.80	34.54	0.07	0.16	24.12	4.57	0.04	0.06	0.07	0.10	0.05	0.06	0.05	0.07
H3K9ac_histone_578	A01	4133706	4134120	exon	exon (BnaA01T0074000ZS, exon 11 of 24)	7433	BnaA01G0074000ZS	0.96	0.98	23.83	23.03	10.94	31.57	37.82	37.13	27.27	44.75	28.42	35.06	0.07	0.16	24.12	4.57	0.04	0.06	0.07	0.10	0.05	0.06	0.05	0.07
H3K9ac_histone_579	A01	4141898	4142829	intron	intron (BnaA01T0074000ZS, intron 22 of 23)	9471	BnaA01G0074000ZS	0.70	0.83	26.01	6.22	18.33	48.23	58.13	65.00	53.23	65.51	54.47	55.67	0.07	0.16	24.12	4.57	0.04	0.06	0.07	0.10	0.05	0.06	0.05	0.07
H3K9ac_histone_580	A01	4151425	4151817	intron	intron (BnaA01T0074100ZS, intron 1 of 4)	213	BnaA01G0074100ZS	0.11	0.29	23.17	1.67	7.38	47.76	46.64	34.88	40.92	39.85	41.07	49.80	0.01	0.04	23.32	16.20	7.21	32.50	36.22	36.25	39.84	42.88	44.65	34.54
H3K9ac_histone_581	A01	4156795	4157888	promoter-TSS	promoter-TSS (BnaA01T0074200ZS)	-155	BnaA01G0074200ZS	0.02	0.11	22.91	21.46	15.86	129.51	116.08	116.08	112.79	111.78	133.34	114.87	0.91	1.00	24.24	19.24	2.59	9.42	10.49	7.75	10.82	10.08	10.52	12.21
H3K9ac_histone_582	A01	4159172	4159787	promoter-TSS	promoter-TSS (BnaA01T0074300ZS)	-487	BnaA01G0074300ZS	0.25	0.47	22.22	21.15	7.87	64.55	67.29	60.01	69.71	66.50	71.19	65.64	0.45	0.70	22.00	0.07	1.71	8.17	8.57	7.26	8.83	9.11	9.51	9.25
H3K9ac_histone_583	A01	4168191	4169165	TTS	TTS (BnaA01T0074600ZS)	-1071	BnaA01G0074600ZS	0.03	0.13	24.01	18.94	21.88	55.86	42.95	62.87	58.07	71.02	87.35	55.54	0.03	0.11	23.85	21.02	0.04	0.00	0.00	0.00	0.05	0.00	0.00	0.00
H3K9ac_histone_584	A01	4169634	4170145	TTS	TTS (BnaA01T0074700ZS)	140	BnaA01G0074700ZS	0.02	0.11	21.76	0.48	18.94	48.18	44.04	43.92	23.35	44.93	61.39	36.28	0.16	0.31	24.32	6.37	39.36	10.78	26.40	78.21	16.24	29.13	58.12	9.52
H3K9ac_histone_585	A01	4174921	4175758	intron	intron (BnaA01T0074800ZS, intron 1 of 34)	316	BnaA01G0074800ZS	0.04	0.16	25.36	3.52	12.73	96.74	91.89	96.87	92.18	76.52	82.66	95.32	0.00	0.00	25.76	7.26	0.80	1.90	2.06	3.14	2.50	1.91	1.62	1.66
H3K9ac_histone_586	A01	4183965	4185512	promoter-TSS	promoter-TSS (BnaA01T0074900ZS)	-106	BnaA01G0074900ZS	0.16	0.37	26.12	18.14	26.41	175.83	166.25	168.43	170.22	150.27	179.56	194.85	0.76	1.00	24.57	6.30	1.68	4.09	4.96	4.02	5.29	4.13	3.49	4.49
H3K9ac_histone_587	A01	4187459	4188399	TTS	TTS (BnaA01T0075000ZS)	203	BnaA01G0075000ZS	0.50	0.68	23.92	18.99	13.59	75.72	72.28	70.65	90.63	69.82	76.49	79.84	0.01	0.05	24.34	11.40	0.75	0.92	1.52	1.96	2.35	1.95	1.16	1.13
H3K9ac_histone_588	A01	4189150	4190261	exon	exon (BnaA01T0075200ZS, exon 1 of 1)	436	BnaA01G0075200ZS	0.04	0.17	26.52	21.19	27.42	130.60	90.37	102.16	97.42	110.31	126.96	120.09	0.00	0.00	23.53	3.29	11.26	22.65	33.80	17.30	11.01	13.93	14.89	23.92
H3K9ac_histone_589	A01	4191432	4193163	promoter-TSS	promoter-TSS (BnaA01T0075300ZS)	-108	BnaA01G0075300ZS	0.88	0.94	22.52	12.93	15.09	158.98	148.25	165.93	170.42	149.06	166.06	161.43	0.79	1.00	23.27	18.29	1.82	7.40	5.73	7.25	6.25	8.17	6.73	8.12
H3K9ac_histone_590	A01	4194298	4195111	TTS	TTS (BnaA01T0075400ZS)	309	BnaA01G0075400ZS	0.01	0.07	25.47	4.39	15.34	104.31	101.71	108.41	96.26	81.77	92.57	89.04	0.99	1.00	22.45	16.79	0.40	2.88	2.80	2.75	2.69	2.70	2.31	2.59
H3K9ac_histone_591	A01	4206803	4207518	intron	intron (BnaA01T0075700ZS.3, intron 1 of 13)	316	BnaA01G0075700ZS	0.35	0.56	23.23	7.13	13.87	90.75	82.48	79.29	89.60	73.80	81.66	86.04	0.00	0.00	23.98	12.73	1.49	3.34	4.05	4.70	5.39	4.89	3.71	2.38
H3K9ac_histone_592	A01	4208694	4210089	exon	exon (BnaA01T0075800ZS, exon 1 of 1)	843	BnaA01G0075800ZS	0.08	0.25	25.86	16.57	100.75	162.47	147.61	207.95	205.84	245.61	286.91	193.61	0.00	0.01	21.92	5.81	7.88	9.55	7.62	11.79	2.01	1.03	2.40	14.86
H3K9ac_histone_593	A01	4210510	4210798	promoter-TSS	promoter-TSS (BnaA01T0075800ZS)	-420	BnaA01G0075800ZS	0.37	0.58	24.27	3.94	12.74	33.72	29.06	23.72	34.98	19.48	24.51	33.97	0.00	0.01	21.92	5.81	7.88	9.55	7.62	11.79	2.01	1.03	2.40	14.86
H3K9ac_histone_594	A01	4221772	4223452	intron	intron (BnaA01T0076000ZS, intron 7 of 14)	1694	BnaA01G0076000ZS	0.05	0.18	25.34	13.96	16.44	97.34	94.26	99.47	119.68	118.08	101.43	108.46	0.00	0.00	23.14	15.66	0.66	0.49	0.20	0.53	1.23	1.41	0.89	0.33
H3K9ac_histone_595	A01	4224174	4224408	TTS	TTS (BnaA01T0076000ZS)	3373	BnaA01G0076000ZS	0.00	0.02	24.44	3.66	7.18	17.58	25.46	14.63	16.21	13.41	10.89	19.64	0.00	0.00	23.14	15.66	0.66	0.49	0.20	0.53	1.23	1.41	0.89	0.33
H3K9ac_histone_596	A01	4232239	4232779	exon	exon (BnaA01T0076100ZS, exon 1 of 2)	176	BnaA01G0076100ZS	0.34	0.55	23.53	13.67	10.41	54.19	48.99	56.30	51.63	61.24	44.92	50.25	0.63	0.91	24.06	20.02	5.35	15.29	6.75	15.55	9.27	13.67	15.28	11.95
H3K9ac_histone_597	A01	4244937	4245878	Intergenic	Intergenic	1983	None	0.00	0.01	26.26	6.50	14.37	81.35	80.60	99.80	87.25	76.35	71.69	78.78	NA	NA	NA	NA	NA	NA	NA	NA	NA	NA	NA	NA
H3K9ac_histone_598	A01	4252848	4253365	exon	exon (BnaA01T0076400ZS, exon 1 of 1)	320	BnaA01G0076400ZS	0.61	0.77	23.19	15.22	5.02	34.91	34.23	39.00	36.53	35.70	40.33	33.55	0.37	0.60	23.28	11.79	0.13	0.09	0.00	0.15	0.21	0.00	0.17	0.00
H3K9ac_histone_599	A01	4255740	4257270	exon	exon (BnaA01T0076500ZS, exon 1 of 1)	596	BnaA01G0076500ZS	0.27	0.49	24.80	16.10	51.09	226.47	206.14	231.69	242.04	217.11	255.62	212.56	0.00	0.02	25.03	12.81	10.28	13.98	12.83	27.00	28.15	24.71	30.51	13.66
H3K9ac_histone_600	A01	4260190	4260675	promoter-TSS	promoter-TSS (BnaA01T0076800ZS)	251	BnaA01G0076800ZS	0.22	0.43	24.79	15.40	12.26	35.04	37.32	42.68	38.16	46.49	48.43	34.97	1.00	1.00	24.10	20.60	0.00	0.00	0.00	0.00	0.00	0.00	0.00	0.00
H3K9ac_histone_601	A01	4272632	4273132	promoter-TSS	promoter-TSS (BnaA01T0076900ZS)	-711	BnaA01G0076900ZS	0.02	0.10	26.05	2.19	9.64	60.11	52.78	53.67	52.57	39.30	46.46	51.01	0.03	0.10	22.86	16.53	1.31	3.40	3.90	3.42	4.76	4.81	4.61	2.68
H3K9ac_histone_602	A01	4273525	4273944	exon	exon (BnaA01T0076900ZS, exon 1 of 7)	141	BnaA01G0076900ZS	0.61	0.76	25.27	11.91	5.89	42.50	44.08	46.37	49.71	46.10	46.06	37.57	0.03	0.10	22.86	16.53	1.31	3.40	3.90	3.42	4.76	4.81	4.61	2.68
H3K9ac_histone_603	A01	4280592	4282273	promoter-TSS	promoter-TSS (BnaA01T0077100ZS)	-248	BnaA01G0077100ZS	0.02	0.11	25.93	22.09	21.35	161.55	145.37	133.16	144.63	127.08	151.63	152.28	0.02	0.07	23.99	6.39	3.18	16.95	23.48	20.06	19.40	19.24	17.45	18.57
H3K9ac_histone_604	A01	4293288	4293838	exon	exon (BnaA01T0077600ZS, exon 6 of 7)	-1380	BnaA01G0077600ZS	0.25	0.47	23.17	5.65	12.46	21.11	26.93	28.44	22.28	25.81	20.19	33.19	1.00	1.00	24.10	20.60	0.00	0.00	0.00	0.00	0.00	0.00	0.00	0.00
H3K9ac_histone_605	A01	4294839	4295592	intron	intron (BnaA01T0077700ZS, intron 1 of 6)	272	BnaA01G0077700ZS	0.07	0.23	24.14	7.77	16.73	94.16	99.21	103.64	107.79	81.43	92.54	96.15	0.00	0.00	24.57	9.21	4.11	6.86	9.80	13.66	10.98	9.46	5.81	5.12
H3K9ac_histone_606	A01	4299249	4300583	promoter-TSS	promoter-TSS (BnaA01T0077800ZS)	-40	BnaA01G0077800ZS	0.18	0.40	26.74	18.92	20.39	123.79	121.36	124.96	121.35	113.21	141.68	127.32	0.16	0.31	22.37	7.45	1.87	6.94	6.92	7.03	6.61	7.08	6.81	7.76
H3K9ac_histone_607	A01	4302282	4303055	TTS	TTS (BnaA01T0077900ZS)	2563	BnaA01G0077900ZS	0.08	0.25	24.15	12.32	20.82	83.56	93.59	87.95	86.83	87.60	108.61	84.30	0.54	0.80	23.06	17.97	0.94	2.60	2.57	1.86	2.46	2.82	1.86	1.96
H3K9ac_histone_608	A01	4305183	4305952	promoter-TSS	promoter-TSS (BnaA01T0078100ZS)	349	BnaA01G0078100ZS	0.01	0.07	26.66	16.48	10.67	40.79	50.58	43.03	52.73	57.73	58.81	50.91	0.88	1.00	23.52	22.97	3.67	11.82	9.41	8.24	11.60	10.05	11.49	12.51
H3K9ac_histone_609	A01	4306191	4306703	promoter-TSS	promoter-TSS (BnaA01T0078000ZS)	264	BnaA01G0078000ZS	0.08	0.25	25.59	20.02	11.73	45.79	52.85	42.48	46.03	45.60	62.46	53.85	0.81	1.00	25.47	3.67	1.99	2.52	4.25	4.45	2.84	2.65	4.27	3.36
H3K9ac_histone_610	A01	4312937	4313618	exon	exon (BnaA01T0078200ZS, exon 1 of 11)	351	BnaA01G0078200ZS	0.01	0.05	26.11	21.48	14.72	78.49	59.22	54.22	59.89	65.07	73.34	81.88	0.50	0.76	23.47	12.87	2.49	9.65	8.88	8.36	7.80	8.10	6.38	7.26
H3K9ac_histone_611	A01	4317116	4317472	promoter-TSS	promoter-TSS (BnaA01T0078300ZS)	-630	BnaA01G0078300ZS	0.85	0.92	23.39	7.51	12.55	17.53	28.13	29.41	17.91	35.96	20.36	22.24	1.00	1.00	24.10	20.60	0.00	0.00	0.00	0.00	0.00	0.00	0.00	0.00
H3K9ac_histone_612	A01	4327709	4328621	promoter-TSS	promoter-TSS (BnaA01T0078600ZS)	-43	BnaA01G0078600ZS	0.65	0.79	23.06	19.05	14.62	48.65	60.84	53.54	53.21	70.47	51.41	44.46	1.00	1.00	24.10	20.60	0.00	0.00	0.00	0.00	0.00	0.00	0.00	0.00
H3K9ac_histone_613	A01	4333844	4335302	exon	exon (BnaA01T0078900ZS, exon 2 of 4)	714	BnaA01G0078900ZS	0.05	0.19	23.34	10.43	16.33	143.43	153.17	162.50	160.15	156.26	138.45	154.32	0.00	0.00	26.42	6.41	0.90	1.73	1.85	2.58	1.99	1.48	0.77	1.24
H3K9ac_histone_614	A01	4336712	4337526	TTS	TTS (BnaA01T0078900ZS)	200	BnaA01G0078900ZS	0.81	0.90	22.60	16.15	17.90	127.91	126.96	127.33	129.97	120.65	128.90	111.01	0.00	0.00	26.42	6.41	0.90	1.73	1.85	2.58	1.99	1.48	0.77	1.24
H3K9ac_histone_615	A01	4345823	4346752	promoter-TSS	promoter-TSS (BnaA01T0079200ZS)	82	BnaA01G0079200ZS	0.88	0.94	25.39	16.47	12.12	97.28	100.29	94.66	110.88	107.67	115.17	100.61	0.02	0.08	22.17	16.81	1.93	7.66	6.00	6.49	7.34	8.56	7.61	5.51
H3K9ac_histone_616	A01	4353864	4354536	exon	exon (BnaA01T0079300ZS, exon 1 of 4)	504	BnaA01G0079300ZS	0.00	0.03	22.27	9.92	16.76	56.01	59.64	85.72	64.06	57.45	60.14	53.77	0.00	0.00	24.30	8.27	0.33	0.12	0.29	0.78	0.38	0.17	0.12	0.13
H3K9ac_histone_617	A01	4396802	4397538	Intergenic	Intergenic	-2210	None	0.09	0.27	26.25	13.82	13.11	41.33	44.02	61.76	55.00	62.57	59.51	47.85	NA	NA	NA	NA	NA	NA	NA	NA	NA	NA	NA	NA
H3K9ac_histone_618	A01	4399227	4399754	exon	exon (BnaA01T0079500ZS, exon 1 of 11)	110	BnaA01G0079500ZS	0.02	0.09	24.97	11.92	13.13	59.82	62.44	57.33	76.74	66.06	48.56	56.94	0.00	0.00	22.91	15.72	9.98	28.93	35.15	34.17	42.60	45.47	43.20	26.84
H3K9ac_histone_619	A01	4404299	4405041	intron	intron (BnaA01T0079600ZS.2, intron 1 of 3)	310	BnaA01G0079600ZS	0.01	0.08	22.87	5.14	15.99	91.88	99.32	94.40	85.72	70.93	83.76	88.44	0.02	0.08	26.30	5.78	1.57	6.45	9.06	8.75	7.29	7.15	6.62	5.80
H3K9ac_histone_620	A01	4417446	4418766	exon	exon (BnaA01T0079700ZS, exon 1 of 1)	663	BnaA01G0079700ZS	0.03	0.13	26.89	19.58	42.02	160.36	124.79	109.45	145.86	133.78	165.34	155.27	0.00	0.00	23.87	18.50	39.99	34.15	12.77	13.86	26.07	67.30	85.58	29.11
H3K9ac_histone_621	A01	4427917	4428321	TTS	TTS (BnaA01T0079800ZS)	1736	BnaA01G0079800ZS	0.05	0.19	22.99	1.60	8.00	37.27	37.99	32.19	29.18	34.02	38.64	38.21	0.69	0.96	21.65	7.44	0.15	0.08	0.19	0.22	0.04	0.18	0.08	0.14
H3K9ac_histone_622	A01	4430606	4431025	promoter-TSS	promoter-TSS (BnaA01T0079800ZS)	-960	BnaA01G0079800ZS	0.76	0.86	24.82	2.75	10.44	57.66	62.75	56.55	60.71	64.02	49.33	59.03	0.69	0.96	21.65	7.44	0.15	0.08	0.19	0.22	0.04	0.18	0.08	0.14
H3K9ac_histone_623	A01	4436261	4436838	promoter-TSS	promoter-TSS (BnaA01T0079900ZS)	68	BnaA01G0079900ZS	0.02	0.11	22.37	0.70	14.79	92.16	88.61	78.70	78.27	76.45	89.74	74.03	0.28	0.49	22.51	12.88	2.74	13.63	17.33	16.54	16.97	18.46	14.34	15.91
H3K9ac_histone_624	A01	4467751	4468548	Intergenic	Intergenic	10597	None	0.05	0.19	25.65	17.07	34.07	185.47	163.52	171.76	192.37	191.45	215.09	178.30	NA	NA	NA	NA	NA	NA	NA	NA	NA	NA	NA	NA
H3K9ac_histone_625	A01	4490497	4491050	Intergenic	Intergenic	-12027	None	0.47	0.66	25.29	4.58	11.64	28.04	35.43	33.49	26.35	39.93	29.00	24.45	NA	NA	NA	NA	NA	NA	NA	NA	NA	NA	NA	NA
H3K9ac_histone_626	A01	4493207	4494008	Intergenic	Intergenic	13386	None	0.58	0.74	24.06	11.65	18.36	92.38	93.39	113.94	90.42	107.37	102.66	94.51	NA	NA	NA	NA	NA	NA	NA	NA	NA	NA	NA	NA
H3K9ac_histone_627	A01	4522198	4522695	promoter-TSS	promoter-TSS (BnaA01T0080300ZS)	-341	BnaA01G0080300ZS	0.14	0.35	22.59	3.40	7.49	50.23	45.17	44.39	41.37	38.46	43.09	47.02	0.47	0.73	25.77	16.60	3.00	12.43	16.37	13.39	15.81	15.55	17.37	15.56
H3K9ac_histone_628	A01	4526109	4526648	TTS	TTS (BnaA01T0080500ZS)	293	BnaA01G0080500ZS	0.37	0.58	26.00	22.05	9.58	53.47	56.39	43.00	42.47	53.55	53.81	55.59	0.07	0.17	23.37	0.84	0.05	0.00	0.00	0.03	0.00	0.06	0.00	0.00
H3K9ac_histone_629	A01	4552670	4552967	promoter-TSS	promoter-TSS (BnaA01T0081100ZS.1)	-80	BnaA01G0081100ZS	0.64	0.78	26.13	10.13	5.29	26.23	22.54	27.66	24.50	25.57	23.20	22.37	0.01	0.05	24.79	13.25	1.21	2.55	3.88	4.20	4.12	4.84	3.64	2.72
H3K9ac_histone_630	A01	4559962	4560646	exon	exon (BnaA01T0081200ZS, exon 1 of 8)	350	BnaA01G0081200ZS	0.44	0.64	23.73	19.28	12.78	85.74	74.10	87.77	79.62	83.23	85.81	80.40	0.03	0.10	20.37	15.30	0.47	1.35	1.14	1.24	1.71	1.33	1.08	1.14
H3K9ac_histone_631	A01	4562093	4562824	TTS	TTS (BnaA01T0081300ZS)	-1804	BnaA01G0081300ZS	0.17	0.38	26.32	20.23	13.97	79.14	79.87	74.13	74.78	71.88	92.29	77.78	0.00	0.00	25.95	12.99	1.79	3.74	4.06	5.45	6.13	6.93	4.53	4.03
H3K9ac_histone_632	A01	4564410	4565123	exon	exon (BnaA01T0081300ZS, exon 1 of 3)	519	BnaA01G0081300ZS	0.74	0.85	24.93	18.74	7.27	81.89	79.12	88.29	80.44	79.11	88.82	81.16	0.00	0.00	25.95	12.99	1.79	3.74	4.06	5.45	6.13	6.93	4.53	4.03
H3K9ac_histone_633	A01	4569213	4569586	exon	exon (BnaA01T0081500ZS, exon 17 of 19)	-1275	BnaA01G0081500ZS	0.68	0.81	23.94	7.61	10.42	19.60	24.29	26.02	23.63	29.71	14.11	28.14	0.00	0.02	22.87	7.87	1.19	2.89	3.90	4.39	2.96	2.87	2.48	2.77
H3K9ac_histone_634	A01	4587502	4588527	intron	intron (BnaA01T0081700ZS.2, intron 2 of 2)	467	BnaA01G0081700ZS	0.20	0.42	25.24	1.71	9.83	95.61	89.56	81.89	91.69	86.73	80.49	91.08	0.16	0.31	25.56	3.34	2.16	9.48	11.31	9.16	9.00	8.59	7.84	8.94
H3K9ac_histone_635	A01	4596899	4597657	TTS	TTS (BnaA01T0082000ZS)	296	BnaA01G0082000ZS	0.00	0.00	24.59	7.40	25.55	78.22	103.18	104.79	89.83	71.98	62.54	75.71	0.03	0.10	23.90	21.18	0.04	0.00	0.00	0.00	0.05	0.00	0.00	0.00
H3K9ac_histone_636	A01	4598374	4598660	promoter-TSS	promoter-TSS (BnaA01T0081900ZS)	-943	BnaA01G0081900ZS	0.00	0.03	24.05	9.21	7.43	22.69	25.65	34.47	28.29	29.50	20.81	23.24	0.00	0.00	24.09	10.56	2.23	1.98	3.76	6.21	5.56	4.19	2.64	2.33
H3K9ac_histone_637	A01	4621176	4622127	intron	intron (BnaA01T0082300ZS, intron 2 of 7)	346	BnaA01G0082300ZS	0.10	0.29	25.58	7.24	16.40	57.22	80.60	71.13	73.45	74.22	57.71	68.29	0.03	0.10	22.96	4.19	0.55	0.29	1.19	0.15	0.28	0.19	0.43	0.42
H3K9ac_histone_638	A01	4623343	4624207	intron	intron (BnaA01T0082400ZS, intron 2 of 6)	259	BnaA01G0082400ZS	0.09	0.26	25.09	14.85	15.33	57.40	63.64	59.65	74.37	84.19	69.38	70.52	0.12	0.26	24.39	2.02	1.11	3.63	2.55	2.81	2.97	1.58	1.93	3.83
H3K9ac_histone_639	A01	4625162	4625701	TTS	TTS (BnaA01T0082400ZS)	1915	BnaA01G0082400ZS	0.10	0.29	24.18	7.42	10.09	17.55	21.26	24.19	19.56	24.84	7.82	21.50	0.12	0.26	24.39	2.02	1.11	3.63	2.55	2.81	2.97	1.58	1.93	3.83
H3K9ac_histone_640	A01	4625763	4627181	exon	exon (BnaA01T0082500ZS, exon 2 of 6)	884	BnaA01G0082500ZS	0.07	0.23	26.06	6.54	20.56	89.39	112.39	112.50	93.30	101.16	75.74	83.98	0.00	0.02	21.83	5.58	0.20	0.22	0.35	0.18	0.12	0.03	0.06	0.23
H3K9ac_histone_641	A01	4634939	4635613	exon	exon (BnaA01T0082600ZS, exon 2 of 6)	3852	BnaA01G0082600ZS	0.04	0.16	23.81	10.67	16.33	48.52	65.09	75.64	53.09	78.56	58.71	52.51	0.24	0.43	24.20	21.06	0.07	0.11	0.09	0.10	0.12	0.09	0.05	0.05
H3K9ac_histone_642	A01	4646597	4647503	intron	intron (BnaA01T0082800ZS, intron 1 of 5)	310	BnaA01G0082800ZS	0.59	0.75	24.09	21.65	22.61	184.31	182.35	151.77	193.59	159.54	178.04	176.73	0.28	0.49	22.46	15.43	1.94	6.45	7.39	6.80	7.58	8.42	6.00	4.93
H3K9ac_histone_643	A01	4651607	4652650	exon	exon (BnaA01T0082900ZS.1, exon 1 of 6)	369	BnaA01G0082900ZS	0.34	0.55	25.56	17.50	14.11	124.22	121.06	123.83	133.07	120.91	140.57	122.77	0.00	0.00	23.67	9.85	1.99	4.67	5.34	7.70	6.21	5.68	4.05	3.47
H3K9ac_histone_644	A01	4659402	4659997	exon	exon (BnaA01T0083100ZS, exon 1 of 4)	198	BnaA01G0083100ZS	0.05	0.18	25.55	20.82	12.28	80.11	67.72	63.43	78.74	72.27	79.46	77.30	0.00	0.01	25.47	18.81	8.12	48.75	53.12	47.18	52.81	57.58	61.97	56.06
H3K9ac_histone_645	A01	4665543	4665842	exon	exon (BnaA01T0083200ZS, exon 3 of 3)	1305	BnaA01G0083200ZS	0.00	0.01	24.28	14.12	7.13	17.25	15.49	22.93	26.02	27.18	21.02	17.85	0.05	0.14	22.51	18.99	2.41	2.77	2.25	2.89	4.43	2.48	1.34	1.48
H3K9ac_histone_646	A01	4666107	4666552	exon	exon (BnaA01T0083200ZS, exon 1 of 3)	668	BnaA01G0083200ZS	0.00	0.00	23.89	15.83	12.85	20.44	15.95	24.06	33.61	38.95	34.67	22.38	0.05	0.14	22.51	18.99	2.41	2.77	2.25	2.89	4.43	2.48	1.34	1.48
H3K9ac_histone_647	A01	4695038	4695910	intron	intron (BnaA01T0083400ZS.1, intron 1 of 37)	498	BnaA01G0083400ZS	0.96	0.98	23.92	7.07	14.64	124.77	119.28	129.78	118.69	110.36	116.55	111.17	0.00	0.00	23.89	12.24	3.22	5.13	7.88	9.94	10.82	10.77	7.04	4.37
H3K9ac_histone_648	A01	4698993	4699416	Intergenic	Intergenic	-3232	None	0.65	0.79	25.55	3.20	7.02	42.96	45.07	41.36	42.56	31.08	40.21	40.32	NA	NA	NA	NA	NA	NA	NA	NA	NA	NA	NA	NA
H3K9ac_histone_649	A01	4717927	4718470	intron	intron (BnaA01T0083700ZS, intron 7 of 12)	2161	BnaA01G0083700ZS	0.00	0.03	23.49	1.48	9.53	36.89	27.20	24.25	20.52	24.23	26.37	30.18	0.00	0.00	25.14	1.61	37.25	73.05	58.65	29.44	12.46	7.42	13.43	44.76
H3K9ac_histone_650	A01	4719097	4719719	exon	exon (BnaA01T0083700ZS, exon 4 of 13)	951	BnaA01G0083700ZS	0.10	0.28	26.25	19.95	9.21	31.05	26.72	24.16	25.53	28.84	38.12	33.39	0.00	0.00	25.14	1.61	37.25	73.05	58.65	29.44	12.46	7.42	13.43	44.76
H3K9ac_histone_651	A01	4719996	4720356	exon	exon (BnaA01T0083700ZS, exon 2 of 13)	183	BnaA01G0083700ZS	0.00	0.03	23.08	21.23	8.76	29.98	25.91	15.52	22.42	22.64	32.15	24.46	0.00	0.00	25.14	1.61	37.25	73.05	58.65	29.44	12.46	7.42	13.43	44.76
H3K9ac_histone_652	A01	4727158	4727551	promoter-TSS	promoter-TSS (BnaA01T0083800ZS)	142	BnaA01G0083800ZS	0.01	0.06	22.56	20.48	17.57	67.88	57.02	41.74	53.13	54.38	71.58	52.28	0.02	0.08	24.67	1.49	0.08	0.16	0.02	0.04	0.00	0.00	0.00	0.06
H3K9ac_histone_653	A01	4731384	4732125	exon	exon (BnaA01T0084000ZS, exon 1 of 2)	2352	BnaA01G0084000ZS	0.41	0.61	24.28	14.83	13.20	67.14	67.27	72.90	73.90	63.00	74.34	77.85	0.03	0.09	24.67	3.83	0.54	1.62	1.44	1.30	0.87	1.09	0.95	1.11
H3K9ac_histone_654	A01	4733897	4734720	exon	exon (BnaA01T0084100ZS, exon 1 of 5)	234	BnaA01G0084100ZS	0.00	0.04	25.45	21.01	18.42	105.34	80.80	69.37	83.25	90.40	91.72	98.25	0.00	0.01	26.16	0.95	2.48	8.49	8.84	6.18	5.21	4.80	5.26	7.62
H3K9ac_histone_655	A01	4735729	4736791	exon	exon (BnaA01T0084200ZS, exon 1 of 3)	284	BnaA01G0084200ZS	0.48	0.67	25.78	19.44	44.22	219.47	202.65	179.88	214.33	181.66	213.26	193.32	0.01	0.03	23.41	5.56	1.03	2.17	3.16	2.69	2.16	1.56	1.86	2.14
H3K9ac_histone_656	A01	4739084	4739900	promoter-TSS	promoter-TSS (BnaA01T0084300ZS)	-176	BnaA01G0084300ZS	0.00	0.01	25.15	19.37	25.23	111.20	92.00	82.20	92.52	100.06	118.35	93.73	0.27	0.48	24.59	23.58	1.51	6.92	5.48	4.32	4.49	5.11	3.99	5.71
H3K9ac_histone_657	A01	4744006	4745110	exon	exon (BnaA01T0084400ZS.1, exon 1 of 4)	152	BnaA01G0084400ZS	0.34	0.55	24.08	20.21	15.78	104.44	95.49	91.12	99.09	84.50	106.90	88.89	0.00	0.00	23.04	17.67	2.76	11.28	9.96	9.90	11.64	13.17	12.78	9.04
H3K9ac_histone_658	A01	4747394	4749428	exon	exon (BnaA01T0084500ZS, exon 1 of 1)	1052	BnaA01G0084500ZS	0.05	0.18	23.55	12.95	25.16	135.60	133.37	171.15	174.33	155.77	164.94	132.79	0.03	0.11	24.57	15.74	0.27	0.00	0.07	0.00	0.16	0.30	0.22	0.00
H3K9ac_histone_659	A01	4750082	4750448	Intergenic	Intergenic	2906	None	0.56	0.73	26.09	3.18	14.38	16.48	28.51	21.64	18.39	23.28	16.76	17.13	NA	NA	NA	NA	NA	NA	NA	NA	NA	NA	NA	NA
H3K9ac_histone_660	A01	4757318	4758142	intron	intron (BnaA01T0084600ZS, intron 1 of 8)	135	BnaA01G0084600ZS	0.68	0.81	23.41	4.13	19.66	114.50	116.04	103.43	112.80	94.91	103.38	113.04	0.01	0.06	25.47	12.58	1.95	10.90	13.35	12.33	13.60	14.11	12.20	9.96
H3K9ac_histone_661	A01	4794149	4794606	promoter-TSS	promoter-TSS (BnaA01T0084900ZS)	-196	BnaA01G0084900ZS	0.04	0.16	24.59	17.19	6.90	18.43	22.40	23.60	24.43	24.79	32.80	20.21	0.05	0.14	26.91	17.76	1.61	6.28	5.10	5.95	6.29	6.45	7.50	7.21
H3K9ac_histone_662	A01	4802562	4802843	exon	exon (BnaA01T0085100ZS, exon 1 of 2)	2027	BnaA01G0085100ZS	0.78	0.88	25.62	2.57	7.00	14.34	17.69	14.90	13.97	19.58	10.60	14.77	0.00	0.00	23.51	12.41	13.20	14.21	18.46	24.91	35.41	28.71	13.08	11.69
H3K9ac_histone_663	A01	4803803	4804612	exon	exon (BnaA01T0085100ZS, exon 1 of 2)	522	BnaA01G0085100ZS	0.63	0.78	23.85	10.21	30.77	151.39	156.25	161.79	137.72	133.55	130.23	156.69	0.00	0.00	23.51	12.41	13.20	14.21	18.46	24.91	35.41	28.71	13.08	11.69
H3K9ac_histone_664	A01	4806432	4806693	promoter-TSS	promoter-TSS (BnaA01T0085300ZS)	-44	BnaA01G0085300ZS	0.00	0.03	25.24	5.53	7.55	20.61	25.67	24.14	24.29	15.13	14.34	23.26	0.66	0.93	22.91	15.48	0.60	0.62	0.53	0.35	1.18	0.62	0.27	1.01
H3K9ac_histone_665	A01	4808060	4810074	promoter-TSS	promoter-TSS (BnaA01T0085400ZS)	194	BnaA01G0085400ZS	0.68	0.81	24.33	19.48	21.23	166.65	149.44	163.23	169.91	147.65	169.27	161.03	0.02	0.08	24.18	14.33	1.84	9.45	11.10	10.52	11.15	12.35	10.41	8.73
H3K9ac_histone_666	A01	4826939	4827712	promoter-TSS	promoter-TSS (BnaA01T0085600ZS)	91	BnaA01G0085600ZS	0.08	0.24	26.02	17.36	16.16	90.35	88.57	88.62	101.79	88.40	101.44	97.51	0.16	0.31	24.72	18.53	2.63	9.61	10.83	10.35	10.61	12.27	12.07	11.11
H3K9ac_histone_667	A01	4868455	4868777	promoter-TSS	promoter-TSS (BnaA01T0085900ZS)	-252	BnaA01G0085900ZS	0.54	0.71	24.81	5.25	12.82	23.65	33.50	30.66	23.08	40.18	24.02	27.00	1.00	1.00	24.10	20.60	0.00	0.00	0.00	0.00	0.00	0.00	0.00	0.00
H3K9ac_histone_668	A01	4870981	4872049	promoter-TSS	promoter-TSS (BnaA01T0086100ZS)	84	BnaA01G0086100ZS	0.48	0.66	25.54	6.77	15.99	120.67	142.99	134.20	134.47	123.69	134.54	111.67	0.00	0.00	26.45	8.92	10.47	11.81	17.16	25.97	29.48	18.41	16.15	14.77
H3K9ac_histone_669	A01	4879448	4880226	exon	exon (BnaA01T0086200ZS, exon 1 of 1)	443	BnaA01G0086200ZS	0.42	0.62	26.13	18.09	62.37	178.91	168.41	166.77	157.71	159.11	173.46	154.17	0.00	0.00	20.64	10.72	2.38	0.88	2.07	3.74	4.04	0.78	0.67	2.41
H3K9ac_histone_670	A01	4890031	4890433	promoter-TSS	promoter-TSS (BnaA01T0086500ZS)	171	BnaA01G0086500ZS	0.18	0.39	25.14	15.96	8.60	50.30	47.12	49.91	54.24	55.15	56.52	52.27	0.02	0.07	23.32	18.68	28.93	70.14	69.51	66.62	73.84	90.16	108.22	77.23
H3K9ac_histone_671	A01	4890831	4891590	promoter-TSS	promoter-TSS (BnaA01T0086400ZS)	353	BnaA01G0086400ZS	0.01	0.08	25.11	16.72	25.91	77.78	96.99	96.70	96.32	111.32	133.06	84.93	0.96	1.00	24.36	11.32	0.68	6.57	6.66	6.83	7.52	6.95	6.71	7.04
H3K9ac_histone_672	A01	4893778	4894817	intron	intron (BnaA01T0086600ZS, intron 1 of 6)	571	BnaA01G0086600ZS	0.00	0.03	23.00	18.31	46.12	191.23	150.81	159.65	181.35	180.06	209.01	154.76	0.00	0.00	23.98	21.13	12.13	39.80	21.34	19.14	26.37	29.99	36.29	40.85
H3K9ac_histone_673	A01	4898433	4899029	promoter-TSS	promoter-TSS (BnaA01T0086800ZS)	68	BnaA01G0086800ZS	0.00	0.03	25.89	15.37	14.62	44.25	43.68	52.09	49.75	61.99	60.01	42.50	0.19	0.36	25.11	21.70	0.29	0.32	0.18	0.14	0.10	0.47	0.21	0.25
H3K9ac_histone_674	A01	4903521	4904697	exon	exon (BnaA01T0086900ZS, exon 1 of 1)	737	BnaA01G0086900ZS	0.14	0.35	25.96	5.53	17.13	83.56	94.29	95.80	94.90	101.16	81.95	87.48	1.00	1.00	24.10	20.60	0.00	0.00	0.00	0.00	0.00	0.00	0.00	0.00
H3K9ac_histone_675	A01	4906194	4906498	Intergenic	Intergenic	-1500	None	0.23	0.45	26.50	19.41	8.80	40.21	35.97	32.37	41.32	37.19	40.83	43.71	NA	NA	NA	NA	NA	NA	NA	NA	NA	NA	NA	NA
H3K9ac_histone_676	A01	4913629	4914426	intron	intron (BnaA01T0087000ZS, intron 1 of 6)	259	BnaA01G0087000ZS	0.56	0.72	25.31	19.29	16.64	98.09	91.69	93.59	104.92	85.08	102.06	99.89	0.55	0.81	22.52	12.35	2.96	10.51	12.37	9.77	12.52	11.59	6.94	11.08
H3K9ac_histone_677	A01	4919310	4919818	exon	exon (BnaA01T0087100ZS, exon 6 of 8)	2898	BnaA01G0087100ZS	0.42	0.62	24.26	2.21	15.36	36.66	42.56	38.39	33.23	39.31	25.65	43.66	0.22	0.40	23.60	7.22	0.53	1.23	1.07	1.32	1.00	1.13	0.94	0.94
H3K9ac_histone_678	A01	4931248	4931983	intron	intron (BnaA01T0087200ZS, intron 1 of 34)	289	BnaA01G0087200ZS	0.00	0.02	25.78	16.33	14.68	43.35	56.22	57.51	54.19	73.53	71.86	49.75	0.64	0.92	24.01	4.72	0.56	1.91	2.61	2.63	1.83	2.22	2.53	1.83
H3K9ac_histone_679	A01	4943104	4944033	exon	exon (BnaA01T0087400ZS, exon 1 of 12)	206	BnaA01G0087400ZS	0.48	0.66	26.49	19.02	12.36	100.74	97.56	85.98	98.55	104.53	107.52	107.28	0.65	0.92	21.95	14.69	0.53	3.04	3.12	3.40	3.30	3.47	2.71	2.66
H3K9ac_histone_680	A01	4946431	4947415	TTS	TTS (BnaA01T0087400ZS)	280	BnaA01G0087400ZS	0.04	0.15	25.26	16.08	29.41	116.77	120.07	123.20	124.59	133.09	161.39	117.57	0.65	0.92	21.95	14.69	0.53	3.04	3.12	3.40	3.30	3.47	2.71	2.66
H3K9ac_histone_681	A01	4948673	4949712	TTS	TTS (BnaA01T0087500ZS)	265	BnaA01G0087500ZS	0.46	0.65	25.45	17.94	46.98	224.41	192.68	212.13	222.15	195.91	254.68	207.38	0.75	1.00	24.43	2.45	2.52	16.23	18.27	17.78	19.18	18.25	18.21	14.49
H3K9ac_histone_682	A01	4967476	4968084	promoter-TSS	promoter-TSS (BnaA01T0087800ZS)	-82	BnaA01G0087800ZS	0.01	0.06	22.68	13.74	15.06	52.98	51.92	70.28	69.54	79.76	54.72	58.09	0.00	0.00	23.91	17.68	11.34	13.91	4.70	8.04	16.57	21.41	26.70	11.00
H3K9ac_histone_683	A01	5008462	5009142	Intergenic	Intergenic	-5343	None	0.00	0.03	23.43	22.98	13.81	51.75	34.08	26.74	34.92	33.07	39.07	51.71	NA	NA	NA	NA	NA	NA	NA	NA	NA	NA	NA	NA
H3K9ac_histone_684	A01	5011245	5011586	Intergenic	Intergenic	-2730	None	0.35	0.56	23.63	4.90	6.68	21.71	28.13	19.77	26.27	19.16	17.11	23.59	NA	NA	NA	NA	NA	NA	NA	NA	NA	NA	NA	NA
H3K9ac_histone_685	A01	5012171	5013370	Intergenic	Intergenic	-1375	None	0.07	0.23	25.05	3.26	22.19	125.89	128.05	130.84	113.79	97.04	128.07	115.84	NA	NA	NA	NA	NA	NA	NA	NA	NA	NA	NA	NA
H3K9ac_histone_686	A01	5013949	5014859	intron	intron (BnaA01T0088200ZS, intron 1 of 6)	259	BnaA01G0088200ZS	0.00	0.01	27.05	5.75	25.75	122.74	136.04	141.41	132.58	106.09	113.47	97.18	0.00	0.00	24.31	13.27	8.35	8.17	11.50	18.43	24.64	21.06	19.57	7.70
H3K9ac_histone_687	A01	5016543	5017603	exon	exon (BnaA01T0088300ZS, exon 2 of 2)	407	BnaA01G0088300ZS	0.07	0.24	25.06	15.67	56.02	147.82	140.63	169.74	188.12	177.85	202.62	152.36	0.53	0.78	23.86	16.88	1.95	5.13	3.46	2.63	4.38	4.38	3.54	3.22
H3K9ac_histone_688	A01	5033084	5033487	Intergenic	Intergenic	-2147	None	0.01	0.06	23.25	1.81	9.01	26.06	23.73	16.89	12.26	19.69	15.57	27.48	NA	NA	NA	NA	NA	NA	NA	NA	NA	NA	NA	NA
H3K9ac_histone_689	A01	5034966	5035936	promoter-TSS	promoter-TSS (BnaA01T0088700ZS)	19	BnaA01G0088700ZS	0.04	0.17	24.41	20.61	19.19	120.63	95.26	100.09	97.15	103.11	128.80	109.03	0.00	0.02	23.65	1.67	10.89	27.78	20.14	13.63	10.55	12.88	8.22	25.58
H3K9ac_histone_690	A01	5079805	5080787	exon	exon (BnaA01T0089000ZS, exon 1 of 8)	265	BnaA01G0089000ZS	0.36	0.57	25.62	20.62	21.67	123.33	104.95	107.18	130.31	100.65	125.33	125.68	0.14	0.29	25.77	14.96	1.33	6.26	7.74	7.03	8.07	9.29	7.79	6.98
H3K9ac_histone_691	A01	5083575	5084093	exon	exon (BnaA01T0089100ZS, exon 1 of 6)	302	BnaA01G0089100ZS	0.30	0.52	22.61	14.96	8.20	25.27	20.03	26.25	31.81	31.54	24.15	22.80	0.00	0.00	26.67	19.61	9.10	32.46	24.64	22.18	25.77	34.39	34.00	34.88
H3K9ac_histone_692	A01	5092700	5093597	Intergenic	Intergenic	-5524	None	0.63	0.78	22.65	18.26	14.39	66.99	61.56	63.44	62.57	79.22	63.16	63.46	NA	NA	NA	NA	NA	NA	NA	NA	NA	NA	NA	NA
H3K9ac_histone_693	A01	5116034	5116998	exon	exon (BnaA01T0089400ZS, exon 1 of 1)	318	BnaA01G0089400ZS	0.07	0.23	25.67	16.29	51.15	101.02	72.47	102.38	124.40	119.14	145.70	96.56	0.00	0.00	24.32	17.96	21.85	30.13	6.34	14.26	22.70	46.48	42.96	24.89
H3K9ac_histone_694	A01	5119758	5120859	exon	exon (BnaA01T0089500ZS, exon 2 of 6)	194	BnaA01G0089500ZS	0.03	0.14	22.82	16.84	29.29	147.67	119.15	135.60	156.22	151.11	166.43	128.32	0.04	0.12	24.77	4.70	0.46	1.16	0.82	1.32	0.72	0.66	0.57	0.85
H3K9ac_histone_695	A01	5122253	5123075	exon	exon (BnaA01T0089500ZS, exon 3 of 6)	-1447	BnaA01G0089500ZS	0.19	0.40	24.03	6.25	11.38	58.38	58.53	64.70	59.05	57.71	47.17	64.20	0.04	0.12	24.77	4.70	0.46	1.16	0.82	1.32	0.72	0.66	0.57	0.85
H3K9ac_histone_696	A01	5133612	5134609	intron	intron (BnaA01T0089700ZS, intron 1 of 3)	331	BnaA01G0089700ZS	0.01	0.07	26.19	10.70	15.87	90.44	91.08	100.57	107.96	105.86	84.86	89.23	0.00	0.00	23.60	9.43	2.56	6.16	6.41	9.62	7.68	5.61	4.98	4.90
H3K9ac_histone_697	A01	5142303	5142844	TTS	TTS (BnaA01T0089900ZS)	1698	BnaA01G0089900ZS	0.10	0.28	25.94	12.97	11.82	34.41	41.90	46.28	45.10	59.80	43.48	39.09	1.00	1.00	24.10	20.60	0.00	0.00	0.00	0.00	0.00	0.00	0.00	0.00
H3K9ac_histone_698	A01	5147035	5147980	exon	exon (BnaA01T0090000ZS, exon 1 of 3)	416	BnaA01G0090000ZS	0.15	0.35	22.09	11.33	26.61	114.19	118.98	109.59	131.65	92.28	92.98	99.93	0.06	0.16	23.63	13.63	2.08	9.10	10.61	11.27	12.52	11.49	10.79	11.08
H3K9ac_histone_699	A01	5149050	5150119	Intergenic	Intergenic	2493	None	0.03	0.13	20.75	10.57	26.98	149.09	163.55	155.99	163.64	141.67	122.12	157.22	NA	NA	NA	NA	NA	NA	NA	NA	NA	NA	NA	NA
H3K9ac_histone_700	A01	5152018	5153286	exon	exon (BnaA01T0090100ZS, exon 1 of 2)	227	BnaA01G0090100ZS	0.11	0.31	25.70	17.56	40.77	181.12	171.28	160.61	207.07	166.09	182.52	183.67	0.26	0.46	25.89	1.44	1.19	3.66	3.32	2.98	2.51	2.04	2.13	3.42
H3K9ac_histone_701	A01	5168727	5169999	intron	intron (BnaA01T0090300ZS, intron 1 of 8)	497	BnaA01G0090300ZS	0.20	0.41	25.07	17.93	25.31	145.86	135.48	133.13	154.06	138.15	140.63	145.09	0.00	0.00	25.49	23.63	3.53	11.42	6.32	4.77	5.65	6.21	6.68	9.36
H3K9ac_histone_702	A01	5176734	5178994	exon	exon (BnaA01T0090400ZS, exon 6 of 10)	1108	BnaA01G0090400ZS	0.12	0.31	25.64	16.67	42.48	201.63	180.61	201.25	196.58	200.32	233.93	198.63	0.36	0.59	23.81	19.25	8.24	11.92	9.15	22.70	11.17	12.07	18.70	11.30
H3K9ac_histone_703	A01	5191204	5191760	intron	intron (BnaA01T0090500ZS.1, intron 7 of 8)	2826	BnaA01G0090500ZS	0.00	0.00	22.71	19.51	16.94	41.56	23.93	24.43	29.21	45.94	47.76	43.86	0.02	0.08	26.32	3.28	1.19	5.15	5.52	5.13	4.19	4.70	3.35	4.00
H3K9ac_histone_704	A01	5206605	5207552	intron	intron (BnaA01T0090600ZS.1, intron 1 of 5)	325	BnaA01G0090600ZS	0.02	0.09	23.95	7.99	41.40	197.36	197.79	219.40	232.32	156.59	173.24	192.62	0.00	0.00	26.22	8.15	7.35	35.04	41.39	44.64	44.32	42.81	39.20	39.31
H3K9ac_histone_705	A01	5210115	5210872	promoter-TSS	promoter-TSS (BnaA01T0090700ZS)	165	BnaA01G0090700ZS	0.84	0.91	24.43	14.65	15.89	80.16	93.22	98.31	85.21	84.30	100.94	87.81	0.08	0.18	23.98	12.63	1.28	0.22	0.15	0.92	0.40	1.83	0.20	0.12
H3K9ac_histone_706	A01	5211919	5212858	intron	intron (BnaA01T0090900ZS, intron 1 of 10)	391	BnaA01G0090900ZS	0.01	0.07	24.64	18.27	16.24	89.73	81.35	79.30	92.21	91.60	106.95	87.01	0.04	0.12	23.90	19.90	2.46	7.58	4.74	4.13	4.08	5.29	4.92	5.18
H3K9ac_histone_707	A01	5217960	5219296	exon	exon (BnaA01T0091000ZS, exon 1 of 3)	451	BnaA01G0091000ZS	0.07	0.22	22.89	12.99	30.67	137.93	144.22	149.39	179.31	133.09	145.97	152.15	0.00	0.00	23.43	20.22	6.42	20.01	11.15	11.08	11.25	16.87	19.07	15.87
H3K9ac_histone_708	A01	5221761	5222641	exon	exon (BnaA01T0091100ZS, exon 1 of 8)	296	BnaA01G0091100ZS	0.20	0.42	24.60	17.96	13.35	104.09	106.57	103.00	110.05	89.93	110.14	107.58	0.30	0.52	21.82	16.11	0.85	3.63	3.82	4.03	3.79	4.43	3.41	2.89
H3K9ac_histone_709	A01	5227188	5227748	exon	exon (BnaA01T0091200ZS, exon 1 of 2)	255	BnaA01G0091200ZS	0.25	0.47	22.74	12.46	24.55	99.45	88.70	102.28	105.07	97.79	84.04	98.81	0.00	0.01	23.40	5.42	0.39	0.45	0.78	0.44	0.36	0.14	0.05	0.40
H3K9ac_histone_710	A01	5242475	5242941	exon	exon (BnaA01T0091500ZS, exon 2 of 2)	718	BnaA01G0091500ZS	0.92	0.96	23.72	13.28	15.55	76.59	74.20	76.01	73.66	65.26	74.40	67.58	0.03	0.11	23.53	4.48	5.72	10.42	15.08	8.39	9.74	6.63	4.60	10.22
H3K9ac_histone_711	A01	5255125	5255785	promoter-TSS	promoter-TSS (BnaA01T0091900ZS)	-832	BnaA01G0091900ZS	0.16	0.37	25.52	11.70	9.42	33.43	41.52	40.98	48.04	45.23	40.51	35.08	0.00	0.01	27.17	9.44	1.75	1.72	2.99	4.16	4.20	3.71	2.94	0.88
H3K9ac_histone_712	A01	5258349	5259414	promoter-TSS	promoter-TSS (BnaA01T0092000ZS)	95	BnaA01G0092000ZS	0.69	0.82	26.12	16.53	29.86	156.65	142.80	151.89	163.69	141.59	166.82	143.70	0.52	0.77	24.52	15.24	0.93	1.98	3.12	2.08	3.06	3.35	2.29	1.93
H3K9ac_histone_713	A01	5262597	5263261	promoter-TSS	promoter-TSS (BnaA01T0092100ZS)	-277	BnaA01G0092100ZS	0.01	0.08	23.77	2.32	14.18	73.53	66.15	53.31	59.55	51.37	47.77	70.67	0.00	0.00	26.75	1.26	2.07	3.74	4.30	1.78	1.51	1.11	1.41	1.87
H3K9ac_histone_714	A01	5274362	5274759	exon	exon (BnaA01T0092200ZS, exon 5 of 5)	1980	BnaA01G0092200ZS	0.68	0.81	23.83	6.58	10.43	11.14	20.41	14.38	15.31	20.88	23.91	17.73	0.06	0.14	23.99	16.44	0.02	0.00	0.00	0.00	0.00	0.00	0.00	0.03
H3K9ac_histone_715	A01	5300005	5300336	TTS	TTS (BnaA01T0092400ZS)	582	BnaA01G0092400ZS	0.76	0.86	23.13	19.61	6.21	18.36	15.24	17.50	13.94	21.49	17.26	17.64	1.00	1.00	24.10	20.60	0.00	0.00	0.00	0.00	0.00	0.00	0.00	0.00
H3K9ac_histone_716	A01	5305440	5305812	Intergenic	Intergenic	-2754	None	0.04	0.15	25.67	15.46	11.06	19.42	9.85	27.53	24.38	29.30	31.78	24.56	NA	NA	NA	NA	NA	NA	NA	NA	NA	NA	NA	NA
H3K9ac_histone_717	A01	5330046	5330384	TTS	TTS (BnaA01T0092700ZS)	2441	BnaA01G0092700ZS	0.64	0.78	25.82	2.65	7.27	15.02	17.29	15.81	16.25	18.02	13.53	17.06	0.04	0.12	23.70	22.67	0.02	0.00	0.03	0.00	0.00	0.00	0.00	0.00
H3K9ac_histone_718	A01	5331091	5331509	intron	intron (BnaA01T0092700ZS, intron 1 of 1)	1356	BnaA01G0092700ZS	0.41	0.61	25.30	4.61	12.77	16.70	28.65	22.90	15.08	29.98	13.01	15.78	0.04	0.12	23.70	22.67	0.02	0.00	0.03	0.00	0.00	0.00	0.00	0.00
H3K9ac_histone_719	A01	5333647	5334137	promoter-TSS	promoter-TSS (BnaA01T0092800ZS)	89	BnaA01G0092800ZS	0.09	0.27	27.15	18.14	16.64	81.47	70.01	77.05	78.20	76.60	93.84	85.63	0.10	0.22	23.98	14.05	4.31	31.50	34.88	36.34	37.51	35.33	40.26	33.29
H3K9ac_histone_720	A01	5335616	5336165	promoter-TSS	promoter-TSS (BnaA01T0092900ZS)	-130	BnaA01G0092900ZS	0.78	0.88	23.58	19.50	8.11	73.55	58.96	63.67	63.70	67.00	69.64	66.84	0.70	0.97	25.67	13.51	5.38	12.93	19.42	19.09	20.97	21.20	23.54	19.54
H3K9ac_histone_721	A01	5336625	5337823	exon	exon (BnaA01T0093000ZS, exon 1 of 7)	457	BnaA01G0093000ZS	0.73	0.84	26.50	15.40	26.22	136.83	116.94	150.76	146.21	132.24	150.35	140.10	0.01	0.04	26.16	2.11	1.06	2.90	3.07	1.81	2.38	1.76	0.91	2.40
H3K9ac_histone_722	A01	5343244	5344330	exon	exon (BnaA01T0093100ZS, exon 1 of 2)	307	BnaA01G0093100ZS	0.06	0.22	25.64	16.31	40.01	89.66	68.95	98.59	97.27	110.48	130.17	85.70	0.03	0.09	22.62	18.44	12.03	11.18	5.81	5.56	7.49	22.55	12.36	4.52
H3K9ac_histone_723	A01	5350467	5351268	exon	exon (BnaA01T0093200ZS, exon 2 of 2)	2063	BnaA01G0093200ZS	0.72	0.84	26.05	18.93	28.94	123.96	109.96	108.62	121.83	99.26	125.71	108.94	0.00	0.01	24.26	6.26	4.22	10.24	12.87	14.74	10.22	8.59	7.64	8.47
H3K9ac_histone_724	A01	5351567	5353011	intron	intron (BnaA01T0093200ZS, intron 1 of 1)	641	BnaA01G0093200ZS	0.84	0.91	24.04	7.90	45.77	226.69	231.49	220.24	250.72	191.68	238.66	215.12	0.00	0.01	24.26	6.26	4.22	10.24	12.87	14.74	10.22	8.59	7.64	8.47
H3K9ac_histone_725	A01	5362484	5363852	TTS	TTS (BnaA01T0093300ZS)	575	BnaA01G0093300ZS	0.25	0.46	24.92	17.94	44.23	201.03	183.26	200.89	211.17	180.17	247.29	190.56	0.23	0.41	26.29	9.64	0.76	0.62	0.00	0.62	0.85	0.57	0.00	0.00
H3K9ac_histone_726	A01	5364189	5364858	promoter-TSS	promoter-TSS (BnaA01T0093400ZS)	167	BnaA01G0093400ZS	0.33	0.54	24.00	19.55	11.58	53.03	48.65	54.25	56.47	52.19	65.60	49.92	0.12	0.25	25.79	8.11	1.13	1.49	2.37	3.20	2.95	2.11	1.82	2.34
H3K9ac_histone_727	A01	5372003	5373678	Intergenic	Intergenic	-1310	None	0.03	0.14	25.42	9.41	43.43	128.08	140.10	196.49	171.39	143.42	168.97	109.44	NA	NA	NA	NA	NA	NA	NA	NA	NA	NA	NA	NA
H3K9ac_histone_728	A01	5377179	5377636	TTS	TTS (BnaA01T0094000ZS)	1569	BnaA01G0094000ZS	0.33	0.54	24.97	0.82	8.97	35.46	37.23	31.97	41.48	31.22	30.05	33.19	1.00	1.00	24.10	20.60	0.00	0.00	0.00	0.00	0.00	0.00	0.00	0.00
H3K9ac_histone_729	A01	5381894	5382826	exon	exon (BnaA01T0094100ZS, exon 3 of 9)	1653	BnaA01G0094100ZS	0.01	0.05	25.69	16.30	20.05	63.72	83.19	79.05	84.54	90.81	107.23	72.69	0.93	1.00	24.83	19.96	1.21	2.01	2.40	2.34	2.12	2.07	2.90	2.98
H3K9ac_histone_730	A01	5393968	5394294	exon	exon (BnaA01T0094200ZS, exon 1 of 14)	123	BnaA01G0094200ZS	0.02	0.11	22.10	5.81	6.40	28.05	36.96	32.11	26.04	29.55	30.76	34.24	0.69	0.97	24.95	1.75	0.31	0.44	0.43	0.36	0.46	0.50	0.28	0.35
H3K9ac_histone_731	A01	5397060	5397601	promoter-TSS	promoter-TSS (BnaA01T0094400ZS)	447	BnaA01G0094400ZS	0.87	0.93	23.16	9.11	6.85	43.41	44.86	41.84	42.41	43.56	39.26	51.23	0.73	1.00	22.73	18.75	0.55	3.06	3.22	2.82	3.41	3.25	2.94	2.77
H3K9ac_histone_732	A01	5398015	5398792	promoter-TSS	promoter-TSS (BnaA01T0094300ZS)	421	BnaA01G0094300ZS	0.01	0.07	25.91	16.84	13.10	63.07	56.17	65.46	72.12	70.41	81.57	67.85	0.02	0.09	26.19	5.40	2.51	4.62	8.89	6.45	7.42	5.56	6.14	5.25
H3K9ac_histone_733	A01	5403833	5404465	intron	intron (BnaA01T0094500ZS, intron 1 of 2)	175	BnaA01G0094500ZS	0.17	0.38	23.52	18.72	10.68	66.36	61.56	57.01	63.18	67.00	71.92	60.44	0.00	0.01	26.29	23.22	44.01	271.24	261.31	216.93	224.08	228.98	261.80	297.16
H3K9ac_histone_734	A01	5415400	5417988	exon	exon (BnaA01T0094800ZS, exon 2 of 3)	328	BnaA01G0094800ZS	0.00	0.03	22.21	20.68	29.95	216.98	201.49	173.05	178.93	209.51	225.72	203.70	1.00	1.00	23.66	18.11	2.38	8.27	6.84	6.02	6.20	7.33	5.30	5.62
H3K9ac_histone_735	A01	5421338	5422002	intron	intron (BnaA01T0094900ZS, intron 8 of 8)	-2628	BnaA01G0094900ZS	0.61	0.77	26.12	13.25	10.90	49.11	56.57	50.18	59.40	61.27	53.39	54.53	0.00	0.00	22.32	20.05	1.43	4.19	1.92	2.01	2.49	3.12	3.80	2.93
H3K9ac_histone_736	A01	5447790	5449043	promoter-TSS	promoter-TSS (BnaA01T0095300ZS)	-209	BnaA01G0095300ZS	0.06	0.20	23.52	21.40	36.41	154.46	133.63	123.73	135.68	113.13	178.47	137.77	0.23	0.41	21.35	1.16	0.37	0.56	0.41	0.00	0.00	0.12	0.49	0.40
H3K9ac_histone_737	A01	5459222	5459571	intron	intron (BnaA01T0095600ZS, intron 3 of 3)	1981	BnaA01G0095600ZS	0.02	0.11	24.05	0.92	7.32	21.16	18.47	16.10	10.45	16.52	14.00	18.94	0.82	1.00	24.36	17.33	0.38	0.53	0.60	0.58	0.37	0.76	0.59	0.28
H3K9ac_histone_738	A01	5467014	5468626	exon	exon (BnaA01T0095700ZS, exon 1 of 5)	1107	BnaA01G0095700ZS	0.09	0.26	26.24	17.47	74.27	268.33	228.76	229.50	296.08	240.33	255.10	274.84	0.00	0.00	25.81	2.67	3.63	8.62	10.11	6.49	5.02	4.64	2.52	6.53
H3K9ac_histone_739	A01	5470449	5472057	promoter-TSS	promoter-TSS (BnaA01T0095800ZS)	42	BnaA01G0095800ZS	0.71	0.83	24.00	3.85	13.64	149.38	147.66	151.19	144.35	149.47	147.19	148.63	0.13	0.27	22.60	15.53	0.59	0.69	0.86	1.05	1.44	1.13	1.37	1.02
H3K9ac_histone_740	A01	5473096	5473853	intron	intron (BnaA01T0095900ZS, intron 1 of 2)	-1289	BnaA01G0095900ZS	0.28	0.50	26.10	25.41	11.93	83.00	75.25	68.92	64.11	63.67	67.07	82.63	0.87	1.00	25.71	16.16	1.01	6.52	6.86	5.98	6.73	7.04	7.11	6.74
H3K9ac_histone_741	A01	5482927	5483646	intron	intron (BnaA01T0096100ZS, intron 1 of 6)	205	BnaA01G0096100ZS	0.03	0.13	23.95	21.12	10.29	59.38	49.89	47.87	52.05	49.82	62.42	56.11	0.02	0.07	25.02	5.11	2.39	6.82	6.23	6.04	4.40	4.35	3.07	4.67
H3K9ac_histone_742	A01	5508069	5509252	exon	exon (BnaA01T0096500ZS, exon 1 of 2)	235	BnaA01G0096500ZS	0.00	0.01	23.92	19.21	33.60	169.89	115.91	114.81	139.57	144.54	155.14	143.64	0.02	0.09	23.95	20.68	3.91	9.01	2.59	2.32	3.01	4.10	2.96	4.28
H3K9ac_histone_743	A01	5529369	5529662	intron	intron (BnaA01T0096800ZS, intron 1 of 1)	2953	BnaA01G0096800ZS	0.51	0.69	24.22	0.82	8.86	22.26	20.07	19.79	16.69	22.92	18.80	23.19	0.70	0.98	25.69	6.47	0.04	0.00	0.02	0.02	0.00	0.04	0.02	0.00
H3K9ac_histone_744	A01	5535122	5536136	exon	exon (BnaA01T0096900ZS, exon 1 of 1)	1688	BnaA01G0096900ZS	0.69	0.81	24.71	17.51	53.92	148.74	142.51	152.93	141.01	99.74	145.14	155.78	0.13	0.27	23.86	5.97	1.44	1.70	1.57	2.72	1.18	1.36	0.38	0.67
H3K9ac_histone_745	A01	5540015	5540527	promoter-TSS	promoter-TSS (BnaA01T0097000ZS)	89	BnaA01G0097000ZS	0.67	0.81	23.16	17.76	10.51	26.80	28.52	32.07	25.20	43.17	31.01	31.20	1.00	1.00	24.10	20.60	0.00	0.00	0.00	0.00	0.00	0.00	0.00	0.00
H3K9ac_histone_746	A01	5543467	5544746	exon	exon (BnaA01T0097100ZS, exon 1 of 1)	631	BnaA01G0097100ZS	0.18	0.40	25.68	16.96	47.42	129.42	119.24	126.07	121.05	152.12	170.34	116.34	0.00	0.01	24.48	16.86	111.23	31.31	18.16	136.39	79.72	186.94	221.11	28.31
H3K9ac_histone_747	A01	5548866	5550376	promoter-TSS	promoter-TSS (BnaA01T0097200ZS)	67	BnaA01G0097200ZS	0.21	0.42	24.60	14.75	31.01	134.57	135.47	142.20	174.88	137.71	168.54	129.24	0.00	0.00	25.86	11.81	6.22	11.08	11.33	17.17	17.60	19.22	12.96	7.22
H3K9ac_histone_748	A01	5552404	5555729	promoter-TSS	promoter-TSS (BnaA01T0097500ZS)	717	BnaA01G0097500ZS	0.15	0.35	24.50	15.51	67.05	381.12	354.32	419.97	410.85	403.12	466.88	352.35	0.19	0.36	25.77	18.04	1.03	3.21	2.32	3.06	3.07	3.30	4.13	3.40
H3K9ac_histone_749	A01	5558165	5558806	TTS	TTS (BnaA01T0097500ZS)	1035	BnaA01G0097500ZS	0.19	0.41	23.19	12.11	11.59	62.21	64.49	60.65	72.58	63.91	53.32	64.70	0.19	0.36	25.77	18.04	1.03	3.21	2.32	3.06	3.07	3.30	4.13	3.40
H3K9ac_histone_750	A01	5559187	5559629	exon	exon (BnaA01T0097600ZS, exon 1 of 1)	112	BnaA01G0097600ZS	0.01	0.04	21.91	13.26	15.52	42.81	43.05	56.41	65.37	52.55	48.84	39.76	0.18	0.34	24.56	7.08	0.50	0.36	0.65	0.90	0.15	0.56	0.13	0.03
H3K9ac_histone_751	A01	5572173	5572855	promoter-TSS	promoter-TSS (BnaA01T0098000ZS)	88	BnaA01G0098000ZS	0.97	0.99	22.97	5.61	18.79	90.18	97.10	89.49	95.88	81.76	82.36	84.12	0.00	0.00	24.02	12.27	6.17	4.73	10.20	15.55	17.51	15.89	12.31	6.23
H3K9ac_histone_752	A01	5580805	5581174	promoter-TSS	promoter-TSS (BnaA01T0098100ZS)	-767	BnaA01G0098100ZS	0.29	0.51	23.38	21.71	7.69	11.83	5.45	6.75	7.28	10.18	6.77	15.02	1.00	1.00	24.10	20.60	0.00	0.00	0.00	0.00	0.00	0.00	0.00	0.00
H3K9ac_histone_753	A01	5649252	5650072	intron	intron (BnaA01T0098300ZS, intron 1 of 15)	247	BnaA01G0098300ZS	0.00	0.00	23.84	17.54	48.03	89.60	27.79	51.08	97.93	104.24	120.01	74.71	0.00	0.00	25.68	21.80	38.76	163.30	115.85	97.50	107.26	121.66	158.24	166.54
H3K9ac_histone_754	A01	5657055	5658254	exon	exon (BnaA01T0098400ZS, exon 1 of 6)	650	BnaA01G0098400ZS	0.08	0.25	22.29	14.05	16.60	118.77	107.34	120.63	132.84	127.15	113.26	124.07	0.81	1.00	24.68	7.63	2.21	7.27	6.93	7.02	7.00	6.88	4.93	4.64
H3K9ac_histone_755	A01	5658545	5659187	exon	exon (BnaA01T0098400ZS, exon 1 of 6)	1862	BnaA01G0098400ZS	0.60	0.75	24.94	13.13	13.81	35.49	39.18	43.37	39.69	51.12	38.12	46.73	0.81	1.00	24.68	7.63	2.21	7.27	6.93	7.02	7.00	6.88	4.93	4.64
H3K9ac_histone_756	A01	5664619	5664889	exon	exon (BnaA01T0098600ZS, exon 1 of 1)	663	BnaA01G0098600ZS	0.64	0.78	23.50	6.13	10.06	23.98	32.66	23.62	22.37	33.50	24.82	31.39	0.34	0.57	24.98	19.12	1.24	3.84	1.96	2.15	2.83	2.61	2.11	4.32
H3K9ac_histone_757	A01	5665769	5667234	exon	exon (BnaA01T0098500ZS, exon 1 of 2)	331	BnaA01G0098500ZS	0.02	0.12	27.61	22.05	23.31	179.35	156.44	150.39	151.64	158.48	170.35	172.62	0.04	0.12	26.24	22.06	0.98	3.57	2.76	2.78	2.50	2.68	2.97	4.31
H3K9ac_histone_758	A01	5669445	5672108	TTS	TTS (BnaA01T0098800ZS)	1190	BnaA01G0098800ZS	0.18	0.39	22.78	0.88	34.40	333.47	291.51	279.16	274.07	267.06	305.31	320.02	0.02	0.09	24.55	0.15	0.63	1.69	1.24	0.80	0.98	1.02	0.73	1.66
H3K9ac_histone_759	A01	5673563	5674213	exon	exon (BnaA01T0098900ZS, exon 3 of 3)	-1922	BnaA01G0098900ZS	0.00	0.03	26.45	0.74	14.63	105.01	90.19	93.91	84.19	80.52	77.33	88.31	0.06	0.15	24.14	4.81	3.67	9.76	10.42	8.99	10.99	5.49	5.75	11.33
H3K9ac_histone_760	A01	5674820	5676507	intron	intron (BnaA01T0098900ZS, intron 1 of 2)	299	BnaA01G0098900ZS	0.84	0.91	23.87	17.93	35.31	217.07	224.50	220.08	230.35	197.01	242.67	192.14	0.06	0.15	24.14	4.81	3.67	9.76	10.42	8.99	10.99	5.49	5.75	11.33
H3K9ac_histone_761	A01	5685991	5686781	Intergenic	Intergenic	-1366	None	0.00	0.00	21.18	7.94	31.12	94.61	105.35	100.18	89.48	60.28	61.47	90.88	NA	NA	NA	NA	NA	NA	NA	NA	NA	NA	NA	NA
H3K9ac_histone_762	A01	5687862	5688274	intron	intron (BnaA01T0099000ZS, intron 1 of 2)	316	BnaA01G0099000ZS	0.00	0.00	24.12	1.80	15.64	47.98	39.76	29.98	26.63	18.74	26.12	49.76	0.00	0.00	24.19	5.81	2.11	3.05	2.87	4.96	2.24	1.48	0.54	2.67
H3K9ac_histone_763	A01	5688610	5689138	intron	intron (BnaA01T0099000ZS, intron 2 of 2)	1122	BnaA01G0099000ZS	0.00	0.01	25.20	24.26	18.55	57.22	51.19	36.03	36.52	27.42	55.04	54.56	0.00	0.00	24.19	5.81	2.11	3.05	2.87	4.96	2.24	1.48	0.54	2.67
H3K9ac_histone_764	A01	5689714	5690649	intron	intron (BnaA01T0099100ZS, intron 1 of 15)	168	BnaA01G0099100ZS	0.19	0.41	25.74	19.73	24.27	83.72	91.19	86.52	90.08	77.57	117.06	94.06	0.01	0.06	22.48	19.07	2.54	6.72	7.51	6.81	7.32	8.55	10.74	6.80
H3K9ac_histone_765	A01	5698025	5698527	exon	exon (BnaA01T0099200ZS, exon 2 of 5)	335	BnaA01G0099200ZS	0.00	0.01	23.27	7.10	15.71	40.11	59.19	58.71	42.16	35.44	37.75	42.36	0.00	0.00	25.26	7.97	1.03	1.06	2.02	2.87	2.25	1.53	1.37	1.32
H3K9ac_histone_766	A01	5702262	5704383	exon	exon (BnaA01T0099300ZS, exon 7 of 8)	2665	BnaA01G0099300ZS	0.02	0.10	23.53	8.85	80.28	296.84	303.22	400.08	315.78	255.57	295.34	257.92	0.04	0.12	21.41	11.86	1.82	8.27	10.47	10.43	10.43	10.71	8.65	9.10
H3K9ac_histone_767	A01	5705223	5705465	promoter-TSS	promoter-TSS (BnaA01T0099400ZS)	-811	BnaA01G0099400ZS	0.03	0.13	24.38	4.21	8.22	9.44	19.22	13.11	6.81	8.18	12.70	7.71	0.00	0.00	24.31	8.95	12.54	9.48	11.85	34.93	19.94	13.60	9.13	10.91
H3K9ac_histone_768	A01	5705879	5706788	exon	exon (BnaA01T0099400ZS, exon 1 of 10)	178	BnaA01G0099400ZS	0.25	0.47	25.73	16.46	34.05	119.54	118.37	134.57	132.50	113.23	156.82	125.49	0.00	0.00	24.31	8.95	12.54	9.48	11.85	34.93	19.94	13.60	9.13	10.91
H3K9ac_histone_769	A01	5721241	5722299	exon	exon (BnaA01T0099600ZS, exon 2 of 7)	189	BnaA01G0099600ZS	0.10	0.28	26.20	23.06	20.61	123.94	128.38	118.57	119.23	104.10	135.50	129.69	0.26	0.45	24.09	6.06	2.14	10.44	12.11	13.13	10.55	9.64	10.16	10.50
H3K9ac_histone_770	A01	5735899	5736838	promoter-TSS	promoter-TSS (BnaA01T0099900ZS)	-22	BnaA01G0099900ZS	0.71	0.83	24.92	16.78	17.24	134.63	126.09	131.28	133.42	133.94	131.38	132.72	0.00	0.02	24.59	14.60	3.36	9.33	11.19	12.96	14.45	15.07	15.15	9.31
H3K9ac_histone_771	A01	5738758	5739661	exon	exon (BnaA01T0100000ZS, exon 1 of 6)	298	BnaA01G0100000ZS	0.28	0.50	25.98	16.50	25.85	104.75	104.96	109.48	113.13	113.90	127.12	110.54	0.00	0.01	23.98	9.19	1.44	2.56	4.18	5.32	3.88	4.12	2.76	2.90
H3K9ac_histone_772	A01	5740318	5740967	Intergenic	Intergenic	-1135	None	0.01	0.08	24.08	4.10	12.16	34.70	37.63	38.64	27.41	32.03	25.85	43.53	NA	NA	NA	NA	NA	NA	NA	NA	NA	NA	NA	NA
H3K9ac_histone_773	A01	5742999	5743481	intron	intron (BnaA01T0100100ZS.1, intron 1 of 22)	307	BnaA01G0100100ZS	0.00	0.00	20.66	6.90	14.18	62.03	71.50	63.14	57.35	51.82	61.21	75.04	0.00	0.02	25.93	9.00	0.94	3.09	3.92	4.21	4.23	3.82	3.08	2.85
H3K9ac_histone_774	A01	5754619	5755458	exon	exon (BnaA01T0100200ZS, exon 1 of 22)	325	BnaA01G0100200ZS	0.54	0.71	23.43	2.46	10.66	107.30	99.07	103.05	96.09	91.10	103.17	95.99	0.00	0.01	23.19	13.30	1.14	4.48	4.44	5.63	5.54	5.89	4.50	3.72
H3K9ac_histone_775	A01	5757555	5759603	exon	exon (BnaA01T0100300ZS, exon 2 of 2)	1918	BnaA01G0100300ZS	0.58	0.74	25.14	6.76	48.00	99.51	131.07	142.36	103.27	156.48	94.31	105.07	0.35	0.57	23.54	5.67	1.58	4.37	4.59	5.92	3.68	4.98	3.16	4.36
H3K9ac_histone_776	A01	5769536	5770844	exon	exon (BnaA01T0100400ZS, exon 1 of 1)	343	BnaA01G0100400ZS	0.33	0.54	23.99	14.90	20.13	56.42	75.11	79.15	65.97	94.68	66.15	64.70	0.65	0.92	24.14	21.49	0.90	2.22	2.01	2.61	1.78	2.29	1.98	1.92
H3K9ac_histone_777	A01	5775646	5776754	promoter-TSS	promoter-TSS (BnaA01T0100500ZS)	82	BnaA01G0100500ZS	0.96	0.98	23.69	20.17	20.71	116.70	107.06	117.28	113.24	102.43	124.25	95.65	0.00	0.00	25.75	6.36	6.82	24.55	30.71	31.14	26.79	22.22	17.94	22.42
H3K9ac_histone_778	A01	5783409	5784270	intron	intron (BnaA01T0100600ZS, intron 1 of 4)	288	BnaA01G0100600ZS	0.00	0.00	24.08	0.78	36.61	116.30	93.36	47.73	58.17	41.71	71.82	104.33	0.00	0.00	23.84	3.77	11.31	15.24	25.02	11.45	6.45	3.28	4.11	15.66
H3K9ac_histone_779	A01	5785482	5786510	intron	intron (BnaA01T0100700ZS, intron 1 of 1)	269	BnaA01G0100700ZS	0.00	0.02	23.40	3.38	24.01	142.92	137.25	130.31	115.65	100.32	115.55	147.31	0.01	0.03	25.45	16.67	2.56	16.77	17.05	16.76	18.51	21.59	19.31	18.22
H3K9ac_histone_780	A01	5796177	5797613	intron	intron (BnaA01T0100800ZS.1, intron 1 of 7)	565	BnaA01G0100800ZS	0.00	0.01	24.61	14.68	32.83	197.49	173.36	195.69	229.04	219.62	208.87	180.82	0.00	0.01	22.69	12.62	2.14	2.87	3.70	5.02	5.00	5.84	2.38	2.05
H3K9ac_histone_781	A01	5798573	5800360	TTS	TTS (BnaA01T0100800ZS)	-2909	BnaA01G0100800ZS	0.94	0.97	24.18	2.57	32.24	79.67	101.97	92.13	81.26	112.54	80.54	97.88	0.00	0.01	22.69	12.62	2.14	2.87	3.70	5.02	5.00	5.84	2.38	2.05
H3K9ac_histone_782	A01	5803364	5804232	exon	exon (BnaA01T0100900ZS, exon 1 of 1)	1423	BnaA01G0100900ZS	0.01	0.04	24.92	18.09	30.03	89.48	54.78	53.33	87.33	84.40	87.68	75.33	0.05	0.14	24.68	17.34	111.32	117.27	150.23	139.14	115.69	270.98	207.63	129.76
H3K9ac_histone_783	A01	5806028	5806944	Intergenic	Intergenic	4111	None	0.00	0.03	24.01	18.59	28.91	67.62	34.90	43.25	56.28	87.67	67.99	70.81	NA	NA	NA	NA	NA	NA	NA	NA	NA	NA	NA	NA
H3K9ac_histone_784	A01	5808637	5811356	exon	exon (BnaA01T0101000ZS, exon 2 of 3)	1334	BnaA01G0101000ZS	0.02	0.10	25.32	17.13	56.68	268.40	263.34	283.62	290.12	289.66	368.64	286.73	0.12	0.25	24.27	5.12	1.61	7.37	5.08	5.63	5.25	4.92	4.22	5.71
H3K9ac_histone_785	A01	5814072	5815402	promoter-TSS	promoter-TSS (BnaA01T0101100ZS)	-122	BnaA01G0101100ZS	0.71	0.83	25.60	19.05	41.84	191.77	173.60	192.18	195.11	151.18	205.84	183.95	0.00	0.01	25.29	7.34	1.41	4.18	6.70	5.54	6.02	4.51	4.66	4.20
H3K9ac_histone_786	A01	5818316	5818561	promoter-TSS	promoter-TSS (BnaA01T0101300ZS)	-936	BnaA01G0101300ZS	0.02	0.12	26.78	4.85	7.46	41.30	41.30	43.94	39.12	33.14	36.00	35.17	0.10	0.22	24.74	13.56	3.76	9.70	6.47	13.72	11.75	11.33	10.27	11.13
H3K9ac_histone_787	A01	5825231	5825969	exon	exon (BnaA01T0101500ZS, exon 4 of 4)	966	BnaA01G0101500ZS	0.93	0.97	24.40	1.12	18.60	39.76	47.14	43.64	32.06	57.83	40.21	35.75	0.04	0.12	23.70	22.67	0.03	0.00	0.03	0.00	0.00	0.00	0.00	0.00
H3K9ac_histone_788	A01	5828641	5829420	intron	intron (BnaA01T0101600ZS, intron 1 of 12)	399	BnaA01G0101600ZS	0.02	0.11	21.89	1.28	14.00	80.08	76.34	65.75	62.56	69.62	70.65	69.77	0.08	0.18	23.17	16.46	2.67	17.34	17.29	17.91	19.87	18.89	21.00	17.29
H3K9ac_histone_789	A01	5861283	5861527	Intergenic	Intergenic	3433	None	0.56	0.73	25.41	5.60	17.01	53.67	56.97	64.54	53.21	71.84	50.74	53.28	NA	NA	NA	NA	NA	NA	NA	NA	NA	NA	NA	NA
H3K9ac_histone_790	A01	5864518	5864893	promoter-TSS	promoter-TSS (BnaA01T0101900ZS)	133	BnaA01G0101900ZS	0.05	0.18	25.80	25.47	8.07	36.74	35.02	29.20	33.39	27.64	34.98	37.66	0.02	0.08	22.71	5.93	0.06	0.00	0.03	0.03	0.00	0.00	0.00	0.07
H3K9ac_histone_791	A01	5915207	5915664	intron	intron (BnaA01T0102600ZS, intron 1 of 1)	237	BnaA01G0102600ZS	0.01	0.05	23.58	12.85	11.40	19.95	14.70	34.55	30.82	26.35	22.17	14.90	1.00	1.00	24.10	20.60	0.00	0.00	0.00	0.00	0.00	0.00	0.00	0.00
H3K9ac_histone_792	A01	5916413	5917729	Intergenic	Intergenic	1873	None	0.00	0.00	26.66	7.79	44.94	36.37	64.08	125.59	83.29	76.60	48.15	50.79	NA	NA	NA	NA	NA	NA	NA	NA	NA	NA	NA	NA
H3K9ac_histone_793	A01	5920648	5921094	exon	exon (BnaA01T0102800ZS, exon 3 of 3)	-1410	BnaA01G0102800ZS	0.00	0.00	26.90	8.87	15.56	13.31	20.76	36.86	33.29	33.77	19.21	16.60	0.08	0.18	25.73	9.79	0.05	0.01	0.03	0.06	0.04	0.06	0.00	0.01
H3K9ac_histone_794	A01	5936615	5937635	intron	intron (BnaA01T0102900ZS, intron 1 of 4)	337	BnaA01G0102900ZS	0.04	0.15	24.55	4.16	24.25	149.16	146.39	140.06	138.59	106.18	118.91	141.56	0.02	0.09	24.02	11.37	7.27	10.46	22.48	22.44	23.95	19.91	20.31	12.43
H3K9ac_histone_795	A01	5938376	5938620	Intergenic	Intergenic	-1036	None	0.00	0.04	23.68	2.65	8.60	20.20	20.83	11.64	11.57	8.71	11.35	17.19	NA	NA	NA	NA	NA	NA	NA	NA	NA	NA	NA	NA
H3K9ac_histone_796	A01	5941140	5941490	Intergenic	Intergenic	-3853	None	0.00	0.00	22.92	3.59	9.82	19.53	24.88	13.42	9.30	8.27	10.35	19.64	NA	NA	NA	NA	NA	NA	NA	NA	NA	NA	NA	NA
H3K9ac_histone_797	A01	5942100	5943227	Intergenic	Intergenic	2699	None	0.02	0.10	23.33	5.24	21.91	103.45	122.68	110.68	107.41	79.60	104.12	98.15	NA	NA	NA	NA	NA	NA	NA	NA	NA	NA	NA	NA
H3K9ac_histone_798	A01	5944137	5945686	exon	exon (BnaA01T0103000ZS, exon 3 of 5)	451	BnaA01G0103000ZS	0.80	0.89	23.48	7.13	43.29	233.98	248.35	232.85	264.86	197.92	218.83	222.42	0.00	0.00	24.66	6.18	1.71	2.68	4.84	5.27	3.01	2.71	2.95	2.63
H3K9ac_histone_799	A01	5956153	5957438	intron	intron (BnaA01T0103200ZS, intron 1 of 12)	587	BnaA01G0103200ZS	0.00	0.00	26.17	10.01	32.55	133.21	137.47	174.40	180.33	151.05	137.05	126.40	0.00	0.00	23.49	10.40	12.76	8.55	8.85	32.72	23.71	14.90	8.90	7.46
H3K9ac_histone_800	A01	5959026	5959475	Intergenic	Intergenic	-1868	None	0.00	0.02	25.23	8.11	10.40	19.69	22.68	35.54	27.15	25.21	19.95	22.08	NA	NA	NA	NA	NA	NA	NA	NA	NA	NA	NA	NA
H3K9ac_histone_801	A01	5964271	5964877	Intergenic	Intergenic	-7192	None	0.01	0.06	25.61	9.06	13.37	34.74	28.58	50.85	39.92	42.85	30.10	30.83	NA	NA	NA	NA	NA	NA	NA	NA	NA	NA	NA	NA
H3K9ac_histone_802	A01	5965491	5965814	Intergenic	Intergenic	7282	None	0.00	0.00	24.77	9.26	12.86	15.32	19.35	39.79	29.70	22.62	13.76	14.80	NA	NA	NA	NA	NA	NA	NA	NA	NA	NA	NA	NA
H3K9ac_histone_803	A01	5968921	5969403	Intergenic	Intergenic	3772	None	0.00	0.01	26.40	9.39	15.09	18.32	26.48	39.36	43.73	25.07	24.42	24.03	NA	NA	NA	NA	NA	NA	NA	NA	NA	NA	NA	NA
H3K9ac_histone_804	A01	5975894	5976555	Intergenic	Intergenic	-3290	None	0.23	0.45	22.66	0.15	5.98	41.75	39.69	38.09	37.49	39.28	46.18	38.66	NA	NA	NA	NA	NA	NA	NA	NA	NA	NA	NA	NA
H3K9ac_histone_805	A01	6000710	6001616	TTS	TTS (BnaA01T0103600ZS)	237	BnaA01G0103600ZS	0.13	0.33	27.13	19.59	23.29	132.82	124.47	122.90	121.08	122.84	145.23	128.61	0.40	0.64	25.49	11.85	1.66	6.06	4.92	4.85	5.50	5.11	4.13	4.16
H3K9ac_histone_806	A01	6003705	6004103	exon	exon (BnaA01T0103800ZS, exon 1 of 6)	191	BnaA01G0103800ZS	0.06	0.21	25.61	1.21	11.37	55.30	59.61	49.17	46.80	49.71	40.94	54.33	0.01	0.06	24.72	6.92	0.50	0.35	1.19	1.14	0.76	0.43	0.52	0.25
H3K9ac_histone_807	A01	6010968	6011450	intron	intron (BnaA01T0103900ZS, intron 2 of 3)	-2643	BnaA01G0103900ZS	0.36	0.57	23.32	4.83	6.26	32.01	34.27	32.44	29.69	31.45	28.32	37.29	0.62	0.89	25.61	1.20	0.21	0.53	0.59	0.36	0.39	0.26	0.30	0.56
H3K9ac_histone_808	A01	6011934	6012260	exon	exon (BnaA01T0103900ZS, exon 4 of 4)	-1755	BnaA01G0103900ZS	0.84	0.91	23.15	6.11	7.91	15.66	17.35	20.23	15.09	20.15	15.04	23.91	0.62	0.89	25.61	1.20	0.21	0.53	0.59	0.36	0.39	0.26	0.30	0.56
H3K9ac_histone_809	A01	6013334	6013978	promoter-TSS	promoter-TSS (BnaA01T0104000ZS)	-196	BnaA01G0104000ZS	0.01	0.05	24.22	0.30	10.08	60.86	54.66	43.56	42.80	45.80	50.93	57.66	0.76	1.00	21.23	19.55	0.65	7.24	6.85	6.35	6.87	6.86	7.18	6.54
H3K9ac_histone_810	A01	6017160	6018090	exon	exon (BnaA01T0104000ZS, exon 7 of 14)	3773	BnaA01G0104000ZS	0.36	0.57	23.23	18.54	20.26	108.29	111.73	110.74	110.67	112.60	131.29	98.06	0.76	1.00	21.23	19.55	0.65	7.24	6.85	6.35	6.87	6.86	7.18	6.54
H3K9ac_histone_811	A01	6022601	6023398	intron	intron (BnaA01T0104000ZS, intron 11 of 13)	6240	BnaA01G0104000ZS	0.22	0.43	22.69	18.89	18.39	110.08	98.10	102.15	108.98	105.84	122.55	99.66	0.76	1.00	21.23	19.55	0.65	7.24	6.85	6.35	6.87	6.86	7.18	6.54
H3K9ac_histone_812	A01	6028763	6029177	exon	exon (BnaA01T0104100ZS, exon 2 of 3)	269	BnaA01G0104100ZS	0.22	0.44	24.00	10.69	7.66	29.93	26.40	39.70	31.63	32.35	30.44	25.75	0.86	1.00	25.19	24.55	0.66	2.28	1.57	1.71	2.12	1.47	1.54	1.68
H3K9ac_histone_813	A01	6036414	6037367	exon	exon (BnaA01T0104200ZS, exon 2 of 7)	250	BnaA01G0104200ZS	0.97	0.99	24.71	18.97	14.14	115.36	126.09	109.44	122.84	109.49	120.16	111.73	0.04	0.12	25.17	2.34	5.77	28.77	26.15	24.71	22.24	17.72	19.61	28.21
H3K9ac_histone_814	A01	6039324	6039578	exon	exon (BnaA01T0104300ZS, exon 5 of 7)	825	BnaA01G0104300ZS	0.09	0.27	23.86	10.23	6.26	14.13	16.56	18.23	24.09	17.25	10.66	17.30	0.40	0.63	23.47	12.93	0.08	0.09	0.00	0.05	0.11	0.02	0.00	0.06
H3K9ac_histone_815	A01	6052388	6054041	exon	exon (BnaA01T0104500ZS, exon 1 of 1)	638	BnaA01G0104500ZS	0.11	0.30	24.10	15.49	26.24	196.97	198.59	219.76	228.33	214.60	233.72	199.05	0.10	0.22	22.47	5.59	0.82	1.35	2.47	1.19	1.53	1.09	1.46	1.55
H3K9ac_histone_816	A01	6057428	6057888	exon	exon (BnaA01T0104600ZS, exon 1 of 7)	197	BnaA01G0104600ZS	0.80	0.89	24.25	11.79	7.98	33.07	33.70	33.77	44.42	34.45	36.60	36.14	0.12	0.25	24.06	1.68	0.14	0.16	0.21	0.03	0.11	0.00	0.05	0.09
H3K9ac_histone_817	A01	6061349	6062158	exon	exon (BnaA01T0104700ZS, exon 2 of 5)	266	BnaA01G0104700ZS	0.20	0.42	23.41	5.38	14.23	102.79	115.29	109.06	105.24	87.35	102.15	99.31	0.00	0.01	25.11	6.79	3.29	11.50	12.94	13.95	12.41	10.46	6.75	10.64
H3K9ac_histone_818	A01	6065092	6066439	exon	exon (BnaA01T0104800ZS.2, exon 1 of 3)	535	BnaA01G0104800ZS	0.87	0.93	24.04	23.65	25.23	141.96	131.96	134.49	150.89	116.64	136.46	137.11	0.00	0.00	24.05	8.83	2.27	6.65	6.83	8.65	8.98	6.12	4.50	5.93
H3K9ac_histone_819	A01	6113169	6114247	TTS	TTS (BnaA01T0105400ZS)	2694	BnaA01G0105400ZS	0.00	0.00	25.69	16.37	31.34	76.05	62.31	66.57	95.88	95.81	107.29	66.23	0.18	0.35	24.24	14.56	0.90	0.94	0.89	0.89	1.57	0.88	2.14	0.91
H3K9ac_histone_820	A01	6117136	6117793	exon	exon (BnaA01T0105500ZS, exon 2 of 2)	178	BnaA01G0105500ZS	0.02	0.11	25.02	15.08	32.58	52.21	53.98	70.93	75.64	84.04	96.21	54.34	0.00	0.01	25.63	15.58	8.10	6.04	8.15	8.87	16.96	15.45	18.89	8.66
H3K9ac_histone_821	A01	6133691	6134342	exon	exon (BnaA01T0105600ZS, exon 2 of 18)	427	BnaA01G0105600ZS	0.07	0.23	26.35	17.37	16.75	75.03	65.74	68.65	78.55	79.61	68.05	85.13	0.52	0.78	25.34	1.21	5.61	37.31	42.83	37.27	34.77	35.95	37.77	37.32
H3K9ac_histone_822	A01	6145728	6146136	Intergenic	Intergenic	-3866	None	0.00	0.00	26.89	6.34	14.88	24.22	37.99	44.67	31.64	19.90	23.60	19.81	NA	NA	NA	NA	NA	NA	NA	NA	NA	NA	NA	NA
H3K9ac_histone_823	A01	6147325	6148487	Intergenic	Intergenic	-4076	None	0.00	0.00	26.10	6.72	27.75	53.70	70.02	101.84	65.12	51.59	52.24	49.22	NA	NA	NA	NA	NA	NA	NA	NA	NA	NA	NA	NA
H3K9ac_histone_824	A01	6150342	6150698	Intergenic	Intergenic	-1462	None	0.00	0.01	25.78	6.04	12.91	15.06	23.55	32.69	15.18	11.47	11.08	17.06	NA	NA	NA	NA	NA	NA	NA	NA	NA	NA	NA	NA
H3K9ac_histone_825	A01	6151498	6152402	promoter-TSS	promoter-TSS (BnaA01T0105800ZS)	-32	BnaA01G0105800ZS	0.19	0.40	26.05	4.61	19.26	49.94	43.58	60.82	42.24	43.30	36.13	41.36	0.03	0.10	24.00	13.42	17.96	43.21	57.66	75.87	62.49	80.64	64.26	47.70
H3K9ac_histone_826	A01	6156263	6156899	TTS	TTS (BnaA01T0105900ZS)	1554	BnaA01G0105900ZS	0.03	0.14	27.20	7.82	10.53	28.86	31.19	39.80	35.55	38.71	31.62	33.36	0.01	0.04	26.18	17.07	0.90	0.73	0.55	0.84	1.13	2.02	1.72	1.16
H3K9ac_histone_827	A01	6160902	6161670	exon	exon (BnaA01T0106000ZS, exon 1 of 11)	202	BnaA01G0106000ZS	0.43	0.62	23.45	14.77	15.66	135.18	122.70	130.95	137.08	118.41	125.81	131.65	0.03	0.10	25.08	11.08	3.65	11.82	15.09	13.13	15.85	15.58	9.91	10.21
H3K9ac_histone_828	A01	6172207	6172892	TTS	TTS (BnaA01T0106200ZS)	318	BnaA01G0106200ZS	0.13	0.33	25.32	16.43	14.13	53.10	53.70	64.33	59.18	67.36	63.27	66.42	0.04	0.12	25.02	13.12	0.37	0.44	0.80	0.81	0.87	1.12	0.79	0.71
H3K9ac_histone_829	A01	6175578	6175852	exon	exon (BnaA01T0106200ZS, exon 1 of 1)	144	BnaA01G0106200ZS	0.74	0.85	24.31	4.34	8.98	27.41	39.37	28.42	33.70	30.49	28.62	28.70	0.04	0.12	25.02	13.12	0.37	0.44	0.80	0.81	0.87	1.12	0.79	0.71
H3K9ac_histone_830	A01	6180937	6182118	exon	exon (BnaA01T0106300ZS, exon 3 of 9)	805	BnaA01G0106300ZS	0.49	0.68	25.08	5.07	12.89	93.46	88.88	89.47	99.20	87.85	80.80	90.28	0.50	0.75	24.50	8.87	0.21	0.32	0.36	0.47	0.50	0.26	0.36	0.41
H3K9ac_histone_831	A01	6198127	6201036	promoter-TSS	promoter-TSS (BnaA01T0106600ZS)	43	BnaA01G0106600ZS	0.14	0.35	25.18	4.91	28.18	284.01	278.94	265.24	303.31	259.98	243.96	264.50	0.00	0.03	27.11	26.85	3.13	12.20	10.81	8.33	8.82	9.31	7.04	10.15
H3K9ac_histone_832	A01	6212968	6214446	promoter-TSS	promoter-TSS (BnaA01T0106900ZS)	13	BnaA01G0106900ZS	0.28	0.50	24.51	19.85	25.88	144.97	158.72	145.76	152.21	145.49	186.73	153.83	0.20	0.37	23.89	6.40	3.27	7.89	8.40	9.04	7.62	7.49	8.50	11.98
H3K9ac_histone_833	A01	6215521	6215745	exon	exon (BnaA01T0107100ZS, exon 3 of 3)	554	BnaA01G0107100ZS	0.74	0.85	24.12	2.36	7.34	11.27	16.67	10.23	11.38	15.23	8.52	14.14	0.61	0.87	24.01	22.52	0.16	0.46	0.29	0.36	0.38	0.29	0.44	0.51
H3K9ac_histone_834	A01	6227814	6228790	promoter-TSS	promoter-TSS (BnaA01T0107300ZS)	-4	BnaA01G0107300ZS	0.53	0.70	25.34	15.96	10.05	105.82	107.69	112.71	111.38	109.96	123.11	108.44	0.52	0.78	23.65	15.37	0.41	1.33	1.13	1.32	1.14	1.53	1.13	0.89
H3K9ac_histone_835	A01	6230240	6231407	exon	exon (BnaA01T0107400ZS, exon 1 of 1)	199	BnaA01G0107400ZS	0.01	0.07	24.56	16.55	23.49	109.47	111.92	112.36	128.07	135.35	148.42	108.39	0.80	1.00	22.33	3.92	0.63	2.48	2.85	2.14	2.12	1.59	2.41	2.71
H3K9ac_histone_836	A01	6232379	6232888	exon	exon (BnaA01T0107500ZS, exon 1 of 11)	212	BnaA01G0107500ZS	0.00	0.00	22.95	7.90	15.35	38.21	49.47	61.05	44.57	35.86	33.60	47.98	0.00	0.00	23.97	13.89	2.96	7.67	9.33	11.11	12.00	13.30	10.59	7.66
H3K9ac_histone_837	A01	6244202	6244950	exon	exon (BnaA01T0107700ZS, exon 2 of 2)	170	BnaA01G0107700ZS	0.14	0.34	21.28	11.04	16.95	105.94	109.72	117.59	108.01	99.57	105.64	109.76	0.04	0.12	26.76	1.89	1.45	2.41	1.70	1.44	0.96	0.67	0.33	0.65
H3K9ac_histone_838	A01	6253544	6255633	exon	exon (BnaA01T0107900ZS, exon 1 of 2)	815	BnaA01G0107900ZS	0.42	0.62	25.70	16.29	93.41	281.16	248.77	293.95	289.02	276.23	344.55	247.14	0.05	0.13	23.73	5.22	6.83	21.18	12.23	17.50	11.32	10.08	10.47	17.55
H3K9ac_histone_839	A01	6258294	6259223	exon	exon (BnaA01T0108000ZS, exon 1 of 1)	758	BnaA01G0108000ZS	0.06	0.21	26.78	1.09	10.83	70.64	68.77	59.86	66.06	56.94	53.03	65.19	0.00	0.01	25.59	0.03	0.83	1.36	1.21	0.20	0.41	0.36	0.51	0.96
H3K9ac_histone_840	A01	6262803	6263207	exon	exon (BnaA01T0108100ZS, exon 1 of 4)	375	BnaA01G0108100ZS	0.67	0.80	24.10	11.90	8.98	31.40	34.80	39.61	40.42	29.92	44.51	28.96	0.08	0.18	24.66	10.11	0.50	1.11	1.32	1.79	1.91	1.37	1.36	1.35
H3K9ac_histone_841	A01	6278291	6279137	promoter-TSS	promoter-TSS (BnaA01T0108300ZS)	-668	BnaA01G0108300ZS	0.40	0.60	23.42	8.19	24.79	76.78	78.73	104.73	77.18	60.68	90.86	70.11	0.00	0.01	24.14	12.35	35.13	46.02	68.07	115.74	101.69	95.81	90.98	50.35
H3K9ac_histone_842	A01	6301538	6302720	intron	intron (BnaA01T0108600ZS, intron 1 of 3)	305	BnaA01G0108600ZS	0.06	0.20	24.72	18.40	31.59	156.85	140.07	143.66	153.17	148.20	192.93	146.49	0.09	0.20	21.68	14.84	3.56	14.02	12.18	15.09	18.08	16.87	12.90	13.31
H3K9ac_histone_843	A01	6303727	6306405	intron	intron (BnaA01T0108700ZS, intron 2 of 4)	784	BnaA01G0108700ZS	0.16	0.37	25.88	16.03	59.26	314.53	292.51	341.31	331.99	343.20	365.66	309.25	0.12	0.25	24.48	9.72	3.19	9.16	6.99	11.65	9.20	9.83	8.01	6.42
H3K9ac_histone_844	A01	6307744	6309101	exon	exon (BnaA01T0108800ZS, exon 2 of 7)	428	BnaA01G0108800ZS	0.13	0.34	26.96	18.78	35.61	159.38	147.54	152.72	158.32	143.83	180.12	162.87	0.16	0.32	22.85	8.14	0.97	2.17	3.40	3.21	2.77	2.98	2.33	2.03
H3K9ac_histone_845	A01	6344437	6345021	exon	exon (BnaA01T0109000ZS, exon 2 of 20)	578	BnaA01G0109000ZS	0.71	0.83	24.70	12.39	7.04	50.06	41.07	48.61	49.17	48.65	42.30	43.51	0.00	0.00	25.99	3.01	0.79	1.36	1.89	1.27	0.73	0.43	0.36	1.06
H3K9ac_histone_846	A01	6346663	6347008	intron	intron (BnaA01T0109000ZS.1, intron 11 of 18)	-2538	BnaA01G0109000ZS	0.58	0.74	25.48	3.71	11.08	21.09	27.53	23.11	23.34	29.57	22.30	21.87	0.00	0.00	25.99	3.01	0.79	1.36	1.89	1.27	0.73	0.43	0.36	1.06
H3K9ac_histone_847	A01	6351983	6353110	exon	exon (BnaA01T0109100ZS, exon 14 of 17)	-1006	BnaA01G0109100ZS	0.40	0.61	23.18	0.94	19.35	83.95	85.27	60.29	80.83	72.98	75.86	88.39	0.89	1.00	23.74	2.28	0.22	0.51	0.38	0.61	0.35	0.46	0.26	0.57
H3K9ac_histone_848	A01	6353506	6354176	TTS	TTS (BnaA01T0109100ZS)	289	BnaA01G0109100ZS	0.22	0.44	26.49	21.91	16.66	75.82	62.56	66.94	64.90	61.73	73.38	67.29	0.89	1.00	23.74	2.28	0.22	0.51	0.38	0.61	0.35	0.46	0.26	0.57
H3K9ac_histone_849	A01	6357810	6358406	TTS	TTS (BnaA01T0109400ZS)	1824	BnaA01G0109400ZS	0.40	0.60	23.24	3.11	13.56	30.49	30.92	33.55	23.96	32.54	26.41	35.76	0.38	0.61	23.75	5.65	0.30	0.10	0.63	0.32	0.26	0.42	0.49	0.27
H3K9ac_histone_850	A01	6359016	6359808	TTS	TTS (BnaA01T0109300ZS)	1296	BnaA01G0109300ZS	0.41	0.61	25.40	5.59	19.27	38.64	40.15	53.59	39.92	52.30	28.28	41.06	0.46	0.71	24.60	14.37	0.05	0.00	0.04	0.02	0.00	0.06	0.00	0.00
H3K9ac_histone_851	A01	6360594	6360970	promoter-TSS	promoter-TSS (BnaA01T0109400ZS)	-74	BnaA01G0109400ZS	0.05	0.19	23.69	5.87	9.24	22.60	27.34	29.52	24.86	22.02	16.88	28.36	0.38	0.61	23.75	5.65	0.30	0.10	0.63	0.32	0.26	0.42	0.49	0.27
H3K9ac_histone_852	A01	6362213	6362814	promoter-TSS	promoter-TSS (BnaA01T0109500ZS)	-137	BnaA01G0109500ZS	0.71	0.83	22.00	2.45	9.55	86.48	81.29	76.48	79.42	85.19	78.84	87.03	0.01	0.03	23.02	12.75	1.87	6.36	6.63	7.61	8.95	8.72	5.85	5.50
H3K9ac_histone_853	A01	6364604	6365705	intron	intron (BnaA01T0109600ZS, intron 1 of 13)	308	BnaA01G0109600ZS	0.02	0.10	25.68	18.93	20.40	108.59	105.75	103.89	116.45	112.48	138.16	119.27	0.00	0.00	21.89	15.63	2.03	8.03	8.28	9.51	10.11	10.14	9.90	6.56
H3K9ac_histone_854	A01	6372193	6372611	promoter-TSS	promoter-TSS (BnaA01T0109800ZS)	222	BnaA01G0109800ZS	0.09	0.27	22.40	21.16	8.13	45.10	35.30	30.39	38.76	40.59	36.68	41.39	0.03	0.11	24.16	0.78	0.14	0.00	0.20	0.00	0.00	0.00	0.00	0.00
H3K9ac_histone_855	A01	6373138	6373456	promoter-TSS	promoter-TSS (BnaA01T0109700ZS)	136	BnaA01G0109700ZS	0.46	0.65	24.59	2.56	9.31	30.17	30.52	28.13	29.38	27.90	27.08	32.58	0.01	0.05	20.95	11.46	2.52	11.18	12.53	14.05	13.60	12.21	10.77	13.13
H3K9ac_histone_856	A01	6382214	6382953	exon	exon (BnaA01T0110100ZS, exon 1 of 1)	978	BnaA01G0110100ZS	0.17	0.39	26.49	16.89	17.99	58.81	50.49	58.44	62.78	56.21	68.79	58.07	0.32	0.54	25.28	17.20	4.96	17.53	19.39	15.89	19.82	22.92	19.74	19.97
H3K9ac_histone_857	A01	6387898	6388476	promoter-TSS	promoter-TSS (BnaA01T0110200ZS)	-580	BnaA01G0110200ZS	0.24	0.46	22.83	5.33	21.27	113.81	115.66	105.26	110.64	85.57	98.16	111.85	0.00	0.00	25.28	5.60	1.50	3.67	4.18	4.96	3.57	2.87	1.92	3.00
H3K9ac_histone_858	A01	6398861	6399233	promoter-TSS	promoter-TSS (BnaA01T0110300ZS)	89	BnaA01G0110300ZS	0.18	0.39	24.83	16.51	9.47	19.72	25.44	17.93	26.80	28.56	31.28	22.85	0.15	0.30	24.73	17.07	0.93	1.22	1.51	1.24	1.21	1.64	2.59	1.38
H3K9ac_histone_859	A01	6401467	6402504	TTS	TTS (BnaA01T0110300ZS)	207	BnaA01G0110300ZS	0.14	0.34	25.20	16.04	25.77	125.59	129.05	126.67	145.47	135.74	157.21	127.74	0.15	0.30	24.73	17.07	0.93	1.22	1.51	1.24	1.21	1.64	2.59	1.38
H3K9ac_histone_860	A01	6405444	6405803	exon	exon (BnaA01T0110500ZS, exon 1 of 1)	112	BnaA01G0110500ZS	0.20	0.42	24.83	5.49	11.14	39.17	45.14	39.50	39.56	32.70	25.29	41.08	0.91	1.00	23.16	7.03	0.26	0.64	0.54	0.57	0.64	0.47	0.53	0.58
H3K9ac_histone_861	A01	6407442	6407852	exon	exon (BnaA01T0110600ZS, exon 1 of 1)	265	BnaA01G0110600ZS	0.00	0.02	24.70	8.56	9.53	31.17	33.05	44.97	36.87	32.99	27.92	30.29	0.01	0.03	24.73	9.22	2.89	2.07	2.77	5.15	5.92	1.27	1.23	1.69
H3K9ac_histone_862	A01	6432071	6432974	Intergenic	Intergenic	-3033	None	0.67	0.80	24.08	9.11	11.48	92.72	87.43	93.40	90.85	90.86	89.11	93.97	NA	NA	NA	NA	NA	NA	NA	NA	NA	NA	NA	NA
H3K9ac_histone_863	A01	6435483	6436757	exon	exon (BnaA01T0110900ZS, exon 1 of 1)	565	BnaA01G0110900ZS	0.06	0.21	23.54	16.24	30.83	113.18	97.57	104.97	126.79	117.01	120.70	107.64	0.00	0.00	26.02	20.52	4.61	6.74	1.56	2.16	4.40	5.51	7.27	10.87
H3K9ac_histone_864	A01	6439687	6440060	Intergenic	Intergenic	-2747	None	0.45	0.64	24.03	2.59	11.87	20.52	19.37	19.99	23.66	19.02	16.84	26.99	NA	NA	NA	NA	NA	NA	NA	NA	NA	NA	NA	NA
H3K9ac_histone_865	A01	6440937	6441588	Intergenic	Intergenic	-1358	None	0.33	0.54	25.33	16.83	13.17	61.76	45.16	60.12	56.43	58.87	58.09	53.42	NA	NA	NA	NA	NA	NA	NA	NA	NA	NA	NA	NA
H3K9ac_histone_866	A01	6442515	6443981	exon	exon (BnaA01T0111000ZS, exon 1 of 2)	628	BnaA01G0111000ZS	0.03	0.14	24.03	15.17	54.19	139.44	132.14	157.73	180.76	168.70	186.69	122.71	0.00	0.00	23.79	14.46	23.87	37.09	30.14	52.38	70.68	70.49	58.89	44.13
H3K9ac_histone_867	A01	6455035	6456200	exon	exon (BnaA01T0111200ZS, exon 1 of 17)	252	BnaA01G0111200ZS	0.38	0.59	25.68	17.01	15.42	104.34	106.32	103.38	108.66	93.91	112.97	111.05	0.90	1.00	23.85	8.96	3.31	16.35	14.78	14.86	13.71	14.55	11.21	13.20
H3K9ac_histone_868	A01	6456812	6457064	Intergenic	Intergenic	-1069	None	0.08	0.24	23.53	3.78	8.70	21.36	25.06	14.88	18.10	14.90	14.32	25.79	NA	NA	NA	NA	NA	NA	NA	NA	NA	NA	NA	NA
H3K9ac_histone_869	A01	6473503	6473984	promoter-TSS	promoter-TSS (BnaA01T0111400ZS)	-492	BnaA01G0111400ZS	0.79	0.88	23.82	12.45	8.05	54.69	47.07	61.22	50.63	51.97	58.78	49.81	0.00	0.01	23.86	10.91	5.86	11.38	14.07	21.08	21.09	18.52	15.91	15.09
H3K9ac_histone_870	A01	6477955	6479116	exon	exon (BnaA01T0111500ZS, exon 1 of 1)	371	BnaA01G0111500ZS	0.00	0.01	22.17	8.99	28.62	151.66	164.00	181.04	167.26	130.36	134.92	147.41	0.00	0.00	24.62	6.32	5.23	3.16	11.95	7.74	5.57	3.19	2.44	2.59
H3K9ac_histone_871	A01	6481587	6482101	TTS	TTS (BnaA01T0111600ZS)	581	BnaA01G0111600ZS	0.48	0.67	24.31	6.16	7.79	39.50	43.41	35.81	40.08	35.05	29.07	39.87	0.00	0.00	24.70	8.73	12.95	8.27	32.72	27.81	28.36	20.70	16.46	9.01
H3K9ac_histone_872	A01	6486778	6487271	promoter-TSS	promoter-TSS (BnaA01T0111700ZS)	-192	BnaA01G0111700ZS	0.38	0.59	24.14	2.84	6.34	41.34	35.03	35.58	38.46	33.61	33.11	41.39	0.10	0.23	22.46	17.04	0.86	2.97	3.40	3.25	3.24	4.19	3.44	2.44
H3K9ac_histone_873	A01	6494675	6495038	intron	intron (BnaA01T0111800ZS, intron 1 of 9)	178	BnaA01G0111800ZS	0.15	0.36	25.17	13.29	9.07	31.91	32.71	44.65	43.62	42.98	45.29	40.89	0.56	0.82	23.42	7.82	0.23	0.60	0.92	1.00	0.81	0.57	0.68	0.64
H3K9ac_histone_874	A01	6498059	6498479	exon	exon (BnaA01T0111900ZS, exon 1 of 3)	408	BnaA01G0111900ZS	0.68	0.81	23.59	21.10	9.79	33.01	39.48	33.36	36.51	42.84	31.90	28.52	0.00	0.00	26.67	0.90	1.60	4.82	4.14	2.72	2.62	1.81	1.96	3.43
H3K9ac_histone_875	A01	6500414	6500671	intron	intron (BnaA01T0111900ZS, intron 2 of 2)	2681	BnaA01G0111900ZS	0.39	0.59	22.98	9.20	9.70	15.91	20.32	25.55	19.17	27.35	12.13	22.49	0.00	0.00	26.67	0.90	1.60	4.82	4.14	2.72	2.62	1.81	1.96	3.43
H3K9ac_histone_876	A01	6517208	6517483	exon	exon (BnaA01T0112300ZS, exon 1 of 1)	584	BnaA01G0112300ZS	0.72	0.84	24.17	4.70	12.38	19.18	27.32	24.04	17.61	34.55	21.72	23.53	0.01	0.04	25.01	23.77	0.15	0.29	0.00	0.00	0.00	0.00	0.00	0.10
H3K9ac_histone_877	A01	6546025	6546864	Intergenic	Intergenic	-1171	None	0.09	0.26	26.37	4.78	22.72	47.33	56.38	51.04	56.51	26.87	39.43	37.70	NA	NA	NA	NA	NA	NA	NA	NA	NA	NA	NA	NA
H3K9ac_histone_878	A01	6560807	6562027	exon	exon (BnaA01T0112900ZS, exon 1 of 7)	578	BnaA01G0112900ZS	0.09	0.26	24.06	22.44	17.60	143.70	115.70	109.83	119.84	114.62	123.58	133.48	0.13	0.27	23.94	9.95	1.07	4.55	3.24	3.28	3.90	3.42	2.64	3.28
H3K9ac_histone_879	A01	6565340	6565660	exon	exon (BnaA01T0113000ZS, exon 1 of 1)	630	BnaA01G0113000ZS	0.48	0.66	22.82	11.04	5.83	22.92	26.48	28.51	30.27	22.76	30.71	27.74	0.04	0.11	27.26	25.88	0.48	1.37	0.98	0.81	0.69	0.60	0.80	0.96
H3K9ac_histone_880	A01	6572644	6573599	intron	intron (BnaA01T0113200ZS, intron 1 of 6)	141	BnaA01G0113200ZS	0.07	0.23	24.29	19.83	26.43	132.81	110.67	114.85	120.88	111.72	153.50	116.13	0.05	0.14	21.54	3.90	1.66	7.33	6.21	6.24	4.89	5.99	5.81	7.81
H3K9ac_histone_881	A01	6574933	6575187	intron	intron (BnaA01T0113300ZS, intron 1 of 1)	164	BnaA01G0113300ZS	0.54	0.71	24.00	9.21	8.47	26.48	16.97	25.05	26.66	17.72	20.23	23.38	0.14	0.29	25.22	3.11	2.53	8.74	8.59	8.03	6.61	7.11	5.80	9.50
H3K9ac_histone_882	A01	6576519	6577209	exon	exon (BnaA01T0113400ZS, exon 1 of 1)	782	BnaA01G0113400ZS	0.70	0.83	25.34	5.04	17.92	42.97	45.99	51.42	45.52	55.18	32.26	43.10	1.00	1.00	24.10	20.60	0.00	0.00	0.00	0.00	0.00	0.00	0.00	0.00
H3K9ac_histone_883	A01	6583968	6584511	promoter-TSS	promoter-TSS (BnaA01T0113500ZS)	-33	BnaA01G0113500ZS	0.10	0.29	22.52	20.85	14.19	71.18	62.61	67.34	57.89	63.25	79.01	53.23	0.02	0.08	26.40	13.99	3.56	14.61	17.03	20.08	19.44	21.80	21.02	17.45
H3K9ac_histone_884	A01	6586035	6587259	exon	exon (BnaA01T0113600ZS, exon 1 of 1)	294	BnaA01G0113600ZS	0.05	0.20	24.96	14.88	34.07	111.82	124.23	129.92	145.89	137.62	155.69	124.85	0.40	0.63	24.40	14.94	2.59	6.43	7.56	6.23	9.80	8.26	8.53	7.69
H3K9ac_histone_885	A01	6596043	6596682	promoter-TSS	promoter-TSS (BnaA01T0113800ZS)	95	BnaA01G0113800ZS	0.65	0.79	22.72	10.35	14.27	106.32	113.80	114.98	108.83	99.48	108.16	100.80	0.00	0.00	23.48	14.47	5.30	14.95	15.88	17.89	22.41	24.11	18.00	13.85
H3K9ac_histone_886	A01	6601264	6601694	TTS	TTS (BnaA01T0113800ZS)	5212	BnaA01G0113800ZS	0.77	0.87	23.28	6.92	9.76	44.00	42.78	37.41	44.20	38.19	40.32	41.52	0.00	0.00	23.48	14.47	5.30	14.95	15.88	17.89	22.41	24.11	18.00	13.85
H3K9ac_histone_887	A01	6604499	6605185	Intergenic	Intergenic	3874	None	0.75	0.86	25.24	22.29	11.46	81.00	73.62	73.62	74.65	71.74	73.04	77.80	NA	NA	NA	NA	NA	NA	NA	NA	NA	NA	NA	NA
H3K9ac_histone_888	A01	6607718	6609514	promoter-TSS	promoter-TSS (BnaA01T0113900ZS)	100	BnaA01G0113900ZS	0.82	0.90	25.05	7.16	17.84	153.92	143.15	141.50	162.07	149.59	146.87	149.55	0.77	1.00	24.83	23.89	0.41	1.18	1.40	0.86	1.04	1.11	0.85	0.98
H3K9ac_histone_889	A01	6613356	6614090	promoter-TSS	promoter-TSS (BnaA01T0114100ZS)	37	BnaA01G0114100ZS	0.15	0.35	21.43	0.13	14.00	86.97	72.79	74.58	70.38	83.55	80.48	72.60	0.10	0.22	25.82	0.57	3.42	14.85	17.12	15.08	13.67	12.84	15.43	17.87
H3K9ac_histone_890	A01	6632457	6633793	exon	exon (BnaA01T0114400ZS, exon 1 of 3)	160	BnaA01G0114400ZS	0.27	0.49	26.35	18.82	42.07	152.43	157.57	150.25	149.35	131.70	171.40	147.74	0.11	0.23	25.42	18.00	6.22	35.79	40.03	37.94	40.76	42.14	44.18	42.11
H3K9ac_histone_891	A01	6636944	6637674	intron	intron (BnaA01T0114500ZS, intron 2 of 3)	1291	BnaA01G0114500ZS	0.00	0.00	20.81	2.63	26.17	61.16	52.87	32.24	22.47	22.44	54.50	44.14	0.00	0.00	24.01	1.42	18.80	32.25	27.51	6.92	2.07	1.55	9.56	19.92
H3K9ac_histone_892	A01	6638189	6638820	promoter-TSS	promoter-TSS (BnaA01T0114500ZS)	96	BnaA01G0114500ZS	0.03	0.12	22.31	2.70	20.41	68.32	57.42	56.02	43.36	34.79	67.83	65.54	0.00	0.00	24.01	1.42	18.80	32.25	27.51	6.92	2.07	1.55	9.56	19.92
H3K9ac_histone_893	A01	6651433	6652381	exon	exon (BnaA01T0114600ZS, exon 1 of 5)	367	BnaA01G0114600ZS	0.00	0.00	26.48	2.11	17.30	70.21	60.84	53.67	48.47	36.26	42.40	54.78	0.59	0.85	25.09	3.59	0.08	0.10	0.09	0.12	0.00	0.00	0.00	0.08
H3K9ac_histone_894	A01	6653853	6654487	exon	exon (BnaA01T0114700ZS, exon 1 of 4)	442	BnaA01G0114700ZS	0.81	0.89	25.61	7.42	15.23	49.98	56.66	63.85	59.32	67.44	54.87	49.35	0.43	0.68	23.46	19.67	0.13	0.07	0.16	0.00	0.14	0.07	0.05	0.05
H3K9ac_histone_895	A01	6660498	6661443	exon	exon (BnaA01T0114800ZS, exon 2 of 3)	481	BnaA01G0114800ZS	0.51	0.69	25.04	15.86	34.35	120.17	138.63	128.92	132.62	131.88	135.55	129.14	0.00	0.01	25.36	4.96	86.86	239.77	295.64	261.58	271.84	204.91	187.26	292.91
H3K9ac_histone_896	A01	6661953	6662773	promoter-TSS	promoter-TSS (BnaA01T0114900ZS)	73	BnaA01G0114900ZS	0.63	0.78	23.79	18.87	14.00	83.98	75.79	79.54	86.88	68.36	89.01	72.76	0.33	0.55	23.65	6.26	1.01	2.32	1.85	1.90	1.66	1.31	0.72	1.72
H3K9ac_histone_897	A01	6677356	6678150	exon	exon (BnaA01T0115300ZS, exon 1 of 1)	351	BnaA01G0115300ZS	0.56	0.73	26.30	16.35	29.02	137.76	140.75	152.47	142.41	146.76	162.08	139.19	0.00	0.03	25.63	9.80	1.72	2.56	5.17	3.78	6.07	4.79	3.52	3.10
H3K9ac_histone_898	A01	6689119	6689502	promoter-TSS	promoter-TSS (BnaA01T0115400ZS)	-386	BnaA01G0115400ZS	0.02	0.09	20.98	11.46	10.77	31.34	38.38	37.33	41.40	29.79	28.83	28.43	0.00	0.00	22.69	11.20	2.55	2.65	2.96	5.88	7.24	3.22	2.26	3.46
H3K9ac_histone_899	A01	6717607	6718144	exon	exon (BnaA01T0115900ZS, exon 1 of 2)	214	BnaA01G0115900ZS	0.52	0.70	25.37	20.56	11.17	70.90	72.58	63.86	70.12	59.49	76.18	65.77	0.00	0.00	26.16	2.24	9.38	21.58	17.79	14.22	8.09	7.79	6.46	11.93
H3K9ac_histone_900	A01	6726818	6727153	intron	intron (BnaA01T0116100ZS, intron 1 of 6)	435	BnaA01G0116100ZS	0.01	0.05	23.50	7.89	11.25	41.62	41.84	50.53	48.46	31.47	32.59	42.83	0.00	0.00	23.97	12.39	3.42	7.48	9.39	11.53	12.36	13.38	8.30	6.88
H3K9ac_histone_901	A01	6728561	6729748	TTS	TTS (BnaA01T0116100ZS)	353	BnaA01G0116100ZS	0.08	0.25	25.40	17.56	27.99	129.75	112.58	132.89	130.10	134.93	162.22	125.75	0.00	0.00	23.97	12.39	3.42	7.48	9.39	11.53	12.36	13.38	8.30	6.88
H3K9ac_histone_902	A01	6737025	6737792	exon	exon (BnaA01T0116300ZS, exon 1 of 1)	331	BnaA01G0116300ZS	0.06	0.20	24.21	14.12	18.15	74.07	77.83	91.07	100.02	97.10	99.39	70.51	0.01	0.04	23.94	10.17	2.24	3.48	5.40	5.99	6.60	5.70	2.34	3.89
H3K9ac_histone_903	A01	6745044	6745535	TTS	TTS (BnaA01T0116500ZS)	123	BnaA01G0116500ZS	0.06	0.20	23.97	12.56	15.99	49.11	64.95	64.36	71.13	65.69	62.06	51.63	0.40	0.64	26.54	20.07	0.74	1.93	1.84	1.52	1.72	1.53	1.56	2.41
H3K9ac_histone_904	A01	6747876	6749549	promoter-TSS	promoter-TSS (BnaA01T0116500ZS)	60	BnaA01G0116500ZS	0.00	0.02	27.11	16.43	18.14	100.91	100.56	108.61	125.27	115.95	125.76	122.14	0.40	0.64	26.54	20.07	0.74	1.93	1.84	1.52	1.72	1.53	1.56	2.41
H3K9ac_histone_905	A01	6761188	6762962	promoter-TSS	promoter-TSS (BnaA01T0116800ZS)	-429	BnaA01G0116800ZS	0.69	0.82	24.79	18.50	29.27	189.26	193.75	191.75	195.83	177.53	213.50	185.21	0.03	0.10	22.66	17.28	4.76	16.93	17.17	15.04	19.37	23.22	18.67	18.43
H3K9ac_histone_906	A01	6769203	6770342	exon	exon (BnaA01T0117100ZS, exon 1 of 3)	470	BnaA01G0117100ZS	0.01	0.05	23.26	7.96	37.97	192.19	191.55	213.36	196.62	147.72	163.89	173.94	0.00	0.02	24.37	10.01	5.57	16.60	25.96	28.30	25.65	24.60	23.38	17.65
H3K9ac_histone_907	A01	6772869	6773712	exon	exon (BnaA01T0117200ZS, exon 1 of 5)	217	BnaA01G0117200ZS	0.28	0.50	24.26	3.07	14.91	92.74	92.46	83.64	85.68	68.89	82.28	95.48	0.67	0.95	25.16	10.21	4.06	17.54	18.21	18.44	17.69	18.01	16.02	13.39
H3K9ac_histone_908	A01	6775069	6776237	intron	intron (BnaA01T0117300ZS, intron 1 of 8)	189	BnaA01G0117300ZS	0.01	0.08	24.61	11.97	15.26	129.01	138.69	147.46	157.24	139.23	147.57	127.71	0.35	0.57	24.53	1.80	0.36	0.91	0.80	1.00	0.49	0.50	0.83	0.50
H3K9ac_histone_909	A01	6776682	6777038	exon	exon (BnaA01T0117300ZS, exon 8 of 9)	1396	BnaA01G0117300ZS	0.56	0.72	24.90	7.35	11.34	17.21	20.35	24.46	23.17	25.99	12.59	25.88	0.35	0.57	24.53	1.80	0.36	0.91	0.80	1.00	0.49	0.50	0.83	0.50
H3K9ac_histone_910	A01	6796566	6797276	intron	intron (BnaA01T0117600ZS, intron 1 of 16)	267	BnaA01G0117600ZS	0.65	0.79	24.58	19.49	10.67	82.94	75.07	80.77	76.39	78.31	91.57	76.01	0.00	0.01	22.61	18.71	1.89	6.58	4.55	4.68	5.03	5.88	6.09	4.42
H3K9ac_histone_911	A01	6802016	6803453	exon	exon (BnaA01T0117800ZS, exon 1 of 12)	177	BnaA01G0117800ZS	0.16	0.38	26.25	13.90	19.76	185.94	185.90	207.33	203.79	206.19	209.87	186.44	0.59	0.86	25.58	1.99	0.07	0.10	0.10	0.07	0.11	0.02	0.07	0.12
H3K9ac_histone_912	A01	6803874	6804517	intron	intron (BnaA01T0117800ZS, intron 3 of 11)	1638	BnaA01G0117800ZS	0.16	0.38	26.22	7.89	11.37	21.65	31.34	27.06	30.19	36.02	20.68	22.12	0.59	0.86	25.58	1.99	0.07	0.10	0.10	0.07	0.11	0.02	0.07	0.12
H3K9ac_histone_913	A01	6822496	6823266	Intergenic	Intergenic	-5975	None	0.43	0.63	24.94	20.80	21.55	130.49	117.26	116.53	120.38	105.36	135.09	108.82	NA	NA	NA	NA	NA	NA	NA	NA	NA	NA	NA	NA
H3K9ac_histone_914	A01	6825027	6825665	Intergenic	Intergenic	-3510	None	0.39	0.59	24.03	4.66	13.98	25.00	37.96	31.69	23.68	37.74	31.28	29.87	NA	NA	NA	NA	NA	NA	NA	NA	NA	NA	NA	NA
H3K9ac_histone_915	A01	6828693	6829604	exon	exon (BnaA01T0118000ZS, exon 1 of 1)	292	BnaA01G0118000ZS	0.28	0.50	27.06	18.96	28.63	117.95	112.21	108.33	110.03	109.99	124.95	117.52	0.05	0.14	24.51	10.06	1.21	4.39	4.87	5.96	5.59	5.85	3.97	4.00
H3K9ac_histone_916	A01	6839888	6841310	intron	intron (BnaA01T0118100ZS, intron 1 of 4)	231	BnaA01G0118100ZS	0.71	0.83	25.09	4.21	34.10	101.93	127.12	133.21	99.00	132.37	107.81	111.93	0.15	0.30	22.65	2.05	0.73	1.75	1.60	1.94	1.31	1.31	2.38	1.80
H3K9ac_histone_917	A01	6842420	6843346	TTS	TTS (BnaA01T0118200ZS)	-2053	BnaA01G0118200ZS	0.36	0.57	25.57	6.64	15.73	31.51	41.08	37.15	36.74	47.83	26.60	33.16	0.00	0.00	21.66	17.13	2.42	13.49	13.90	13.73	14.85	16.96	15.69	12.32
H3K9ac_histone_918	A01	6849419	6851108	promoter-TSS	promoter-TSS (BnaA01T0118200ZS)	-92	BnaA01G0118200ZS	0.36	0.57	25.14	18.33	28.80	191.62	162.69	180.87	203.09	169.87	206.36	195.67	0.00	0.00	21.66	17.13	2.42	13.49	13.90	13.73	14.85	16.96	15.69	12.32
H3K9ac_histone_919	A01	6852399	6853207	TTS	TTS (BnaA01T0118300ZS)	213	BnaA01G0118300ZS	0.14	0.35	22.57	11.52	26.43	111.54	131.21	139.29	136.41	110.94	128.36	109.27	0.99	1.00	25.36	0.49	0.39	1.67	1.77	1.74	1.57	1.13	1.68	1.85
H3K9ac_histone_920	A01	6854979	6855309	Intergenic	Intergenic	2554	None	0.17	0.38	23.87	5.19	10.94	10.31	19.94	14.60	7.66	19.64	7.20	11.96	NA	NA	NA	NA	NA	NA	NA	NA	NA	NA	NA	NA
H3K9ac_histone_921	A01	6862340	6863200	exon	exon (BnaA01T0118500ZS, exon 1 of 1)	103	BnaA01G0118500ZS	0.96	0.98	22.61	19.02	14.70	35.37	39.62	41.73	38.76	54.37	43.48	41.32	1.00	1.00	24.10	20.60	0.00	0.00	0.00	0.00	0.00	0.00	0.00	0.00
H3K9ac_histone_922	A01	6902871	6903572	exon	exon (BnaA01T0119100ZS, exon 1 of 11)	187	BnaA01G0119100ZS	0.61	0.76	23.85	4.59	12.41	106.23	101.35	107.65	99.22	99.06	111.83	104.02	0.38	0.62	25.27	23.19	0.94	6.60	5.66	5.26	5.94	5.85	5.23	6.28
H3K9ac_histone_923	A01	6905922	6906321	TTS	TTS (BnaA01T0119100ZS)	267	BnaA01G0119100ZS	0.47	0.66	22.74	22.46	7.67	41.23	34.43	29.92	36.99	35.38	39.94	34.42	0.38	0.62	25.27	23.19	0.94	6.60	5.66	5.26	5.94	5.85	5.23	6.28
H3K9ac_histone_924	A01	6909404	6910012	intron	intron (BnaA01T0119300ZS, intron 1 of 5)	105	BnaA01G0119300ZS	0.15	0.36	26.65	22.79	11.41	85.72	80.86	81.25	73.57	75.21	86.64	85.00	0.00	0.02	21.74	11.75	1.35	2.28	3.33	4.08	4.69	3.23	2.45	3.41
H3K9ac_histone_925	A01	6916842	6917190	TTS	TTS (BnaA01T0119500ZS)	1830	BnaA01G0119500ZS	0.14	0.34	24.61	0.34	7.48	21.76	21.68	18.04	17.87	19.77	14.13	22.49	0.01	0.04	26.98	1.38	4.19	14.12	15.03	10.30	11.10	9.51	8.61	10.79
H3K9ac_histone_926	A01	6918262	6918882	TTS	TTS (BnaA01T0119400ZS)	274	BnaA01G0119400ZS	0.43	0.63	24.50	17.66	14.06	81.40	92.71	84.02	78.89	72.33	90.70	83.12	0.02	0.08	26.41	9.49	0.25	0.42	0.39	0.67	0.63	0.46	0.36	0.34
H3K9ac_histone_927	A01	6919867	6920427	intron	intron (BnaA01T0119600ZS, intron 1 of 1)	167	BnaA01G0119600ZS	0.32	0.54	23.45	4.18	11.33	50.85	55.80	45.35	48.77	47.12	36.99	52.88	0.00	0.00	21.98	12.71	8.55	3.36	7.52	17.28	17.00	15.58	6.11	4.92
H3K9ac_histone_928	A01	6924572	6925165	intron	intron (BnaA01T0119700ZS, intron 1 of 16)	175	BnaA01G0119700ZS	0.13	0.33	22.88	2.16	14.59	49.40	59.84	49.67	43.82	58.90	64.53	52.67	0.69	0.96	23.91	4.65	0.28	0.77	0.85	0.73	0.50	0.35	0.39	0.70
H3K9ac_histone_929	A01	6932131	6932646	Intergenic	Intergenic	-1248	None	0.32	0.53	22.87	14.79	7.77	39.23	40.87	44.16	47.79	49.14	45.69	42.88	NA	NA	NA	NA	NA	NA	NA	NA	NA	NA	NA	NA
H3K9ac_histone_930	A01	6943556	6944093	intron	intron (BnaA01T0119900ZS, intron 1 of 6)	195	BnaA01G0119900ZS	0.01	0.05	23.17	22.95	13.49	72.66	60.61	59.91	50.88	58.80	71.42	66.40	0.63	0.91	23.70	22.47	0.35	1.34	0.94	0.93	0.90	1.05	1.05	1.29
H3K9ac_histone_931	A01	6967521	6968033	Intergenic	Intergenic	-8597	None	0.01	0.04	23.38	18.49	14.02	38.53	18.67	21.00	25.85	43.56	28.63	27.83	NA	NA	NA	NA	NA	NA	NA	NA	NA	NA	NA	NA
H3K9ac_histone_932	A01	6975842	6976814	promoter-TSS	promoter-TSS (BnaA01T0120300ZS)	-46	BnaA01G0120300ZS	0.08	0.24	25.34	16.62	37.52	96.20	88.49	91.99	112.58	101.92	139.41	87.06	0.00	0.01	22.85	19.18	6.28	12.73	6.28	3.13	6.87	13.71	10.30	8.68
H3K9ac_histone_933	A01	6977095	6977481	TTS	TTS (BnaA01T0120300ZS)	111	BnaA01G0120300ZS	0.01	0.08	25.58	16.83	15.25	36.05	27.91	29.29	37.11	38.64	49.85	29.60	0.00	0.01	22.85	19.18	6.28	12.73	6.28	3.13	6.87	13.71	10.30	8.68
H3K9ac_histone_934	A01	6977923	6978515	exon	exon (BnaA01T0120400ZS, exon 2 of 8)	1042	BnaA01G0120400ZS	0.20	0.41	25.26	20.48	13.08	46.31	29.52	28.04	47.42	35.76	45.81	48.12	0.00	0.00	23.74	19.86	11.74	28.17	8.23	9.14	15.84	21.19	27.49	22.63
H3K9ac_histone_935	A01	6986246	6986648	exon	exon (BnaA01T0120500ZS, exon 3 of 4)	878	BnaA01G0120500ZS	0.00	0.03	24.59	3.64	10.24	29.16	36.26	26.43	22.35	15.43	20.00	25.39	0.01	0.03	26.33	7.74	144.03	282.14	448.07	447.62	361.26	380.74	282.92	202.49
H3K9ac_histone_936	A01	6988404	6989179	Intergenic	Intergenic	-1466	None	0.00	0.00	23.72	3.98	21.37	37.70	59.08	30.57	19.79	16.96	18.24	38.35	NA	NA	NA	NA	NA	NA	NA	NA	NA	NA	NA	NA
H3K9ac_histone_937	A01	6989958	6990810	Intergenic	Intergenic	-2279	None	0.00	0.00	22.91	4.78	22.11	59.66	84.56	55.40	52.78	38.94	42.75	66.05	NA	NA	NA	NA	NA	NA	NA	NA	NA	NA	NA	NA
H3K9ac_histone_938	A01	6998564	6998877	promoter-TSS	promoter-TSS (BnaA01T0120800ZS)	-6	BnaA01G0120800ZS	0.67	0.80	25.26	20.99	5.49	42.90	42.60	41.67	39.18	40.11	38.57	39.39	0.12	0.25	21.20	14.43	2.06	4.15	5.82	5.39	7.12	5.74	4.92	4.24
H3K9ac_histone_939	A01	7002621	7003398	promoter-TSS	promoter-TSS (BnaA01T0121000ZS)	-326	BnaA01G0121000ZS	0.76	0.86	23.70	19.95	16.33	84.46	103.02	88.80	94.12	93.40	112.17	87.86	0.20	0.38	25.00	19.05	9.32	23.74	24.84	31.05	24.65	29.21	35.28	31.09
H3K9ac_histone_940	A01	7063133	7063395	exon	exon (BnaA01T0121600ZS, exon 8 of 9)	2287	BnaA01G0121600ZS	0.36	0.57	26.55	7.92	5.17	11.51	17.91	16.53	15.37	14.63	12.12	10.56	1.00	1.00	24.10	20.60	0.00	0.00	0.00	0.00	0.00	0.00	0.00	0.00
H3K9ac_histone_941	A01	7065050	7065360	exon	exon (BnaA01T0121600ZS, exon 2 of 9)	346	BnaA01G0121600ZS	0.27	0.49	24.54	20.66	9.49	22.38	15.50	13.66	15.74	26.52	17.00	19.46	1.00	1.00	24.10	20.60	0.00	0.00	0.00	0.00	0.00	0.00	0.00	0.00
H3K9ac_histone_942	A01	7069413	7069742	TTS	TTS (BnaA01T0121700ZS)	3815	BnaA01G0121700ZS	0.05	0.19	24.53	11.74	5.79	18.61	19.80	26.87	22.20	27.39	19.43	17.59	0.18	0.35	23.46	19.11	0.28	0.53	0.27	0.26	0.45	0.38	0.34	0.25
H3K9ac_histone_943	A01	7070022	7070473	TTS	TTS (BnaA01T0121700ZS)	3145	BnaA01G0121700ZS	0.01	0.06	26.03	10.30	9.32	21.17	17.18	32.62	28.72	29.05	25.95	16.41	0.18	0.35	23.46	19.11	0.28	0.53	0.27	0.26	0.45	0.38	0.34	0.25
H3K9ac_histone_944	A01	7071462	7071751	intron	intron (BnaA01T0121700ZS, intron 6 of 6)	1786	BnaA01G0121700ZS	0.61	0.76	25.92	12.30	9.20	16.66	22.41	26.77	17.14	29.65	25.55	22.77	0.18	0.35	23.46	19.11	0.28	0.53	0.27	0.26	0.45	0.38	0.34	0.25
H3K9ac_histone_945	A01	7073271	7073612	promoter-TSS	promoter-TSS (BnaA01T0121700ZS)	-49	BnaA01G0121700ZS	0.48	0.66	22.81	6.07	7.38	25.42	23.82	25.56	26.84	23.02	21.39	31.83	0.18	0.35	23.46	19.11	0.28	0.53	0.27	0.26	0.45	0.38	0.34	0.25
H3K9ac_histone_946	A01	7082739	7083886	Intergenic	Intergenic	-7876	None	0.71	0.83	24.74	15.83	68.02	212.31	236.27	221.03	230.08	185.59	262.24	194.11	NA	NA	NA	NA	NA	NA	NA	NA	NA	NA	NA	NA
H3K9ac_histone_947	A01	7091345	7092209	intron	intron (BnaA01T0121800ZS.1, intron 1 of 12)	589	BnaA01G0121800ZS	0.17	0.38	25.18	9.03	14.41	76.31	72.43	78.78	82.34	73.65	66.07	77.70	0.09	0.19	24.49	9.97	1.02	2.94	2.01	2.61	2.25	2.16	1.78	1.48
H3K9ac_histone_948	A01	7097440	7098068	promoter-TSS	promoter-TSS (BnaA01T0121900ZS)	81	BnaA01G0121900ZS	0.24	0.46	25.11	18.36	9.63	81.55	73.10	79.53	83.07	80.54	94.15	81.81	0.17	0.33	26.72	24.68	1.32	6.44	4.93	3.87	4.48	4.25	4.33	6.01
H3K9ac_histone_949	A01	7100104	7101235	intron	intron (BnaA01T0122000ZS, intron 1 of 3)	266	BnaA01G0122000ZS	0.28	0.50	22.08	13.25	14.66	125.11	127.57	129.86	135.80	120.16	121.83	128.11	0.00	0.01	21.11	14.58	2.85	8.76	10.28	10.78	13.63	13.18	10.49	8.78
H3K9ac_histone_950	A01	7108160	7109137	Intergenic	Intergenic	-3987	None	0.65	0.79	24.49	8.24	25.92	59.91	71.49	80.73	63.88	99.59	57.96	71.06	NA	NA	NA	NA	NA	NA	NA	NA	NA	NA	NA	NA
H3K9ac_histone_951	A01	7109958	7110316	Intergenic	Intergenic	-5476	None	0.63	0.78	23.47	19.22	6.78	26.34	30.03	28.41	29.20	33.87	23.94	25.38	NA	NA	NA	NA	NA	NA	NA	NA	NA	NA	NA	NA
H3K9ac_histone_952	A01	7111791	7112122	Intergenic	Intergenic	5639	None	0.17	0.38	26.08	7.56	6.62	7.96	10.96	15.23	12.16	14.14	10.99	10.40	NA	NA	NA	NA	NA	NA	NA	NA	NA	NA	NA	NA
H3K9ac_histone_953	A01	7112196	7112981	Intergenic	Intergenic	5007	None	0.52	0.69	24.49	6.14	19.36	39.48	37.61	42.28	43.62	56.76	33.44	39.28	NA	NA	NA	NA	NA	NA	NA	NA	NA	NA	NA	NA
H3K9ac_histone_954	A01	7114714	7115511	Intergenic	Intergenic	2483	None	0.19	0.41	24.63	0.81	9.96	63.11	62.28	59.76	51.73	60.43	54.34	62.98	NA	NA	NA	NA	NA	NA	NA	NA	NA	NA	NA	NA
H3K9ac_histone_955	A01	7117031	7118044	promoter-TSS	promoter-TSS (BnaA01T0122300ZS)	58	BnaA01G0122300ZS	0.33	0.55	24.56	15.89	33.80	131.56	136.43	141.80	145.08	126.58	152.93	122.67	0.00	0.00	24.49	22.45	11.94	45.50	44.24	26.53	30.12	32.85	43.27	36.99
H3K9ac_histone_956	A01	7118689	7119357	Intergenic	Intergenic	-1428	None	0.04	0.16	22.82	0.96	14.19	45.34	28.88	25.42	29.51	23.00	36.02	37.82	NA	NA	NA	NA	NA	NA	NA	NA	NA	NA	NA	NA
H3K9ac_histone_957	A01	7121208	7121545	TTS	TTS (BnaA01T0122400ZS)	-3781	BnaA01G0122400ZS	0.39	0.59	25.85	13.29	5.70	17.65	21.31	19.17	19.97	22.24	19.75	17.09	0.00	0.02	25.63	17.49	11.16	17.85	13.68	15.19	18.34	27.42	28.54	17.77
H3K9ac_histone_958	A01	7122604	7123008	exon	exon (BnaA01T0122400ZS, exon 9 of 10)	3174	BnaA01G0122400ZS	0.00	0.00	26.51	3.12	9.61	33.05	35.60	30.31	25.08	20.69	19.59	28.43	0.00	0.02	25.63	17.49	11.16	17.85	13.68	15.19	18.34	27.42	28.54	17.77
H3K9ac_histone_959	A01	7124841	7125830	TTS	TTS (BnaA01T0122500ZS)	645	BnaA01G0122500ZS	0.00	0.02	24.69	17.31	24.18	69.84	36.97	47.59	70.31	80.62	67.70	69.51	0.24	0.43	21.92	13.90	0.07	0.00	0.00	0.06	0.08	0.00	0.07	0.00
H3K9ac_histone_960	A01	7126833	7127443	intron	intron (BnaA01T0122500ZS, intron 1 of 2)	451	BnaA01G0122500ZS	0.63	0.78	23.11	2.21	8.93	33.66	25.59	33.45	22.33	31.43	25.10	36.84	0.24	0.43	21.92	13.90	0.07	0.00	0.00	0.06	0.08	0.00	0.07	0.00
H3K9ac_histone_961	A01	7128116	7128632	promoter-TSS	promoter-TSS (BnaA01T0122500ZS)	-785	BnaA01G0122500ZS	0.18	0.40	25.45	4.70	10.71	33.87	43.67	33.48	34.31	36.99	28.04	38.30	0.24	0.43	21.92	13.90	0.07	0.00	0.00	0.06	0.08	0.00	0.07	0.00
H3K9ac_histone_962	A01	7139347	7140544	intron	intron (BnaA01T0122600ZS, intron 1 of 2)	383	BnaA01G0122600ZS	0.14	0.35	26.91	21.33	24.07	148.27	130.35	129.36	135.63	125.65	134.08	147.68	0.07	0.16	22.73	5.08	29.61	166.55	203.46	189.62	181.35	167.01	191.49	201.40
H3K9ac_histone_963	A01	7146377	7146648	exon	exon (BnaA01T0122700ZS, exon 2 of 2)	959	BnaA01G0122700ZS	0.63	0.78	22.23	0.69	5.71	27.84	25.06	24.47	22.05	22.53	25.76	20.67	0.24	0.43	23.97	14.63	23.98	79.14	100.47	99.86	102.92	92.40	105.33	100.31
H3K9ac_histone_964	A01	7147011	7147574	exon	exon (BnaA01T0122700ZS, exon 1 of 2)	179	BnaA01G0122700ZS	0.20	0.41	25.79	16.06	24.94	73.53	76.22	83.94	85.66	81.15	103.52	77.77	0.24	0.43	23.97	14.63	23.98	79.14	100.47	99.86	102.92	92.40	105.33	100.31
H3K9ac_histone_965	A01	7150693	7151857	exon	exon (BnaA01T0122900ZS, exon 2 of 9)	242	BnaA01G0122900ZS	0.00	0.00	27.22	25.78	40.14	163.01	157.61	117.67	105.30	95.51	131.01	144.30	0.01	0.05	21.92	8.46	12.89	29.98	44.49	43.84	38.66	30.34	29.38	38.24
H3K9ac_histone_966	A01	7152501	7154491	intron	intron (BnaA01T0123000ZS, intron 1 of 4)	586	BnaA01G0123000ZS	0.00	0.01	26.06	24.22	53.21	167.54	140.56	101.74	113.52	68.87	134.02	155.34	0.00	0.00	24.26	1.41	8.86	16.90	11.31	5.52	1.93	1.67	3.08	12.31
H3K9ac_histone_967	A01	7156908	7158150	exon	exon (BnaA01T0123100ZS, exon 1 of 4)	511	BnaA01G0123100ZS	0.01	0.05	24.81	1.08	38.82	160.54	155.45	125.71	123.08	92.56	119.07	155.79	0.02	0.08	24.89	5.32	2.94	8.85	8.01	8.36	7.44	4.88	4.27	6.44
H3K9ac_histone_968	A01	7164692	7166053	intron	intron (BnaA01T0123200ZS, intron 2 of 3)	6725	BnaA01G0123200ZS	0.22	0.44	26.07	4.20	14.79	79.28	73.38	67.65	76.16	65.86	58.08	70.91	0.24	0.43	22.35	21.15	0.21	1.02	0.98	0.79	1.01	0.81	1.00	0.73
H3K9ac_histone_969	A01	7169222	7169626	intron	intron (BnaA01T0123200ZS, intron 2 of 3)	2673	BnaA01G0123200ZS	0.66	0.80	23.60	1.23	6.68	39.98	39.57	35.48	43.32	32.61	42.79	41.27	0.24	0.43	22.35	21.15	0.21	1.02	0.98	0.79	1.01	0.81	1.00	0.73
H3K9ac_histone_970	A01	7171441	7172251	exon	exon (BnaA01T0123200ZS, exon 1 of 4)	251	BnaA01G0123200ZS	0.61	0.76	26.15	21.66	14.46	114.48	104.05	112.41	111.21	95.17	108.62	115.46	0.24	0.43	22.35	21.15	0.21	1.02	0.98	0.79	1.01	0.81	1.00	0.73
H3K9ac_histone_971	A01	7175869	7177211	Intergenic	Intergenic	-3287	None	0.25	0.47	24.51	15.77	28.63	143.17	162.72	157.92	162.77	150.73	185.93	138.61	NA	NA	NA	NA	NA	NA	NA	NA	NA	NA	NA	NA
H3K9ac_histone_972	A01	7179003	7180084	promoter-TSS	promoter-TSS (BnaA01T0123300ZS)	-284	BnaA01G0123300ZS	0.12	0.31	26.99	25.26	15.05	115.78	112.61	98.58	103.75	94.05	104.66	109.97	0.02	0.09	26.34	11.92	5.31	15.65	18.19	20.92	24.20	23.03	19.43	13.76
H3K9ac_histone_973	A01	7183357	7183668	exon	exon (BnaA01T0123400ZS, exon 1 of 11)	209	BnaA01G0123400ZS	0.94	0.97	22.94	9.75	4.17	15.00	16.43	13.94	16.70	15.96	16.92	18.30	0.28	0.49	23.44	11.40	1.69	5.34	5.77	7.34	6.43	5.54	6.69	4.94
H3K9ac_histone_974	A01	7189557	7190179	promoter-TSS	promoter-TSS (BnaA01T0123500ZS)	73	BnaA01G0123500ZS	0.46	0.65	25.22	20.45	10.15	77.29	70.54	64.70	73.42	65.72	72.19	68.95	0.01	0.05	26.80	1.27	0.87	3.65	4.03	3.39	3.18	2.56	2.91	3.38
H3K9ac_histone_975	A01	7194462	7196023	promoter-TSS	promoter-TSS (BnaA01T0123800ZS)	-126	BnaA01G0123800ZS	0.16	0.37	25.84	16.50	45.41	203.29	208.71	215.92	211.76	198.60	246.10	204.89	0.02	0.07	23.76	15.94	17.31	33.91	34.59	37.01	48.16	53.02	55.14	41.59
H3K9ac_histone_976	A01	7196538	7196980	promoter-TSS	promoter-TSS (BnaA01T0124000ZS)	-297	BnaA01G0124000ZS	0.24	0.46	25.36	2.43	10.50	24.05	33.25	26.68	23.12	26.51	25.81	30.65	0.85	1.00	22.07	13.14	2.33	7.83	4.91	6.45	9.03	5.48	5.08	6.12
H3K9ac_histone_977	A01	7219277	7219843	TTS	TTS (BnaA01T0124800ZS)	274	BnaA01G0124800ZS	0.92	0.96	25.45	17.36	17.43	60.20	62.06	66.20	57.59	49.93	71.14	58.67	0.00	0.02	25.97	6.63	3.78	6.82	11.30	9.74	8.22	8.02	4.05	4.35
H3K9ac_histone_978	A01	7222709	7223394	exon	exon (BnaA01T0124800ZS, exon 2 of 11)	2381	BnaA01G0124800ZS	0.36	0.57	23.99	8.30	9.83	28.89	35.86	39.88	33.60	36.37	28.69	36.36	0.00	0.02	25.97	6.63	3.78	6.82	11.30	9.74	8.22	8.02	4.05	4.35
H3K9ac_histone_979	A01	7239161	7240987	exon	exon (BnaA01T0124900ZS, exon 1 of 1)	923	BnaA01G0124900ZS	0.20	0.42	24.64	16.18	63.27	261.16	236.24	249.77	266.04	245.77	267.92	225.64	0.01	0.04	25.30	2.39	1.62	4.35	4.03	2.47	2.57	2.40	1.84	3.29
H3K9ac_histone_980	A01	7250076	7251258	promoter-TSS	promoter-TSS (BnaA01T0125000ZS)	-850	BnaA01G0125000ZS	0.07	0.23	25.98	4.87	22.72	108.14	96.91	109.54	105.38	77.61	94.86	82.56	0.00	0.02	24.13	13.42	3.01	2.05	1.85	6.85	5.50	6.03	6.15	2.13
H3K9ac_histone_981	A01	7254298	7255139	exon	exon (BnaA01T0125100ZS, exon 1 of 1)	335	BnaA01G0125100ZS	0.10	0.28	22.23	13.96	14.06	53.58	49.45	55.46	69.44	48.56	54.57	54.88	0.37	0.60	21.09	16.60	3.43	13.79	11.66	11.77	15.08	15.28	10.44	13.44
H3K9ac_histone_982	A01	7280790	7281054	Intergenic	Intergenic	-1300	None	0.02	0.10	22.17	1.36	8.85	18.14	13.64	8.75	5.69	10.87	11.28	12.63	NA	NA	NA	NA	NA	NA	NA	NA	NA	NA	NA	NA
H3K9ac_histone_983	A01	7293961	7295042	intron	intron (BnaA01T0125500ZS, intron 1 of 9)	505	BnaA01G0125500ZS	0.37	0.58	23.06	9.12	16.06	99.57	100.42	99.94	112.09	96.44	89.03	106.90	0.18	0.35	24.10	12.88	3.65	9.19	15.07	13.98	13.76	16.36	14.00	11.08
H3K9ac_histone_984	A01	7310517	7311460	exon	exon (BnaA01T0125700ZS, exon 1 of 1)	316	BnaA01G0125700ZS	0.38	0.59	26.03	16.97	21.35	62.77	65.47	70.05	61.86	63.12	85.20	65.40	0.00	0.00	23.81	9.98	37.54	9.51	35.64	77.51	73.88	28.93	20.73	16.06
H3K9ac_histone_985	A01	7323425	7324295	promoter-TSS	promoter-TSS (BnaA01T0125800ZS)	-218	BnaA01G0125800ZS	0.40	0.60	25.71	17.21	24.86	112.40	101.66	105.52	112.76	100.03	119.52	98.51	0.45	0.69	23.88	21.65	1.04	5.80	5.19	4.39	6.16	5.00	5.80	5.80
H3K9ac_histone_986	A01	7324570	7324898	intron	intron (BnaA01T0125800ZS, intron 1 of 1)	656	BnaA01G0125800ZS	0.57	0.73	25.57	9.06	6.85	21.01	17.22	19.57	25.61	17.95	19.67	21.69	0.45	0.69	23.88	21.65	1.04	5.80	5.19	4.39	6.16	5.00	5.80	5.80
H3K9ac_histone_987	A01	7333162	7334519	intron	intron (BnaA01T0126000ZS, intron 1 of 1)	251	BnaA01G0126000ZS	0.28	0.50	24.19	16.58	37.46	298.33	274.96	295.36	313.73	288.91	331.94	273.01	0.00	0.01	25.57	4.25	2.26	4.68	3.29	3.13	2.41	0.78	0.97	2.72
H3K9ac_histone_988	A01	7337991	7338443	intron	intron (BnaA01T0126100ZS, intron 4 of 7)	3080	BnaA01G0126100ZS	0.90	0.95	23.62	5.47	12.53	29.95	39.89	36.85	30.48	43.92	32.33	36.78	0.04	0.12	23.89	13.09	0.19	0.10	0.23	0.18	0.20	0.45	0.12	0.16
H3K9ac_histone_989	A01	7340595	7341002	exon	exon (BnaA01T0126100ZS, exon 7 of 8)	5661	BnaA01G0126100ZS	0.14	0.35	25.50	13.07	5.58	14.25	17.28	14.36	23.50	22.28	17.28	17.22	0.04	0.12	23.89	13.09	0.19	0.10	0.23	0.18	0.20	0.45	0.12	0.16
H3K9ac_histone_990	A01	7358879	7360278	promoter-TSS	promoter-TSS (BnaA01T0126300ZS)	-152	BnaA01G0126300ZS	0.00	0.01	25.14	16.85	42.28	80.34	56.51	79.80	100.75	115.68	141.60	88.04	0.00	0.01	22.20	1.69	3.03	10.04	8.03	6.26	5.68	5.90	8.77	8.65
H3K9ac_histone_991	A01	7375799	7376425	intron	intron (BnaA01T0126500ZS, intron 1 of 2)	567	BnaA01G0126500ZS	0.23	0.45	22.70	19.50	11.92	43.00	35.26	40.68	45.14	41.08	49.44	39.96	0.00	0.00	24.13	17.39	5.18	3.84	2.40	4.33	3.84	10.99	9.51	3.32
H3K9ac_histone_992	A01	7377237	7378422	exon	exon (BnaA01T0126600ZS, exon 1 of 1)	143	BnaA01G0126600ZS	0.27	0.49	24.65	16.60	38.90	176.31	151.47	166.07	183.11	170.05	201.66	161.06	0.36	0.58	24.35	1.90	0.75	3.06	3.30	2.60	2.29	2.93	2.40	2.55
H3K9ac_histone_993	A01	7380774	7381281	promoter-TSS	promoter-TSS (BnaA01T0126700ZS)	-4	BnaA01G0126700ZS	0.01	0.07	26.41	21.15	13.95	45.06	42.14	39.64	37.58	40.64	54.80	52.89	0.03	0.10	26.59	16.27	0.58	0.68	0.86	0.88	1.12	1.10	1.66	0.99
H3K9ac_histone_994	A01	7391239	7391937	promoter-TSS	promoter-TSS (BnaA01T0126800ZS)	-374	BnaA01G0126800ZS	0.15	0.36	26.52	4.36	11.87	53.70	56.13	49.59	54.56	46.61	48.42	41.96	0.15	0.30	23.59	1.44	0.39	0.96	0.64	0.62	0.46	0.52	0.60	0.61
H3K9ac_histone_995	A01	7416828	7417274	exon	exon (BnaA01T0127100ZS, exon 1 of 4)	286	BnaA01G0127100ZS	0.80	0.89	24.44	12.55	9.83	44.35	47.01	53.18	41.38	40.31	50.95	40.60	0.18	0.34	23.47	13.97	1.15	2.63	3.97	2.94	4.69	3.90	3.55	2.46
H3K9ac_histone_996	A01	7418126	7419314	exon	exon (BnaA01T0127200ZS, exon 1 of 21)	274	BnaA01G0127200ZS	0.14	0.35	25.31	24.86	12.90	89.34	71.26	70.17	80.60	66.02	67.41	79.80	0.04	0.12	26.46	2.08	0.24	0.61	0.69	0.53	0.38	0.33	0.43	0.40
H3K9ac_histone_997	A01	7421399	7421672	intron	intron (BnaA01T0127200ZS, intron 6 of 20)	3089	BnaA01G0127200ZS	0.30	0.51	23.30	3.83	6.86	21.96	28.60	19.94	21.70	16.75	19.70	23.31	0.04	0.12	26.46	2.08	0.24	0.61	0.69	0.53	0.38	0.33	0.43	0.40
H3K9ac_histone_998	A01	7425006	7425348	TTS	TTS (BnaA01T0127200ZS)	1246	BnaA01G0127200ZS	0.72	0.84	23.99	22.89	5.42	19.50	22.35	17.84	16.22	25.18	17.38	21.17	0.04	0.12	26.46	2.08	0.24	0.61	0.69	0.53	0.38	0.33	0.43	0.40
H3K9ac_histone_999	A01	7427871	7429335	intron	intron (BnaA01T0127400ZS, intron 2 of 3)	452	BnaA01G0127400ZS	0.13	0.33	25.59	18.20	63.61	213.36	190.04	184.18	212.41	203.61	277.43	199.32	0.06	0.14	25.45	23.70	10.81	59.74	59.62	48.14	47.90	54.32	50.83	62.24
H3K9ac_histone_1000	A01	7432857	7433240	promoter-TSS	promoter-TSS (BnaA01T0127600ZS)	13	BnaA01G0127600ZS	0.08	0.24	24.04	21.32	8.42	23.13	21.08	17.00	16.57	17.39	29.46	18.98	0.04	0.12	24.95	12.96	1.99	5.88	3.72	5.99	7.72	6.37	6.66	4.90
H3K9ac_histone_1001	A01	7435904	7437545	exon	exon (BnaA01T0127700ZS, exon 5 of 7)	3611	BnaA01G0127700ZS	0.00	0.01	25.04	18.55	38.42	145.00	104.20	117.13	140.91	151.39	176.28	143.86	0.00	0.00	23.35	19.24	1.14	2.02	0.77	1.17	1.59	2.31	3.14	1.97
H3K9ac_histone_1002	A01	7440312	7440756	promoter-TSS	promoter-TSS (BnaA01T0127700ZS)	-199	BnaA01G0127700ZS	0.42	0.62	25.92	6.47	12.39	22.60	20.15	23.20	25.58	31.29	15.05	21.19	0.00	0.00	23.35	19.24	1.14	2.02	0.77	1.17	1.59	2.31	3.14	1.97
H3K9ac_histone_1003	A01	7441700	7442283	Intergenic	Intergenic	-1656	None	0.51	0.69	25.53	17.52	22.13	67.55	68.91	63.12	70.06	77.15	88.93	64.40	NA	NA	NA	NA	NA	NA	NA	NA	NA	NA	NA	NA
H3K9ac_histone_1004	A01	7442974	7443555	Intergenic	Intergenic	-2929	None	0.63	0.78	23.53	11.90	5.01	37.46	39.49	37.09	46.62	37.28	38.11	39.43	NA	NA	NA	NA	NA	NA	NA	NA	NA	NA	NA	NA
H3K9ac_histone_1005	A01	7444265	7444646	Intergenic	Intergenic	-4120	None	0.26	0.48	25.38	3.43	7.72	35.82	38.76	38.20	34.83	30.13	32.52	35.47	NA	NA	NA	NA	NA	NA	NA	NA	NA	NA	NA	NA
H3K9ac_histone_1006	A01	7445893	7446496	Intergenic	Intergenic	-5859	None	0.04	0.16	26.54	6.45	11.14	39.76	39.10	47.56	50.08	37.62	32.36	39.72	NA	NA	NA	NA	NA	NA	NA	NA	NA	NA	NA	NA
H3K9ac_histone_1007	A01	7449005	7449732	Intergenic	Intergenic	-9033	None	0.02	0.10	26.64	23.32	14.48	83.75	75.45	59.27	62.20	67.31	68.01	76.05	NA	NA	NA	NA	NA	NA	NA	NA	NA	NA	NA	NA
H3K9ac_histone_1008	A01	7459880	7461370	promoter-TSS	promoter-TSS (BnaA01T0127800ZS)	-569	BnaA01G0127800ZS	0.01	0.08	24.82	7.31	34.63	172.63	199.01	191.68	202.57	151.03	162.12	160.51	0.00	0.00	24.82	11.32	5.79	9.05	7.53	14.83	18.43	12.74	9.20	10.89
H3K9ac_histone_1009	A01	7461823	7462968	exon	exon (BnaA01T0127800ZS, exon 3 of 7)	1201	BnaA01G0127800ZS	0.01	0.04	25.19	10.75	26.53	172.34	170.36	212.31	212.60	183.73	190.31	170.16	0.00	0.00	24.82	11.32	5.79	9.05	7.53	14.83	18.43	12.74	9.20	10.89
H3K9ac_histone_1010	A01	7469145	7470235	promoter-TSS	promoter-TSS (BnaA01T0127900ZS)	-215	BnaA01G0127900ZS	0.06	0.21	25.57	5.20	18.21	113.94	137.47	121.65	119.00	105.54	100.78	107.57	0.37	0.60	25.23	5.81	1.27	2.77	3.93	3.09	4.00	3.21	2.36	3.83
H3K9ac_histone_1011	A01	7470588	7471150	TTS	TTS (BnaA01T0128000ZS)	964	BnaA01G0128000ZS	0.12	0.31	24.99	7.85	9.34	23.46	30.25	35.36	30.38	35.45	21.34	28.06	0.08	0.18	24.91	8.30	0.10	0.04	0.09	0.11	0.15	0.00	0.00	0.04
H3K9ac_histone_1012	A01	7483413	7483656	promoter-TSS	promoter-TSS (BnaA01T0128300ZS)	90	BnaA01G0128300ZS	0.00	0.01	24.89	2.77	7.60	13.20	20.61	11.37	6.12	7.37	7.72	12.48	0.00	0.00	23.45	5.53	0.51	0.43	0.94	0.81	0.28	0.23	0.13	0.40
H3K9ac_histone_1013	A01	7517772	7518310	intron	intron (BnaA01T0128600ZS, intron 1 of 1)	2231	BnaA01G0128600ZS	0.04	0.16	21.07	13.20	10.36	56.38	54.26	66.77	63.53	61.24	53.87	53.86	0.10	0.22	23.78	0.58	0.04	0.02	0.02	0.00	0.00	0.06	0.00	0.00
H3K9ac_histone_1014	A01	7529251	7530749	exon	exon (BnaA01T0128700ZS, exon 1 of 1)	762	BnaA01G0128700ZS	0.00	0.02	24.49	14.68	68.17	140.81	117.58	172.46	231.51	193.74	201.62	139.41	0.00	0.00	23.72	12.88	2.15	1.46	1.61	3.95	5.62	4.73	2.36	1.72
H3K9ac_histone_1015	A01	7541251	7541674	TTS	TTS (BnaA01T0129000ZS)	1920	BnaA01G0129000ZS	0.07	0.22	24.30	22.73	8.22	31.09	22.47	21.74	19.87	26.03	18.52	24.06	0.01	0.04	22.15	17.43	1.24	3.75	3.24	2.80	4.14	5.15	4.26	3.42
H3K9ac_histone_1016	A01	7563893	7564382	exon	exon (BnaA01T0129200ZS, exon 1 of 1)	204	BnaA01G0129200ZS	0.02	0.12	26.79	11.94	10.03	48.71	44.42	52.72	58.20	52.20	48.76	40.29	0.07	0.16	22.42	11.96	0.20	0.08	0.06	0.36	0.12	0.19	0.05	0.00
H3K9ac_histone_1017	A01	7571967	7572209	promoter-TSS	promoter-TSS (BnaA01T0129300ZS)	-914	BnaA01G0129300ZS	0.62	0.77	26.27	7.94	4.73	16.44	18.10	24.20	20.02	21.81	18.91	20.10	1.00	1.00	24.10	20.60	0.00	0.00	0.00	0.00	0.00	0.00	0.00	0.00
H3K9ac_histone_1018	A01	7579310	7579542	intron	intron (BnaA01T0129400ZS, intron 2 of 2)	426	BnaA01G0129400ZS	0.14	0.34	23.21	0.23	6.06	18.08	15.63	13.25	12.21	14.66	16.59	18.97	0.04	0.12	23.75	12.56	0.08	0.11	0.00	0.00	0.00	0.00	0.00	0.11
H3K9ac_histone_1019	A01	7584120	7584836	exon	exon (BnaA01T0129500ZS, exon 1 of 4)	235	BnaA01G0129500ZS	0.90	0.95	23.73	18.40	12.82	46.68	46.55	45.04	45.21	39.53	41.90	47.55	0.03	0.11	26.18	3.23	2.94	6.78	6.26	4.09	6.10	2.57	2.19	4.62
H3K9ac_histone_1020	A01	7599254	7600098	exon	exon (BnaA01T0129800ZS, exon 2 of 16)	389	BnaA01G0129800ZS	0.05	0.18	23.01	11.44	18.35	101.40	111.89	119.75	117.75	113.33	129.49	102.22	0.43	0.67	23.51	11.07	4.86	53.49	53.35	55.56	52.70	54.41	49.41	49.78
H3K9ac_histone_1021	A01	7607424	7607720	Intergenic	Intergenic	-7507	None	0.56	0.72	24.73	16.80	8.28	40.57	45.92	42.79	42.84	43.80	51.79	38.67	NA	NA	NA	NA	NA	NA	NA	NA	NA	NA	NA	NA
H3K9ac_histone_1022	A01	7608050	7608332	Intergenic	Intergenic	-8126	None	0.40	0.60	24.10	7.60	7.03	16.52	10.51	12.43	20.04	7.66	8.07	13.64	NA	NA	NA	NA	NA	NA	NA	NA	NA	NA	NA	NA
H3K9ac_histone_1023	A01	7610670	7611946	Intergenic	Intergenic	8716	None	0.39	0.59	22.18	10.28	34.97	185.41	202.44	211.63	199.84	169.44	193.59	178.70	NA	NA	NA	NA	NA	NA	NA	NA	NA	NA	NA	NA
H3K9ac_histone_1024	A01	7613733	7614603	Intergenic	Intergenic	5856	None	0.36	0.56	25.41	16.40	24.11	90.03	82.34	108.51	101.47	94.99	124.91	95.81	NA	NA	NA	NA	NA	NA	NA	NA	NA	NA	NA	NA
H3K9ac_histone_1025	A01	7619480	7620061	TTS	TTS (BnaA01T0129900ZS)	254	BnaA01G0129900ZS	0.00	0.02	24.12	9.42	13.91	26.05	35.65	48.83	44.23	40.37	27.46	35.41	0.10	0.21	24.17	6.96	0.38	0.00	0.00	0.36	0.36	0.00	0.00	0.00
H3K9ac_histone_1026	A01	7623087	7623455	TTS	TTS (BnaA01T0130000ZS)	-3247	BnaA01G0130000ZS	0.65	0.79	23.93	2.59	7.53	17.24	13.37	19.87	17.49	19.86	9.54	16.20	0.00	0.00	23.92	11.63	0.13	0.05	0.13	0.17	0.30	0.20	0.06	0.10
H3K9ac_histone_1027	A01	7624270	7626306	intron	intron (BnaA01T0130000ZS, intron 5 of 5)	-5264	BnaA01G0130000ZS	0.12	0.31	25.36	9.25	44.79	134.21	163.49	184.84	162.00	196.93	145.65	134.23	0.00	0.00	23.92	11.63	0.13	0.05	0.13	0.17	0.30	0.20	0.06	0.10
H3K9ac_histone_1028	A01	7628559	7629573	intron	intron (BnaA01T0130000ZS, intron 4 of 5)	-9042	BnaA01G0130000ZS	0.62	0.77	24.85	7.02	20.92	53.44	69.21	64.41	65.74	84.05	56.24	57.44	0.00	0.00	23.92	11.63	0.13	0.05	0.13	0.17	0.30	0.20	0.06	0.10
H3K9ac_histone_1029	A01	7634463	7634787	intron	intron (BnaA01T0130000ZS, intron 3 of 5)	-14601	BnaA01G0130000ZS	0.04	0.16	25.92	9.97	10.11	20.85	28.92	32.68	38.42	32.64	19.72	23.13	0.00	0.00	23.92	11.63	0.13	0.05	0.13	0.17	0.30	0.20	0.06	0.10
H3K9ac_histone_1030	A01	7650244	7651162	Intergenic	Intergenic	-1032	None	0.00	0.01	23.96	6.54	24.82	62.62	89.35	90.24	63.11	62.88	42.25	68.55	NA	NA	NA	NA	NA	NA	NA	NA	NA	NA	NA	NA
H3K9ac_histone_1031	A01	7673548	7673827	Intergenic	Intergenic	-24016	None	0.96	0.98	23.45	21.90	9.18	26.28	28.33	27.98	29.02	33.52	27.74	36.10	NA	NA	NA	NA	NA	NA	NA	NA	NA	NA	NA	NA
H3K9ac_histone_1032	A01	7675839	7677788	Intergenic	Intergenic	-25984	None	0.06	0.21	21.81	15.56	22.94	250.28	247.40	253.21	267.43	266.32	262.83	237.10	NA	NA	NA	NA	NA	NA	NA	NA	NA	NA	NA	NA
H3K9ac_histone_1033	A01	7678459	7678762	Intergenic	Intergenic	-24187	None	0.30	0.51	26.28	6.96	6.10	10.62	13.17	12.99	12.97	16.61	8.41	11.42	NA	NA	NA	NA	NA	NA	NA	NA	NA	NA	NA	NA
H3K9ac_histone_1034	A01	7678827	7681943	Intergenic	Intergenic	-22412	None	0.00	0.00	24.74	9.42	60.05	246.66	293.11	344.03	323.90	321.82	255.37	245.03	NA	NA	NA	NA	NA	NA	NA	NA	NA	NA	NA	NA
H3K9ac_histone_1035	A01	7687326	7688101	Intergenic	Intergenic	-15084	None	0.66	0.80	23.64	0.42	23.85	51.32	50.62	47.98	49.27	61.77	43.04	64.36	NA	NA	NA	NA	NA	NA	NA	NA	NA	NA	NA	NA
H3K9ac_histone_1036	A01	7688466	7689527	Intergenic	Intergenic	-13801	None	0.00	0.03	22.45	21.38	16.98	122.54	112.24	105.78	114.69	123.78	131.53	128.63	NA	NA	NA	NA	NA	NA	NA	NA	NA	NA	NA	NA
H3K9ac_histone_1037	A01	7691455	7691848	Intergenic	Intergenic	-11146	None	0.81	0.90	23.92	3.44	11.41	39.35	30.36	30.98	41.94	34.35	26.18	41.59	NA	NA	NA	NA	NA	NA	NA	NA	NA	NA	NA	NA
H3K9ac_histone_1038	A01	7692145	7692746	Intergenic	Intergenic	-10352	None	0.00	0.04	22.08	12.10	15.58	63.78	59.49	81.55	78.12	60.33	65.14	55.26	NA	NA	NA	NA	NA	NA	NA	NA	NA	NA	NA	NA
H3K9ac_histone_1039	A01	7696007	7697251	Intergenic	Intergenic	-6168	None	0.00	0.01	25.59	9.35	34.91	97.83	113.28	159.16	152.94	115.50	113.37	117.96	NA	NA	NA	NA	NA	NA	NA	NA	NA	NA	NA	NA
H3K9ac_histone_1040	A01	7699341	7700828	Intergenic	Intergenic	-2713	None	0.37	0.58	25.22	2.03	19.81	89.84	95.87	86.98	81.03	99.99	73.70	89.56	NA	NA	NA	NA	NA	NA	NA	NA	NA	NA	NA	NA
H3K9ac_histone_1041	A01	7701202	7701518	Intergenic	Intergenic	-1437	None	0.77	0.87	23.96	2.86	7.35	14.89	13.11	17.22	15.68	17.55	11.31	19.43	NA	NA	NA	NA	NA	NA	NA	NA	NA	NA	NA	NA
H3K9ac_histone_1042	A01	7702419	7703583	exon	exon (BnaA01T0130100ZS, exon 1 of 5)	204	BnaA01G0130100ZS	0.37	0.58	24.47	15.17	35.14	186.87	175.56	192.70	204.59	179.54	215.84	167.90	0.09	0.20	24.87	9.27	2.23	6.06	8.94	7.75	9.16	6.73	8.75	5.28
H3K9ac_histone_1043	A01	7718754	7719260	promoter-TSS	promoter-TSS (BnaA01T0130600ZS)	-693	BnaA01G0130600ZS	0.00	0.00	24.91	10.20	12.30	17.67	29.25	34.64	38.06	35.44	19.57	19.85	0.00	0.01	24.31	14.89	8.68	39.48	40.70	46.15	52.76	50.03	54.00	45.26
H3K9ac_histone_1044	A01	7719577	7720357	intron	intron (BnaA01T0130600ZS, intron 1 of 7)	267	BnaA01G0130600ZS	0.34	0.55	21.80	12.32	16.85	105.65	111.09	104.86	117.64	102.53	92.30	108.97	0.00	0.01	24.31	14.89	8.68	39.48	40.70	46.15	52.76	50.03	54.00	45.26
H3K9ac_histone_1045	A01	7727450	7728200	promoter-TSS	promoter-TSS (BnaA01T0130700ZS)	-46	BnaA01G0130700ZS	0.33	0.54	25.82	8.20	11.78	47.55	53.87	65.78	57.10	54.93	62.53	53.95	0.00	0.00	23.66	8.64	0.63	0.11	0.14	1.34	0.31	0.12	0.12	0.11
H3K9ac_histone_1046	A01	7728445	7728782	exon	exon (BnaA01T0130700ZS, exon 1 of 1)	742	BnaA01G0130700ZS	0.17	0.38	25.31	9.16	7.58	15.04	15.09	20.08	17.56	24.42	15.11	15.49	0.00	0.00	23.66	8.64	0.63	0.11	0.14	1.34	0.31	0.12	0.12	0.11
H3K9ac_histone_1047	A01	7731655	7732859	promoter-TSS	promoter-TSS (BnaA01T0130800ZS)	-337	BnaA01G0130800ZS	0.22	0.44	25.33	7.20	14.79	72.65	82.45	86.70	93.53	73.80	75.38	80.81	0.00	0.02	21.87	7.81	0.61	0.19	0.78	0.63	0.70	0.04	0.00	0.73
H3K9ac_histone_1048	A01	7756340	7757230	promoter-TSS	promoter-TSS (BnaA01T0131000ZS)	-788	BnaA01G0131000ZS	0.00	0.00	26.02	7.19	24.86	37.41	47.67	82.70	61.47	42.56	42.43	48.30	0.00	0.00	23.39	11.31	2.71	2.19	4.74	6.50	7.84	5.31	4.49	3.21
H3K9ac_histone_1049	A01	7757502	7758114	exon	exon (BnaA01T0131000ZS, exon 1 of 8)	235	BnaA01G0131000ZS	0.17	0.38	23.51	6.26	21.43	92.37	102.62	108.01	87.05	74.78	92.42	79.61	0.00	0.00	23.39	11.31	2.71	2.19	4.74	6.50	7.84	5.31	4.49	3.21
H3K9ac_histone_1050	A01	7761733	7762404	exon	exon (BnaA01T0131100ZS, exon 1 of 3)	329	BnaA01G0131100ZS	0.74	0.85	25.79	17.00	16.45	85.47	77.18	78.84	82.37	73.41	88.43	80.71	0.00	0.00	25.40	3.24	1.51	3.93	3.30	3.38	1.97	1.44	1.80	2.79
H3K9ac_histone_1051	A01	7781883	7782198	exon	exon (BnaA01T0131400ZS.1, exon 1 of 5)	529	BnaA01G0131400ZS	0.07	0.23	24.47	15.02	8.72	14.43	16.21	14.85	24.61	20.77	26.37	19.79	0.00	0.01	23.24	19.42	3.38	9.03	5.64	4.93	7.60	8.91	10.88	8.48
H3K9ac_histone_1052	A01	7815460	7815926	Intergenic	Intergenic	15215	None	0.30	0.52	25.67	17.03	13.15	38.90	35.92	49.20	38.44	41.24	53.74	42.02	NA	NA	NA	NA	NA	NA	NA	NA	NA	NA	NA	NA
H3K9ac_histone_1053	A01	7817425	7817901	Intergenic	Intergenic	13245	None	0.73	0.84	25.14	6.80	6.85	32.30	38.84	37.47	39.56	32.87	27.58	34.33	NA	NA	NA	NA	NA	NA	NA	NA	NA	NA	NA	NA
H3K9ac_histone_1054	A01	7836630	7837494	intron	intron (BnaA01T0131600ZS, intron 1 of 2)	963	BnaA01G0131600ZS	0.74	0.85	25.11	10.83	15.59	98.80	78.99	97.01	97.05	89.00	88.73	90.02	0.02	0.09	24.59	4.53	1.18	3.06	1.83	1.35	1.70	1.50	1.03	1.81
H3K9ac_histone_1055	A01	7850237	7851051	TTS	TTS (BnaA01T0131900ZS)	223	BnaA01G0131900ZS	0.67	0.81	21.60	14.21	12.51	77.70	76.77	82.89	85.51	78.95	81.33	71.97	0.02	0.08	23.58	17.08	1.32	1.67	2.61	2.41	2.85	3.23	4.27	1.75
H3K9ac_histone_1056	A01	7856454	7857140	exon	exon (BnaA01T0131900ZS, exon 1 of 18)	277	BnaA01G0131900ZS	0.32	0.54	25.09	16.72	20.87	44.76	60.55	53.02	51.29	61.85	75.99	51.79	0.02	0.08	23.58	17.08	1.32	1.67	2.61	2.41	2.85	3.23	4.27	1.75
H3K9ac_histone_1057	A01	7861617	7862511	Intergenic	Intergenic	-4990	None	0.86	0.93	24.58	4.90	51.33	56.45	76.32	75.47	55.63	108.66	53.41	74.24	NA	NA	NA	NA	NA	NA	NA	NA	NA	NA	NA	NA
H3K9ac_histone_1058	A01	7862996	7863627	Intergenic	Intergenic	-6237	None	0.72	0.84	25.49	6.02	31.40	42.52	52.30	56.20	46.06	71.88	39.02	46.57	NA	NA	NA	NA	NA	NA	NA	NA	NA	NA	NA	NA
H3K9ac_histone_1059	A01	7889480	7890593	exon	exon (BnaA01T0132100ZS, exon 8 of 8)	2258	BnaA01G0132100ZS	1.00	1.00	24.46	24.09	28.99	108.13	98.84	101.69	88.82	83.08	95.07	84.24	0.11	0.24	23.36	4.65	0.08	0.06	0.02	0.13	0.00	0.00	0.00	0.03
H3K9ac_histone_1060	A01	7915218	7916113	Intergenic	Intergenic	-16519	None	0.89	0.95	23.04	0.35	18.31	43.57	47.47	42.60	41.05	65.36	47.33	48.47	NA	NA	NA	NA	NA	NA	NA	NA	NA	NA	NA	NA
H3K9ac_histone_1061	A01	7932665	7934244	TTS	TTS (BnaA01T0132400ZS)	1270	BnaA01G0132400ZS	0.00	0.01	23.63	10.85	38.54	155.96	170.83	201.13	194.42	166.36	152.33	142.61	0.70	0.98	22.77	8.36	1.84	2.46	4.22	3.70	4.36	3.08	4.53	3.79
H3K9ac_histone_1062	A01	7934676	7935326	exon	exon (BnaA01T0132400ZS, exon 1 of 3)	220	BnaA01G0132400ZS	0.41	0.61	23.71	8.81	13.02	60.10	72.48	64.98	67.77	68.82	81.87	65.32	0.70	0.98	22.77	8.36	1.84	2.46	4.22	3.70	4.36	3.08	4.53	3.79
H3K9ac_histone_1063	A01	7939232	7940585	exon	exon (BnaA01T0132500ZS, exon 3 of 5)	675	BnaA01G0132500ZS	0.00	0.01	25.49	22.34	33.24	177.28	120.57	119.63	123.84	125.95	148.31	168.34	0.00	0.00	24.31	0.64	61.91	218.37	157.97	115.04	95.78	103.02	111.60	198.27
H3K9ac_histone_1064	A01	7944495	7945009	intron	intron (BnaA01T0132600ZS, intron 1 of 8)	191	BnaA01G0132600ZS	0.23	0.45	22.60	20.47	13.09	77.95	67.28	75.54	66.22	71.23	83.97	65.07	0.31	0.52	26.18	5.74	1.75	6.01	7.65	6.79	6.37	6.14	5.28	4.89
H3K9ac_histone_1065	A01	7947961	7948599	promoter-TSS	promoter-TSS (BnaA01T0132700ZS)	16	BnaA01G0132700ZS	0.15	0.35	22.49	10.20	11.43	57.56	64.67	70.48	63.25	56.44	61.57	56.23	0.62	0.89	27.09	13.56	1.42	14.39	14.20	15.19	15.63	15.83	15.56	14.19
H3K9ac_histone_1066	A01	7950870	7951761	exon	exon (BnaA01T0132800ZS, exon 1 of 8)	245	BnaA01G0132800ZS	0.51	0.68	25.11	16.60	13.17	111.74	114.31	111.25	119.71	108.13	122.86	107.39	0.12	0.25	24.42	24.33	1.24	4.51	2.82	2.57	3.24	2.66	2.25	3.57
H3K9ac_histone_1067	A01	7966578	7966898	TTS	TTS (BnaA01T0133000ZS)	1217	BnaA01G0133000ZS	0.00	0.02	23.65	17.54	10.42	20.47	7.25	14.09	24.10	21.95	27.99	19.96	1.00	1.00	24.10	20.60	0.00	0.00	0.00	0.00	0.00	0.00	0.00	0.00
H3K9ac_histone_1068	A01	7996616	7997222	promoter-TSS	promoter-TSS (BnaA01T0133300ZS)	-528	BnaA01G0133300ZS	0.57	0.73	24.20	22.23	15.02	87.32	88.92	83.08	84.34	68.23	93.73	80.24	0.03	0.10	26.24	7.64	2.12	2.49	5.47	5.70	5.80	4.55	3.87	3.46
H3K9ac_histone_1069	A01	8018407	8018749	Intergenic	Intergenic	-1345	None	0.54	0.71	23.43	17.56	8.80	21.84	24.32	29.36	26.39	32.26	25.30	25.90	NA	NA	NA	NA	NA	NA	NA	NA	NA	NA	NA	NA
H3K9ac_histone_1070	A01	8020027	8020602	intron	intron (BnaA01T0133400ZS, intron 1 of 6)	391	BnaA01G0133400ZS	0.20	0.42	25.45	12.68	18.41	55.84	57.38	65.85	77.94	56.41	70.31	54.97	0.00	0.00	24.31	2.44	9.28	29.98	20.89	18.43	16.70	11.13	10.75	25.56
H3K9ac_histone_1071	A01	8022819	8024102	exon	exon (BnaA01T0133500ZS, exon 2 of 4)	599	BnaA01G0133500ZS	0.74	0.85	25.20	19.92	23.17	142.25	150.88	132.85	153.05	130.49	149.64	143.58	0.00	0.01	26.04	10.21	2.62	10.22	12.83	14.78	13.61	13.69	12.15	9.31
H3K9ac_histone_1072	A01	8037594	8038026	exon	exon (BnaA01T0133700ZS, exon 1 of 1)	275	BnaA01G0133700ZS	0.05	0.18	26.69	21.87	21.54	85.80	61.11	71.19	66.67	60.73	84.53	89.97	0.01	0.03	24.60	1.77	1.24	2.88	1.17	1.52	0.83	0.89	0.88	2.11
H3K9ac_histone_1073	A01	8038347	8038600	TTS	TTS (BnaA01T0133700ZS)	938	BnaA01G0133700ZS	0.12	0.31	26.34	22.16	8.83	26.91	19.08	20.58	25.55	14.45	25.64	29.22	0.01	0.03	24.60	1.77	1.24	2.88	1.17	1.52	0.83	0.89	0.88	2.11
H3K9ac_histone_1074	A01	8072115	8072499	promoter-TSS	promoter-TSS (BnaA01T0134400ZS)	-145	BnaA01G0134400ZS	0.01	0.05	25.25	17.28	8.30	34.91	35.04	41.01	39.42	45.37	50.16	37.53	0.03	0.11	24.65	14.38	2.66	9.92	10.96	9.88	11.95	12.69	10.72	9.25
H3K9ac_histone_1075	A01	8075581	8076208	promoter-TSS	promoter-TSS (BnaA01T0134500ZS)	-975	BnaA01G0134500ZS	0.12	0.32	26.24	9.09	10.06	39.10	37.23	43.32	50.14	35.84	42.11	40.92	0.00	0.00	23.19	7.70	6.68	3.28	10.11	15.98	6.02	4.15	3.13	5.54
H3K9ac_histone_1076	A01	8078041	8078573	TTS	TTS (BnaA01T0134600ZS)	827	BnaA01G0134600ZS	0.14	0.34	26.02	6.66	11.14	39.14	42.96	51.43	48.28	38.52	38.06	42.01	0.00	0.00	22.78	6.34	8.13	14.13	19.80	19.11	12.16	10.14	7.93	19.14
H3K9ac_histone_1077	A01	8080456	8080902	promoter-TSS	promoter-TSS (BnaA01T0134700ZS)	-742	BnaA01G0134700ZS	0.02	0.09	25.67	5.78	12.92	45.25	46.32	54.05	45.36	37.98	32.61	44.74	0.73	1.00	22.89	13.36	3.46	8.73	6.82	7.83	11.91	7.89	8.55	11.39
H3K9ac_histone_1078	A01	8081219	8082477	TTS	TTS (BnaA01T0134800ZS)	427	BnaA01G0134800ZS	0.45	0.64	24.48	16.20	24.35	163.27	139.45	143.28	177.49	135.67	153.82	158.45	0.00	0.00	23.29	2.93	66.12	260.85	247.81	195.48	202.59	171.33	175.47	302.34
H3K9ac_histone_1079	A01	8082864	8083456	exon	exon (BnaA01T0134800ZS, exon 1 of 1)	119	BnaA01G0134800ZS	0.15	0.35	23.98	16.33	15.70	94.11	88.60	89.76	95.07	92.92	101.15	80.68	0.00	0.00	23.29	2.93	66.12	260.85	247.81	195.48	202.59	171.33	175.47	302.34
H3K9ac_histone_1080	A01	8087321	8087863	promoter-TSS	promoter-TSS (BnaA01T0135000ZS)	-172	BnaA01G0135000ZS	0.60	0.75	26.42	23.59	9.20	72.09	70.58	71.31	61.30	62.72	69.31	67.06	0.00	0.01	26.58	7.44	1.81	6.25	8.52	8.16	8.26	7.54	6.52	5.17
H3K9ac_histone_1081	A01	8092458	8092803	promoter-TSS	promoter-TSS (BnaA01T0135100ZS)	4	BnaA01G0135100ZS	0.09	0.27	25.54	15.42	10.78	34.97	34.71	40.60	42.12	43.41	41.33	38.62	0.02	0.07	23.47	15.66	1.07	3.04	2.31	3.04	4.11	3.50	3.66	2.60
H3K9ac_histone_1082	A01	8095198	8096213	TTS	TTS (BnaA01T0135100ZS)	356	BnaA01G0135100ZS	0.13	0.33	21.38	11.06	17.35	91.21	90.58	91.16	91.76	79.67	75.76	90.40	0.02	0.07	23.47	15.66	1.07	3.04	2.31	3.04	4.11	3.50	3.66	2.60
H3K9ac_histone_1083	A01	8096640	8097294	promoter-TSS	promoter-TSS (BnaA01T0135200ZS)	144	BnaA01G0135200ZS	0.03	0.13	27.03	20.88	16.03	104.73	86.79	88.68	93.08	91.22	99.60	101.34	0.00	0.00	23.33	13.90	8.25	10.22	14.22	14.11	26.08	23.35	14.47	11.73
H3K9ac_histone_1084	A01	8101482	8101916	intron	intron (BnaA01T0135300ZS, intron 12 of 15)	4876	BnaA01G0135300ZS	0.83	0.91	25.42	25.35	5.71	42.59	42.26	42.13	39.08	43.42	37.12	45.21	0.87	1.00	23.72	5.73	1.50	9.55	11.24	10.85	9.48	10.67	10.14	8.94
H3K9ac_histone_1085	A01	8118780	8119769	intron	intron (BnaA01T0135700ZS, intron 4 of 10)	3208	BnaA01G0135700ZS	0.15	0.36	26.05	0.17	11.70	93.50	80.05	83.25	72.29	68.72	78.31	82.29	0.01	0.04	22.73	8.23	0.16	0.38	0.39	0.54	0.35	0.34	0.23	0.32
H3K9ac_histone_1086	A01	8126534	8127246	promoter-TSS	promoter-TSS (BnaA01T0135800ZS)	-825	BnaA01G0135800ZS	0.01	0.05	22.09	0.23	11.36	46.65	30.18	27.76	32.19	31.71	39.41	39.92	0.00	0.00	25.63	0.72	1.47	3.00	2.02	1.19	0.15	0.47	0.67	2.17
H3K9ac_histone_1087	A01	8127514	8128676	exon	exon (BnaA01T0135800ZS, exon 1 of 5)	380	BnaA01G0135800ZS	0.01	0.06	22.46	20.25	23.02	94.62	77.96	64.70	70.38	86.64	95.86	81.81	0.00	0.00	25.63	0.72	1.47	3.00	2.02	1.19	0.15	0.47	0.67	2.17
H3K9ac_histone_1088	A01	8129160	8129463	intron	intron (BnaA01T0135800ZS, intron 3 of 4)	1596	BnaA01G0135800ZS	0.01	0.04	22.41	20.49	6.86	24.69	13.90	12.56	14.54	19.98	17.96	19.30	0.00	0.00	25.63	0.72	1.47	3.00	2.02	1.19	0.15	0.47	0.67	2.17
H3K9ac_histone_1089	A01	8136553	8136818	Intergenic	Intergenic	-4573	None	0.55	0.72	25.07	8.70	7.74	17.17	15.06	21.34	17.54	24.68	16.78	19.01	NA	NA	NA	NA	NA	NA	NA	NA	NA	NA	NA	NA
H3K9ac_histone_1090	A01	8146232	8146471	promoter-TSS	promoter-TSS (BnaA01T0136000ZS)	92	BnaA01G0136000ZS	0.19	0.41	24.41	23.72	7.44	23.59	22.07	15.00	12.72	23.58	16.05	17.92	0.15	0.30	24.68	22.95	1.66	1.47	0.00	0.42	0.18	2.09	0.00	1.16
H3K9ac_histone_1091	A01	8152774	8153843	intron	intron (BnaA01T0136200ZS, intron 1 of 4)	454	BnaA01G0136200ZS	0.13	0.32	25.18	16.87	23.83	113.06	109.52	111.52	128.34	100.08	111.70	112.21	0.00	0.00	24.25	10.91	6.43	12.57	17.44	20.95	21.09	16.50	14.42	10.33
H3K9ac_histone_1092	A01	8157632	8157976	TTS	TTS (BnaA01T0136300ZS)	266	BnaA01G0136300ZS	0.37	0.57	25.51	4.56	11.28	40.28	32.98	35.81	35.50	24.31	25.99	35.19	0.04	0.12	27.33	3.61	0.84	0.49	1.42	0.67	0.20	0.32	0.00	0.00
H3K9ac_histone_1093	A01	8159158	8160122	exon	exon (BnaA01T0136400ZS, exon 1 of 11)	306	BnaA01G0136400ZS	0.00	0.00	24.71	4.93	29.64	88.99	98.79	101.69	65.14	59.88	56.53	70.80	0.29	0.50	23.57	3.06	0.37	1.00	0.52	0.56	0.54	0.38	0.37	0.81
H3K9ac_histone_1094	A01	8185801	8187419	Intergenic	Intergenic	3618	None	0.65	0.79	25.57	9.02	28.03	93.00	94.03	114.53	94.64	130.26	100.23	90.40	NA	NA	NA	NA	NA	NA	NA	NA	NA	NA	NA	NA
H3K9ac_histone_1095	A01	8199190	8199755	intron	intron (BnaA01T0136900ZS, intron 1 of 2)	679	BnaA01G0136900ZS	0.64	0.78	24.11	20.49	9.39	43.94	38.91	49.62	42.93	35.05	50.39	48.42	0.81	1.00	23.01	14.52	3.63	20.46	23.01	23.91	23.81	24.24	24.82	23.43
H3K9ac_histone_1096	A01	8200723	8201840	TTS	TTS (BnaA01T0136900ZS)	401	BnaA01G0136900ZS	0.48	0.66	25.53	18.32	25.28	128.80	108.80	127.62	126.79	117.24	150.90	123.98	0.81	1.00	23.01	14.52	3.63	20.46	23.01	23.91	23.81	24.24	24.82	23.43
H3K9ac_histone_1097	A01	8206239	8206581	TTS	TTS (BnaA01T0137100ZS)	475	BnaA01G0137100ZS	0.14	0.34	22.59	11.86	7.45	24.47	30.16	35.61	29.82	31.19	32.75	27.91	0.02	0.08	23.30	17.48	2.72	9.28	5.29	7.19	7.91	9.73	8.52	7.10
H3K9ac_histone_1098	A01	8239108	8239453	Intergenic	Intergenic	-2177	None	0.19	0.41	22.22	11.30	8.23	30.50	33.71	42.45	35.62	31.18	31.45	37.82	NA	NA	NA	NA	NA	NA	NA	NA	NA	NA	NA	NA
H3K9ac_histone_1099	A01	8241861	8242494	exon	exon (BnaA01T0137600ZS, exon 2 of 4)	720	BnaA01G0137600ZS	0.48	0.67	23.07	16.38	12.76	39.62	32.90	43.89	45.19	53.73	35.23	44.10	0.16	0.32	23.82	20.33	0.19	0.18	0.05	0.16	0.00	0.19	0.30	0.13
H3K9ac_histone_1100	A01	8253342	8254200	intron	intron (BnaA01T0137800ZS, intron 1 of 8)	278	BnaA01G0137800ZS	0.07	0.22	24.95	16.70	31.32	129.48	125.68	121.54	137.04	142.88	149.64	115.07	0.00	0.00	24.45	1.15	2.59	9.77	8.40	6.26	5.83	6.08	5.43	10.26
H3K9ac_histone_1101	A01	8263707	8264514	exon	exon (BnaA01T0138000ZS, exon 1 of 5)	114	BnaA01G0138000ZS	0.30	0.52	26.37	19.69	35.79	156.54	143.47	136.44	149.06	139.46	161.87	152.76	0.01	0.04	26.36	4.37	2.54	5.08	6.69	6.28	6.86	4.39	5.48	6.93
H3K9ac_histone_1102	A01	8270829	8271952	exon	exon (BnaA01T0138200ZS, exon 3 of 15)	561	BnaA01G0138200ZS	0.62	0.77	25.48	19.16	20.93	123.86	117.55	117.85	125.90	105.54	134.35	116.47	0.33	0.55	24.29	22.38	39.34	206.80	200.25	142.59	165.98	204.29	152.51	198.93
H3K9ac_histone_1103	A01	8274731	8276598	promoter-TSS	promoter-TSS (BnaA01T0138500ZS)	-664	BnaA01G0138500ZS	0.81	0.90	24.74	18.81	34.91	142.85	143.84	139.15	166.78	121.51	142.98	145.39	0.00	0.03	22.88	8.50	9.69	15.46	28.09	28.32	22.53	17.41	17.79	17.12
H3K9ac_histone_1104	A01	8278993	8280085	exon	exon (BnaA01T0138600ZS, exon 1 of 3)	464	BnaA01G0138600ZS	0.00	0.01	24.35	5.22	25.98	93.23	98.51	89.49	82.01	73.16	44.06	90.52	0.10	0.23	26.33	11.42	1.88	4.09	5.73	5.21	5.12	6.26	3.15	3.56
H3K9ac_histone_1105	A01	8280681	8281729	promoter-TSS	promoter-TSS (BnaA01T0138700ZS)	-247	BnaA01G0138700ZS	0.00	0.00	22.41	8.83	70.31	153.35	198.59	200.36	190.59	121.77	84.45	137.58	0.00	0.00	23.01	9.57	2.63	2.08	4.70	5.83	5.81	3.07	1.19	2.86
H3K9ac_histone_1106	A01	8284506	8284973	exon	exon (BnaA01T0138800ZS, exon 3 of 12)	3287	BnaA01G0138800ZS	0.50	0.68	24.64	3.88	12.16	30.22	33.72	34.93	24.03	39.19	25.23	28.92	0.42	0.67	25.03	5.59	0.13	0.24	0.18	0.19	0.20	0.13	0.18	0.10
H3K9ac_histone_1107	A01	8292693	8293003	TTS	TTS (BnaA01T0139000ZS)	295	BnaA01G0139000ZS	0.08	0.26	25.54	4.45	7.74	16.80	27.19	21.12	17.19	19.87	17.25	16.66	0.28	0.48	22.38	5.72	1.75	2.47	2.75	2.95	1.97	3.07	3.43	2.40
H3K9ac_histone_1108	A01	8300410	8300683	Intergenic	Intergenic	5169	None	0.09	0.27	23.95	16.19	6.15	20.40	21.59	18.57	24.11	25.65	21.26	21.99	NA	NA	NA	NA	NA	NA	NA	NA	NA	NA	NA	NA
H3K9ac_histone_1109	A01	8311066	8311728	promoter-TSS	promoter-TSS (BnaA01T0139300ZS)	238	BnaA01G0139300ZS	0.18	0.39	25.11	20.40	19.67	79.04	63.71	74.62	64.34	69.54	93.37	72.90	0.46	0.70	24.26	8.50	2.20	2.45	3.64	5.53	3.79	3.99	1.67	2.90
H3K9ac_histone_1110	A01	8314250	8315075	Intergenic	Intergenic	2347	None	0.03	0.12	25.48	16.90	22.84	93.39	97.44	88.11	94.38	119.20	112.61	90.03	NA	NA	NA	NA	NA	NA	NA	NA	NA	NA	NA	NA
H3K9ac_histone_1111	A01	8331407	8332135	intron	intron (BnaA01T0139400ZS, intron 1 of 7)	275	BnaA01G0139400ZS	0.95	0.98	26.24	17.64	18.79	103.49	97.94	96.41	100.94	95.33	102.42	93.02	0.07	0.16	23.89	11.30	1.53	7.23	7.80	7.63	9.37	8.10	6.46	7.46
H3K9ac_histone_1112	A01	8340202	8340711	exon	exon (BnaA01T0139700ZS, exon 1 of 3)	205	BnaA01G0139700ZS	0.03	0.14	24.08	15.22	18.21	79.98	80.70	85.75	93.19	97.06	99.92	77.97	0.11	0.23	24.17	8.52	1.36	6.73	7.92	7.61	8.56	7.06	6.07	7.09
H3K9ac_histone_1113	A01	8342651	8343696	intron	intron (BnaA01T0139800ZS, intron 1 of 5)	357	BnaA01G0139800ZS	0.11	0.31	25.26	20.01	23.36	113.07	92.81	89.12	102.99	86.54	119.57	99.40	0.00	0.00	24.00	22.42	4.98	15.58	8.45	7.68	8.87	8.89	13.01	15.40
H3K9ac_histone_1114	A01	8350193	8350932	promoter-TSS	promoter-TSS (BnaA01T0140000ZS)	315	BnaA01G0140000ZS	0.73	0.84	24.81	15.36	11.03	75.06	78.77	82.74	80.31	72.48	86.72	71.87	0.82	1.00	25.64	6.27	1.72	9.31	9.66	8.83	9.82	8.42	8.72	7.20
H3K9ac_histone_1115	A01	8353176	8354308	exon	exon (BnaA01T0140200ZS, exon 1 of 3)	493	BnaA01G0140200ZS	0.12	0.31	25.69	15.09	23.40	114.98	125.61	138.04	135.02	123.75	145.21	124.10	0.04	0.12	24.37	8.44	1.41	5.09	5.40	5.42	5.79	4.22	3.63	4.14
H3K9ac_histone_1116	A01	8355765	8356839	intron	intron (BnaA01T0140300ZS, intron 1 of 13)	294	BnaA01G0140300ZS	0.14	0.35	23.86	4.96	20.57	133.43	143.59	129.11	138.06	107.05	111.65	132.74	0.00	0.01	25.92	10.55	2.06	8.80	10.99	11.68	11.76	11.73	9.72	8.09
H3K9ac_histone_1117	A01	8370593	8371121	Intergenic	Intergenic	-2777	None	0.38	0.59	25.70	6.42	8.38	36.54	32.85	42.99	41.40	33.87	38.01	32.55	NA	NA	NA	NA	NA	NA	NA	NA	NA	NA	NA	NA
H3K9ac_histone_1118	A01	8371316	8371726	Intergenic	Intergenic	-2113	None	0.43	0.62	26.10	10.14	7.33	16.90	16.23	16.65	25.64	20.84	18.38	21.32	NA	NA	NA	NA	NA	NA	NA	NA	NA	NA	NA	NA
H3K9ac_histone_1119	A01	8388590	8389394	exon	exon (BnaA01T0140600ZS, exon 1 of 10)	245	BnaA01G0140600ZS	0.01	0.05	25.04	23.49	25.00	94.49	88.73	63.68	62.42	68.32	104.50	88.27	0.02	0.09	25.53	2.88	1.98	12.76	14.42	12.41	12.69	11.65	10.92	12.62
H3K9ac_histone_1120	A01	8391956	8393024	exon	exon (BnaA01T0140700ZS, exon 1 of 7)	148	BnaA01G0140700ZS	0.09	0.26	24.46	15.53	35.93	121.54	110.15	132.51	146.40	132.56	159.39	118.29	0.72	0.99	23.14	15.80	1.20	7.19	5.66	5.69	7.68	6.65	5.73	6.39
H3K9ac_histone_1121	A01	8412318	8413123	promoter-TSS	promoter-TSS (BnaA01T0141200ZS)	73	BnaA01G0141200ZS	0.96	0.98	24.07	17.05	9.23	49.32	44.06	44.56	42.74	48.69	47.03	44.19	0.40	0.64	26.44	25.42	0.13	0.38	0.28	0.27	0.25	0.24	0.29	0.31
H3K9ac_histone_1122	A01	8420501	8420887	exon	exon (BnaA01T0141300ZS, exon 1 of 17)	377	BnaA01G0141300ZS	0.68	0.81	20.58	13.59	7.21	52.46	49.22	52.30	54.85	48.78	48.28	50.33	0.00	0.02	23.56	12.13	1.12	6.64	7.60	7.85	7.97	8.23	6.77	6.00
H3K9ac_histone_1123	A01	8429745	8430282	intron	intron (BnaA01T0141400ZS, intron 8 of 14)	5383	BnaA01G0141400ZS	0.05	0.18	23.40	20.01	12.20	53.94	54.79	49.14	49.69	61.82	64.61	57.24	0.00	0.00	26.70	1.31	2.06	7.96	7.53	5.47	5.45	4.62	4.83	6.17
H3K9ac_histone_1124	A01	8438236	8438964	intron	intron (BnaA01T0141500ZS, intron 1 of 12)	300	BnaA01G0141500ZS	0.52	0.69	24.57	2.44	9.47	65.18	61.16	72.11	63.12	54.82	67.07	57.39	0.09	0.20	24.13	13.25	1.96	9.89	13.70	11.96	13.39	13.39	13.20	10.72
H3K9ac_histone_1125	A01	8446180	8446865	exon	exon (BnaA01T0141600ZS, exon 1 of 11)	136	BnaA01G0141600ZS	0.44	0.63	23.29	20.20	8.83	60.70	48.88	62.49	55.75	55.77	61.82	60.49	0.06	0.16	23.90	18.92	1.91	6.33	4.63	4.06	3.94	4.89	4.03	4.01
H3K9ac_histone_1126	A01	8447987	8448335	TTS	TTS (BnaA01T0141800ZS)	423	BnaA01G0141800ZS	0.33	0.55	24.78	16.76	15.98	44.97	39.42	46.59	43.73	46.69	50.74	39.95	0.00	0.01	25.73	2.06	0.53	1.30	1.37	0.80	0.81	0.57	0.37	0.99
H3K9ac_histone_1127	A01	8454885	8455457	exon	exon (BnaA01T0141800ZS, exon 1 of 23)	364	BnaA01G0141800ZS	0.28	0.50	22.45	1.41	11.80	54.96	35.45	36.85	38.97	39.06	34.95	48.08	0.00	0.01	25.73	2.06	0.53	1.30	1.37	0.80	0.81	0.57	0.37	0.99
H3K9ac_histone_1128	A01	8459893	8460884	exon	exon (BnaA01T0141900ZS, exon 2 of 6)	385	BnaA01G0141900ZS	0.92	0.96	26.32	22.49	14.52	136.75	128.66	127.52	131.58	117.78	123.65	131.07	0.01	0.03	22.66	13.77	3.31	10.62	10.40	10.69	13.66	11.53	9.39	6.92
H3K9ac_histone_1129	A01	8471696	8472066	intron	intron (BnaA01T0142100ZS, intron 2 of 13)	805	BnaA01G0142100ZS	0.00	0.03	24.36	0.84	10.90	40.30	32.27	21.79	20.86	18.89	24.26	30.05	0.00	0.02	24.57	1.78	11.37	31.52	20.46	16.76	13.87	11.24	11.73	22.33
H3K9ac_histone_1130	A01	8472376	8472933	promoter-TSS	promoter-TSS (BnaA01T0142100ZS)	32	BnaA01G0142100ZS	0.12	0.31	26.19	21.84	11.19	30.93	23.59	33.59	22.28	23.23	38.42	33.28	0.00	0.02	24.57	1.78	11.37	31.52	20.46	16.76	13.87	11.24	11.73	22.33
H3K9ac_histone_1131	A01	8472958	8473439	promoter-TSS	promoter-TSS (BnaA01T0142100ZS)	-512	BnaA01G0142100ZS	0.00	0.02	25.25	24.05	9.09	27.76	13.30	8.25	12.26	11.93	11.71	20.37	0.00	0.02	24.57	1.78	11.37	31.52	20.46	16.76	13.87	11.24	11.73	22.33
H3K9ac_histone_1132	A01	8481775	8482062	promoter-TSS	promoter-TSS (BnaA01T0142200ZS)	-144	BnaA01G0142200ZS	0.22	0.44	24.57	9.64	6.58	25.38	25.13	30.11	27.63	26.15	20.57	21.64	0.86	1.00	23.93	14.00	0.93	3.10	2.71	4.24	3.49	3.29	4.24	3.14
H3K9ac_histone_1133	A01	8490921	8492215	exon	exon (BnaA01T0142400ZS, exon 1 of 1)	364	BnaA01G0142400ZS	0.00	0.01	25.53	20.03	63.22	167.81	96.22	89.96	109.24	147.43	188.40	151.84	0.00	0.00	23.46	21.13	13.34	23.63	4.50	4.15	6.86	9.62	28.37	19.51
H3K9ac_histone_1134	A01	8496249	8496530	TTS	TTS (BnaA01T0142500ZS)	2638	BnaA01G0142500ZS	0.00	0.04	21.98	21.29	8.75	17.78	16.48	11.80	13.73	22.20	22.68	23.21	0.00	0.00	23.51	3.06	9.23	19.86	15.72	11.28	5.86	3.81	5.25	17.30
H3K9ac_histone_1135	A01	8506146	8507251	promoter-TSS	promoter-TSS (BnaA01T0142700ZS)	-317	BnaA01G0142700ZS	0.12	0.32	25.17	20.68	22.50	132.78	106.77	116.16	119.43	103.80	140.86	127.20	0.02	0.09	24.57	2.58	2.24	5.44	3.19	2.51	2.07	2.81	1.67	3.02
H3K9ac_histone_1136	A01	8513929	8514566	exon	exon (BnaA01T0142900ZS.1, exon 1 of 6)	263	BnaA01G0142900ZS	0.59	0.75	23.81	17.43	9.46	76.11	67.75	71.48	76.32	65.58	78.18	70.77	0.76	1.00	24.60	3.50	8.73	48.87	58.22	48.64	50.40	46.27	49.79	41.94
H3K9ac_histone_1137	A01	8517042	8518125	TTS	TTS (BnaA01T0142900ZS)	3599	BnaA01G0142900ZS	0.01	0.04	24.41	15.92	27.64	113.86	100.37	114.46	133.64	134.90	143.78	110.81	0.76	1.00	24.60	3.50	8.73	48.87	58.22	48.64	50.40	46.27	49.79	41.94
H3K9ac_histone_1138	A01	8523711	8524617	exon	exon (BnaA01T0143000ZS, exon 12 of 15)	2715	BnaA01G0143000ZS	0.21	0.42	24.65	13.10	9.37	60.12	59.76	61.28	66.28	65.31	51.04	62.54	0.00	0.00	24.40	16.53	0.90	1.25	0.81	1.18	1.78	2.14	2.40	1.22
H3K9ac_histone_1139	A01	8526179	8526988	intron	intron (BnaA01T0143000ZS, intron 1 of 14)	296	BnaA01G0143000ZS	0.52	0.70	22.30	8.02	11.99	39.46	44.53	41.93	45.17	45.02	39.96	51.06	0.00	0.00	24.40	16.53	0.90	1.25	0.81	1.18	1.78	2.14	2.40	1.22
H3K9ac_histone_1140	A01	8529711	8530803	exon	exon (BnaA01T0143200ZS, exon 13 of 13)	-1626	BnaA01G0143200ZS	0.54	0.71	23.14	12.61	21.67	151.37	149.93	157.26	150.25	131.80	154.21	151.17	0.00	0.01	24.27	3.53	15.01	39.57	27.54	24.28	16.28	15.18	13.18	27.39
H3K9ac_histone_1141	A01	8533204	8533483	intron	intron (BnaA01T0143200ZS, intron 2 of 12)	685	BnaA01G0143200ZS	0.13	0.34	24.62	9.95	6.98	21.18	10.90	14.48	15.20	11.26	13.30	15.35	0.00	0.01	24.27	3.53	15.01	39.57	27.54	24.28	16.28	15.18	13.18	27.39
H3K9ac_histone_1142	A01	8534403	8535455	promoter-TSS	promoter-TSS (BnaA01T0143200ZS)	-901	BnaA01G0143200ZS	0.00	0.00	24.00	3.42	28.28	109.32	116.08	96.61	68.39	66.46	74.34	104.06	0.00	0.01	24.27	3.53	15.01	39.57	27.54	24.28	16.28	15.18	13.18	27.39
H3K9ac_histone_1143	A01	8538326	8539525	intron	intron (BnaA01T0143400ZS, intron 2 of 4)	1841	BnaA01G0143400ZS	0.50	0.68	27.34	22.06	12.10	97.34	84.40	84.31	88.99	83.75	92.05	104.81	0.02	0.08	22.84	19.09	2.55	7.07	2.85	4.02	6.27	5.81	6.75	5.10
H3K9ac_histone_1144	A01	8539908	8540196	intron	intron (BnaA01T0143400ZS, intron 1 of 4)	714	BnaA01G0143400ZS	0.27	0.49	26.46	19.60	8.84	36.32	20.13	28.81	28.62	26.64	31.55	32.89	0.02	0.08	22.84	19.09	2.55	7.07	2.85	4.02	6.27	5.81	6.75	5.10
H3K9ac_histone_1145	A01	8545304	8546051	exon	exon (BnaA01T0143500ZS, exon 1 of 4)	382	BnaA01G0143500ZS	0.27	0.49	25.70	17.64	37.86	158.96	154.52	139.48	170.16	170.84	177.75	162.88	0.08	0.18	26.68	0.54	10.93	53.34	61.06	48.96	49.97	52.77	49.17	53.76
H3K9ac_histone_1146	A01	8556893	8557304	exon	exon (BnaA01T0143700ZS, exon 5 of 7)	2168	BnaA01G0143700ZS	0.64	0.78	23.90	0.60	9.77	20.66	16.89	21.82	15.51	23.00	13.21	22.78	0.03	0.09	24.07	12.39	0.03	0.05	0.00	0.00	0.00	0.00	0.00	0.00
H3K9ac_histone_1147	A01	8562745	8563939	exon	exon (BnaA01T0143800ZS.4, exon 1 of 3)	385	BnaA01G0143800ZS	0.67	0.80	23.47	6.51	12.62	91.14	84.35	83.76	97.37	77.49	76.86	91.64	0.00	0.00	24.46	15.18	3.17	10.50	12.16	10.80	14.48	14.55	14.34	9.33
H3K9ac_histone_1148	A01	8564276	8564585	exon	exon (BnaA01T0143800ZS, exon 4 of 4)	1473	BnaA01G0143800ZS	0.03	0.14	22.45	11.75	6.83	15.53	17.48	26.84	20.23	23.20	21.74	19.43	0.00	0.00	24.46	15.18	3.17	10.50	12.16	10.80	14.48	14.55	14.34	9.33
H3K9ac_histone_1149	A01	8568889	8570545	promoter-TSS	promoter-TSS (BnaA01T0144000ZS)	58	BnaA01G0144000ZS	0.01	0.05	25.14	13.32	26.40	157.01	157.74	177.56	202.59	175.32	178.70	167.67	0.00	0.00	25.31	13.43	5.53	18.09	23.40	25.93	25.88	29.18	26.64	21.71
H3K9ac_histone_1150	A01	8570886	8571379	exon	exon (BnaA01T0144100ZS, exon 8 of 10)	-1357	BnaA01G0144100ZS	0.87	0.93	24.88	9.14	11.12	31.46	42.16	41.46	42.36	42.87	40.85	38.26	0.79	1.00	24.65	0.84	0.69	2.03	1.75	1.96	2.21	1.92	2.09	2.03
H3K9ac_histone_1151	A01	8572226	8572763	TTS	TTS (BnaA01T0144200ZS)	262	BnaA01G0144200ZS	0.57	0.73	23.89	22.62	16.13	82.53	101.06	77.43	79.97	96.18	85.15	89.55	0.09	0.21	25.34	12.46	1.03	3.73	4.60	4.28	5.48	4.97	4.02	3.48
H3K9ac_histone_1152	A01	8577096	8577473	TTS	TTS (BnaA01T0144300ZS)	128	BnaA01G0144300ZS	0.17	0.39	26.52	22.62	9.88	62.65	64.34	55.98	60.56	53.21	60.99	67.30	0.05	0.14	23.63	22.86	0.15	0.06	0.00	0.21	0.00	0.00	0.00	0.06
H3K9ac_histone_1153	A01	8586314	8587134	intron	intron (BnaA01T0144500ZS, intron 1 of 10)	376	BnaA01G0144500ZS	0.54	0.71	23.28	6.79	9.19	74.43	70.12	72.16	76.06	64.50	75.18	77.62	0.00	0.00	24.11	2.05	10.12	20.13	16.36	7.62	3.83	3.90	3.30	17.72
H3K9ac_histone_1154	A01	8589005	8589463	exon	exon (BnaA01T0144600ZS, exon 1 of 4)	206	BnaA01G0144600ZS	0.18	0.39	25.77	17.84	12.74	58.37	56.41	57.11	55.11	60.04	75.14	59.04	0.90	1.00	24.41	6.58	1.38	3.92	4.20	4.44	3.89	3.85	4.02	2.43
H3K9ac_histone_1155	A01	8593495	8594067	intron	intron (BnaA01T0144800ZS, intron 1 of 1)	208	BnaA01G0144800ZS	0.26	0.48	24.87	6.23	14.58	75.69	82.00	88.05	78.99	64.28	84.19	67.69	0.00	0.00	25.10	14.85	31.75	67.09	70.43	76.97	107.26	110.19	109.35	82.77
H3K9ac_histone_1156	A01	8594875	8596216	exon	exon (BnaA01T0144900ZS, exon 1 of 4)	218	BnaA01G0144900ZS	0.48	0.67	25.23	18.81	26.88	202.05	209.37	213.23	206.10	189.76	234.12	202.79	0.29	0.49	23.55	5.65	6.95	29.76	33.20	32.36	32.52	25.42	34.35	34.58
H3K9ac_histone_1157	A01	8597009	8597745	Intergenic	Intergenic	-1614	None	0.24	0.46	26.84	17.72	14.70	74.47	80.86	76.52	79.24	81.52	87.04	85.19	NA	NA	NA	NA	NA	NA	NA	NA	NA	NA	NA	NA
H3K9ac_histone_1158	A01	8600216	8600822	intron	intron (BnaA01T0145000ZS, intron 1 of 2)	481	BnaA01G0145000ZS	0.67	0.80	23.56	20.69	10.05	73.55	70.17	71.94	75.35	74.01	84.31	76.00	0.73	1.00	24.39	6.25	0.98	2.84	2.85	3.14	2.73	3.67	3.20	3.28
H3K9ac_histone_1159	A01	8601221	8601525	intron	intron (BnaA01T0145000ZS, intron 2 of 2)	-1128	BnaA01G0145000ZS	0.76	0.87	21.96	4.04	5.09	15.70	17.17	14.47	8.67	10.10	14.43	16.19	0.73	1.00	24.39	6.25	0.98	2.84	2.85	3.14	2.73	3.67	3.20	3.28
H3K9ac_histone_1160	A01	8602826	8603361	TTS	TTS (BnaA01T0145000ZS)	592	BnaA01G0145000ZS	0.00	0.00	23.27	0.54	21.22	65.57	45.82	23.82	22.96	28.36	44.72	57.04	0.73	1.00	24.39	6.25	0.98	2.84	2.85	3.14	2.73	3.67	3.20	3.28
H3K9ac_histone_1161	A01	8606613	8607400	exon	exon (BnaA01T0145200ZS, exon 1 of 19)	148	BnaA01G0145200ZS	0.06	0.20	26.78	23.72	17.68	111.73	88.68	90.62	94.54	76.34	91.92	102.59	0.15	0.30	24.77	4.34	1.14	5.70	4.85	5.47	4.87	4.15	4.28	4.88
H3K9ac_histone_1162	A01	8612948	8613819	exon	exon (BnaA01T0145300ZS, exon 2 of 4)	378	BnaA01G0145300ZS	0.01	0.06	23.59	0.36	16.08	73.74	68.48	41.94	49.86	52.40	54.85	60.10	0.00	0.00	24.65	0.78	5.00	9.55	7.13	1.70	2.30	1.81	1.57	9.92
H3K9ac_histone_1163	A01	8617751	8618231	intron	intron (BnaA01T0145400ZS, intron 3 of 5)	3121	BnaA01G0145400ZS	0.07	0.23	22.33	4.59	11.20	47.78	51.47	39.49	47.62	34.92	37.27	52.95	0.01	0.03	22.33	14.82	0.85	2.69	2.78	2.90	4.11	3.46	3.28	2.29
H3K9ac_histone_1164	A01	8626834	8627143	promoter-TSS	promoter-TSS (BnaA01T0145500ZS)	62	BnaA01G0145500ZS	0.21	0.42	25.04	17.39	6.34	12.42	18.61	17.81	16.96	18.66	25.43	16.24	0.02	0.06	21.15	5.69	1.15	0.53	1.08	0.66	0.40	0.19	1.45	0.99
H3K9ac_histone_1165	A01	8644931	8645272	exon	exon (BnaA01T0145900ZS, exon 1 of 15)	279	BnaA01G0145900ZS	0.02	0.10	22.97	12.10	11.31	31.93	33.91	36.32	50.09	37.31	27.12	41.25	0.00	0.00	25.18	14.32	1.46	1.16	1.21	1.66	2.60	3.82	1.87	0.75
H3K9ac_histone_1166	A01	8649273	8649635	TTS	TTS (BnaA01T0146100ZS)	652	BnaA01G0146100ZS	0.84	0.91	24.09	0.39	13.33	60.88	60.07	43.84	57.67	54.91	42.22	58.37	0.00	0.00	24.01	19.27	6.42	24.07	20.52	14.19	20.80	27.04	24.38	22.91
H3K9ac_histone_1167	A01	8651756	8652377	promoter-TSS	promoter-TSS (BnaA01T0146100ZS)	-187	BnaA01G0146100ZS	0.07	0.23	26.06	21.90	14.22	65.46	44.78	42.03	53.66	44.85	50.71	57.01	0.00	0.00	24.01	19.27	6.42	24.07	20.52	14.19	20.80	27.04	24.38	22.91
H3K9ac_histone_1168	A01	8659670	8660799	TTS	TTS (BnaA01T0146500ZS)	391	BnaA01G0146500ZS	0.00	0.01	20.66	11.77	31.50	93.34	107.75	133.74	126.61	113.39	97.99	101.86	0.81	1.00	25.54	25.26	10.10	90.11	100.95	90.99	87.34	97.22	90.11	93.65
H3K9ac_histone_1169	A01	8664832	8665570	TTS	TTS (BnaA01T0146800ZS)	152	BnaA01G0146800ZS	0.10	0.28	26.07	17.79	11.33	61.32	62.16	64.04	72.27	64.59	71.50	76.58	0.47	0.72	22.48	18.38	0.13	0.19	0.04	0.05	0.17	0.12	0.10	0.16
H3K9ac_histone_1170	A01	8666848	8667793	exon	exon (BnaA01T0146800ZS, exon 6 of 8)	-1967	BnaA01G0146800ZS	0.97	0.99	24.16	3.83	40.53	72.46	103.92	94.55	81.12	115.40	74.31	92.28	0.47	0.72	22.48	18.38	0.13	0.19	0.04	0.05	0.17	0.12	0.10	0.16
H3K9ac_histone_1171	A01	8668420	8668802	exon	exon (BnaA01T0146800ZS, exon 3 of 8)	773	BnaA01G0146800ZS	0.92	0.96	24.05	8.02	8.74	22.23	24.54	26.58	23.97	28.84	21.66	29.44	0.47	0.72	22.48	18.38	0.13	0.19	0.04	0.05	0.17	0.12	0.10	0.16
H3K9ac_histone_1172	A01	8692634	8693429	promoter-TSS	promoter-TSS (BnaA01T0146900ZS)	-352	BnaA01G0146900ZS	0.06	0.21	21.99	14.61	11.94	35.05	34.92	38.28	53.18	40.08	38.75	36.74	0.00	0.00	24.28	15.19	4.29	3.10	3.10	5.83	8.87	9.45	9.30	2.78
H3K9ac_histone_1173	A01	8718180	8718531	exon	exon (BnaA01T0147000ZS, exon 2 of 2)	825	BnaA01G0147000ZS	0.83	0.91	25.73	15.45	9.48	36.40	29.79	40.35	33.07	36.25	37.58	42.32	0.02	0.07	26.59	8.24	4.98	13.82	20.19	21.28	19.03	18.90	15.62	11.11
H3K9ac_histone_1174	A01	8719017	8719438	promoter-TSS	promoter-TSS (BnaA01T0147000ZS)	-47	BnaA01G0147000ZS	0.57	0.73	25.08	14.67	12.66	36.26	46.29	42.09	38.04	43.93	48.31	33.96	0.02	0.07	26.59	8.24	4.98	13.82	20.19	21.28	19.03	18.90	15.62	11.11
H3K9ac_histone_1175	A01	8720254	8720641	Intergenic	Intergenic	-1267	None	0.74	0.85	23.33	8.32	5.40	26.05	27.79	28.58	30.47	23.79	25.35	25.07	NA	NA	NA	NA	NA	NA	NA	NA	NA	NA	NA	NA
H3K9ac_histone_1176	A01	8723479	8724057	promoter-TSS	promoter-TSS (BnaA01T0147100ZS)	68	BnaA01G0147100ZS	0.33	0.55	26.28	16.98	22.79	83.02	91.64	86.75	88.34	89.34	105.68	86.95	0.63	0.90	22.33	0.45	0.50	2.09	1.24	1.62	1.75	1.60	1.43	1.76
H3K9ac_histone_1177	A01	8729611	8730495	exon	exon (BnaA01T0147500ZS, exon 1 of 1)	180	BnaA01G0147500ZS	0.43	0.63	25.56	18.94	18.19	123.37	118.51	116.62	122.99	112.14	134.62	115.20	0.00	0.01	24.29	13.67	6.61	14.06	21.55	23.38	23.24	28.22	22.62	13.26
H3K9ac_histone_1178	A01	8738158	8738520	promoter-TSS	promoter-TSS (BnaA01T0147700ZS)	68	BnaA01G0147700ZS	0.03	0.13	24.35	13.63	13.52	50.28	54.50	63.95	65.44	59.68	69.19	48.52	0.63	0.90	24.49	11.09	0.72	0.41	0.44	0.73	0.94	0.38	0.56	0.41
H3K9ac_histone_1179	A01	8739933	8740715	promoter-TSS	promoter-TSS (BnaA01T0147800ZS)	-60	BnaA01G0147800ZS	0.56	0.73	23.87	11.96	10.92	113.12	102.86	115.74	114.39	110.43	109.16	117.85	0.22	0.40	25.19	19.34	0.27	0.21	0.00	0.00	0.00	0.31	0.00	0.21
H3K9ac_histone_1180	A01	8746901	8747372	intron	intron (BnaA01T0148000ZS, intron 1 of 7)	181	BnaA01G0148000ZS	0.46	0.65	24.21	23.19	10.00	46.08	50.49	42.77	42.51	49.23	34.25	48.09	0.04	0.12	24.20	0.78	0.16	0.32	0.29	0.21	0.15	0.25	0.17	0.39
H3K9ac_histone_1181	A01	8773202	8773683	intron	intron (BnaA01T0148800ZS, intron 1 of 3)	143	BnaA01G0148800ZS	0.00	0.00	21.69	7.04	9.64	41.97	51.17	49.33	36.28	36.93	39.45	45.48	0.61	0.88	22.38	15.52	0.70	1.80	0.83	1.19	1.79	1.27	0.84	1.81
H3K9ac_histone_1182	A01	8776303	8776629	promoter-TSS	promoter-TSS (BnaA01T0148900ZS)	49	BnaA01G0148900ZS	0.55	0.72	25.22	15.10	14.18	34.76	34.71	48.01	41.95	44.50	51.27	37.73	0.19	0.37	26.33	6.14	1.05	3.57	5.23	4.59	4.42	4.79	3.96	3.22
H3K9ac_histone_1183	A01	8790692	8793706	promoter-TSS	promoter-TSS (BnaA01T0149000ZS)	-262	BnaA01G0149000ZS	0.25	0.47	24.55	3.42	34.90	253.40	260.68	267.99	253.57	213.01	276.27	235.68	0.03	0.10	23.79	18.78	5.20	8.68	8.37	9.95	9.42	12.73	16.40	10.75
H3K9ac_histone_1184	A01	8800481	8800817	TTS	TTS (BnaA01T0149200ZS)	2444	BnaA01G0149200ZS	0.03	0.14	26.75	4.53	9.01	33.05	35.69	41.86	32.32	32.02	28.51	31.12	0.07	0.16	24.62	5.03	0.02	0.00	0.01	0.03	0.00	0.00	0.00	0.00
H3K9ac_histone_1185	A01	8891375	8891767	exon	exon (BnaA01T0150200ZS, exon 2 of 9)	535	BnaA01G0150200ZS	0.41	0.61	25.92	9.36	7.53	33.43	32.52	34.54	40.15	35.29	30.95	38.26	0.02	0.07	23.17	5.65	1.12	2.68	3.32	2.99	2.14	2.08	1.53	2.53
H3K9ac_histone_1186	A01	8893503	8894043	intron	intron (BnaA01T0150300ZS.2, intron 1 of 3)	256	BnaA01G0150300ZS	0.00	0.02	22.05	2.93	16.85	90.84	91.85	71.73	58.87	69.08	80.29	88.48	0.01	0.04	25.96	12.64	10.83	31.37	35.44	40.56	42.56	40.75	44.03	25.14
H3K9ac_histone_1187	A01	8905385	8908082	intron	intron (BnaA01T0150600ZS, intron 3 of 6)	994	BnaA01G0150600ZS	0.31	0.53	25.68	7.44	50.31	147.62	192.71	200.36	177.73	230.51	151.69	157.86	0.92	1.00	23.60	15.16	0.03	0.00	0.03	0.00	0.02	0.02	0.02	0.00
H3K9ac_histone_1188	A01	8921350	8922101	promoter-TSS	promoter-TSS (BnaA01T0150800ZS)	245	BnaA01G0150800ZS	0.97	0.99	25.03	14.24	17.60	106.17	85.58	112.35	101.85	99.86	98.25	96.21	1.00	1.00	24.10	20.60	0.00	0.00	0.00	0.00	0.00	0.00	0.00	0.00
H3K9ac_histone_1189	A01	8934767	8935222	intron	intron (BnaA01T0151200ZS, intron 1 of 9)	226	BnaA01G0151200ZS	0.75	0.86	22.23	4.23	8.01	45.02	44.75	37.17	35.93	44.13	37.54	45.62	0.00	0.02	25.33	3.66	0.52	1.49	1.19	1.28	0.86	0.78	0.52	1.08
H3K9ac_histone_1190	A01	8939567	8940251	intron	intron (BnaA01T0151300ZS, intron 1 of 1)	194	BnaA01G0151300ZS	0.79	0.88	25.48	17.86	32.51	126.02	123.75	117.44	124.98	105.47	138.45	105.45	0.00	0.00	24.93	9.98	13.35	17.73	29.69	45.47	36.86	34.57	23.53	19.48
H3K9ac_histone_1191	A01	8945000	8945539	intron	intron (BnaA01T0151400ZS, intron 1 of 5)	154	BnaA01G0151400ZS	0.19	0.41	24.56	15.80	24.69	33.67	58.68	63.34	52.55	65.79	84.41	36.50	0.01	0.04	23.75	18.48	8.72	14.72	13.35	13.71	14.31	23.27	26.57	15.79
H3K9ac_histone_1192	A01	8956197	8956774	exon	exon (BnaA01T0151500ZS, exon 1 of 8)	276	BnaA01G0151500ZS	0.17	0.38	24.83	19.91	10.20	39.60	33.77	31.84	47.89	31.88	37.80	38.91	0.00	0.00	24.27	22.70	4.07	14.41	8.74	6.09	7.15	7.74	11.60	12.40
H3K9ac_histone_1193	A01	8959359	8960357	promoter-TSS	promoter-TSS (BnaA01T0151700ZS)	225	BnaA01G0151700ZS	0.04	0.15	25.27	16.34	27.44	84.10	73.78	81.98	92.54	96.83	110.69	80.99	0.33	0.55	22.41	9.94	0.21	0.14	0.11	0.28	0.29	0.08	0.12	0.35
H3K9ac_histone_1194	A01	8963818	8965424	promoter-TSS	promoter-TSS (BnaA01T0152000ZS)	-73	BnaA01G0152000ZS	0.76	0.87	22.43	15.00	32.22	228.31	216.43	223.18	244.46	195.14	220.05	216.11	0.00	0.00	26.85	9.22	3.30	6.55	8.50	10.34	11.25	8.58	6.49	5.98
H3K9ac_histone_1195	A01	8973331	8974572	intron	intron (BnaA01T0152100ZS, intron 1 of 5)	447	BnaA01G0152100ZS	0.01	0.05	24.34	16.41	62.25	139.34	68.05	133.15	154.73	172.51	183.21	124.61	0.00	0.00	23.86	18.41	48.07	34.99	8.35	9.96	35.49	74.49	100.92	36.87
H3K9ac_histone_1196	A01	8980422	8981152	Intergenic	Intergenic	4572	None	0.11	0.31	23.81	10.71	11.66	90.45	76.27	99.06	93.61	82.31	83.32	85.73	NA	NA	NA	NA	NA	NA	NA	NA	NA	NA	NA	NA
H3K9ac_histone_1197	A01	8984900	8985414	intron	intron (BnaA01T0152200ZS, intron 2 of 4)	202	BnaA01G0152200ZS	0.61	0.76	24.03	5.88	12.17	48.55	65.36	59.07	63.13	54.21	71.18	57.96	0.95	1.00	23.67	4.34	8.63	17.26	16.33	15.26	17.57	14.31	19.60	21.64
H3K9ac_histone_1198	A01	9007903	9008844	exon	exon (BnaA01T0152500ZS, exon 1 of 10)	258	BnaA01G0152500ZS	0.22	0.44	26.42	18.46	37.62	160.82	148.89	135.78	162.65	142.24	186.56	154.13	0.26	0.46	24.65	0.11	1.46	6.87	7.01	6.07	6.02	6.20	5.99	7.19
H3K9ac_histone_1199	A01	9014264	9014871	Intergenic	Intergenic	4940	None	0.79	0.88	24.48	3.69	31.57	38.65	59.49	47.77	38.52	70.48	37.42	45.89	NA	NA	NA	NA	NA	NA	NA	NA	NA	NA	NA	NA
H3K9ac_histone_1200	A01	9015102	9015620	Intergenic	Intergenic	4255	None	0.40	0.60	25.41	4.63	31.98	37.67	72.48	55.97	41.04	69.35	34.54	47.60	NA	NA	NA	NA	NA	NA	NA	NA	NA	NA	NA	NA
H3K9ac_histone_1201	A01	9017072	9017600	exon	exon (BnaA01T0152700ZS, exon 5 of 5)	2280	BnaA01G0152700ZS	0.97	0.98	23.97	5.35	39.27	56.66	86.33	74.89	60.26	102.12	66.62	73.38	1.00	1.00	24.10	20.60	0.00	0.00	0.00	0.00	0.00	0.00	0.00	0.00
H3K9ac_histone_1202	A01	9018023	9018420	intron	intron (BnaA01T0152700ZS, intron 4 of 4)	1395	BnaA01G0152700ZS	0.84	0.92	24.80	3.15	24.46	40.30	63.42	49.05	42.05	66.67	35.08	48.73	1.00	1.00	24.10	20.60	0.00	0.00	0.00	0.00	0.00	0.00	0.00	0.00
H3K9ac_histone_1203	A01	9031477	9032329	intron	intron (BnaA01T0153100ZS, intron 2 of 8)	344	BnaA01G0153100ZS	0.20	0.42	22.91	19.83	18.39	114.64	95.75	106.68	99.65	105.94	115.27	98.17	0.00	0.02	23.15	16.84	1.91	6.03	5.33	6.42	6.17	8.39	7.17	4.66
H3K9ac_histone_1204	A01	9053811	9055323	exon	exon (BnaA01T0153500ZS, exon 1 of 1)	427	BnaA01G0153500ZS	0.04	0.15	23.94	12.92	70.75	140.93	145.61	248.12	173.92	162.43	157.25	151.93	0.22	0.40	24.95	5.65	0.16	0.09	0.31	0.19	0.11	0.14	0.05	0.02
H3K9ac_histone_1205	A01	9071610	9072686	intron	intron (BnaA01T0153700ZS, intron 1 of 5)	836	BnaA01G0153700ZS	0.25	0.47	23.84	3.55	12.12	78.14	73.83	69.96	74.77	66.83	66.69	79.39	0.01	0.03	25.03	1.40	1.40	2.81	2.52	1.35	1.06	0.97	1.00	1.33
H3K9ac_histone_1206	A01	9075964	9076863	intron	intron (BnaA01T0153800ZS, intron 2 of 9)	548	BnaA01G0153800ZS	0.08	0.25	26.08	4.54	11.09	62.14	56.65	62.09	63.68	51.20	48.29	58.27	0.83	1.00	24.09	3.06	0.39	0.81	1.20	1.40	0.86	1.17	1.52	0.79
H3K9ac_histone_1207	A01	9079727	9080311	intron	intron (BnaA01T0153900ZS.2, intron 1 of 5)	362	BnaA01G0153900ZS	0.13	0.33	23.38	19.87	9.75	64.13	48.66	49.75	60.29	51.64	55.29	54.78	0.08	0.18	24.98	2.76	1.56	4.99	5.36	4.30	3.96	3.64	3.19	4.47
H3K9ac_histone_1208	A01	9090376	9091154	exon	exon (BnaA01T0154000ZS, exon 3 of 27)	1041	BnaA01G0154000ZS	0.43	0.63	25.99	16.96	31.04	121.65	124.41	120.15	130.71	121.90	149.22	118.65	0.17	0.33	22.98	15.12	0.48	1.53	1.24	1.46	1.56	1.68	1.24	1.08
H3K9ac_histone_1209	A01	9099867	9100251	intron	intron (BnaA01T0154100ZS, intron 1 of 7)	307	BnaA01G0154100ZS	0.24	0.46	21.54	19.58	8.65	42.84	32.72	37.38	39.90	39.16	44.28	33.60	0.00	0.00	24.90	12.84	14.05	17.05	17.59	29.64	38.97	36.10	28.91	19.07
H3K9ac_histone_1210	A01	9105968	9106503	TTS	TTS (BnaA01T0154200ZS)	-2072	BnaA01G0154200ZS	0.13	0.33	24.66	11.14	8.45	43.35	39.42	46.43	51.11	48.44	37.46	42.52	0.10	0.22	22.85	16.84	0.04	0.00	0.00	0.02	0.04	0.03	0.03	0.00
H3K9ac_histone_1211	A01	9108125	9109107	intron	intron (BnaA01T0154300ZS, intron 2 of 3)	309	BnaA01G0154300ZS	0.09	0.26	25.10	15.97	49.27	266.75	274.95	273.38	298.39	291.26	342.63	269.26	0.00	0.00	26.77	20.83	13.71	98.32	87.51	75.91	86.23	92.98	97.73	106.69
H3K9ac_histone_1212	A01	9113698	9114135	promoter-TSS	promoter-TSS (BnaA01T0154500ZS)	64	BnaA01G0154500ZS	0.31	0.53	21.98	10.40	8.92	39.89	44.98	48.35	50.72	44.09	38.66	46.20	0.27	0.48	22.53	3.90	0.31	0.36	0.36	0.00	0.14	0.13	0.00	0.53
H3K9ac_histone_1213	A01	9122523	9123464	exon	exon (BnaA01T0154700ZS, exon 2 of 13)	300	BnaA01G0154700ZS	0.00	0.00	24.93	2.16	40.61	126.03	118.97	88.95	64.71	52.25	64.68	119.84	0.00	0.00	24.60	6.71	3.07	5.59	10.03	9.38	6.78	6.21	4.27	4.96
H3K9ac_histone_1214	A01	9131133	9131979	exon	exon (BnaA01T0154900ZS, exon 1 of 3)	441	BnaA01G0154900ZS	0.21	0.43	22.67	6.94	18.16	46.00	71.29	73.16	49.63	61.99	58.44	52.42	0.01	0.05	25.07	4.34	0.93	0.09	1.58	0.55	0.33	0.08	0.28	0.02
H3K9ac_histone_1215	A01	9150556	9151068	Intergenic	Intergenic	-1527	None	0.67	0.81	24.18	6.46	20.68	24.31	35.89	30.91	26.37	41.08	21.44	36.63	NA	NA	NA	NA	NA	NA	NA	NA	NA	NA	NA	NA
H3K9ac_histone_1216	A01	9152770	9153669	intron	intron (BnaA01T0155100ZS, intron 5 of 32)	880	BnaA01G0155100ZS	0.28	0.50	25.79	8.71	16.24	82.54	92.56	93.84	95.97	101.78	74.71	82.89	0.47	0.72	25.90	16.25	0.14	0.20	0.28	0.23	0.23	0.29	0.34	0.20
H3K9ac_histone_1217	A01	9154475	9154735	exon	exon (BnaA01T0155100ZS, exon 12 of 33)	2266	BnaA01G0155100ZS	0.65	0.79	25.73	7.55	7.22	20.29	23.80	27.14	23.83	28.85	19.61	23.57	0.47	0.72	25.90	16.25	0.14	0.20	0.28	0.23	0.23	0.29	0.34	0.20
H3K9ac_histone_1218	A01	9170594	9171182	intron	intron (BnaA01T0155200ZS, intron 11 of 30)	2492	BnaA01G0155200ZS	0.34	0.55	25.93	9.33	10.56	34.80	39.23	43.98	38.19	50.92	38.86	34.96	0.00	0.02	26.80	0.94	0.34	1.05	0.86	0.61	0.46	0.50	0.37	0.66
H3K9ac_histone_1219	A01	9204937	9206001	exon	exon (BnaA01T0155500ZS, exon 2 of 4)	1063	BnaA01G0155500ZS	0.61	0.76	25.28	24.79	34.50	189.48	185.93	184.65	177.17	151.95	194.70	166.56	0.00	0.00	24.72	0.91	28.37	86.29	67.70	40.55	37.01	34.02	41.70	65.36
H3K9ac_histone_1220	A01	9214517	9215040	TTS	TTS (BnaA01T0155700ZS)	562	BnaA01G0155700ZS	0.01	0.06	26.62	3.56	14.01	59.67	63.96	64.31	55.70	49.73	44.44	61.13	1.00	1.00	24.10	20.60	0.00	0.00	0.00	0.00	0.00	0.00	0.00	0.00
H3K9ac_histone_1221	A01	9218738	9219336	TTS	TTS (BnaA01T0156000ZS)	261	BnaA01G0156000ZS	0.27	0.49	25.47	20.36	8.19	78.53	72.46	72.54	73.79	74.07	73.92	84.12	0.00	0.00	25.26	7.45	2.16	7.13	6.56	9.85	8.53	5.83	5.80	6.68
H3K9ac_histone_1222	A01	9222084	9223312	promoter-TSS	promoter-TSS (BnaA01T0156000ZS)	-106	BnaA01G0156000ZS	0.19	0.41	26.31	21.27	33.24	179.96	149.19	165.03	152.45	140.41	150.97	190.12	0.00	0.00	25.26	7.45	2.16	7.13	6.56	9.85	8.53	5.83	5.80	6.68
H3K9ac_histone_1223	A01	9225052	9225646	intron	intron (BnaA01T0156100ZS, intron 4 of 4)	2545	BnaA01G0156100ZS	0.11	0.29	23.25	18.11	13.63	34.48	50.99	45.07	46.86	57.45	59.47	40.41	0.01	0.03	26.41	4.38	2.65	6.55	9.51	6.81	7.13	6.03	3.78	6.18
H3K9ac_histone_1224	A01	9235283	9235871	intron	intron (BnaA01T0156200ZS, intron 1 of 10)	125	BnaA01G0156200ZS	0.08	0.25	24.62	19.07	8.82	45.17	42.50	45.50	46.62	43.60	58.46	46.72	0.01	0.03	23.41	18.03	3.92	9.85	9.87	10.15	11.52	14.17	14.85	10.79
H3K9ac_histone_1225	A01	9239966	9240458	exon	exon (BnaA01T0156300ZS, exon 1 of 4)	487	BnaA01G0156300ZS	0.24	0.46	23.25	18.68	11.72	49.23	43.52	48.50	51.76	50.29	61.92	45.61	0.04	0.11	22.54	18.02	1.88	1.96	2.58	2.26	3.07	4.01	4.46	1.37
H3K9ac_histone_1226	A01	9243610	9244440	exon	exon (BnaA01T0156400ZS, exon 1 of 1)	670	BnaA01G0156400ZS	0.00	0.00	26.37	22.88	43.09	110.14	97.68	55.78	60.14	66.32	124.62	98.52	0.00	0.00	23.10	4.23	35.40	40.11	78.84	38.77	10.83	9.29	24.30	41.97
H3K9ac_histone_1227	A01	9247691	9249462	intron	intron (BnaA01T0156500ZS, intron 17 of 17)	-3881	BnaA01G0156500ZS	0.00	0.00	21.64	20.44	40.28	127.98	95.72	80.37	87.29	125.04	147.93	122.08	0.98	1.00	25.40	8.06	0.24	1.41	1.55	1.53	1.68	1.33	1.34	1.33
H3K9ac_histone_1228	A01	9260077	9260649	intron	intron (BnaA01T0156600ZS, intron 2 of 2)	882	BnaA01G0156600ZS	0.06	0.20	24.78	23.51	9.11	41.32	25.53	34.94	28.12	27.64	32.10	42.71	0.00	0.00	24.52	11.66	3.21	3.00	1.94	5.98	9.04	3.72	4.40	3.71
H3K9ac_histone_1229	A01	9266837	9267650	promoter-TSS	promoter-TSS (BnaA01T0156700ZS)	-165	BnaA01G0156700ZS	0.40	0.60	26.25	18.69	11.14	101.06	86.02	96.11	102.55	91.99	101.82	105.15	0.02	0.07	26.49	25.71	1.21	3.62	2.06	1.61	2.12	1.61	1.51	2.19
H3K9ac_histone_1230	A01	9281059	9282144	intron	intron (BnaA01T0157000ZS, intron 2 of 5)	337	BnaA01G0157000ZS	0.62	0.77	23.94	20.34	12.32	132.53	124.75	115.48	126.53	124.32	131.46	124.05	0.10	0.22	25.34	2.79	1.56	4.12	3.02	2.97	3.05	2.09	1.86	3.31
H3K9ac_histone_1231	A01	9317364	9318233	Intergenic	Intergenic	7032	None	0.55	0.72	24.27	2.91	14.38	38.48	46.14	35.51	38.81	49.34	33.32	39.75	NA	NA	NA	NA	NA	NA	NA	NA	NA	NA	NA	NA
H3K9ac_histone_1232	A01	9324633	9325204	promoter-TSS	promoter-TSS (BnaA01T0157200ZS)	-88	BnaA01G0157200ZS	0.37	0.58	25.65	21.57	11.24	90.36	89.66	91.59	89.06	84.36	94.11	87.01	0.18	0.34	26.01	0.76	12.16	34.95	34.20	27.29	29.91	25.52	33.29	36.68
H3K9ac_histone_1233	A01	9331351	9331979	promoter-TSS	promoter-TSS (BnaA01T0157400ZS)	-290	BnaA01G0157400ZS	0.47	0.66	23.42	19.61	15.05	80.04	75.52	71.32	70.51	71.19	85.97	64.24	0.95	1.00	23.47	8.64	0.95	6.10	7.12	7.73	7.04	7.00	7.39	7.11
H3K9ac_histone_1234	A01	9336981	9337327	intron	intron (BnaA01T0157600ZS, intron 7 of 12)	2434	BnaA01G0157600ZS	0.24	0.46	24.52	7.97	9.53	18.72	26.32	25.18	22.98	32.09	15.01	20.67	0.00	0.02	23.07	10.54	0.20	0.10	0.27	0.46	0.41	0.26	0.26	0.14
H3K9ac_histone_1235	A01	9337625	9338311	exon	exon (BnaA01T0157600ZS, exon 4 of 13)	1620	BnaA01G0157600ZS	0.33	0.54	25.30	5.77	12.35	22.39	27.66	22.62	32.99	25.80	11.84	26.48	0.00	0.02	23.07	10.54	0.20	0.10	0.27	0.46	0.41	0.26	0.26	0.14
H3K9ac_histone_1236	A01	9350905	9351368	promoter-TSS	promoter-TSS (BnaA01T0157800ZS)	-938	BnaA01G0157800ZS	0.00	0.02	24.95	3.49	9.50	26.78	34.63	26.09	24.67	18.81	17.65	26.37	0.03	0.10	23.18	9.68	7.08	8.70	17.53	16.36	13.44	14.03	7.27	8.22
H3K9ac_histone_1237	A01	9351860	9352554	TTS	TTS (BnaA01T0157900ZS)	133	BnaA01G0157900ZS	0.52	0.70	22.42	17.07	8.68	57.83	60.63	64.06	64.96	70.87	69.29	57.68	0.34	0.56	26.26	5.15	1.00	14.39	14.75	15.06	14.50	15.13	14.18	13.70
H3K9ac_histone_1238	A01	9356895	9357547	promoter-TSS	promoter-TSS (BnaA01T0157900ZS)	-99	BnaA01G0157900ZS	0.39	0.59	24.74	11.66	10.06	51.37	55.09	60.85	58.72	56.86	67.21	47.54	0.34	0.56	26.26	5.15	1.00	14.39	14.75	15.06	14.50	15.13	14.18	13.70
H3K9ac_histone_1239	A01	9374296	9375284	promoter-TSS	promoter-TSS (BnaA01T0158200ZS)	41	BnaA01G0158200ZS	0.28	0.49	25.41	18.68	11.71	95.17	83.69	84.84	95.65	86.91	86.92	89.56	0.06	0.14	25.72	24.70	0.33	0.76	0.47	0.23	0.42	0.36	0.11	0.77
H3K9ac_histone_1240	A01	9376763	9377091	TTS	TTS (BnaA01T0158200ZS)	2178	BnaA01G0158200ZS	0.05	0.19	24.78	7.15	7.07	21.93	28.79	33.16	26.64	23.89	26.73	23.59	0.06	0.14	25.72	24.70	0.33	0.76	0.47	0.23	0.42	0.36	0.11	0.77
H3K9ac_histone_1241	A01	9379131	9379914	TTS	TTS (BnaA01T0158400ZS)	285	BnaA01G0158400ZS	0.19	0.41	24.68	22.75	13.01	79.20	68.34	58.82	73.46	57.91	66.11	75.04	0.36	0.59	24.56	15.36	1.37	5.07	5.11	5.20	6.84	6.70	5.91	5.56
H3K9ac_histone_1242	A01	9381399	9382897	promoter-TSS	promoter-TSS (BnaA01T0158400ZS)	-61	BnaA01G0158400ZS	0.29	0.51	25.57	17.53	30.73	197.62	183.63	188.74	211.32	177.25	211.26	192.99	0.36	0.59	24.56	15.36	1.37	5.07	5.11	5.20	6.84	6.70	5.91	5.56
H3K9ac_histone_1243	A01	9398519	9399363	intron	intron (BnaA01T0158700ZS, intron 1 of 8)	363	BnaA01G0158700ZS	0.06	0.21	25.22	16.50	15.49	58.00	61.03	65.85	72.32	66.15	85.05	64.01	0.25	0.45	24.37	14.07	0.98	4.58	5.36	4.64	5.89	5.39	5.58	4.38
H3K9ac_histone_1244	A01	9400882	9401098	TTS	TTS (BnaA01T0158700ZS)	1651	BnaA01G0158700ZS	0.12	0.31	23.36	5.47	6.09	10.80	18.81	14.82	8.46	14.52	9.93	14.03	0.25	0.45	24.37	14.07	0.98	4.58	5.36	4.64	5.89	5.39	5.58	4.38
H3K9ac_histone_1245	A01	9401390	9401800	intron	intron (BnaA01T0158800ZS, intron 2 of 2)	1046	BnaA01G0158800ZS	0.31	0.53	26.05	2.77	10.02	23.84	33.51	25.77	20.46	27.84	20.82	23.41	0.11	0.23	22.51	21.27	0.16	0.16	0.02	0.02	0.11	0.21	0.08	0.15
H3K9ac_histone_1246	A01	9421915	9423390	exon	exon (BnaA01T0158900ZS, exon 1 of 4)	723	BnaA01G0158900ZS	0.64	0.79	24.66	15.59	51.20	238.70	259.62	247.67	254.46	221.65	274.20	221.91	0.00	0.00	25.32	2.70	4.68	11.58	13.38	9.28	5.34	5.19	5.27	9.52
H3K9ac_histone_1247	A01	9424916	9427114	exon	exon (BnaA01T0159000ZS, exon 1 of 2)	526	BnaA01G0159000ZS	0.03	0.13	21.34	17.86	26.70	197.46	164.15	189.61	196.51	191.44	199.14	178.68	0.73	1.00	22.94	15.63	1.83	8.02	7.93	9.16	9.02	10.49	8.68	7.05
H3K9ac_histone_1248	A01	9441381	9441952	promoter-TSS	promoter-TSS (BnaA01T0159200ZS)	90	BnaA01G0159200ZS	0.14	0.34	23.98	15.89	10.62	72.02	77.69	74.39	80.20	81.20	85.88	75.16	0.00	0.01	25.43	13.22	5.77	14.28	12.80	20.88	20.87	20.92	22.13	12.50
H3K9ac_histone_1249	A01	9453137	9455225	promoter-TSS	promoter-TSS (BnaA01T0159400ZS)	-40	BnaA01G0159400ZS	0.05	0.18	25.12	21.43	55.43	289.74	266.22	248.22	267.91	219.14	320.83	284.53	0.23	0.42	24.70	7.29	1.95	9.53	12.39	11.30	11.81	10.03	10.71	10.71
H3K9ac_histone_1250	A01	9457847	9458089	intron	intron (BnaA01T0159500ZS, intron 12 of 13)	-1107	BnaA01G0159500ZS	0.00	0.00	23.19	3.77	11.15	28.12	35.65	24.09	16.48	14.41	20.85	31.87	0.00	0.00	24.27	3.71	7.68	10.83	17.07	8.72	4.06	2.87	3.19	8.63
H3K9ac_histone_1251	A01	9459021	9459575	TTS	TTS (BnaA01T0159500ZS)	223	BnaA01G0159500ZS	0.00	0.02	25.42	0.86	20.33	53.48	55.69	27.78	29.58	30.12	22.29	50.40	0.00	0.00	24.27	3.71	7.68	10.83	17.07	8.72	4.06	2.87	3.19	8.63
H3K9ac_histone_1252	A01	9463134	9466091	exon	exon (BnaA01T0159700ZS, exon 1 of 2)	1660	BnaA01G0159700ZS	0.17	0.38	26.14	16.43	145.20	493.17	473.48	515.95	524.54	510.07	597.24	463.79	0.02	0.07	23.43	10.58	3.71	3.48	4.73	9.16	5.24	6.04	3.30	2.10
H3K9ac_histone_1253	A01	9475273	9475703	Intergenic	Intergenic	4431	None	0.42	0.62	24.89	10.61	7.41	40.56	48.46	48.16	47.03	49.60	41.86	44.59	NA	NA	NA	NA	NA	NA	NA	NA	NA	NA	NA	NA
H3K9ac_histone_1254	A01	9478407	9478782	intron	intron (BnaA01T0159800ZS, intron 3 of 3)	1325	BnaA01G0159800ZS	0.74	0.85	23.07	4.19	6.48	19.48	20.01	18.35	22.61	22.34	20.38	25.81	0.05	0.14	24.53	8.11	0.81	1.70	2.55	2.64	2.33	2.27	1.57	2.21
H3K9ac_histone_1255	A01	9479031	9479960	intron	intron (BnaA01T0159800ZS, intron 1 of 3)	424	BnaA01G0159800ZS	0.11	0.30	23.87	5.47	18.85	79.39	68.56	84.78	77.84	60.81	56.82	83.20	0.05	0.14	24.53	8.11	0.81	1.70	2.55	2.64	2.33	2.27	1.57	2.21
H3K9ac_histone_1256	A01	9486104	9487084	promoter-TSS	promoter-TSS (BnaA01T0160000ZS)	-690	BnaA01G0160000ZS	0.05	0.19	24.72	1.70	20.13	99.60	89.24	77.65	64.96	61.07	69.56	95.06	0.00	0.00	24.31	3.65	9.55	24.46	29.34	21.22	15.46	13.68	13.36	21.45
H3K9ac_histone_1257	A01	9504266	9504684	intron	intron (BnaA01T0160400ZS, intron 1 of 2)	335	BnaA01G0160400ZS	0.35	0.56	25.02	7.36	9.05	36.73	44.80	41.57	43.43	34.86	27.39	33.75	0.00	0.00	23.33	10.10	4.47	2.71	5.20	11.24	7.97	6.33	2.19	2.28
H3K9ac_histone_1258	A01	9516240	9516639	promoter-TSS	promoter-TSS (BnaA01T0160600ZS)	-733	BnaA01G0160600ZS	0.52	0.69	25.04	11.97	4.95	21.47	24.71	25.21	28.99	27.14	29.71	25.29	1.00	1.00	23.71	16.90	4.79	10.23	7.58	8.37	5.48	9.73	6.13	5.06
H3K9ac_histone_1259	A01	9522204	9522866	promoter-TSS	promoter-TSS (BnaA01T0160800ZS)	204	BnaA01G0160800ZS	0.01	0.07	22.85	19.42	22.33	92.34	70.00	71.77	83.78	81.79	103.06	76.90	1.00	1.00	24.10	20.60	0.00	0.00	0.00	0.00	0.00	0.00	0.00	0.00
H3K9ac_histone_1260	A01	9541996	9542833	exon	exon (BnaA01T0160900ZS, exon 1 of 4)	166	BnaA01G0160900ZS	0.63	0.78	23.90	14.81	11.95	84.06	75.74	80.87	94.32	74.10	82.16	77.95	0.16	0.32	25.84	0.05	0.74	2.33	1.61	1.23	1.70	1.37	0.87	1.57
H3K9ac_histone_1261	A01	9547587	9547973	Intergenic	Intergenic	-3125	None	0.59	0.75	23.89	1.89	8.52	12.56	14.77	14.27	12.70	15.32	11.06	19.96	NA	NA	NA	NA	NA	NA	NA	NA	NA	NA	NA	NA
H3K9ac_histone_1262	A01	9550983	9551756	TTS	TTS (BnaA01T0161100ZS)	464	BnaA01G0161100ZS	0.00	0.01	24.51	24.32	20.22	81.97	59.03	51.29	53.21	37.73	69.46	69.33	0.93	1.00	24.58	2.25	2.54	1.01	2.86	1.82	3.19	3.04	2.58	2.18
H3K9ac_histone_1263	A01	9552610	9553484	promoter-TSS	promoter-TSS (BnaA01T0161100ZS)	-201	BnaA01G0161100ZS	0.23	0.45	23.42	14.33	21.65	82.77	78.14	87.73	105.51	76.72	84.90	91.62	0.93	1.00	24.58	2.25	2.54	1.01	2.86	1.82	3.19	3.04	2.58	2.18
H3K9ac_histone_1264	A01	9562480	9563133	Intergenic	Intergenic	-7216	None	0.03	0.13	23.71	10.10	19.43	56.88	71.15	90.21	90.40	63.63	90.28	64.11	NA	NA	NA	NA	NA	NA	NA	NA	NA	NA	NA	NA
H3K9ac_histone_1265	A01	9594134	9594612	exon	exon (BnaA01T0161400ZS, exon 14 of 21)	4439	BnaA01G0161400ZS	0.76	0.87	25.71	25.23	6.01	66.50	61.57	63.84	57.11	58.04	63.58	62.16	0.05	0.12	25.31	17.27	0.16	0.39	0.44	0.40	0.44	0.52	0.61	0.35
H3K9ac_histone_1266	A01	9612097	9612919	promoter-TSS	promoter-TSS (BnaA01T0161900ZS)	53	BnaA01G0161900ZS	0.00	0.04	23.90	17.98	24.10	72.02	82.19	67.41	76.46	100.13	107.89	74.02	0.87	1.00	23.90	5.99	2.02	3.84	6.65	4.08	4.56	4.69	4.75	5.43
H3K9ac_histone_1267	A01	9621194	9621904	promoter-TSS	promoter-TSS (BnaA01T0162200ZS)	390	BnaA01G0162200ZS	0.91	0.96	22.39	22.08	13.24	72.40	74.42	68.35	72.93	67.81	73.92	58.80	0.87	1.00	23.97	14.90	1.93	2.23	3.89	2.38	4.32	2.97	4.23	2.26
H3K9ac_histone_1268	A01	9629790	9630941	exon	exon (BnaA01T0162400ZS, exon 1 of 7)	522	BnaA01G0162400ZS	0.21	0.43	26.50	22.03	27.94	108.27	79.01	93.31	83.91	81.74	116.33	100.35	0.00	0.00	23.66	18.42	196.09	261.22	74.29	125.78	194.35	403.81	433.57	222.32
H3K9ac_histone_1269	A01	9636157	9637054	TTS	TTS (BnaA01T0162600ZS)	297	BnaA01G0162600ZS	0.02	0.09	25.72	17.56	52.31	154.28	104.72	125.21	152.21	155.56	195.67	145.17	1.00	1.00	24.10	20.60	0.00	0.00	0.00	0.00	0.00	0.00	0.00	0.00
H3K9ac_histone_1270	A01	9642706	9643108	promoter-TSS	promoter-TSS (BnaA01T0162700ZS)	-685	BnaA01G0162700ZS	0.90	0.95	24.66	14.46	19.24	65.87	72.08	79.23	67.29	61.33	75.83	65.32	0.28	0.48	23.67	2.47	1.28	0.72	0.21	2.13	0.17	0.53	0.00	0.39
H3K9ac_histone_1271	A01	9665962	9666617	promoter-TSS	promoter-TSS (BnaA01T0163200ZS)	121	BnaA01G0163200ZS	0.24	0.46	27.19	20.46	13.40	64.11	72.12	59.93	60.71	66.43	76.32	72.58	0.72	0.99	23.75	22.13	0.42	2.04	1.68	1.87	1.58	2.00	1.40	1.62
H3K9ac_histone_1272	A01	9666787	9667074	promoter-TSS	promoter-TSS (BnaA01T0163100ZS)	-11	BnaA01G0163100ZS	0.83	0.91	26.18	26.05	5.19	26.47	25.86	23.96	21.69	22.29	22.83	23.26	0.20	0.38	23.05	13.37	0.63	0.84	1.51	1.30	1.56	1.37	1.52	1.20
H3K9ac_histone_1273	A01	9674925	9675672	promoter-TSS	promoter-TSS (BnaA01T0163500ZS)	216	BnaA01G0163500ZS	0.34	0.55	24.32	14.88	10.08	58.23	63.28	62.20	71.68	58.64	72.70	57.21	0.02	0.09	24.77	23.50	0.64	1.63	1.57	0.56	0.64	1.09	1.30	1.83
H3K9ac_histone_1274	A01	9687671	9688643	promoter-TSS	promoter-TSS (BnaA01T0163800ZS)	98	BnaA01G0163800ZS	0.23	0.45	25.40	18.56	28.14	113.99	93.15	100.19	105.10	97.36	125.61	103.20	0.01	0.05	23.66	23.28	10.28	28.85	16.12	13.98	12.47	13.12	15.73	23.59
H3K9ac_histone_1275	A01	9690634	9691280	intron	intron (BnaA01T0164000ZS, intron 1 of 6)	130	BnaA01G0164000ZS	0.25	0.47	25.26	15.84	13.77	86.48	81.76	90.14	91.91	88.33	99.66	84.30	0.34	0.57	25.90	9.54	1.33	5.31	4.73	6.30	7.15	5.04	5.70	5.01
H3K9ac_histone_1276	A01	9697594	9698200	promoter-TSS	promoter-TSS (BnaA01T0164200ZS)	295	BnaA01G0164200ZS	0.50	0.68	26.95	20.17	7.39	52.25	47.45	43.74	52.89	45.79	53.36	54.19	1.00	1.00	24.10	20.60	0.00	0.00	0.00	0.00	0.00	0.00	0.00	0.00
H3K9ac_histone_1277	A01	9699756	9701378	promoter-TSS	promoter-TSS (BnaA01T0164300ZS)	-325	BnaA01G0164300ZS	0.18	0.40	24.34	13.01	27.72	160.06	167.17	190.02	194.12	167.54	200.44	173.01	0.66	0.93	21.13	0.11	18.67	57.39	46.67	45.54	52.69	58.49	58.64	60.72
H3K9ac_histone_1278	A01	9708234	9708581	TTS	TTS (BnaA01T0164600ZS)	-1136	BnaA01G0164600ZS	0.30	0.51	24.24	3.66	13.41	16.37	26.86	20.15	11.96	30.85	17.22	21.41	0.00	0.01	21.25	14.98	0.20	0.04	0.09	0.12	0.29	0.30	0.04	0.11
H3K9ac_histone_1279	A01	9712385	9712681	intron	intron (BnaA01T0164700ZS, intron 1 of 4)	244	BnaA01G0164700ZS	0.30	0.52	22.68	4.35	8.20	33.77	36.52	38.28	26.94	33.47	40.04	27.64	0.18	0.35	26.08	9.23	3.31	10.70	13.04	14.03	16.14	13.57	14.47	13.09
H3K9ac_histone_1280	A01	9734501	9734963	exon	exon (BnaA01T0164900ZS, exon 1 of 1)	420	BnaA01G0164900ZS	0.99	1.00	24.15	5.30	8.57	18.49	26.33	23.57	21.65	27.91	23.13	23.08	1.00	1.00	24.10	20.60	0.00	0.00	0.00	0.00	0.00	0.00	0.00	0.00
H3K9ac_histone_1281	A01	9754657	9755344	exon	exon (BnaA01T0165100ZS, exon 2 of 16)	172	BnaA01G0165100ZS	0.00	0.01	25.65	0.70	18.67	91.80	86.07	60.43	68.81	55.17	67.30	79.43	0.00	0.00	26.07	2.32	1.48	5.27	5.89	4.81	3.62	3.56	2.91	4.92
H3K9ac_histone_1282	A01	9761218	9762171	exon	exon (BnaA01T0165200ZS, exon 1 of 1)	277	BnaA01G0165200ZS	0.20	0.42	25.25	18.76	25.57	189.12	169.54	174.44	183.83	172.32	195.75	178.69	0.80	1.00	24.00	21.52	2.54	7.90	8.72	6.33	8.01	8.75	7.24	5.84
H3K9ac_histone_1283	A01	9765706	9766251	intron	intron (BnaA01T0165300ZS, intron 1 of 1)	139	BnaA01G0165300ZS	0.66	0.80	23.17	2.39	8.81	59.50	52.34	46.72	52.46	50.83	46.22	52.59	0.00	0.01	25.30	2.24	6.13	15.63	11.49	8.77	6.64	5.94	5.28	9.45
H3K9ac_histone_1284	A01	9780336	9780973	promoter-TSS	promoter-TSS (BnaA01T0165300ZS.1)	73	BnaA01G0165300ZS	0.09	0.27	25.86	11.33	8.97	37.08	38.36	47.66	42.65	52.05	44.94	37.47	0.00	0.01	25.30	2.24	6.13	15.63	11.49	8.77	6.64	5.94	5.28	9.45
H3K9ac_histone_1285	A01	9781970	9782252	exon	exon (BnaA01T0165300ZS, exon 2 of 2)	1530	BnaA01G0165300ZS	0.04	0.17	24.66	7.12	7.22	13.09	20.08	18.94	16.55	18.86	14.91	15.53	0.00	0.01	25.30	2.24	6.13	15.63	11.49	8.77	6.64	5.94	5.28	9.45
H3K9ac_histone_1286	A01	9782344	9782630	exon	exon (BnaA01T0165300ZS, exon 2 of 2)	1906	BnaA01G0165300ZS	0.38	0.59	25.36	4.16	6.66	13.76	15.56	19.08	12.44	16.63	9.56	12.97	0.00	0.01	25.30	2.24	6.13	15.63	11.49	8.77	6.64	5.94	5.28	9.45
H3K9ac_histone_1287	A01	9784305	9785245	TTS	TTS (BnaA01T0165300ZS)	234	BnaA01G0165300ZS	0.35	0.56	25.60	16.60	33.40	126.29	125.43	129.13	135.99	126.28	162.81	123.05	0.00	0.01	25.30	2.24	6.13	15.63	11.49	8.77	6.64	5.94	5.28	9.45
H3K9ac_histone_1288	A01	9787494	9788322	exon	exon (BnaA01T0165500ZS, exon 1 of 2)	281	BnaA01G0165500ZS	0.60	0.76	23.47	10.15	25.33	88.02	81.87	120.58	87.88	79.78	90.01	76.98	0.00	0.00	24.11	7.23	5.39	8.61	7.92	16.17	7.75	5.57	5.42	6.32
H3K9ac_histone_1289	A01	9790567	9790872	Intergenic	Intergenic	3092	None	0.11	0.30	21.46	20.43	6.58	13.66	10.98	11.24	14.17	16.78	17.69	14.46	NA	NA	NA	NA	NA	NA	NA	NA	NA	NA	NA	NA
H3K9ac_histone_1290	A01	9791351	9791919	Intergenic	Intergenic	3055	None	0.56	0.72	24.70	0.55	6.20	33.98	25.00	26.15	25.75	27.57	22.89	25.83	NA	NA	NA	NA	NA	NA	NA	NA	NA	NA	NA	NA
H3K9ac_histone_1291	A01	9792226	9792619	Intergenic	Intergenic	2268	None	0.17	0.38	22.23	1.89	5.74	26.49	21.89	23.71	19.52	21.81	22.68	24.44	NA	NA	NA	NA	NA	NA	NA	NA	NA	NA	NA	NA
H3K9ac_histone_1292	A01	9802431	9802677	Intergenic	Intergenic	-7864	None	0.59	0.74	24.98	6.94	4.55	8.73	11.91	10.68	10.32	13.88	7.79	11.68	NA	NA	NA	NA	NA	NA	NA	NA	NA	NA	NA	NA
H3K9ac_histone_1293	A01	9828181	9828397	Intergenic	Intergenic	-4651	None	0.65	0.79	23.56	5.90	10.69	13.33	24.72	20.95	16.31	22.07	16.40	21.26	NA	NA	NA	NA	NA	NA	NA	NA	NA	NA	NA	NA
H3K9ac_histone_1294	A01	9833091	9833652	intron	intron (BnaA01T0165700ZS, intron 1 of 2)	431	BnaA01G0165700ZS	0.08	0.24	24.72	8.55	8.40	31.31	38.87	50.43	41.97	38.68	36.26	34.07	0.00	0.02	26.67	4.18	0.20	0.15	0.36	0.32	0.11	0.16	0.03	0.16
H3K9ac_histone_1295	A01	9834445	9834856	intron	intron (BnaA01T0165700ZS, intron 2 of 2)	1710	BnaA01G0165700ZS	0.00	0.04	26.35	7.51	8.19	18.70	26.93	28.00	24.00	26.96	15.02	19.00	0.00	0.02	26.67	4.18	0.20	0.15	0.36	0.32	0.11	0.16	0.03	0.16
H3K9ac_histone_1296	A01	9843818	9844543	exon	exon (BnaA01T0165800ZS, exon 4 of 4)	1824	BnaA01G0165800ZS	0.05	0.18	23.92	3.48	11.16	43.35	48.79	42.60	31.95	44.19	36.34	47.69	0.03	0.10	24.07	6.90	7.38	3.68	4.28	16.60	3.25	2.74	7.08	3.91
H3K9ac_histone_1297	A01	9845162	9845687	intron	intron (BnaA01T0165800ZS, intron 1 of 3)	580	BnaA01G0165800ZS	0.16	0.37	23.39	2.20	13.69	63.40	58.39	54.39	58.61	41.58	66.93	64.58	0.03	0.10	24.07	6.90	7.38	3.68	4.28	16.60	3.25	2.74	7.08	3.91
H3K9ac_histone_1298	A01	9857863	9858613	Intergenic	Intergenic	-1843	None	0.00	0.00	24.10	17.37	28.46	15.55	11.12	11.29	20.50	60.08	49.55	15.30	NA	NA	NA	NA	NA	NA	NA	NA	NA	NA	NA	NA
H3K9ac_histone_1299	A01	9859385	9861160	exon	exon (BnaA01T0166100ZS, exon 1 of 2)	191	BnaA01G0166100ZS	0.00	0.01	24.89	17.05	104.79	136.37	44.09	111.86	150.85	213.65	237.72	127.97	0.00	0.00	24.59	18.62	171.61	34.78	4.33	5.92	19.87	163.69	324.08	21.54
H3K9ac_histone_1300	A01	9864318	9865569	exon	exon (BnaA01T0166200ZS, exon 1 of 1)	324	BnaA01G0166200ZS	0.15	0.36	24.82	15.06	48.70	134.65	124.13	152.16	168.36	144.49	188.32	137.55	0.12	0.25	22.21	14.96	4.16	10.47	11.64	11.36	16.71	16.17	12.60	9.54
H3K9ac_histone_1301	A01	9867285	9867540	exon	exon (BnaA01T0166300ZS, exon 1 of 3)	399	BnaA01G0166300ZS	0.75	0.86	21.26	7.85	6.84	14.25	18.35	23.35	15.87	15.48	15.13	18.63	1.00	1.00	24.10	20.60	0.00	0.00	0.00	0.00	0.00	0.00	0.00	0.00
H3K9ac_histone_1302	A01	9873668	9875041	exon	exon (BnaA01T0166400ZS, exon 1 of 9)	501	BnaA01G0166400ZS	0.10	0.28	26.19	19.35	46.95	196.27	168.31	171.23	192.13	166.14	230.42	196.54	0.61	0.88	25.62	23.51	2.11	7.40	8.73	7.72	7.34	7.00	8.53	8.96
H3K9ac_histone_1303	A01	9876320	9876706	intron	intron (BnaA01T0166500ZS, intron 1 of 1)	579	BnaA01G0166500ZS	0.12	0.31	23.85	15.35	8.63	26.29	22.10	26.79	34.96	30.87	32.95	28.04	0.00	0.00	25.13	16.28	8.29	4.20	2.60	8.20	9.09	15.54	17.45	3.18
H3K9ac_histone_1304	A01	9877786	9878593	Intergenic	Intergenic	-1097	None	0.08	0.25	23.13	16.48	14.22	58.81	58.31	57.25	67.58	70.78	61.09	45.12	NA	NA	NA	NA	NA	NA	NA	NA	NA	NA	NA	NA
H3K9ac_histone_1305	A01	9879903	9880268	intron	intron (BnaA01T0166600ZS, intron 1 of 1)	230	BnaA01G0166600ZS	0.00	0.00	25.69	16.34	11.50	21.15	15.10	19.83	26.18	34.66	34.03	19.72	0.00	0.00	24.01	18.51	38.00	6.53	0.17	11.11	12.97	46.21	72.68	4.55
H3K9ac_histone_1306	A01	9880703	9881156	TTS	TTS (BnaA01T0166600ZS)	1074	BnaA01G0166600ZS	0.07	0.23	25.77	14.33	8.16	24.19	20.62	34.14	30.16	33.45	33.49	28.08	0.00	0.00	24.01	18.51	38.00	6.53	0.17	11.11	12.97	46.21	72.68	4.55
H3K9ac_histone_1307	A01	9891021	9891313	promoter-TSS	promoter-TSS (BnaA01T0166800ZS)	664	BnaA01G0166800ZS	0.49	0.67	22.35	9.43	6.06	16.37	16.29	18.77	18.80	14.44	20.68	22.88	0.00	0.00	21.91	17.82	5.61	9.31	9.14	7.96	11.93	16.52	15.94	10.72
H3K9ac_histone_1308	A01	9891834	9892703	promoter-TSS	promoter-TSS (BnaA01T0166700ZS)	227	BnaA01G0166700ZS	0.04	0.17	24.27	19.41	18.43	102.87	86.68	89.16	104.75	93.45	119.63	98.43	0.03	0.10	21.06	11.75	0.02	0.00	0.00	0.01	0.02	0.00	0.01	0.01
H3K9ac_histone_1309	A01	9893439	9894407	exon	exon (BnaA01T0166900ZS, exon 3 of 3)	630	BnaA01G0166900ZS	0.54	0.71	25.81	22.36	25.40	161.28	145.03	142.00	151.66	126.03	147.58	142.02	0.06	0.15	23.70	0.74	1.82	3.65	1.23	3.33	1.16	1.24	2.51	4.48
H3K9ac_histone_1310	A01	9905727	9906506	Intergenic	Intergenic	-5526	None	0.04	0.15	22.90	0.12	8.97	53.90	49.87	42.27	41.70	51.89	42.97	52.71	NA	NA	NA	NA	NA	NA	NA	NA	NA	NA	NA	NA
H3K9ac_histone_1311	A01	9912119	9914030	Intergenic	Intergenic	-7728	None	0.76	0.86	24.72	8.35	31.39	121.28	123.64	142.30	129.20	162.68	111.98	131.05	NA	NA	NA	NA	NA	NA	NA	NA	NA	NA	NA	NA
H3K9ac_histone_1312	A01	9917524	9918203	Intergenic	Intergenic	-2939	None	0.71	0.83	22.63	7.71	9.69	37.50	41.96	42.26	38.20	45.86	43.85	47.29	NA	NA	NA	NA	NA	NA	NA	NA	NA	NA	NA	NA
H3K9ac_histone_1313	A01	9920786	9922430	intron	intron (BnaA01T0167100ZS, intron 3 of 7)	806	BnaA01G0167100ZS	0.47	0.66	23.91	14.03	18.10	161.55	164.07	177.45	162.07	157.62	185.73	159.81	0.00	0.00	24.96	7.60	22.43	45.13	52.77	78.29	54.95	40.82	37.26	36.61
H3K9ac_histone_1314	A01	9929283	9929686	TTS	TTS (BnaA01T0167200ZS)	188	BnaA01G0167200ZS	0.10	0.28	26.62	23.74	11.01	54.57	50.21	37.09	48.06	40.88	44.06	49.49	0.34	0.56	24.17	22.20	0.78	1.46	2.11	1.65	1.27	2.38	1.58	1.14
H3K9ac_histone_1315	A01	9953910	9954788	exon	exon (BnaA01T0167500ZS, exon 2 of 2)	669	BnaA01G0167500ZS	0.09	0.27	26.72	22.88	30.72	100.38	103.33	76.22	75.12	66.37	71.98	97.51	0.00	0.00	24.79	1.55	0.48	0.81	0.53	0.28	0.00	0.00	0.00	0.49
H3K9ac_histone_1316	A01	9955370	9956234	promoter-TSS	promoter-TSS (BnaA01T0167700ZS)	201	BnaA01G0167700ZS	0.00	0.02	24.00	23.24	22.86	123.35	99.79	81.19	91.28	82.98	111.41	118.82	0.00	0.00	25.62	0.59	1.95	3.23	3.66	1.08	1.21	1.07	1.15	3.25
H3K9ac_histone_1317	A01	9978351	9978908	intron	intron (BnaA01T0167900ZS, intron 1 of 6)	195	BnaA01G0167900ZS	0.08	0.26	23.88	17.71	13.47	28.72	42.75	36.19	39.18	46.53	53.93	34.87	0.32	0.54	24.34	16.70	1.35	2.70	2.48	2.11	2.61	2.65	3.18	3.79
H3K9ac_histone_1318	A01	9984731	9987173	exon	exon (BnaA01T0168000ZS, exon 2 of 7)	502	BnaA01G0168000ZS	0.11	0.29	25.24	14.67	34.87	251.12	274.14	273.12	269.23	292.08	261.12	261.47	0.44	0.69	24.88	2.70	0.03	0.04	0.04	0.00	0.04	0.02	0.00	0.03
H3K9ac_histone_1319	A01	9993591	9994958	TTS	TTS (BnaA01T0168000ZS)	3061	BnaA01G0168000ZS	0.95	0.98	24.55	2.35	29.38	71.37	88.21	77.12	71.98	99.91	78.87	80.21	0.44	0.69	24.88	2.70	0.03	0.04	0.04	0.00	0.04	0.02	0.00	0.03
H3K9ac_histone_1320	A01	9996704	9997135	exon	exon (BnaA01T0168100ZS, exon 2 of 5)	416	BnaA01G0168100ZS	0.27	0.49	22.36	0.97	6.63	35.72	27.47	25.18	24.85	27.52	31.28	34.42	0.43	0.67	23.44	22.20	0.51	2.49	2.14	2.00	1.95	2.23	2.18	2.28
H3K9ac_histone_1321	A01	10002466	10002747	exon	exon (BnaA01T0168200ZS, exon 2 of 2)	931	BnaA01G0168200ZS	0.42	0.61	27.41	22.69	9.40	43.51	40.30	40.44	33.16	36.35	40.76	48.05	0.77	1.00	24.72	4.95	9.97	16.09	17.79	14.85	8.05	12.90	5.27	7.91
H3K9ac_histone_1322	A01	10004859	10005986	Intergenic	Intergenic	-1885	None	0.01	0.06	24.50	18.72	44.01	163.14	107.78	118.79	144.09	140.36	175.14	135.46	NA	NA	NA	NA	NA	NA	NA	NA	NA	NA	NA	NA
H3K9ac_histone_1323	A01	10007582	10008515	Intergenic	Intergenic	2950	None	0.00	0.00	23.53	18.99	17.35	78.62	67.82	58.70	67.45	89.69	89.79	73.69	NA	NA	NA	NA	NA	NA	NA	NA	NA	NA	NA	NA
H3K9ac_histone_1324	A01	10010383	10011194	exon	exon (BnaA01T0168300ZS, exon 1 of 4)	210	BnaA01G0168300ZS	0.08	0.24	26.65	21.17	31.58	135.60	112.72	107.32	113.69	111.50	125.99	121.04	0.46	0.71	25.90	21.19	0.76	2.44	2.70	2.17	2.00	3.03	2.75	2.86
H3K9ac_histone_1325	A01	10013540	10014124	TTS	TTS (BnaA01T0168500ZS)	202	BnaA01G0168500ZS	0.02	0.12	23.26	4.91	8.98	30.72	38.21	33.23	24.29	27.30	23.84	32.16	0.30	0.50	25.01	18.61	2.40	11.08	12.42	12.61	12.58	13.19	15.27	13.05
H3K9ac_histone_1326	A01	10016538	10017182	intron	intron (BnaA01T0168500ZS, intron 1 of 8)	312	BnaA01G0168500ZS	0.14	0.34	25.47	16.30	13.07	54.89	64.82	62.56	65.76	68.63	73.77	62.46	0.30	0.50	25.01	18.61	2.40	11.08	12.42	12.61	12.58	13.19	15.27	13.05
H3K9ac_histone_1327	A01	10034826	10036030	TTS	TTS (BnaA01T0168800ZS)	2601	BnaA01G0168800ZS	0.99	1.00	25.44	0.82	18.06	107.36	101.69	93.98	94.21	86.00	86.09	86.25	0.00	0.00	24.86	5.44	10.22	25.85	39.82	35.83	28.38	22.55	22.46	25.82
H3K9ac_histone_1328	A01	10037084	10038459	TTS	TTS (BnaA01T0168900ZS)	258	BnaA01G0168900ZS	0.48	0.67	24.19	18.50	20.36	156.50	151.56	144.34	163.28	142.08	152.22	148.22	0.28	0.49	24.34	13.92	3.26	9.07	11.19	13.57	10.72	12.28	14.35	9.84
H3K9ac_histone_1329	A01	10040131	10041080	promoter-TSS	promoter-TSS (BnaA01T0168900ZS)	-450	BnaA01G0168900ZS	0.01	0.05	22.91	22.87	10.76	94.65	92.26	79.16	84.92	85.19	97.97	95.46	0.28	0.49	24.34	13.92	3.26	9.07	11.19	13.57	10.72	12.28	14.35	9.84
H3K9ac_histone_1330	A01	10051005	10051314	promoter-TSS	promoter-TSS (BnaA01T0169200ZS)	27	BnaA01G0169200ZS	0.79	0.88	25.51	21.05	7.82	35.33	41.66	36.25	34.60	34.74	39.74	35.16	0.01	0.05	21.77	5.00	1.79	2.19	2.04	0.42	1.24	0.00	1.84	3.35
H3K9ac_histone_1331	A01	10052285	10053025	intron	intron (BnaA01T0169300ZS, intron 2 of 8)	1040	BnaA01G0169300ZS	0.34	0.55	24.66	13.00	8.64	49.88	44.15	42.67	59.47	51.40	48.68	51.47	0.13	0.27	24.43	19.67	0.21	0.12	0.17	0.14	0.15	0.10	0.34	0.08
H3K9ac_histone_1332	A01	10074668	10075641	promoter-TSS	promoter-TSS (BnaA01T0169500ZS)	-566	BnaA01G0169500ZS	0.23	0.45	23.81	18.78	18.78	117.44	98.29	99.84	113.84	98.85	110.17	102.52	0.29	0.49	21.30	20.06	1.16	7.45	6.86	6.58	7.12	7.08	7.92	6.67
H3K9ac_histone_1333	A01	10079588	10080280	exon	exon (BnaA01T0169600ZS, exon 1 of 13)	270	BnaA01G0169600ZS	0.73	0.84	23.27	5.45	9.05	79.40	79.13	75.40	84.80	70.18	77.85	85.14	0.01	0.06	22.16	14.45	0.74	2.25	2.50	2.05	2.86	3.04	1.87	1.76
H3K9ac_histone_1334	A01	10092170	10093078	intron	intron (BnaA01T0169800ZS, intron 1 of 15)	120	BnaA01G0169800ZS	0.14	0.34	25.25	20.47	26.79	158.04	143.18	125.62	149.13	131.32	150.68	139.14	0.00	0.02	26.49	1.98	0.63	2.67	2.18	2.02	1.75	1.75	1.63	1.82
H3K9ac_histone_1335	A01	10101305	10103286	Intergenic	Intergenic	7822	None	0.92	0.96	24.02	6.85	30.20	110.84	121.07	129.91	116.57	140.57	111.58	101.61	NA	NA	NA	NA	NA	NA	NA	NA	NA	NA	NA	NA
H3K9ac_histone_1336	A01	10121051	10121572	intron	intron (BnaA01T0170100ZS, intron 1 of 5)	397	BnaA01G0170100ZS	0.35	0.56	26.45	8.26	10.58	39.61	48.76	56.55	52.64	49.87	49.90	38.96	0.19	0.36	21.82	9.23	0.87	1.57	1.90	1.81	1.52	1.30	0.60	1.17
H3K9ac_histone_1337	A01	10122845	10124310	exon	exon (BnaA01T0170200ZS, exon 1 of 6)	532	BnaA01G0170200ZS	0.03	0.13	25.32	18.25	33.96	131.11	92.40	105.53	140.65	122.97	150.51	128.05	0.01	0.03	25.88	17.84	10.00	79.13	79.32	80.92	79.27	91.04	95.73	83.47
H3K9ac_histone_1338	A01	10125264	10126545	promoter-TSS	promoter-TSS (BnaA01T0170300ZS)	-107	BnaA01G0170300ZS	0.16	0.38	26.26	17.57	45.59	185.57	165.62	170.01	198.43	178.75	224.87	185.94	0.44	0.69	24.35	22.98	0.63	0.59	1.31	0.14	0.10	1.05	0.43	0.48
H3K9ac_histone_1339	A01	10133924	10134310	Intergenic	Intergenic	2208	None	0.00	0.00	23.66	19.01	15.59	21.51	9.30	8.69	12.00	29.08	32.98	17.56	NA	NA	NA	NA	NA	NA	NA	NA	NA	NA	NA	NA
H3K9ac_histone_1340	A01	10154366	10155005	TTS	TTS (BnaA01T0170700ZS)	282	BnaA01G0170700ZS	0.81	0.90	23.65	17.46	11.60	37.21	47.26	41.84	51.55	54.67	46.90	45.43	1.00	1.00	24.10	20.60	0.00	0.00	0.00	0.00	0.00	0.00	0.00	0.00
H3K9ac_histone_1341	A01	10155440	10155848	promoter-TSS	promoter-TSS (BnaA01T0170800ZS)	63	BnaA01G0170800ZS	0.02	0.12	25.99	17.74	8.17	31.11	24.20	29.02	30.04	34.49	40.13	32.30	0.51	0.77	20.22	2.86	0.31	0.51	0.53	0.15	0.22	0.32	0.32	0.32
H3K9ac_histone_1342	A01	10182643	10182990	intron	intron (BnaA01T0171000ZS, intron 5 of 5)	-2292	BnaA01G0171000ZS	0.50	0.68	24.11	0.37	11.11	61.86	60.03	46.69	51.04	50.44	47.60	50.70	0.47	0.73	25.85	25.03	0.08	0.18	0.17	0.10	0.12	0.14	0.16	0.16
H3K9ac_histone_1343	A01	10195943	10196921	promoter-TSS	promoter-TSS (BnaA01T0171200ZS)	207	BnaA01G0171200ZS	0.09	0.27	26.43	19.04	19.15	91.52	87.97	95.01	93.69	86.50	113.43	101.64	1.00	1.00	24.10	20.60	0.00	0.00	0.00	0.00	0.00	0.00	0.00	0.00
H3K9ac_histone_1344	A01	10201461	10202003	exon	exon (BnaA01T0171500ZS, exon 1 of 6)	176	BnaA01G0171500ZS	0.00	0.00	25.66	23.83	22.11	70.21	60.08	29.08	29.89	38.41	52.63	67.11	0.00	0.00	24.61	1.01	59.45	202.21	149.10	106.33	84.17	81.30	97.55	178.50
H3K9ac_histone_1345	A01	10204563	10205067	Intergenic	Intergenic	-2907	None	0.00	0.02	23.36	1.95	14.08	61.54	58.02	45.23	41.24	42.45	45.17	59.60	NA	NA	NA	NA	NA	NA	NA	NA	NA	NA	NA	NA
H3K9ac_histone_1346	A01	10213033	10213716	Intergenic	Intergenic	5354	None	0.15	0.36	25.17	21.48	16.00	81.67	68.02	67.92	73.79	57.26	85.82	74.16	NA	NA	NA	NA	NA	NA	NA	NA	NA	NA	NA	NA
H3K9ac_histone_1347	A01	10223189	10223569	promoter-TSS	promoter-TSS (BnaA01T0171700ZS)	-11	BnaA01G0171700ZS	0.07	0.24	23.79	7.49	9.71	28.11	37.77	40.72	37.50	25.63	28.41	33.04	0.13	0.27	23.08	12.84	3.88	7.90	9.78	7.91	14.27	10.40	6.29	9.19
H3K9ac_histone_1348	A01	10224138	10224889	promoter-TSS	promoter-TSS (BnaA01T0171800ZS)	-456	BnaA01G0171800ZS	0.50	0.68	24.04	2.03	14.55	78.44	77.31	72.32	80.76	62.62	73.28	79.49	0.05	0.14	22.38	16.34	2.23	3.59	4.26	4.16	5.14	7.58	4.70	3.03
H3K9ac_histone_1349	A01	10230795	10231388	promoter-TSS	promoter-TSS (BnaA01T0172000ZS)	443	BnaA01G0172000ZS	0.24	0.46	22.49	8.55	11.13	47.49	53.24	51.90	52.23	47.85	42.42	58.57	0.02	0.08	22.98	3.97	0.16	0.00	0.11	0.00	0.00	0.00	0.18	0.00
H3K9ac_histone_1350	A01	10233021	10233626	exon	exon (BnaA01T0172200ZS, exon 1 of 7)	114	BnaA01G0172200ZS	0.56	0.73	21.29	8.12	7.52	48.40	43.95	48.50	42.07	38.20	43.70	48.92	0.52	0.78	25.32	3.74	0.80	2.01	3.12	1.89	2.22	2.06	1.89	1.56
H3K9ac_histone_1351	A01	10236413	10237847	exon	exon (BnaA01T0172300ZS, exon 1 of 6)	279	BnaA01G0172300ZS	0.15	0.36	25.72	16.35	14.70	81.50	74.01	79.78	88.91	88.82	98.67	82.05	0.01	0.04	24.15	20.04	4.54	12.88	7.68	6.06	9.12	12.80	11.16	11.08
H3K9ac_histone_1352	A01	10267630	10268345	exon	exon (BnaA01T0172800ZS, exon 1 of 10)	377	BnaA01G0172800ZS	0.04	0.17	22.59	8.24	15.73	73.49	69.23	81.89	80.82	57.91	63.52	82.70	0.01	0.06	23.47	11.26	2.20	5.38	8.34	8.39	8.27	8.85	6.38	5.32
H3K9ac_histone_1353	A01	10271840	10272501	TTS	TTS (BnaA01T0172800ZS)	177	BnaA01G0172800ZS	0.11	0.30	25.89	20.76	15.38	73.24	68.67	69.89	64.55	65.38	82.38	66.02	0.01	0.06	23.47	11.26	2.20	5.38	8.34	8.39	8.27	8.85	6.38	5.32
H3K9ac_histone_1354	A01	10280236	10280548	promoter-TSS	promoter-TSS (BnaA01T0173100ZS)	76	BnaA01G0173100ZS	0.60	0.75	24.89	0.68	5.97	28.21	24.62	20.50	17.98	20.21	18.19	25.05	0.41	0.65	23.77	0.26	0.32	0.46	0.28	0.14	0.00	0.14	0.22	0.41
H3K9ac_histone_1355	A01	10290938	10291503	Intergenic	Intergenic	4138	None	0.39	0.59	26.88	18.71	18.45	87.12	75.12	90.61	82.44	81.86	91.14	94.93	NA	NA	NA	NA	NA	NA	NA	NA	NA	NA	NA	NA
H3K9ac_histone_1356	A01	10309457	10310038	Intergenic	Intergenic	6614	None	0.23	0.45	25.56	6.07	24.10	30.94	57.97	53.35	37.72	58.00	32.18	40.88	NA	NA	NA	NA	NA	NA	NA	NA	NA	NA	NA	NA
H3K9ac_histone_1357	A01	10310681	10312997	Intergenic	Intergenic	4522	None	0.83	0.90	25.35	3.76	100.44	184.31	263.36	236.18	192.99	274.96	188.43	196.71	NA	NA	NA	NA	NA	NA	NA	NA	NA	NA	NA	NA
H3K9ac_histone_1358	A01	10338777	10339653	intron	intron (BnaA01T0173500ZS, intron 5 of 7)	3619	BnaA01G0173500ZS	0.04	0.16	22.55	17.96	17.87	92.55	75.84	94.74	96.29	97.31	105.96	85.12	0.00	0.00	25.02	14.26	5.48	13.23	13.91	19.09	22.78	22.49	21.57	16.30
H3K9ac_histone_1359	A01	10340365	10340684	intron	intron (BnaA01T0173500ZS, intron 4 of 7)	2310	BnaA01G0173500ZS	0.03	0.14	27.32	8.63	7.28	16.98	14.82	22.33	25.25	18.31	16.87	16.37	0.00	0.00	25.02	14.26	5.48	13.23	13.91	19.09	22.78	22.49	21.57	16.30
H3K9ac_histone_1360	A01	10351194	10351474	exon	exon (BnaA01T0173600ZS, exon 12 of 14)	1679	BnaA01G0173600ZS	0.42	0.62	24.93	5.57	13.03	21.35	31.38	32.34	27.51	30.26	23.10	27.66	0.14	0.28	21.40	1.81	0.02	0.02	0.00	0.00	0.00	0.02	0.02	0.02
H3K9ac_histone_1361	A01	10352780	10353213	promoter-TSS	promoter-TSS (BnaA01T0173700ZS)	17	BnaA01G0173700ZS	0.29	0.51	23.63	4.26	12.78	38.52	45.65	38.63	34.29	38.87	29.27	40.37	0.02	0.07	25.73	4.55	0.88	0.31	1.07	1.32	0.29	0.00	0.00	0.33
H3K9ac_histone_1362	A01	10362074	10362407	Intergenic	Intergenic	8307	None	0.60	0.75	24.06	23.98	6.99	28.75	30.32	27.10	27.22	35.12	22.71	24.80	NA	NA	NA	NA	NA	NA	NA	NA	NA	NA	NA	NA
H3K9ac_histone_1363	A01	10372633	10373315	intron	intron (BnaA01T0173900ZS, intron 3 of 5)	1099	BnaA01G0173900ZS	0.63	0.78	23.01	21.03	6.54	43.45	48.40	37.37	45.06	44.66	43.98	39.97	0.58	0.84	23.22	9.10	3.67	13.89	16.08	17.62	14.70	13.66	17.12	14.84
H3K9ac_histone_1364	A01	10379123	10380619	promoter-TSS	promoter-TSS (BnaA01T0174200ZS)	-94	BnaA01G0174200ZS	0.39	0.59	24.37	18.15	21.16	146.97	150.03	145.10	158.32	132.51	169.08	154.97	0.49	0.75	23.87	7.94	3.13	19.39	21.93	19.94	24.04	18.64	20.40	22.13
H3K9ac_histone_1365	A01	10393393	10393803	intron	intron (BnaA01T0174700ZS, intron 1 of 1)	702	BnaA01G0174700ZS	0.08	0.25	25.58	22.71	10.11	31.41	30.10	23.87	26.10	26.03	31.12	43.32	0.84	1.00	24.88	0.75	1.01	2.17	1.91	1.73	1.17	2.48	0.90	1.96
H3K9ac_histone_1366	A01	10404267	10405375	promoter-TSS	promoter-TSS (BnaA01T0175000ZS)	411	BnaA01G0175000ZS	0.00	0.02	23.46	6.63	22.22	69.01	83.37	80.04	72.43	63.02	43.70	82.41	0.03	0.10	23.90	21.18	0.06	0.00	0.00	0.00	0.08	0.00	0.00	0.00
H3K9ac_histone_1367	A01	10406603	10407466	TTS	TTS (BnaA01T0175000ZS)	433	BnaA01G0175000ZS	0.24	0.46	25.66	16.16	14.89	68.53	69.79	77.26	68.27	73.02	76.01	71.56	0.03	0.10	23.90	21.18	0.06	0.00	0.00	0.00	0.08	0.00	0.00	0.00
H3K9ac_histone_1368	A01	10409185	10410109	exon	exon (BnaA01T0175200ZS, exon 1 of 3)	209	BnaA01G0175200ZS	0.00	0.01	25.14	8.65	24.34	46.08	58.94	98.28	70.17	68.20	59.91	55.35	0.00	0.00	25.28	10.47	3.85	0.55	0.76	7.07	6.89	3.53	2.92	0.54
H3K9ac_histone_1369	A01	10412833	10413515	promoter-TSS	promoter-TSS (BnaA01T0175300ZS)	455	BnaA01G0175300ZS	0.24	0.45	22.25	10.21	11.60	53.72	61.99	54.34	63.09	49.70	44.45	58.54	1.00	1.00	24.10	20.60	0.00	0.00	0.00	0.00	0.00	0.00	0.00	0.00
H3K9ac_histone_1370	A01	10415056	10415561	TTS	TTS (BnaA01T0175500ZS)	2069	BnaA01G0175500ZS	0.52	0.70	26.55	14.34	10.37	54.27	51.00	56.86	52.80	63.96	53.95	57.66	0.04	0.12	23.48	14.79	0.67	0.52	0.88	1.35	0.99	1.83	1.23	0.84
H3K9ac_histone_1371	A01	10416780	10417204	exon	exon (BnaA01T0175500ZS, exon 1 of 1)	385	BnaA01G0175500ZS	0.01	0.04	26.00	13.45	9.47	25.74	22.45	35.62	34.36	37.84	31.64	30.79	0.04	0.12	23.48	14.79	0.67	0.52	0.88	1.35	0.99	1.83	1.23	0.84
H3K9ac_histone_1372	A01	10417812	10418417	promoter-TSS	promoter-TSS (BnaA01T0175500ZS)	224	BnaA01G0175500ZS	0.02	0.10	25.74	10.19	11.76	43.86	56.19	52.94	56.77	55.29	39.60	42.27	0.04	0.12	23.48	14.79	0.67	0.52	0.88	1.35	0.99	1.83	1.23	0.84
H3K9ac_histone_1373	A01	10443212	10444353	promoter-TSS	promoter-TSS (BnaA01T0175800ZS)	-554	BnaA01G0175800ZS	0.00	0.00	24.46	10.45	41.06	174.59	192.78	207.99	225.30	183.31	161.33	156.08	0.00	0.00	23.50	11.74	14.51	8.17	18.25	36.89	33.34	28.43	17.06	9.06
H3K9ac_histone_1374	A01	10450437	10451011	Intergenic	Intergenic	2193	None	0.90	0.95	24.36	3.25	14.69	15.54	22.67	21.23	17.63	31.30	10.63	22.03	NA	NA	NA	NA	NA	NA	NA	NA	NA	NA	NA	NA
H3K9ac_histone_1375	A01	10452967	10453321	Intergenic	Intergenic	2301	None	0.83	0.91	25.44	3.40	11.26	15.07	20.41	18.11	18.17	23.10	11.83	17.45	NA	NA	NA	NA	NA	NA	NA	NA	NA	NA	NA	NA
H3K9ac_histone_1376	A01	10454653	10455459	TTS	TTS (BnaA01T0176000ZS)	389	BnaA01G0176000ZS	0.02	0.09	25.15	15.45	39.05	93.82	85.67	107.56	128.86	126.72	133.76	93.60	0.00	0.00	24.20	16.69	13.62	3.99	1.65	8.71	12.27	26.11	24.58	5.31
H3K9ac_histone_1377	A01	10456417	10459190	intron	intron (BnaA01T0176100ZS, intron 1 of 1)	386	BnaA01G0176100ZS	0.00	0.00	24.69	17.54	69.13	269.40	209.74	224.15	258.64	305.53	293.67	237.31	0.00	0.00	23.87	17.13	7.03	6.69	2.66	4.36	8.50	15.35	11.78	4.66
H3K9ac_histone_1378	A01	10465314	10466544	exon	exon (BnaA01T0176300ZS, exon 1 of 5)	141	BnaA01G0176300ZS	0.31	0.52	26.36	20.31	15.56	111.98	102.43	105.38	111.98	97.96	122.75	115.57	0.06	0.16	25.65	11.75	2.41	8.18	9.73	9.71	10.13	10.01	9.23	7.73
H3K9ac_histone_1379	A01	10472316	10472930	exon	exon (BnaA01T0176400ZS, exon 1 of 1)	496	BnaA01G0176400ZS	0.00	0.01	23.26	13.47	18.32	41.24	38.50	53.92	64.13	52.87	50.29	32.81	0.27	0.48	24.37	15.69	0.95	1.45	0.61	1.88	1.87	2.46	1.51	1.47
H3K9ac_histone_1380	A01	10512513	10512787	TTS	TTS (BnaA01T0176700ZS)	1122	BnaA01G0176700ZS	0.77	0.87	23.69	10.03	8.47	15.73	7.98	13.73	13.61	13.48	5.46	15.13	0.61	0.88	21.04	1.26	0.21	0.35	0.11	0.12	0.00	0.09	0.31	0.19
H3K9ac_histone_1381	A01	10527226	10528020	Intergenic	Intergenic	-1302	None	0.29	0.51	25.57	16.60	18.85	122.75	132.90	124.10	124.59	139.56	141.89	122.39	NA	NA	NA	NA	NA	NA	NA	NA	NA	NA	NA	NA
H3K9ac_histone_1382	A01	10528769	10529584	exon	exon (BnaA01T0177100ZS, exon 2 of 8)	251	BnaA01G0177100ZS	0.62	0.77	23.46	5.04	16.05	68.83	71.07	64.13	71.60	64.49	47.88	75.22	0.02	0.08	26.07	0.80	1.21	2.89	3.36	2.07	1.94	2.20	1.12	2.49
H3K9ac_histone_1383	A01	10531651	10532187	exon	exon (BnaA01T0177200ZS, exon 2 of 8)	201	BnaA01G0177200ZS	0.99	1.00	24.42	14.89	15.39	83.66	84.08	75.59	75.16	83.31	70.26	76.77	0.00	0.00	25.22	5.18	6.16	22.10	24.35	25.15	20.19	16.25	13.33	18.79
H3K9ac_histone_1384	A01	10550467	10551340	exon	exon (BnaA01T0177400ZS, exon 3 of 4)	1900	BnaA01G0177400ZS	0.89	0.94	23.62	16.23	12.98	56.74	58.68	72.14	54.51	70.06	67.50	57.62	0.06	0.14	23.99	16.44	0.03	0.00	0.00	0.00	0.00	0.00	0.00	0.04
H3K9ac_histone_1385	A01	10559860	10560285	intron	intron (BnaA01T0177500ZS, intron 1 of 2)	327	BnaA01G0177500ZS	0.25	0.47	26.37	18.41	8.68	45.22	44.49	44.06	45.02	46.19	44.22	56.67	0.01	0.04	23.47	5.40	3.48	11.01	13.42	10.58	9.20	9.42	6.59	10.01
H3K9ac_histone_1386	A01	10574675	10575393	exon	exon (BnaA01T0177600ZS, exon 1 of 1)	211	BnaA01G0177600ZS	0.27	0.49	26.06	18.42	21.74	94.08	85.72	87.46	98.04	81.13	107.95	90.88	0.01	0.03	25.45	2.96	1.19	3.19	3.84	2.46	2.34	2.03	2.07	3.06
H3K9ac_histone_1387	A01	10581486	10581767	Intergenic	Intergenic	6803	None	0.49	0.67	24.39	10.75	13.10	24.86	38.28	35.39	36.08	46.80	34.98	24.05	NA	NA	NA	NA	NA	NA	NA	NA	NA	NA	NA	NA
H3K9ac_histone_1388	A01	10585471	10585876	Intergenic	Intergenic	10850	None	0.99	1.00	23.48	16.43	9.13	20.31	24.73	25.92	21.46	32.02	26.78	23.46	NA	NA	NA	NA	NA	NA	NA	NA	NA	NA	NA	NA
H3K9ac_histone_1389	A01	10586314	10586641	Intergenic	Intergenic	11654	None	0.87	0.93	26.54	5.39	5.21	23.81	23.14	25.97	22.40	24.62	20.27	18.03	NA	NA	NA	NA	NA	NA	NA	NA	NA	NA	NA	NA
H3K9ac_histone_1390	A01	10593517	10594546	Intergenic	Intergenic	11959	None	0.93	0.97	23.30	19.22	24.24	38.69	63.05	51.17	43.16	68.30	58.97	46.22	NA	NA	NA	NA	NA	NA	NA	NA	NA	NA	NA	NA
H3K9ac_histone_1391	A01	10605465	10606013	exon	exon (BnaA01T0177700ZS, exon 1 of 16)	251	BnaA01G0177700ZS	0.01	0.07	23.80	20.92	12.32	53.36	41.02	45.57	40.59	43.32	63.40	46.26	0.00	0.00	22.96	13.83	2.63	6.33	7.22	8.94	10.80	10.02	8.30	5.03
H3K9ac_histone_1392	A01	10609890	10610168	intron	intron (BnaA01T0177800ZS, intron 3 of 7)	1399	BnaA01G0177800ZS	0.40	0.60	22.80	18.55	6.08	20.65	18.48	18.80	21.52	26.30	22.32	22.83	0.00	0.00	25.12	17.09	4.78	9.99	5.24	8.50	11.06	14.75	13.41	10.14
H3K9ac_histone_1393	A01	10611705	10612481	exon	exon (BnaA01T0177800ZS, exon 8 of 8)	963	BnaA01G0177800ZS	0.03	0.14	26.05	21.54	9.06	53.93	48.59	44.28	49.74	49.18	53.85	59.22	0.00	0.00	25.12	17.09	4.78	9.99	5.24	8.50	11.06	14.75	13.41	10.14
H3K9ac_histone_1394	A01	10612770	10613214	promoter-TSS	promoter-TSS (BnaA01T0177900ZS)	64	BnaA01G0177900ZS	0.02	0.09	24.49	15.42	21.12	56.19	38.22	63.95	62.48	75.01	63.04	54.32	0.00	0.00	25.67	17.30	11.19	20.68	10.57	16.23	23.04	31.57	28.43	22.02
H3K9ac_histone_1395	A01	10642550	10642922	promoter-TSS	promoter-TSS (BnaA01T0178400ZS)	170	BnaA01G0178400ZS	0.15	0.35	25.48	18.55	6.23	40.74	38.68	34.63	37.52	38.00	42.77	39.56	0.59	0.86	26.82	2.54	0.88	4.93	4.89	4.54	4.27	4.23	3.97	3.84
H3K9ac_histone_1396	A01	10654677	10655654	promoter-TSS	promoter-TSS (BnaA01T0178700ZS)	346	BnaA01G0178700ZS	0.02	0.11	21.95	1.17	15.76	128.32	131.94	112.98	112.32	119.74	137.57	120.32	0.08	0.19	23.66	10.26	2.26	5.12	2.69	2.13	3.17	2.12	2.17	3.12
H3K9ac_histone_1397	A01	10660925	10662120	exon	exon (BnaA01T0179000ZS, exon 1 of 1)	134	BnaA01G0179000ZS	0.15	0.35	24.90	16.21	52.22	220.42	199.92	215.27	244.46	223.23	256.13	205.81	0.48	0.74	27.06	3.41	1.26	5.38	5.46	4.60	5.48	4.41	3.43	4.09
H3K9ac_histone_1398	A01	10671302	10671587	exon	exon (BnaA01T0179300ZS, exon 5 of 5)	1703	BnaA01G0179300ZS	0.62	0.77	22.86	1.88	6.53	17.26	17.70	14.67	13.55	19.77	14.69	21.08	0.82	1.00	24.43	8.28	0.25	0.40	0.57	0.68	0.47	0.48	0.21	0.34
H3K9ac_histone_1399	A01	10679683	10680408	intron	intron (BnaA01T0179400ZS, intron 1 of 1)	330	BnaA01G0179400ZS	0.12	0.32	22.83	20.31	22.40	118.66	98.28	103.10	108.34	100.14	124.30	96.43	0.00	0.01	25.00	7.10	2.92	5.99	6.98	8.53	7.99	4.83	3.24	6.50
H3K9ac_histone_1400	A01	10689113	10689807	exon	exon (BnaA01T0179700ZS, exon 1 of 6)	256	BnaA01G0179700ZS	0.53	0.70	23.55	15.13	15.20	85.98	72.95	84.27	90.08	73.53	88.79	78.13	0.45	0.70	25.10	12.25	1.64	10.83	11.33	10.61	12.64	12.41	10.19	11.45
H3K9ac_histone_1401	A01	10691983	10692290	TTS	TTS (BnaA01T0179900ZS)	938	BnaA01G0179900ZS	0.67	0.81	25.17	3.97	17.79	36.70	49.66	48.49	34.52	50.53	31.88	43.36	0.50	0.76	23.24	8.99	0.36	0.54	0.84	0.83	0.98	0.52	0.28	0.48
H3K9ac_histone_1402	A01	10693669	10693950	TTS	TTS (BnaA01T0179800ZS)	792	BnaA01G0179800ZS	0.02	0.11	24.63	13.22	8.66	19.00	18.95	23.55	25.52	30.56	15.50	21.57	0.47	0.72	23.57	9.95	0.49	0.79	0.23	0.83	0.83	0.59	0.25	0.38
H3K9ac_histone_1403	A01	10694460	10694745	promoter-TSS	promoter-TSS (BnaA01T0179900ZS)	-1	BnaA01G0179900ZS	0.45	0.64	24.97	7.45	5.31	20.61	22.28	22.97	23.53	20.18	15.39	21.68	0.50	0.76	23.24	8.99	0.36	0.54	0.84	0.83	0.98	0.52	0.28	0.48
H3K9ac_histone_1404	A01	10701780	10702376	intron	intron (BnaA01T0180100ZS, intron 1 of 4)	232	BnaA01G0180100ZS	0.42	0.61	24.91	14.72	20.18	113.33	118.23	125.17	121.88	121.81	122.42	104.11	0.02	0.08	25.63	10.96	3.79	9.82	14.91	15.68	15.00	15.47	14.67	9.28
H3K9ac_histone_1405	A01	10706866	10707181	exon	exon (BnaA01T0180200ZS, exon 1 of 4)	266	BnaA01G0180200ZS	0.03	0.12	20.46	13.69	8.70	20.90	21.52	27.17	27.23	23.04	22.88	20.06	0.00	0.00	23.84	17.25	236.91	57.97	67.00	79.64	182.93	437.39	401.99	70.42
H3K9ac_histone_1406	A01	10712417	10712673	TTS	TTS (BnaA01T0180300ZS)	2951	BnaA01G0180300ZS	0.12	0.32	24.06	7.82	4.61	8.95	11.96	10.93	12.07	10.61	5.53	10.14	0.96	1.00	23.75	4.69	1.67	5.63	7.24	5.29	6.98	5.64	6.26	5.73
H3K9ac_histone_1407	A01	10714610	10715408	exon	exon (BnaA01T0180300ZS, exon 1 of 3)	487	BnaA01G0180300ZS	0.03	0.14	26.33	16.72	21.55	99.77	82.96	96.02	102.93	107.46	116.84	97.16	0.96	1.00	23.75	4.69	1.67	5.63	7.24	5.29	6.98	5.64	6.26	5.73
H3K9ac_histone_1408	A01	10724326	10724723	promoter-TSS	promoter-TSS (BnaA01T0180400ZS)	20	BnaA01G0180400ZS	0.40	0.60	22.19	15.35	12.23	39.82	35.53	40.20	45.46	38.48	37.55	31.48	0.13	0.27	22.19	19.37	0.71	2.78	1.89	1.84	2.28	2.65	1.78	2.29
H3K9ac_histone_1409	A01	10734823	10736489	promoter-TSS	promoter-TSS (BnaA01T0180700ZS)	-160	BnaA01G0180700ZS	0.16	0.37	26.77	19.91	21.54	131.77	122.57	106.37	126.78	122.24	128.86	131.17	0.73	1.00	23.79	10.84	0.77	1.48	2.11	2.02	1.48	2.29	1.42	2.21
H3K9ac_histone_1410	A01	10747729	10748678	intron	intron (BnaA01T0181000ZS, intron 1 of 14)	125	BnaA01G0181000ZS	0.51	0.68	23.66	3.36	13.82	104.20	102.03	102.44	103.02	93.43	116.63	105.72	0.18	0.35	24.31	7.37	1.21	3.94	3.07	2.89	2.38	2.66	2.22	2.57
H3K9ac_histone_1411	A01	10756631	10757522	promoter-TSS	promoter-TSS (BnaA01T0181200ZS)	-161	BnaA01G0181200ZS	0.36	0.56	24.49	1.93	12.51	114.34	103.84	102.29	105.89	85.92	101.50	115.39	0.94	1.00	24.35	14.41	1.79	7.81	7.77	8.47	8.97	9.19	9.17	9.47
H3K9ac_histone_1412	A01	10784646	10785060	intron	intron (BnaA01T0181600ZS, intron 1 of 1)	2615	BnaA01G0181600ZS	0.35	0.56	24.83	9.50	6.89	43.34	44.41	49.91	52.74	45.45	44.32	43.32	0.00	0.01	24.83	8.18	0.59	1.31	1.78	2.44	1.90	1.46	1.70	1.21
H3K9ac_histone_1413	A01	10794630	10795525	Intergenic	Intergenic	5105	None	0.81	0.89	24.86	2.98	40.38	48.64	74.33	60.17	43.32	88.67	43.90	55.26	NA	NA	NA	NA	NA	NA	NA	NA	NA	NA	NA	NA
H3K9ac_histone_1414	A01	10808217	10808811	promoter-TSS	promoter-TSS (BnaA01T0181900ZS)	-384	BnaA01G0181900ZS	0.56	0.73	25.02	2.97	14.93	27.51	39.22	29.69	22.75	38.01	23.32	26.43	1.00	1.00	24.10	20.60	0.00	0.00	0.00	0.00	0.00	0.00	0.00	0.00
H3K9ac_histone_1415	A01	10809270	10809747	Intergenic	Intergenic	-1378	None	0.78	0.87	23.48	3.80	9.46	17.92	19.19	22.10	18.10	23.32	13.53	24.01	NA	NA	NA	NA	NA	NA	NA	NA	NA	NA	NA	NA
H3K9ac_histone_1416	A01	10846139	10847916	exon	exon (BnaA01T0182400ZS, exon 1 of 1)	837	BnaA01G0182400ZS	0.07	0.24	23.57	14.54	32.27	205.23	210.43	223.58	232.73	222.35	221.47	213.37	0.00	0.01	25.24	2.16	2.69	11.23	13.42	8.97	9.86	9.18	8.54	11.22
H3K9ac_histone_1417	A01	10849123	10849527	intron	intron (BnaA01T0182500ZS, intron 2 of 2)	707	BnaA01G0182500ZS	0.95	0.98	25.06	16.20	12.02	50.78	43.68	44.62	47.29	42.84	42.97	42.94	0.00	0.00	26.38	1.72	26.87	72.45	88.51	41.22	50.25	48.78	38.55	47.72
H3K9ac_histone_1418	A01	10854264	10855733	Intergenic	Intergenic	-4966	None	0.44	0.64	23.33	2.04	24.20	55.89	42.57	46.07	48.02	47.90	40.03	73.36	NA	NA	NA	NA	NA	NA	NA	NA	NA	NA	NA	NA
H3K9ac_histone_1419	A01	10861525	10862273	Intergenic	Intergenic	-11867	None	0.00	0.00	23.97	0.89	21.29	94.22	74.46	62.52	50.54	56.99	63.66	92.03	NA	NA	NA	NA	NA	NA	NA	NA	NA	NA	NA	NA
H3K9ac_histone_1420	A01	10874802	10875093	Intergenic	Intergenic	-2300	None	0.00	0.00	23.23	1.52	9.85	26.20	17.42	10.02	7.68	9.17	11.77	24.88	NA	NA	NA	NA	NA	NA	NA	NA	NA	NA	NA	NA
H3K9ac_histone_1421	A01	10877262	10877953	TTS	TTS (BnaA01T0182600ZS)	360	BnaA01G0182600ZS	0.55	0.72	23.76	19.17	10.86	43.92	36.58	42.47	45.49	47.10	37.44	51.16	0.04	0.12	23.70	22.67	0.15	0.00	0.21	0.00	0.00	0.00	0.00	0.00
H3K9ac_histone_1422	A01	10888931	10889807	intron	intron (BnaA01T0182700ZS, intron 1 of 13)	433	BnaA01G0182700ZS	0.03	0.13	24.05	16.96	21.38	111.06	104.91	103.19	122.87	113.72	134.44	103.16	0.03	0.10	25.04	22.00	4.84	34.45	29.41	28.20	28.10	29.46	28.37	30.77
H3K9ac_histone_1423	A01	10905398	10906741	Intergenic	Intergenic	4341	None	0.57	0.73	25.76	3.85	24.04	31.94	55.50	45.25	39.52	49.76	27.28	41.90	NA	NA	NA	NA	NA	NA	NA	NA	NA	NA	NA	NA
H3K9ac_histone_1424	A01	10907107	10907447	Intergenic	Intergenic	5549	None	0.87	0.93	24.66	1.38	10.98	14.32	22.41	13.99	14.38	20.83	13.00	17.60	NA	NA	NA	NA	NA	NA	NA	NA	NA	NA	NA	NA
H3K9ac_histone_1425	A01	11013552	11014267	exon	exon (BnaA01T0183300ZS, exon 2 of 4)	229	BnaA01G0183300ZS	0.16	0.38	23.92	17.80	19.51	62.44	69.82	83.75	65.98	70.79	100.77	69.53	0.92	1.00	22.53	19.24	18.11	61.45	57.84	56.67	62.68	63.99	74.36	70.25
H3K9ac_histone_1426	A01	11015379	11015638	TTS	TTS (BnaA01T0183300ZS)	719	BnaA01G0183300ZS	0.32	0.53	25.04	9.13	5.90	19.04	15.22	17.72	22.97	11.16	15.09	17.52	0.92	1.00	22.53	19.24	18.11	61.45	57.84	56.67	62.68	63.99	74.36	70.25
H3K9ac_histone_1427	A01	11016120	11016974	promoter-TSS	promoter-TSS (BnaA01T0183400ZS)	-320	BnaA01G0183400ZS	0.07	0.23	24.96	17.78	22.70	106.21	84.88	80.54	112.78	95.87	113.20	97.84	0.01	0.05	24.13	15.69	3.39	4.26	5.83	6.04	8.48	10.27	9.28	4.70
H3K9ac_histone_1428	A01	11019174	11020249	TTS	TTS (BnaA01T0183500ZS)	350	BnaA01G0183500ZS	0.53	0.70	21.73	16.78	18.86	160.11	135.08	145.02	155.31	139.51	144.89	139.59	0.21	0.39	21.74	19.54	0.90	2.51	1.92	1.39	2.63	2.31	2.86	2.30
H3K9ac_histone_1429	A01	11022392	11023570	intron	intron (BnaA01T0183700ZS, intron 1 of 2)	440	BnaA01G0183700ZS	0.00	0.02	23.73	17.61	21.66	88.35	64.61	71.85	84.51	104.66	90.75	81.72	0.00	0.02	26.11	19.13	7.41	15.20	10.17	11.69	13.35	15.56	22.93	16.69
H3K9ac_histone_1430	A01	11037952	11038755	TTS	TTS (BnaA01T0184000ZS)	1796	BnaA01G0184000ZS	0.95	0.98	22.44	8.01	16.01	75.47	79.47	76.91	76.60	64.65	66.72	71.84	0.14	0.29	24.42	17.95	4.47	15.28	10.19	10.26	9.96	11.02	11.12	9.73
H3K9ac_histone_1431	A01	11050027	11051828	exon	exon (BnaA01T0184200ZS, exon 10 of 12)	3295	BnaA01G0184200ZS	0.10	0.28	25.29	4.84	20.48	99.04	98.39	107.33	101.54	89.38	78.05	97.99	0.00	0.01	22.12	17.17	0.74	1.75	1.26	1.07	1.79	2.32	1.70	1.13
H3K9ac_histone_1432	A01	11054122	11054609	promoter-TSS	promoter-TSS (BnaA01T0184200ZS)	-143	BnaA01G0184200ZS	0.01	0.06	24.32	14.81	10.49	54.13	63.97	62.02	71.87	65.63	75.05	56.85	0.00	0.01	22.12	17.17	0.74	1.75	1.26	1.07	1.79	2.32	1.70	1.13
H3K9ac_histone_1433	A01	11057577	11058239	exon	exon (BnaA01T0184300ZS, exon 1 of 10)	331	BnaA01G0184300ZS	0.05	0.19	26.22	25.29	20.38	105.84	100.65	95.08	96.53	82.37	74.43	101.50	0.06	0.15	23.26	11.74	1.57	6.92	4.68	4.60	5.52	4.77	4.40	5.09
H3K9ac_histone_1434	A01	11061354	11061647	TTS	TTS (BnaA01T0184400ZS)	1511	BnaA01G0184400ZS	0.06	0.21	25.79	7.39	7.91	21.77	27.79	35.95	26.66	31.06	28.94	24.83	1.00	1.00	24.10	20.60	0.00	0.00	0.00	0.00	0.00	0.00	0.00	0.00
H3K9ac_histone_1435	A01	11087516	11088019	intron	intron (BnaA01T0184600ZS, intron 3 of 3)	1822	BnaA01G0184600ZS	0.43	0.63	24.43	7.84	11.77	14.77	24.53	28.97	19.57	31.30	19.45	20.46	0.47	0.72	26.04	22.52	0.02	0.01	0.01	0.00	0.00	0.02	0.00	0.01
H3K9ac_histone_1436	A01	11088517	11089245	intron	intron (BnaA01T0184600ZS, intron 3 of 3)	2936	BnaA01G0184600ZS	0.89	0.95	24.65	3.97	14.68	24.23	30.77	31.83	24.06	39.96	24.50	29.69	0.47	0.72	26.04	22.52	0.02	0.01	0.01	0.00	0.00	0.02	0.00	0.01
H3K9ac_histone_1437	A01	11094260	11095122	exon	exon (BnaA01T0184700ZS, exon 1 of 1)	356	BnaA01G0184700ZS	0.05	0.20	21.05	12.17	27.97	110.72	105.00	132.79	137.24	104.22	108.22	101.05	0.01	0.05	24.01	11.88	3.01	3.24	4.15	8.59	5.60	7.36	5.96	2.45
H3K9ac_histone_1438	A01	11103755	11104189	exon	exon (BnaA01T0184900ZS, exon 3 of 3)	1679	BnaA01G0184900ZS	0.29	0.50	25.39	19.49	9.11	43.86	41.60	28.36	40.02	43.88	40.44	43.80	0.07	0.16	24.62	8.54	0.05	0.00	0.00	0.06	0.02	0.04	0.00	0.00
H3K9ac_histone_1439	A01	11107032	11107432	TTS	TTS (BnaA01T0185000ZS)	930	BnaA01G0185000ZS	0.68	0.81	25.28	17.72	25.94	99.67	102.52	95.80	92.30	92.96	96.87	85.86	0.05	0.14	23.89	3.60	0.10	0.00	0.00	0.00	0.00	0.12	0.00	0.00
H3K9ac_histone_1440	A01	11136070	11136794	exon	exon (BnaA01T0185300ZS, exon 1 of 1)	380	BnaA01G0185300ZS	0.03	0.13	27.07	23.51	13.05	76.61	64.00	55.38	62.08	54.49	70.63	76.66	0.10	0.22	21.78	17.21	2.76	12.02	11.36	12.04	12.15	15.25	13.29	10.01
H3K9ac_histone_1441	A01	11141434	11142388	intron	intron (BnaA01T0185400ZS, intron 1 of 13)	350	BnaA01G0185400ZS	0.41	0.61	25.85	19.80	8.94	72.07	78.33	69.14	73.54	67.74	78.94	76.67	0.59	0.86	21.32	7.46	0.57	1.45	2.21	2.03	1.61	1.51	1.62	1.85
H3K9ac_histone_1442	A01	11147192	11147511	TTS	TTS (BnaA01T0185600ZS)	1446	BnaA01G0185600ZS	0.03	0.12	24.22	7.94	7.36	9.09	3.93	18.90	10.81	6.54	5.32	9.28	0.14	0.29	26.75	6.27	0.88	2.35	2.35	2.69	2.31	2.14	1.39	1.41
H3K9ac_histone_1443	A01	11161122	11161797	Intergenic	Intergenic	4225	None	0.25	0.47	23.81	1.56	12.94	27.18	33.97	16.88	21.07	33.21	22.31	30.00	NA	NA	NA	NA	NA	NA	NA	NA	NA	NA	NA	NA
H3K9ac_histone_1444	A01	11161953	11162614	Intergenic	Intergenic	5049	None	0.84	0.91	22.73	2.60	14.58	40.70	42.30	42.03	40.33	51.43	40.29	53.49	NA	NA	NA	NA	NA	NA	NA	NA	NA	NA	NA	NA
H3K9ac_histone_1445	A01	11170868	11171822	TTS	TTS (BnaA01T0186200ZS)	265	BnaA01G0186200ZS	0.57	0.73	24.90	3.35	10.42	106.57	99.21	100.45	93.33	92.88	88.83	97.19	0.36	0.59	21.35	5.98	4.65	6.38	9.56	8.41	7.85	6.27	8.87	8.26
H3K9ac_histone_1446	A01	11172773	11173995	exon	exon (BnaA01T0186300ZS, exon 3 of 4)	864	BnaA01G0186300ZS	0.62	0.77	24.77	5.81	24.87	56.77	56.52	59.55	61.64	78.97	46.85	62.73	1.00	1.00	24.10	20.60	0.00	0.00	0.00	0.00	0.00	0.00	0.00	0.00
H3K9ac_histone_1447	A01	11174964	11175705	promoter-TSS	promoter-TSS (BnaA01T0186400ZS)	-41	BnaA01G0186400ZS	0.31	0.52	24.85	6.06	17.44	32.73	45.75	41.36	33.97	50.36	30.53	36.27	0.54	0.80	22.57	14.59	0.87	1.03	0.30	0.00	0.98	0.39	0.00	1.03
H3K9ac_histone_1448	A01	11180556	11180920	promoter-TSS	promoter-TSS (BnaA01T0186600ZS)	53	BnaA01G0186600ZS	0.00	0.00	24.55	8.63	9.33	21.36	32.45	36.26	33.31	27.03	20.36	20.71	0.13	0.26	20.99	15.22	1.75	1.13	1.27	2.17	3.44	3.40	2.12	0.40
H3K9ac_histone_1449	A01	11200105	11200549	Intergenic	Intergenic	-7634	None	0.27	0.49	26.20	4.87	9.19	20.88	20.29	22.05	27.06	22.35	15.22	19.15	NA	NA	NA	NA	NA	NA	NA	NA	NA	NA	NA	NA
H3K9ac_histone_1450	A01	11200714	11201029	Intergenic	Intergenic	-7090	None	0.05	0.18	24.36	5.73	6.73	21.43	18.68	28.89	19.28	17.30	17.91	21.89	NA	NA	NA	NA	NA	NA	NA	NA	NA	NA	NA	NA
H3K9ac_histone_1451	A01	11203818	11204613	Intergenic	Intergenic	-3746	None	0.09	0.26	25.03	3.03	12.26	49.30	49.04	45.24	40.47	43.10	34.91	52.61	NA	NA	NA	NA	NA	NA	NA	NA	NA	NA	NA	NA
H3K9ac_histone_1452	A01	11207044	11208692	promoter-TSS	promoter-TSS (BnaA01T0187000ZS)	-93	BnaA01G0187000ZS	0.42	0.62	24.99	15.94	35.55	127.82	118.08	129.71	141.28	127.33	161.83	117.43	0.00	0.00	24.65	12.96	19.86	59.64	54.55	91.03	80.11	89.63	76.88	60.55
H3K9ac_histone_1453	A01	11209155	11209827	TTS	TTS (BnaA01T0187100ZS)	1530	BnaA01G0187100ZS	0.55	0.72	24.80	17.29	19.74	68.29	55.56	69.63	61.93	65.14	84.36	57.37	0.01	0.05	24.26	6.57	0.39	0.51	0.71	0.72	0.63	0.30	0.31	0.50
H3K9ac_histone_1454	A01	11211511	11211878	exon	exon (BnaA01T0187100ZS, exon 1 of 2)	559	BnaA01G0187100ZS	0.28	0.50	24.33	12.73	6.46	33.81	39.02	39.41	42.54	39.47	41.23	37.25	0.01	0.05	24.26	6.57	0.39	0.51	0.71	0.72	0.63	0.30	0.31	0.50
H3K9ac_histone_1455	A01	11217421	11218190	exon	exon (BnaA01T0187200ZS, exon 1 of 2)	308	BnaA01G0187200ZS	0.16	0.37	24.71	18.00	22.02	49.99	73.77	57.83	64.87	77.32	91.02	64.29	0.00	0.02	24.17	0.16	0.58	1.11	1.35	0.25	0.36	0.46	1.01	0.99
H3K9ac_histone_1456	A01	11220917	11221216	intron	intron (BnaA01T0187300ZS, intron 1 of 2)	875	BnaA01G0187300ZS	0.20	0.42	24.68	10.58	9.46	13.10	15.49	18.12	20.22	25.99	14.17	16.93	0.52	0.78	24.89	4.88	0.16	0.06	0.20	0.00	0.17	0.00	0.00	0.06
H3K9ac_histone_1457	A01	11223287	11223629	Intergenic	Intergenic	-1517	None	0.53	0.70	24.01	4.45	6.78	20.47	23.07	23.38	24.56	26.04	17.70	23.39	NA	NA	NA	NA	NA	NA	NA	NA	NA	NA	NA	NA
H3K9ac_histone_1458	A01	11242794	11243211	promoter-TSS	promoter-TSS (BnaA01T0187500ZS)	14	BnaA01G0187500ZS	0.65	0.79	23.20	22.93	7.32	37.76	37.50	35.33	31.89	42.81	38.66	35.68	0.03	0.11	23.85	21.02	0.07	0.00	0.00	0.00	0.09	0.00	0.00	0.00
H3K9ac_histone_1459	A01	11249254	11249961	exon	exon (BnaA01T0187600ZS, exon 1 of 2)	105	BnaA01G0187600ZS	0.02	0.11	26.97	16.22	18.51	54.85	53.10	63.54	69.94	67.39	77.68	65.32	0.02	0.07	21.57	15.71	4.95	17.10	16.19	13.58	21.19	22.92	16.80	17.02
H3K9ac_histone_1460	A01	11271803	11272095	TTS	TTS (BnaA01T0188000ZS)	1648	BnaA01G0188000ZS	0.83	0.91	25.23	3.67	10.40	13.55	18.67	19.96	13.17	22.20	17.54	16.58	1.00	1.00	24.10	20.60	0.00	0.00	0.00	0.00	0.00	0.00	0.00	0.00
H3K9ac_histone_1461	A01	11278277	11278688	promoter-TSS	promoter-TSS (BnaA01T0188100ZS)	-132	BnaA01G0188100ZS	0.18	0.39	24.89	15.75	11.39	23.06	25.80	26.37	22.37	39.79	31.61	25.64	0.15	0.30	25.14	15.41	0.58	0.00	0.86	0.37	0.45	1.23	0.75	0.17
H3K9ac_histone_1462	A01	11280832	11281339	exon	exon (BnaA01T0188200ZS, exon 1 of 10)	201	BnaA01G0188200ZS	0.02	0.10	26.40	19.34	9.79	37.18	33.96	33.70	30.62	36.92	48.71	38.73	0.00	0.00	23.59	16.29	1.42	2.86	2.25	2.42	3.51	4.32	2.93	2.40
H3K9ac_histone_1463	A01	11283827	11284265	TTS	TTS (BnaA01T0188200ZS)	1125	BnaA01G0188200ZS	0.57	0.73	25.90	9.74	8.25	35.55	33.80	45.41	46.42	39.25	34.04	39.03	0.00	0.00	23.59	16.29	1.42	2.86	2.25	2.42	3.51	4.32	2.93	2.40
H3K9ac_histone_1464	A01	11284681	11285243	intron	intron (BnaA01T0188300ZS, intron 1 of 1)	209	BnaA01G0188300ZS	0.22	0.44	25.54	15.97	26.68	86.13	73.19	94.73	94.40	92.11	109.10	86.92	0.00	0.01	23.60	12.79	2.71	7.44	9.75	8.12	12.50	10.59	7.86	7.14
H3K9ac_histone_1465	A01	11291815	11293519	TTS	TTS (BnaA01T0188600ZS)	349	BnaA01G0188600ZS	0.62	0.77	23.96	11.20	13.01	124.31	133.74	124.09	126.10	130.46	126.55	133.41	0.02	0.08	21.94	7.77	0.37	0.09	0.67	0.26	0.41	0.10	0.11	0.18
H3K9ac_histone_1466	A01	11297108	11297823	exon	exon (BnaA01T0188700ZS, exon 1 of 1)	299	BnaA01G0188700ZS	0.46	0.65	27.05	17.33	10.40	72.37	76.19	70.62	69.73	75.65	75.10	74.94	0.15	0.30	24.07	17.49	7.86	20.16	23.31	25.04	25.56	28.67	32.41	24.37
H3K9ac_histone_1467	A01	11298520	11299961	Intergenic	Intergenic	-1476	None	0.06	0.22	24.80	17.68	16.85	100.55	95.88	102.14	116.42	95.64	112.17	102.56	NA	NA	NA	NA	NA	NA	NA	NA	NA	NA	NA	NA
H3K9ac_histone_1468	A01	11311232	11311607	Intergenic	Intergenic	-4770	None	0.83	0.91	23.29	21.27	6.84	20.69	27.98	24.29	20.10	28.40	24.29	21.14	NA	NA	NA	NA	NA	NA	NA	NA	NA	NA	NA	NA
H3K9ac_histone_1469	A01	11318000	11318764	TTS	TTS (BnaA01T0188800ZS)	139	BnaA01G0188800ZS	0.27	0.49	26.12	19.53	12.87	82.98	79.17	78.39	70.82	76.93	93.24	80.57	0.00	0.01	25.64	4.15	0.87	1.54	1.96	1.63	1.18	0.81	0.49	1.03
H3K9ac_histone_1470	A01	11330341	11331076	TTS	TTS (BnaA01T0188900ZS)	171	BnaA01G0188900ZS	0.07	0.24	27.15	21.76	15.03	61.61	60.21	58.67	55.66	46.99	64.86	70.18	0.73	1.00	24.88	6.74	0.89	2.33	2.45	2.71	1.94	2.41	1.67	1.34
H3K9ac_histone_1471	A01	11332554	11333020	exon	exon (BnaA01T0189100ZS, exon 1 of 20)	213	BnaA01G0189100ZS	0.52	0.69	26.98	20.58	15.06	64.41	60.83	60.05	49.47	51.52	60.18	65.95	0.49	0.75	25.80	9.10	0.57	2.42	2.26	2.70	2.60	2.68	2.59	1.91
H3K9ac_histone_1472	A01	11361253	11362382	exon	exon (BnaA01T0189300ZS, exon 2 of 3)	-1659	BnaA01G0189300ZS	0.01	0.07	23.21	14.15	32.10	89.64	93.14	111.44	139.04	107.74	123.41	87.39	0.06	0.15	24.07	9.49	0.10	0.09	0.12	0.21	0.21	0.10	0.11	0.18
H3K9ac_histone_1473	A01	11369506	11369766	Intergenic	Intergenic	4544	None	0.36	0.57	25.12	5.12	5.20	6.95	10.24	7.90	10.54	7.03	4.38	9.80	NA	NA	NA	NA	NA	NA	NA	NA	NA	NA	NA	NA
H3K9ac_histone_1474	A01	11373137	11375485	promoter-TSS	promoter-TSS (BnaA01T0189500ZS)	-71	BnaA01G0189500ZS	0.04	0.16	22.16	16.16	46.79	280.44	253.39	263.60	284.13	271.37	257.20	246.00	0.05	0.13	25.04	4.13	4.05	12.01	11.10	8.95	7.53	8.43	6.26	8.00
H3K9ac_histone_1475	A01	11380065	11380768	intron	intron (BnaA01T0189600ZS, intron 1 of 4)	238	BnaA01G0189600ZS	0.00	0.01	23.47	23.42	20.84	96.99	76.98	65.42	74.76	55.71	95.37	89.38	0.00	0.00	24.41	2.94	7.68	18.99	21.45	13.14	8.99	7.90	8.06	17.66
H3K9ac_histone_1476	A01	11395323	11396446	promoter-TSS	promoter-TSS (BnaA01T0189800ZS)	293	BnaA01G0189800ZS	0.36	0.57	24.33	15.31	18.03	67.48	75.75	66.27	90.00	71.09	89.28	76.87	0.00	0.00	23.95	7.00	90.09	154.06	306.48	268.92	213.64	170.00	177.12	159.29
H3K9ac_histone_1477	A01	11403754	11405124	promoter-TSS	promoter-TSS (BnaA01T0190100ZS)	-495	BnaA01G0190100ZS	0.00	0.00	25.63	6.17	19.85	84.85	104.34	114.74	95.32	73.56	88.38	87.58	0.00	0.02	25.03	6.24	0.46	0.00	0.55	0.73	0.16	0.06	0.21	0.05
H3K9ac_histone_1478	A01	11408525	11408806	promoter-TSS	promoter-TSS (BnaA01T0190300ZS)	166	BnaA01G0190300ZS	0.60	0.76	25.90	23.94	9.30	34.91	32.94	28.90	24.63	28.14	27.00	30.43	0.16	0.32	23.43	0.34	0.08	0.06	0.00	0.10	0.00	0.00	0.00	0.06
H3K9ac_histone_1479	A01	11437979	11438560	promoter-TSS	promoter-TSS (BnaA01T0190600ZS)	26	BnaA01G0190600ZS	0.01	0.05	22.11	0.46	9.76	38.02	26.22	26.49	23.96	28.34	34.54	34.65	0.00	0.02	23.38	5.99	2.01	1.74	4.76	2.85	1.83	1.15	1.84	1.52
H3K9ac_histone_1480	A01	11454296	11455002	Intergenic	Intergenic	-1812	None	0.41	0.61	24.29	19.94	33.37	164.51	162.75	176.91	166.58	141.45	194.85	169.55	NA	NA	NA	NA	NA	NA	NA	NA	NA	NA	NA	NA
H3K9ac_histone_1481	A01	11469718	11470203	Intergenic	Intergenic	-2870	None	0.81	0.90	24.58	16.59	7.15	39.71	39.28	43.60	38.04	42.62	41.42	39.69	NA	NA	NA	NA	NA	NA	NA	NA	NA	NA	NA	NA
H3K9ac_histone_1482	A01	11472677	11473547	exon	exon (BnaA01T0190900ZS, exon 1 of 11)	282	BnaA01G0190900ZS	0.20	0.42	24.99	17.67	26.70	143.85	132.58	134.20	139.72	129.04	161.85	133.29	0.02	0.09	25.03	16.45	4.03	14.67	15.36	16.44	15.66	20.27	19.95	13.25
H3K9ac_histone_1483	A01	11476821	11478068	intron	intron (BnaA01T0191000ZS, intron 1 of 1)	238	BnaA01G0191000ZS	0.00	0.00	25.20	8.77	39.09	93.41	115.88	171.06	144.98	104.47	122.18	93.01	0.00	0.00	23.19	8.11	10.19	9.97	11.34	26.42	11.22	6.99	4.49	10.07
H3K9ac_histone_1484	A01	11482448	11483229	TTS	TTS (BnaA01T0191100ZS)	1428	BnaA01G0191100ZS	0.00	0.00	23.70	7.68	19.35	39.44	48.80	65.62	51.42	31.13	28.62	39.54	0.60	0.86	24.12	7.14	0.24	0.00	0.00	0.14	0.00	0.29	0.00	0.00
H3K9ac_histone_1485	A01	11484758	11485122	promoter-TSS	promoter-TSS (BnaA01T0191100ZS)	-674	BnaA01G0191100ZS	0.00	0.04	25.94	8.45	6.62	13.63	13.70	24.22	18.61	15.86	11.59	11.60	0.60	0.86	24.12	7.14	0.24	0.00	0.00	0.14	0.00	0.29	0.00	0.00
H3K9ac_histone_1486	A01	11491685	11492273	exon	exon (BnaA01T0191200ZS, exon 2 of 29)	463	BnaA01G0191200ZS	0.15	0.35	24.64	23.14	9.50	61.04	54.78	52.92	58.00	45.51	56.84	63.97	0.06	0.14	24.94	7.75	1.98	7.27	9.65	8.87	8.26	8.51	6.58	5.77
H3K9ac_histone_1487	A01	11500399	11500869	intron	intron (BnaA01T0191400ZS, intron 1 of 2)	407	BnaA01G0191400ZS	0.40	0.60	23.04	4.38	8.53	32.85	32.79	31.20	33.26	32.31	29.62	40.17	0.03	0.11	23.85	21.02	0.06	0.00	0.00	0.00	0.08	0.00	0.00	0.00
H3K9ac_histone_1488	A01	11521842	11522877	Intergenic	Intergenic	-13141	None	0.19	0.41	25.80	16.72	94.01	216.72	210.62	210.88	237.42	216.15	257.91	211.42	NA	NA	NA	NA	NA	NA	NA	NA	NA	NA	NA	NA
H3K9ac_histone_1489	A01	11548754	11549073	Intergenic	Intergenic	-13268	None	0.40	0.60	24.75	7.65	6.86	15.88	14.57	16.75	18.02	24.07	18.33	14.27	NA	NA	NA	NA	NA	NA	NA	NA	NA	NA	NA	NA
H3K9ac_histone_1490	A01	11575554	11578692	intron	intron (BnaA01T0192000ZS, intron 2 of 4)	569	BnaA01G0192000ZS	0.27	0.49	25.38	7.35	46.34	213.98	256.48	258.87	233.49	272.39	223.27	211.42	0.01	0.03	25.57	14.92	0.91	0.82	0.94	1.59	1.91	1.73	2.47	0.91
H3K9ac_histone_1491	A01	11611035	11611970	intron	intron (BnaA01T0192200ZS, intron 1 of 6)	153	BnaA01G0192200ZS	0.62	0.77	24.61	5.41	16.64	53.90	60.44	61.66	49.07	72.09	54.44	53.61	0.01	0.04	22.96	7.84	0.08	0.07	0.07	0.20	0.03	0.03	0.05	0.05
H3K9ac_histone_1492	A01	11618966	11619439	Intergenic	Intergenic	6777	None	0.32	0.54	24.33	3.43	9.49	27.77	22.20	27.17	29.08	29.54	25.34	26.53	NA	NA	NA	NA	NA	NA	NA	NA	NA	NA	NA	NA
H3K9ac_histone_1493	A01	11628470	11628762	Intergenic	Intergenic	-2637	None	0.66	0.79	25.59	4.80	8.45	15.89	18.41	19.62	14.50	20.80	15.12	15.96	NA	NA	NA	NA	NA	NA	NA	NA	NA	NA	NA	NA
H3K9ac_histone_1494	A01	11638467	11638872	promoter-TSS	promoter-TSS (BnaA01T0192400ZS)	-520	BnaA01G0192400ZS	0.43	0.62	24.32	6.32	10.20	36.65	31.91	30.57	37.78	23.96	30.23	32.07	0.05	0.14	23.89	3.60	0.05	0.00	0.00	0.00	0.00	0.07	0.00	0.00
H3K9ac_histone_1495	A01	11640291	11640534	TTS	TTS (BnaA01T0192500ZS)	442	BnaA01G0192500ZS	0.50	0.68	23.04	6.43	5.86	8.69	13.42	10.62	9.62	10.71	10.21	10.62	0.23	0.42	26.39	16.08	0.17	0.00	0.00	0.10	0.00	0.15	0.17	0.00
H3K9ac_histone_1496	A01	11650223	11651185	exon	exon (BnaA01T0192600ZS, exon 3 of 16)	567	BnaA01G0192600ZS	0.06	0.21	26.89	23.06	13.42	83.59	77.77	70.46	65.76	73.42	69.95	90.82	0.32	0.54	25.47	1.07	1.53	6.26	6.48	5.11	5.17	5.83	4.76	4.43
H3K9ac_histone_1497	A01	11653453	11655230	promoter-TSS	promoter-TSS (BnaA01T0192800ZS)	759	BnaA01G0192800ZS	0.00	0.01	25.53	17.19	41.98	110.55	85.77	95.90	121.25	136.45	158.31	112.62	0.00	0.00	24.26	17.45	21.96	20.62	13.30	20.94	21.49	45.04	47.91	15.26
H3K9ac_histone_1498	A01	11655508	11656427	exon	exon (BnaA01T0192800ZS, exon 1 of 1)	704	BnaA01G0192800ZS	0.00	0.00	26.83	19.59	15.66	69.28	59.09	54.91	60.19	75.92	77.12	70.94	0.00	0.00	24.26	17.45	21.96	20.62	13.30	20.94	21.49	45.04	47.91	15.26
H3K9ac_histone_1499	A01	11662437	11663192	intron	intron (BnaA01T0192900ZS, intron 1 of 3)	232	BnaA01G0192900ZS	0.03	0.12	22.07	21.98	13.69	80.85	59.05	56.64	53.49	65.67	66.40	68.74	0.40	0.64	23.87	3.94	1.95	9.91	7.91	9.23	8.12	7.66	6.80	10.02
H3K9ac_histone_1500	A01	11665904	11666522	TTS	TTS (BnaA01T0193100ZS)	139	BnaA01G0193100ZS	0.00	0.03	22.87	19.56	14.13	58.72	35.19	33.38	51.91	47.73	54.12	52.61	0.03	0.11	25.13	8.58	1.90	8.22	10.49	11.00	10.01	10.00	9.56	7.02
H3K9ac_histone_1501	A01	11670694	11671398	exon	exon (BnaA01T0193100ZS, exon 2 of 13)	319	BnaA01G0193100ZS	0.05	0.19	27.25	22.33	20.35	103.06	107.63	89.84	93.31	85.01	112.26	109.98	0.03	0.11	25.13	8.58	1.90	8.22	10.49	11.00	10.01	10.00	9.56	7.02
H3K9ac_histone_1502	A01	11685152	11685736	Intergenic	Intergenic	1973	None	0.92	0.96	24.70	21.67	8.72	135.03	135.76	128.67	128.92	133.88	131.14	135.61	NA	NA	NA	NA	NA	NA	NA	NA	NA	NA	NA	NA
H3K9ac_histone_1503	A01	11687776	11688057	promoter-TSS	promoter-TSS (BnaA01T0193300ZS)	52	BnaA01G0193300ZS	0.75	0.85	23.47	8.76	8.32	31.45	35.04	36.92	29.82	39.60	30.30	39.90	1.00	1.00	24.10	20.60	0.00	0.00	0.00	0.00	0.00	0.00	0.00	0.00
H3K9ac_histone_1504	A01	11688263	11688713	TTS	TTS (BnaA01T0193400ZS)	624	BnaA01G0193400ZS	0.49	0.67	23.33	6.92	9.04	36.89	44.64	37.98	43.27	42.63	32.96	44.81	0.06	0.14	23.99	16.44	0.10	0.00	0.00	0.00	0.00	0.00	0.00	0.12
H3K9ac_histone_1505	A01	11693649	11694459	exon	exon (BnaA01T0193500ZS, exon 1 of 5)	124	BnaA01G0193500ZS	0.02	0.12	22.74	3.01	12.79	99.65	92.49	85.02	79.25	83.75	78.69	101.07	0.03	0.10	22.69	8.84	2.09	4.62	8.74	8.51	6.86	7.80	6.68	6.12
H3K9ac_histone_1506	A01	11696692	11697728	exon	exon (BnaA01T0193600ZS, exon 1 of 1)	269	BnaA01G0193600ZS	0.08	0.24	24.71	16.41	30.01	78.12	78.56	85.89	92.76	97.82	123.57	83.31	0.00	0.02	23.25	18.95	17.14	19.91	20.03	15.55	23.55	33.10	45.57	23.68
H3K9ac_histone_1507	A01	11722308	11722981	promoter-TSS	promoter-TSS (BnaA01T0193900ZS)	162	BnaA01G0193900ZS	0.72	0.84	24.78	5.00	15.20	56.12	63.14	64.49	58.02	72.25	65.76	52.15	0.01	0.05	25.55	20.99	0.10	0.12	0.00	0.00	0.00	0.00	0.00	0.19
H3K9ac_histone_1508	A01	11751481	11753057	Intergenic	Intergenic	-2465	None	0.21	0.42	25.35	8.63	30.58	127.61	139.94	154.74	137.59	169.08	129.57	136.89	NA	NA	NA	NA	NA	NA	NA	NA	NA	NA	NA	NA
H3K9ac_histone_1509	A01	11754424	11754858	promoter-TSS	promoter-TSS (BnaA01T0194200ZS)	-93	BnaA01G0194200ZS	0.71	0.83	23.71	0.35	7.58	29.75	22.07	30.75	23.27	28.98	26.01	31.90	1.00	1.00	24.10	20.60	0.00	0.00	0.00	0.00	0.00	0.00	0.00	0.00
H3K9ac_histone_1510	A01	11764839	11765291	exon	exon (BnaA01T0194400ZS, exon 1 of 11)	338	BnaA01G0194400ZS	0.17	0.39	23.11	1.69	9.55	41.91	34.16	28.83	35.02	27.86	32.87	41.72	0.05	0.13	25.06	0.05	0.19	0.42	0.34	0.23	0.17	0.28	0.20	0.32
H3K9ac_histone_1511	A01	11785804	11786211	Intergenic	Intergenic	11718	None	0.85	0.92	24.88	5.98	13.45	21.95	35.55	35.06	27.82	35.21	31.22	30.30	NA	NA	NA	NA	NA	NA	NA	NA	NA	NA	NA	NA
H3K9ac_histone_1512	A01	11787286	11787854	Intergenic	Intergenic	10155	None	0.43	0.63	21.49	3.13	5.63	20.69	20.54	17.79	18.42	23.53	20.32	24.35	NA	NA	NA	NA	NA	NA	NA	NA	NA	NA	NA	NA
H3K9ac_histone_1513	A01	11787898	11788406	Intergenic	Intergenic	9573	None	0.26	0.48	25.21	0.41	7.58	19.43	21.93	16.05	13.29	21.38	11.50	19.64	NA	NA	NA	NA	NA	NA	NA	NA	NA	NA	NA	NA
H3K9ac_histone_1514	A01	11806903	11807318	promoter-TSS	promoter-TSS (BnaA01T0194600ZS)	93	BnaA01G0194600ZS	0.62	0.77	25.34	4.57	6.12	20.67	17.16	23.39	19.52	18.35	19.51	19.16	0.03	0.11	24.16	0.78	0.04	0.00	0.05	0.00	0.00	0.00	0.00	0.00
H3K9ac_histone_1515	A01	11808868	11809776	TTS	TTS (BnaA01T0194600ZS)	-1442	BnaA01G0194600ZS	0.45	0.64	24.79	6.61	20.53	49.87	70.15	71.98	53.06	77.22	49.91	57.40	0.03	0.11	24.16	0.78	0.04	0.00	0.05	0.00	0.00	0.00	0.00	0.00
H3K9ac_histone_1516	A01	11818816	11819565	TTS	TTS (BnaA01T0194900ZS)	160	BnaA01G0194900ZS	0.68	0.81	24.07	13.18	7.01	74.24	67.56	72.73	79.37	70.33	73.37	76.68	0.13	0.27	24.78	20.24	1.67	4.80	4.96	4.59	3.61	5.69	6.30	4.42
H3K9ac_histone_1517	A01	11820598	11820918	intron	intron (BnaA01T0194900ZS, intron 2 of 2)	432	BnaA01G0194900ZS	0.72	0.84	22.03	19.84	6.98	26.50	23.96	27.13	28.42	30.06	30.13	24.76	0.13	0.27	24.78	20.24	1.67	4.80	4.96	4.59	3.61	5.69	6.30	4.42
H3K9ac_histone_1518	A01	11825419	11826035	exon	exon (BnaA01T0195000ZS, exon 3 of 8)	918	BnaA01G0195000ZS	0.44	0.63	25.77	15.00	6.67	31.40	28.10	33.67	36.64	37.19	38.30	28.73	0.00	0.02	23.40	19.13	14.09	72.28	47.65	53.36	56.21	64.17	62.92	57.92
H3K9ac_histone_1519	A01	11829487	11830549	Intergenic	Intergenic	1459	None	0.00	0.00	25.32	14.36	19.27	50.35	40.45	66.27	69.40	79.55	66.46	50.56	NA	NA	NA	NA	NA	NA	NA	NA	NA	NA	NA	NA
H3K9ac_histone_1520	A01	11831426	11832634	promoter-TSS	promoter-TSS (BnaA01T0195100ZS)	-553	BnaA01G0195100ZS	0.00	0.01	24.52	13.72	19.34	62.84	72.71	87.10	89.21	99.29	81.75	70.03	0.21	0.39	26.07	13.06	3.42	0.69	2.05	3.34	5.92	6.46	2.09	2.35
H3K9ac_histone_1521	A01	11833404	11835106	intron	intron (BnaA01T0195200ZS, intron 4 of 8)	770	BnaA01G0195200ZS	0.08	0.25	27.41	19.25	40.03	209.90	198.21	172.30	211.03	200.46	207.03	220.13	0.01	0.04	25.59	4.58	13.60	68.11	75.03	75.00	65.58	56.44	53.36	59.71
H3K9ac_histone_1522	A01	11841305	11841804	intron	intron (BnaA01T0195300ZS, intron 1 of 2)	2056	BnaA01G0195300ZS	0.01	0.04	24.79	13.00	10.39	34.15	33.64	42.43	52.95	40.73	43.02	36.40	0.19	0.36	22.40	13.53	0.13	0.05	0.14	0.07	0.23	0.11	0.06	0.13
H3K9ac_histone_1523	A01	11849400	11850140	Intergenic	Intergenic	10272	None	0.10	0.28	24.91	0.64	11.02	54.69	48.72	44.60	50.83	42.57	42.52	64.89	NA	NA	NA	NA	NA	NA	NA	NA	NA	NA	NA	NA
H3K9ac_histone_1524	A01	11855887	11856734	Intergenic	Intergenic	-6034	None	0.18	0.40	26.08	16.53	39.83	162.43	167.07	162.33	184.49	158.63	179.39	157.02	NA	NA	NA	NA	NA	NA	NA	NA	NA	NA	NA	NA
H3K9ac_histone_1525	A01	11857740	11858243	Intergenic	Intergenic	-4353	None	0.11	0.29	26.84	16.73	11.71	53.82	51.78	56.86	58.09	59.71	62.63	57.46	NA	NA	NA	NA	NA	NA	NA	NA	NA	NA	NA	NA
H3K9ac_histone_1526	A01	11861664	11863047	promoter-TSS	promoter-TSS (BnaA01T0195400ZS)	11	BnaA01G0195400ZS	0.05	0.18	26.40	19.56	37.11	153.00	138.27	131.14	153.31	131.78	189.23	151.91	0.27	0.47	22.31	19.84	1.34	9.28	9.39	8.35	9.73	9.87	9.00	9.67
H3K9ac_histone_1527	A01	11864525	11864999	TTS	TTS (BnaA01T0195400ZS)	-1108	BnaA01G0195400ZS	0.01	0.07	23.57	18.38	7.24	22.40	15.56	14.14	19.40	28.06	19.99	22.11	0.27	0.47	22.31	19.84	1.34	9.28	9.39	8.35	9.73	9.87	9.00	9.67
H3K9ac_histone_1528	A01	11866222	11867222	intron	intron (BnaA01T0195500ZS, intron 1 of 17)	852	BnaA01G0195500ZS	0.01	0.07	24.38	16.62	18.99	56.50	40.54	52.05	60.53	72.00	65.72	53.64	0.00	0.02	25.38	18.65	19.92	35.41	27.88	29.38	33.80	50.53	56.92	42.28
H3K9ac_histone_1529	A01	11873177	11874220	exon	exon (BnaA01T0195600ZS, exon 2 of 4)	332	BnaA01G0195600ZS	0.51	0.69	25.27	11.83	17.33	132.49	140.63	147.28	165.14	141.81	151.10	138.43	0.84	1.00	24.19	6.05	0.76	2.42	2.89	2.75	3.00	2.88	2.81	3.13
H3K9ac_histone_1530	A01	11875192	11876575	promoter-TSS	promoter-TSS (BnaA01T0195700ZS)	38	BnaA01G0195700ZS	0.45	0.64	25.39	13.39	19.54	145.80	133.92	135.51	146.25	135.99	134.55	134.61	0.32	0.53	26.16	24.70	9.46	54.37	54.68	49.92	49.71	48.37	54.00	56.03
H3K9ac_histone_1531	A01	11880490	11881236	exon	exon (BnaA01T0195800ZS, exon 1 of 12)	152	BnaA01G0195800ZS	0.03	0.12	24.53	17.29	19.60	42.10	52.26	44.97	51.22	58.83	76.50	47.60	0.15	0.30	24.30	17.72	1.65	3.19	4.30	4.41	4.41	4.52	6.45	3.50
H3K9ac_histone_1532	A01	11909507	11910448	Intergenic	Intergenic	-5146	None	0.28	0.50	22.80	1.14	15.66	61.13	54.83	50.00	57.08	49.82	49.56	42.69	NA	NA	NA	NA	NA	NA	NA	NA	NA	NA	NA	NA
H3K9ac_histone_1533	A01	11915605	11916511	exon	exon (BnaA01T0196200ZS, exon 1 of 1)	935	BnaA01G0196200ZS	0.23	0.45	24.52	15.31	32.73	109.02	119.90	112.20	127.45	131.56	121.28	107.56	0.06	0.14	22.98	16.18	12.66	36.06	27.31	32.00	47.59	35.79	37.66	30.88
H3K9ac_histone_1534	A01	11924654	11925803	exon	exon (BnaA01T0196300ZS, exon 1 of 1)	774	BnaA01G0196300ZS	0.90	0.95	24.36	2.72	35.43	119.16	142.97	133.63	122.71	158.78	121.96	108.92	0.49	0.74	23.75	14.19	0.63	1.00	0.43	0.50	0.79	0.78	0.15	0.31
H3K9ac_histone_1535	A01	11934940	11935944	exon	exon (BnaA01T0196400ZS, exon 1 of 5)	337	BnaA01G0196400ZS	0.06	0.21	21.77	11.99	15.24	99.54	102.75	101.09	114.06	94.21	92.24	95.64	0.03	0.10	24.36	12.10	2.48	6.31	8.53	9.96	8.70	10.09	8.57	6.71
H3K9ac_histone_1536	A01	11944593	11945490	exon	exon (BnaA01T0196700ZS, exon 1 of 1)	384	BnaA01G0196700ZS	0.18	0.39	24.06	12.63	13.31	74.07	83.46	86.20	96.95	91.47	88.28	82.56	0.00	0.00	22.96	16.97	0.88	0.79	0.82	0.88	1.41	2.18	1.94	0.70
H3K9ac_histone_1537	A01	11949528	11950211	exon	exon (BnaA01T0196800ZS, exon 3 of 11)	705	BnaA01G0196800ZS	0.01	0.05	24.47	15.92	17.31	29.86	26.33	31.66	47.21	59.60	49.53	34.43	0.00	0.00	23.84	17.32	20.81	3.69	0.78	1.88	11.06	36.72	30.77	2.34
H3K9ac_histone_1538	A01	11950427	11950986	promoter-TSS	promoter-TSS (BnaA01T0196800ZS)	-132	BnaA01G0196800ZS	0.00	0.00	23.50	15.26	24.91	19.33	10.03	27.64	50.68	57.08	39.80	19.30	0.00	0.00	23.84	17.32	20.81	3.69	0.78	1.88	11.06	36.72	30.77	2.34
H3K9ac_histone_1539	A01	11969289	11969644	intron	intron (BnaA01T0196900ZS, intron 1 of 3)	6275	BnaA01G0196900ZS	0.06	0.22	23.66	15.50	12.06	19.19	23.32	24.61	23.96	39.32	26.57	22.80	0.00	0.01	24.98	16.46	0.02	0.00	0.00	0.00	0.00	0.04	0.01	0.01
H3K9ac_histone_1540	A01	11986288	11988291	promoter-TSS	promoter-TSS (BnaA01T0197100ZS)	-453	BnaA01G0197100ZS	0.07	0.23	22.75	20.21	18.42	171.43	175.67	159.70	174.36	175.21	192.94	164.88	0.39	0.62	22.68	15.91	1.10	6.13	5.00	5.31	6.98	5.14	5.65	6.23
H3K9ac_histone_1541	A01	12048100	12049798	promoter-TSS	promoter-TSS (BnaA01T0197800ZS)	-12	BnaA01G0197800ZS	0.03	0.12	25.47	15.34	65.48	200.59	202.11	234.75	256.66	247.99	289.03	196.08	0.00	0.00	22.89	17.03	8.25	14.06	4.91	10.79	16.18	22.19	17.02	14.55
H3K9ac_histone_1542	A01	12052622	12053374	TTS	TTS (BnaA01T0197900ZS)	358	BnaA01G0197900ZS	0.00	0.00	23.90	15.26	16.83	33.66	14.56	33.67	48.41	45.09	41.97	29.40	0.00	0.00	23.33	16.87	23.92	3.93	0.00	1.75	12.32	45.79	24.18	2.47
H3K9ac_histone_1543	A01	12055666	12056692	Intergenic	Intergenic	-2823	None	0.03	0.15	22.75	19.05	17.75	53.78	36.44	42.60	41.74	68.29	49.88	51.21	NA	NA	NA	NA	NA	NA	NA	NA	NA	NA	NA	NA
H3K9ac_histone_1544	A01	12057839	12058403	promoter-TSS	promoter-TSS (BnaA01T0198000ZS)	-906	BnaA01G0198000ZS	0.00	0.00	23.40	16.56	16.31	35.37	24.74	36.73	40.60	59.63	44.25	34.33	0.03	0.10	20.80	16.11	1.08	1.23	1.14	0.98	2.17	2.45	1.15	0.70
H3K9ac_histone_1545	A01	12058798	12060420	exon	exon (BnaA01T0198000ZS, exon 1 of 3)	582	BnaA01G0198000ZS	0.09	0.27	24.20	14.46	37.21	113.97	115.50	129.54	154.32	120.53	155.52	122.96	0.03	0.10	20.80	16.11	1.08	1.23	1.14	0.98	2.17	2.45	1.15	0.70
H3K9ac_histone_1546	A01	12062027	12062654	promoter-TSS	promoter-TSS (BnaA01T0198100ZS)	63	BnaA01G0198100ZS	0.01	0.05	22.63	12.20	16.83	67.33	63.00	76.12	87.86	73.70	55.68	60.21	0.15	0.30	21.43	6.47	0.02	0.01	0.03	0.01	0.01	0.01	0.00	0.02
H3K9ac_histone_1547	A01	12076111	12076396	TTS	TTS (BnaA01T0198200ZS)	1299	BnaA01G0198200ZS	0.29	0.51	21.98	1.71	5.65	11.83	12.49	10.67	6.85	14.56	14.30	14.09	1.00	1.00	24.10	20.60	0.00	0.00	0.00	0.00	0.00	0.00	0.00	0.00
H3K9ac_histone_1548	A01	12084725	12085097	exon	exon (BnaA01T0198300ZS, exon 3 of 4)	1325	BnaA01G0198300ZS	0.73	0.84	25.78	6.56	8.07	13.45	16.82	19.81	15.95	22.79	12.25	13.68	0.24	0.43	24.23	3.89	0.03	0.00	0.03	0.00	0.00	0.00	0.03	0.00
H3K9ac_histone_1549	A01	12096869	12097715	exon	exon (BnaA01T0198400ZS.1, exon 1 of 19)	375	BnaA01G0198400ZS	0.01	0.08	24.61	20.26	10.32	81.72	76.22	72.46	71.03	76.44	91.01	77.37	0.09	0.20	25.29	16.05	2.80	9.67	6.40	6.50	6.47	7.25	6.92	6.06
H3K9ac_histone_1550	A01	12111330	12112207	Intergenic	Intergenic	-7472	None	0.89	0.95	22.75	7.13	23.13	39.68	50.04	50.44	40.74	55.67	40.27	59.16	NA	NA	NA	NA	NA	NA	NA	NA	NA	NA	NA	NA
H3K9ac_histone_1551	A01	12121909	12122202	TTS	TTS (BnaA01T0198600ZS)	2289	BnaA01G0198600ZS	0.35	0.56	24.80	6.79	7.40	21.87	22.21	26.70	21.33	27.51	19.21	23.21	0.00	0.01	23.98	1.09	8.45	27.35	17.58	17.04	13.83	13.12	11.68	25.84
H3K9ac_histone_1552	A01	12123698	12124287	intron	intron (BnaA01T0198600ZS, intron 2 of 7)	352	BnaA01G0198600ZS	0.09	0.26	24.73	1.70	10.52	87.40	83.04	80.99	75.57	71.57	77.26	82.23	0.00	0.01	23.98	1.09	8.45	27.35	17.58	17.04	13.83	13.12	11.68	25.84
H3K9ac_histone_1553	A01	12139808	12140813	intron	intron (BnaA01T0198900ZS.1, intron 1 of 8)	492	BnaA01G0198900ZS	0.01	0.06	24.35	1.50	14.38	98.54	87.04	79.57	83.29	72.10	73.12	98.64	0.00	0.02	24.63	3.23	4.61	10.98	13.65	8.91	8.19	6.57	4.89	9.05
H3K9ac_histone_1554	A01	12144247	12145589	TTS	TTS (BnaA01T0199000ZS)	5100	BnaA01G0199000ZS	0.86	0.93	24.43	3.20	17.47	52.52	59.23	55.05	58.40	71.03	58.81	57.29	0.07	0.17	22.62	7.72	0.02	0.01	0.01	0.01	0.01	0.00	0.00	0.01
H3K9ac_histone_1555	A01	12146671	12147337	exon	exon (BnaA01T0199000ZS, exon 4 of 6)	6836	BnaA01G0199000ZS	0.36	0.57	24.79	7.11	11.45	57.13	72.20	69.73	63.70	76.59	61.33	59.13	0.07	0.17	22.62	7.72	0.02	0.01	0.01	0.01	0.01	0.00	0.00	0.01
H3K9ac_histone_1556	A01	12153054	12153969	exon	exon (BnaA01T0199000ZS, exon 1 of 6)	329	BnaA01G0199000ZS	0.23	0.45	25.54	10.79	19.32	44.44	50.90	58.35	57.78	72.80	40.80	53.19	0.07	0.17	22.62	7.72	0.02	0.01	0.01	0.01	0.01	0.00	0.00	0.01
H3K9ac_histone_1557	A01	12213853	12214900	intron	intron (BnaA01T0199500ZS, intron 1 of 1)	152	BnaA01G0199500ZS	0.14	0.35	24.88	17.38	34.25	195.40	186.18	193.67	211.79	195.54	240.67	189.53	0.03	0.10	25.54	4.12	2.05	5.18	4.25	3.38	3.44	2.15	2.30	3.52
H3K9ac_histone_1558	A01	12226680	12227485	intron	intron (BnaA01T0199700ZS, intron 2 of 10)	333	BnaA01G0199700ZS	0.25	0.47	25.04	21.68	11.96	97.27	86.08	82.27	73.02	89.89	82.31	88.14	0.70	0.97	25.27	10.67	1.77	7.94	8.84	10.01	9.70	8.58	8.57	7.06
H3K9ac_histone_1559	A01	12251859	12252643	intron	intron (BnaA01T0200000ZS, intron 2 of 3)	305	BnaA01G0200000ZS	0.83	0.91	25.77	4.09	27.77	46.84	68.13	60.86	53.95	74.61	47.23	56.09	0.10	0.22	25.33	22.90	0.19	0.20	0.06	0.00	0.07	0.00	0.15	0.13
H3K9ac_histone_1560	A01	12257447	12259056	promoter-TSS	promoter-TSS (BnaA01T0200100ZS)	-134	BnaA01G0200100ZS	0.15	0.35	26.66	20.70	27.94	216.70	207.33	204.08	215.75	189.97	225.90	218.60	0.51	0.76	23.82	8.93	0.87	2.61	3.71	4.12	3.24	3.13	4.02	2.93
H3K9ac_histone_1561	A01	12261217	12261841	promoter-TSS	promoter-TSS (BnaA01T0200200ZS)	12	BnaA01G0200200ZS	0.44	0.63	24.70	14.24	21.58	51.90	67.89	78.64	70.25	72.99	83.95	60.74	0.47	0.72	23.43	18.53	48.94	83.25	66.99	71.31	99.40	103.42	128.02	113.28
H3K9ac_histone_1562	A01	12264446	12265200	exon	exon (BnaA01T0200300ZS, exon 1 of 6)	285	BnaA01G0200300ZS	0.02	0.10	25.98	12.93	12.24	76.16	78.79	75.29	80.85	85.09	82.88	71.88	0.46	0.71	24.55	13.40	1.41	5.37	4.21	4.43	5.79	4.44	3.59	4.37
H3K9ac_histone_1563	A01	12274073	12274772	promoter-TSS	promoter-TSS (BnaA01T0200400ZS)	77	BnaA01G0200400ZS	0.54	0.71	23.35	11.15	9.24	77.04	79.31	83.94	90.61	80.23	80.96	77.49	0.64	0.91	20.98	15.60	0.60	1.18	0.99	1.44	1.32	1.19	1.03	0.48
H3K9ac_histone_1564	A01	12295590	12296622	Intergenic	Intergenic	-2149	None	0.63	0.78	24.02	4.49	19.27	72.87	74.87	84.71	65.83	87.31	85.24	77.68	NA	NA	NA	NA	NA	NA	NA	NA	NA	NA	NA	NA
H3K9ac_histone_1565	A01	12304183	12304846	intron	intron (BnaA01T0200700ZS, intron 1 of 9)	5436	BnaA01G0200700ZS	0.60	0.76	25.21	3.99	19.73	37.57	52.19	48.63	36.17	49.52	31.62	39.81	0.16	0.32	26.41	1.36	0.08	0.14	0.14	0.12	0.10	0.08	0.06	0.09
H3K9ac_histone_1566	A01	12321433	12322136	Intergenic	Intergenic	5499	None	0.60	0.75	22.75	5.31	9.21	42.91	45.40	45.26	40.52	48.20	44.49	52.15	NA	NA	NA	NA	NA	NA	NA	NA	NA	NA	NA	NA
H3K9ac_histone_1567	A01	12332616	12334367	promoter-TSS	promoter-TSS (BnaA01T0201100ZS)	-286	BnaA01G0201100ZS	0.75	0.86	26.01	8.24	19.73	159.90	153.24	169.62	175.15	150.91	160.09	158.47	0.18	0.35	26.33	20.80	15.38	115.02	111.82	103.91	108.11	123.72	118.55	124.21
H3K9ac_histone_1568	A01	12335887	12337238	TTS	TTS (BnaA01T0201200ZS)	187	BnaA01G0201200ZS	0.11	0.30	26.78	20.84	19.04	124.19	115.45	113.41	120.92	106.67	126.54	122.63	0.00	0.00	24.68	13.71	14.54	63.74	69.48	85.42	89.02	91.52	84.66	72.06
H3K9ac_histone_1569	A01	12340674	12341184	Intergenic	Intergenic	-2629	None	0.58	0.74	25.74	21.03	9.65	65.40	61.13	60.86	54.77	61.28	69.59	58.20	NA	NA	NA	NA	NA	NA	NA	NA	NA	NA	NA	NA
H3K9ac_histone_1570	A01	12343445	12344635	promoter-TSS	promoter-TSS (BnaA01T0201500ZS.1)	-41	BnaA01G0201500ZS	0.02	0.09	23.97	19.05	24.72	130.70	125.56	107.28	127.18	135.52	150.96	127.23	0.00	0.01	26.39	0.36	0.67	2.66	2.50	2.20	1.79	1.73	1.75	2.21
H3K9ac_histone_1571	A01	12349242	12350308	Intergenic	Intergenic	2847	None	0.00	0.00	24.78	17.36	50.72	129.91	84.99	106.73	135.72	163.77	174.00	114.54	NA	NA	NA	NA	NA	NA	NA	NA	NA	NA	NA	NA
H3K9ac_histone_1572	A01	12355075	12356123	TTS	TTS (BnaA01T0201700ZS)	471	BnaA01G0201700ZS	0.20	0.42	23.65	18.19	57.24	160.04	132.36	214.38	152.17	159.61	167.66	142.50	0.23	0.42	25.72	5.33	0.68	0.62	0.81	0.96	0.88	0.09	0.65	0.66
H3K9ac_histone_1573	A01	12363053	12364744	promoter-TSS	promoter-TSS (BnaA01T0201900ZS)	-79	BnaA01G0201900ZS	0.26	0.48	25.72	16.50	34.59	215.61	187.56	214.60	217.97	214.04	246.52	208.32	0.01	0.04	27.12	13.11	2.17	7.34	8.63	8.01	10.24	10.24	9.43	8.96
H3K9ac_histone_1574	A01	12369969	12370799	Intergenic	Intergenic	6407	None	0.11	0.31	25.05	15.32	17.32	78.02	80.55	84.76	87.10	86.35	95.85	83.86	NA	NA	NA	NA	NA	NA	NA	NA	NA	NA	NA	NA
H3K9ac_histone_1575	A01	12373815	12374714	Intergenic	Intergenic	10287	None	0.17	0.38	23.15	11.90	8.56	62.02	69.06	72.65	68.29	77.72	68.38	67.60	NA	NA	NA	NA	NA	NA	NA	NA	NA	NA	NA	NA
H3K9ac_histone_1576	A01	12400540	12400974	exon	exon (BnaA01T0202100ZS, exon 2 of 9)	1187	BnaA01G0202100ZS	0.00	0.01	21.26	4.78	8.07	23.96	30.96	20.06	20.06	22.24	24.08	31.63	0.04	0.12	25.50	3.27	0.42	0.83	1.05	0.63	0.53	0.34	0.24	0.70
H3K9ac_histone_1577	A01	12408598	12409325	promoter-TSS	promoter-TSS (BnaA01T0202200ZS.3)	44	BnaA01G0202200ZS	0.47	0.66	25.41	5.90	9.07	57.50	50.80	51.31	56.64	57.21	46.23	51.27	0.27	0.48	22.98	5.79	1.23	3.06	3.60	3.57	2.31	2.69	2.18	2.40
H3K9ac_histone_1578	A01	12424392	12425218	exon	exon (BnaA01T0202300ZS, exon 3 of 4)	960	BnaA01G0202300ZS	0.03	0.14	26.24	16.27	13.84	78.90	89.00	91.19	88.46	91.81	100.12	92.42	0.97	1.00	22.54	4.04	0.11	0.15	0.18	0.19	0.15	0.11	0.22	0.23
H3K9ac_histone_1579	A01	12432470	12432713	Intergenic	Intergenic	-6826	None	0.11	0.31	26.50	1.73	6.21	13.00	16.36	9.92	12.59	12.29	7.35	10.14	NA	NA	NA	NA	NA	NA	NA	NA	NA	NA	NA	NA
H3K9ac_histone_1580	A01	12439876	12440337	Intergenic	Intergenic	9604	None	0.83	0.91	23.74	0.11	5.90	45.01	45.49	43.97	43.56	44.19	41.59	42.55	NA	NA	NA	NA	NA	NA	NA	NA	NA	NA	NA	NA
H3K9ac_histone_1581	A01	12445287	12445761	intron	intron (BnaA01T0202400ZS, intron 1 of 3)	4186	BnaA01G0202400ZS	0.54	0.71	24.95	3.93	13.26	17.83	27.13	24.64	13.96	28.08	10.26	21.96	0.15	0.30	23.82	19.90	0.02	0.02	0.01	0.00	0.04	0.00	0.00	0.00
H3K9ac_histone_1582	A01	12446372	12446703	intron	intron (BnaA01T0202400ZS, intron 1 of 3)	3173	BnaA01G0202400ZS	0.81	0.89	23.25	5.64	8.48	10.54	17.15	13.88	12.08	16.02	9.62	18.17	0.15	0.30	23.82	19.90	0.02	0.02	0.01	0.00	0.04	0.00	0.00	0.00
H3K9ac_histone_1583	A01	12474262	12474978	intron	intron (BnaA01T0202700ZS, intron 1 of 5)	218	BnaA01G0202700ZS	0.61	0.76	24.74	8.23	16.28	88.98	91.52	90.28	97.29	78.06	79.69	78.11	0.00	0.02	26.98	3.05	3.87	9.55	11.23	8.28	9.07	6.04	4.71	9.43
H3K9ac_histone_1584	A01	12486680	12486932	Intergenic	Intergenic	9292	None	0.03	0.12	23.37	10.35	8.05	14.98	18.75	23.71	23.63	23.80	15.39	25.30	NA	NA	NA	NA	NA	NA	NA	NA	NA	NA	NA	NA
H3K9ac_histone_1585	A01	12511822	12512411	intron	intron (BnaA01T0202900ZS, intron 2 of 6)	1115	BnaA01G0202900ZS	0.48	0.67	24.25	1.82	6.85	37.08	33.38	30.52	37.88	30.96	30.38	38.01	0.73	1.00	25.06	23.84	0.92	3.19	3.19	2.35	2.05	2.80	1.96	2.35
H3K9ac_histone_1586	A01	12527406	12528409	Intergenic	Intergenic	-9157	None	0.05	0.18	21.70	9.95	35.59	158.36	151.60	164.39	159.97	124.68	119.53	136.52	NA	NA	NA	NA	NA	NA	NA	NA	NA	NA	NA	NA
H3K9ac_histone_1587	A01	12545394	12545731	Intergenic	Intergenic	-3126	None	0.37	0.58	23.92	4.05	6.73	22.94	20.35	24.90	18.48	21.90	18.67	25.29	NA	NA	NA	NA	NA	NA	NA	NA	NA	NA	NA	NA
H3K9ac_histone_1588	A01	12554615	12554863	Intergenic	Intergenic	2621	None	0.93	0.97	23.49	4.28	3.05	15.13	15.35	14.63	11.72	13.18	12.76	15.45	NA	NA	NA	NA	NA	NA	NA	NA	NA	NA	NA	NA
H3K9ac_histone_1589	A01	12556700	12557497	intron	intron (BnaA01T0203200ZS, intron 1 of 1)	262	BnaA01G0203200ZS	0.00	0.02	26.89	21.94	16.76	66.56	46.18	37.74	48.15	56.78	54.64	63.84	0.64	0.91	23.68	23.55	0.43	0.41	0.23	0.19	0.16	0.19	0.25	0.50
H3K9ac_histone_1590	A01	12574563	12575170	Intergenic	Intergenic	1876	None	0.70	0.82	25.40	4.55	14.09	19.11	29.24	27.59	20.52	32.52	11.10	22.36	NA	NA	NA	NA	NA	NA	NA	NA	NA	NA	NA	NA
H3K9ac_histone_1591	A01	12576143	12577111	intron	intron (BnaA01T0203300ZS, intron 1 of 2)	115	BnaA01G0203300ZS	0.00	0.00	22.76	17.54	29.38	84.43	51.79	69.30	82.50	107.98	96.45	77.11	0.06	0.15	22.61	20.01	0.53	0.70	0.11	0.00	0.42	0.53	0.51	0.53
H3K9ac_histone_1592	A01	12583597	12584414	intron	intron (BnaA01T0203400ZS, intron 1 of 7)	209	BnaA01G0203400ZS	0.07	0.23	26.39	16.46	27.69	117.57	107.23	124.83	131.62	130.45	140.24	126.00	0.03	0.11	23.89	23.29	0.53	1.47	0.95	0.70	0.67	0.98	0.80	1.63
H3K9ac_histone_1593	A01	12587030	12587831	intron	intron (BnaA01T0203500ZS, intron 1 of 6)	137	BnaA01G0203500ZS	0.12	0.31	24.58	19.57	12.78	87.57	81.18	71.27	89.31	82.22	85.01	84.12	0.08	0.19	23.51	14.09	5.97	21.50	27.40	28.76	29.92	30.52	28.84	29.10
H3K9ac_histone_1594	A01	12594802	12595462	exon	exon (BnaA01T0203600ZS, exon 2 of 3)	305	BnaA01G0203600ZS	0.00	0.02	23.62	17.63	19.30	52.37	28.05	39.73	57.43	55.16	65.91	50.26	0.00	0.00	26.05	22.52	169.64	397.22	175.88	125.93	134.19	168.59	282.83	432.73
H3K9ac_histone_1595	A01	12599401	12600433	exon	exon (BnaA01T0203700ZS, exon 1 of 4)	263	BnaA01G0203700ZS	0.22	0.44	24.52	19.15	16.61	63.75	57.46	60.93	75.58	50.13	56.04	71.79	0.00	0.00	23.30	13.06	3.68	3.94	4.17	6.40	10.28	9.35	4.09	4.75
H3K9ac_histone_1596	A01	12604424	12604699	intron	intron (BnaA01T0203800ZS, intron 2 of 4)	365	BnaA01G0203800ZS	0.78	0.88	23.64	16.11	4.44	25.73	22.25	23.70	29.46	23.92	26.70	25.76	0.13	0.27	23.92	5.59	0.19	0.15	0.40	0.28	0.17	0.04	0.16	0.22
H3K9ac_histone_1597	A01	12618801	12619816	promoter-TSS	promoter-TSS (BnaA01T0204000ZS)	33	BnaA01G0204000ZS	0.16	0.38	24.64	20.52	15.05	96.97	100.08	85.47	96.30	86.31	114.04	95.70	0.34	0.57	24.97	11.28	2.50	8.60	10.74	11.46	10.24	12.82	9.50	7.86
H3K9ac_histone_1598	A01	12649490	12650933	intron	intron (BnaA01T0204100ZS, intron 1 of 2)	412	BnaA01G0204100ZS	0.19	0.41	25.67	15.08	43.90	192.84	179.82	210.32	206.74	199.19	202.33	187.69	0.00	0.03	25.23	19.45	8.06	24.89	16.61	16.48	19.49	25.54	24.21	21.37
H3K9ac_histone_1599	A01	12661194	12662407	intron	intron (BnaA01T0204200ZS, intron 2 of 2)	310	BnaA01G0204200ZS	0.27	0.49	25.34	18.72	27.96	127.55	119.59	128.68	120.53	114.27	147.25	118.75	0.00	0.02	23.22	0.29	2.23	14.70	12.68	11.69	11.76	10.93	13.40	13.57
H3K9ac_histone_1600	A01	12690879	12691414	exon	exon (BnaA01T0204300ZS, exon 1 of 1)	500	BnaA01G0204300ZS	0.00	0.00	26.39	18.46	13.65	31.13	21.75	24.73	30.03	39.28	49.63	38.86	0.00	0.00	23.80	19.11	6.68	14.67	4.14	3.88	9.25	15.15	11.85	12.29
H3K9ac_histone_1601	A01	12691733	12694455	promoter-TSS	promoter-TSS (BnaA01T0204400ZS)	-95	BnaA01G0204400ZS	0.00	0.02	24.41	16.68	61.69	231.57	208.76	218.74	263.39	276.03	283.50	221.74	0.00	0.00	21.19	16.37	3.19	3.44	2.83	3.25	6.04	7.53	5.04	3.16
H3K9ac_histone_1602	A01	12695943	12696481	Intergenic	Intergenic	-3213	None	0.03	0.14	24.31	16.84	35.59	96.94	81.92	92.76	105.32	116.87	137.87	85.82	NA	NA	NA	NA	NA	NA	NA	NA	NA	NA	NA	NA
H3K9ac_histone_1603	A01	12699381	12700303	exon	exon (BnaA01T0204500ZS, exon 1 of 1)	509	BnaA01G0204500ZS	0.00	0.01	22.70	15.38	29.50	59.90	47.38	69.72	99.44	91.21	81.50	68.25	0.00	0.01	22.72	17.88	0.67	1.11	0.34	0.74	1.36	1.20	1.53	1.02
H3K9ac_histone_1604	A01	12709654	12710246	Intergenic	Intergenic	-9599	None	0.18	0.39	22.53	2.55	6.68	31.34	27.14	29.58	25.10	29.31	28.36	31.34	NA	NA	NA	NA	NA	NA	NA	NA	NA	NA	NA	NA
H3K9ac_histone_1605	A01	12733286	12734096	Intergenic	Intergenic	11120	None	0.01	0.08	26.01	18.82	16.74	81.79	79.04	82.12	75.57	94.25	104.46	87.83	NA	NA	NA	NA	NA	NA	NA	NA	NA	NA	NA	NA
H3K9ac_histone_1606	A01	12739583	12739900	Intergenic	Intergenic	5070	None	0.15	0.36	24.24	10.30	8.86	28.09	15.09	21.92	21.50	16.83	15.19	20.62	NA	NA	NA	NA	NA	NA	NA	NA	NA	NA	NA	NA
H3K9ac_histone_1607	A01	12740133	12742651	TTS	TTS (BnaA01T0204600ZS)	3419	BnaA01G0204600ZS	0.00	0.02	22.35	14.96	31.82	185.89	184.74	199.63	235.54	222.59	203.94	195.52	0.00	0.00	25.28	8.39	2.69	3.38	6.46	6.90	7.02	5.22	3.05	2.91
H3K9ac_histone_1608	A01	12742996	12744872	exon	exon (BnaA01T0204600ZS, exon 1 of 1)	877	BnaA01G0204600ZS	0.16	0.38	23.42	4.00	22.65	176.53	173.96	161.50	173.45	151.93	148.69	182.47	0.00	0.00	25.28	8.39	2.69	3.38	6.46	6.90	7.02	5.22	3.05	2.91
H3K9ac_histone_1609	A01	12745538	12746120	Intergenic	Intergenic	-1018	None	0.01	0.07	26.70	3.22	11.86	39.61	48.12	38.84	38.45	30.62	28.14	37.14	NA	NA	NA	NA	NA	NA	NA	NA	NA	NA	NA	NA
H3K9ac_histone_1610	A01	12755911	12756175	Intergenic	Intergenic	-4180	None	0.16	0.37	23.89	2.95	8.56	18.94	15.69	17.84	10.10	15.38	9.97	25.21	NA	NA	NA	NA	NA	NA	NA	NA	NA	NA	NA	NA
H3K9ac_histone_1611	A01	12760037	12761230	exon	exon (BnaA01T0204700ZS, exon 1 of 1)	410	BnaA01G0204700ZS	0.01	0.05	25.57	0.89	27.93	144.46	142.46	128.41	121.28	106.94	102.80	126.76	0.00	0.00	23.64	2.81	19.43	30.03	36.02	9.03	5.88	3.70	5.73	34.14
H3K9ac_histone_1612	A01	12795280	12795877	promoter-TSS	promoter-TSS (BnaA01T0204900ZS)	-212	BnaA01G0204900ZS	0.03	0.13	26.65	17.31	14.47	73.31	68.91	70.55	79.92	80.11	90.18	87.50	0.02	0.08	25.16	5.57	0.50	1.60	1.67	1.74	1.50	1.23	1.01	1.19
H3K9ac_histone_1613	A01	12796896	12797256	Intergenic	Intergenic	-1710	None	0.17	0.39	25.44	16.55	10.85	39.11	35.30	41.06	37.15	43.77	42.99	35.83	NA	NA	NA	NA	NA	NA	NA	NA	NA	NA	NA	NA
H3K9ac_histone_1614	A01	12818860	12819406	exon	exon (BnaA01T0205200ZS, exon 1 of 9)	207	BnaA01G0205200ZS	0.19	0.41	26.61	17.54	9.32	63.33	63.16	57.38	62.73	67.03	65.24	61.64	0.62	0.89	22.93	3.00	2.63	13.74	14.32	14.16	12.26	12.64	15.96	12.12
H3K9ac_histone_1615	A01	12824237	12825245	exon	exon (BnaA01T0205300ZS, exon 1 of 6)	208	BnaA01G0205300ZS	0.12	0.31	23.91	1.12	25.90	124.05	111.51	116.08	100.02	83.46	130.03	117.23	0.00	0.00	24.01	4.27	1.97	3.46	3.07	3.77	1.17	0.70	0.67	3.46
H3K9ac_histone_1616	A01	12825637	12826952	Intergenic	Intergenic	-1345	None	0.06	0.20	25.75	4.79	23.90	90.29	114.44	105.14	83.26	92.86	83.90	90.67	NA	NA	NA	NA	NA	NA	NA	NA	NA	NA	NA	NA
H3K9ac_histone_1617	A01	12831503	12831984	intron	intron (BnaA01T0205400ZS, intron 1 of 19)	268	BnaA01G0205400ZS	0.12	0.31	23.43	1.41	8.09	57.45	53.35	46.68	46.55	44.62	47.16	51.92	0.06	0.15	23.57	12.98	3.26	9.18	9.73	13.58	12.28	11.96	11.96	6.99
H3K9ac_histone_1618	A01	12864323	12864655	exon	exon (BnaA01T0205800ZS, exon 2 of 2)	2125	BnaA01G0205800ZS	0.34	0.56	24.40	12.67	7.74	24.88	20.53	33.26	29.01	27.33	25.93	25.63	0.70	0.98	22.92	7.04	0.83	1.61	1.71	1.64	1.01	1.41	0.44	1.15
H3K9ac_histone_1619	A01	12865535	12865916	exon	exon (BnaA01T0205800ZS, exon 1 of 2)	889	BnaA01G0205800ZS	0.04	0.15	25.93	1.95	7.24	28.03	30.26	25.38	24.05	25.20	19.01	28.50	0.70	0.98	22.92	7.04	0.83	1.61	1.71	1.64	1.01	1.41	0.44	1.15
H3K9ac_histone_1620	A01	12867154	12868518	intron	intron (BnaA01T0205900ZS, intron 1 of 1)	376	BnaA01G0205900ZS	0.01	0.06	26.00	15.70	46.40	192.24	167.69	191.11	221.57	205.43	224.02	178.11	0.00	0.00	21.68	17.91	2.95	7.21	3.51	3.27	6.86	8.06	7.07	5.61
H3K9ac_histone_1621	A01	12873955	12874437	exon	exon (BnaA01T0206000ZS.3, exon 1 of 9)	227	BnaA01G0206000ZS	0.66	0.79	23.85	21.41	9.19	63.46	52.57	42.91	49.35	51.74	55.22	56.18	0.07	0.17	25.42	11.74	1.55	6.15	5.50	6.66	6.97	6.69	4.98	4.95
H3K9ac_histone_1622	A01	12880835	12881755	exon	exon (BnaA01T0206100ZS, exon 2 of 9)	275	BnaA01G0206100ZS	0.00	0.02	26.88	19.46	14.90	103.03	89.78	89.26	93.26	92.98	107.04	99.06	0.53	0.79	23.37	7.83	0.99	4.06	5.20	4.93	4.87	4.49	3.32	4.50
H3K9ac_histone_1623	A01	12898937	12899283	Intergenic	Intergenic	-1108	None	0.52	0.70	24.33	6.49	9.58	17.92	21.99	27.91	19.93	25.48	17.23	21.32	NA	NA	NA	NA	NA	NA	NA	NA	NA	NA	NA	NA
H3K9ac_histone_1624	A01	12899926	12900828	exon	exon (BnaA01T0206500ZS, exon 2 of 2)	159	BnaA01G0206500ZS	0.08	0.25	26.80	6.06	15.47	41.38	47.87	59.17	48.20	51.20	41.40	42.31	1.00	1.00	24.10	20.60	0.00	0.00	0.00	0.00	0.00	0.00	0.00	0.00
H3K9ac_histone_1625	A01	12901808	12902581	exon	exon (BnaA01T0206600ZS, exon 2 of 2)	361	BnaA01G0206600ZS	0.47	0.66	23.17	7.39	15.37	94.84	97.61	108.38	91.61	83.05	102.14	84.07	0.00	0.01	24.79	7.20	3.77	5.04	4.40	10.39	4.46	4.12	2.65	3.10
H3K9ac_histone_1626	A01	12908256	12909077	exon	exon (BnaA01T0206700ZS, exon 1 of 7)	187	BnaA01G0206700ZS	0.09	0.27	22.78	17.83	11.97	66.78	71.27	67.23	76.27	78.36	81.13	70.22	0.03	0.10	24.06	19.53	1.83	7.44	6.02	5.98	7.27	7.14	8.92	7.49
H3K9ac_histone_1627	A01	12909489	12911541	promoter-TSS	promoter-TSS (BnaA01T0206800ZS)	-127	BnaA01G0206800ZS	0.02	0.10	25.16	15.62	64.90	227.76	185.65	228.65	273.15	250.71	285.81	217.14	0.01	0.06	24.92	18.93	15.85	80.76	78.22	61.47	78.01	87.98	87.08	93.20
H3K9ac_histone_1628	A01	12919018	12920167	TTS	TTS (BnaA01T0207100ZS)	1849	BnaA01G0207100ZS	0.68	0.81	25.31	2.25	20.51	51.25	59.53	54.46	46.03	69.33	43.86	52.74	0.07	0.16	23.49	17.86	0.03	0.00	0.00	0.04	0.00	0.00	0.00	0.00
H3K9ac_histone_1629	A01	12924385	12925278	intron	intron (BnaA01T0207200ZS.1, intron 2 of 19)	341	BnaA01G0207200ZS	0.61	0.76	25.48	18.24	15.86	83.28	90.49	81.47	83.81	89.04	90.08	91.44	0.11	0.24	25.87	12.81	3.16	12.45	10.43	12.94	13.22	11.93	12.06	10.73
H3K9ac_histone_1630	A01	12930272	12932251	exon	exon (BnaA01T0207300ZS, exon 1 of 4)	426	BnaA01G0207300ZS	0.02	0.09	24.48	13.17	35.59	97.48	98.16	139.01	148.46	131.55	135.71	101.91	0.24	0.43	23.47	15.50	6.68	28.75	23.21	25.77	34.32	28.44	27.28	27.24
H3K9ac_histone_1631	A01	12959992	12960297	exon	exon (BnaA01T0207700ZS, exon 1 of 4)	3408	BnaA01G0207700ZS	0.47	0.66	24.79	17.11	7.97	28.91	27.76	29.25	32.96	27.97	37.80	25.75	0.02	0.07	20.98	16.29	1.61	9.72	8.73	8.90	10.77	10.18	9.20	8.17
H3K9ac_histone_1632	A01	12972715	12973316	Intergenic	Intergenic	-3299	None	0.66	0.80	24.20	18.41	14.00	84.85	73.06	87.12	81.63	83.16	97.49	75.15	NA	NA	NA	NA	NA	NA	NA	NA	NA	NA	NA	NA
H3K9ac_histone_1633	A01	13005070	13005376	Intergenic	Intergenic	3729	None	0.84	0.92	25.07	2.71	11.37	20.16	29.10	23.09	22.05	27.15	20.17	22.19	NA	NA	NA	NA	NA	NA	NA	NA	NA	NA	NA	NA
H3K9ac_histone_1634	A01	13019890	13021126	promoter-TSS	promoter-TSS (BnaA01T0208600ZS)	-561	BnaA01G0208600ZS	0.21	0.43	26.07	20.84	14.32	144.82	137.89	134.69	136.88	138.38	150.37	143.05	0.50	0.76	25.15	24.52	1.13	2.85	3.08	2.92	2.10	2.28	2.31	3.02
H3K9ac_histone_1635	A01	13049981	13050250	promoter-TSS	promoter-TSS (BnaA01T0208900ZS)	-46	BnaA01G0208900ZS	0.19	0.41	25.18	15.20	6.44	24.99	23.86	28.40	28.81	30.20	29.80	29.07	0.13	0.27	22.84	21.59	0.41	1.35	0.57	0.73	0.96	0.98	0.53	1.06
H3K9ac_histone_1636	A01	13055203	13055938	promoter-TSS	promoter-TSS (BnaA01T0209000ZS)	-45	BnaA01G0209000ZS	0.21	0.43	24.87	15.45	15.28	56.92	66.12	61.45	62.90	52.66	62.88	65.61	0.00	0.00	26.47	2.81	6.51	16.84	18.54	14.56	10.33	8.64	7.58	11.73
H3K9ac_histone_1637	A01	13138034	13138509	promoter-TSS	promoter-TSS (BnaA01T0209300ZS)	-83	BnaA01G0209300ZS	0.25	0.47	26.85	16.56	14.51	68.82	65.36	70.46	71.94	73.25	73.10	71.91	0.12	0.25	24.15	12.54	0.93	1.93	3.17	2.27	3.42	3.02	2.30	2.31
H3K9ac_histone_1638	A01	13160051	13160545	Intergenic	Intergenic	-1215	None	0.69	0.82	23.60	3.53	14.00	27.43	41.00	31.07	25.78	38.65	31.57	31.45	NA	NA	NA	NA	NA	NA	NA	NA	NA	NA	NA	NA
H3K9ac_histone_1639	A01	13160626	13161056	Intergenic	Intergenic	-1758	None	0.81	0.90	24.37	6.74	17.83	22.47	23.34	28.69	21.54	44.32	23.87	24.48	NA	NA	NA	NA	NA	NA	NA	NA	NA	NA	NA	NA
H3K9ac_histone_1640	A01	13178353	13179302	intron	intron (BnaA01T0210000ZS, intron 1 of 2)	255	BnaA01G0210000ZS	0.46	0.65	25.41	20.11	11.46	104.44	103.66	94.15	108.20	93.49	103.55	107.29	0.46	0.71	26.82	18.90	0.90	1.58	2.21	1.83	1.78	2.33	2.49	2.12
H3K9ac_histone_1641	A01	13210753	13213174	intron	intron (BnaA01T0210400ZS, intron 2 of 2)	1089	BnaA01G0210400ZS	0.08	0.25	22.73	13.05	53.14	338.78	371.53	364.85	384.63	377.71	344.34	340.89	0.61	0.88	24.07	6.99	0.74	1.47	2.29	1.85	1.93	2.14	1.65	1.82
H3K9ac_histone_1642	A01	13304102	13305029	TTS	TTS (BnaA01T0211100ZS)	230	BnaA01G0211100ZS	0.00	0.03	24.90	2.48	18.88	75.03	73.22	64.45	47.47	58.26	48.19	71.56	0.04	0.12	23.70	23.04	0.51	0.00	0.00	0.69	0.00	0.00	0.00	0.00
H3K9ac_histone_1643	A01	13318727	13321132	exon	exon (BnaA01T0211200ZS, exon 1 of 6)	135	BnaA01G0211200ZS	0.39	0.59	25.29	8.34	36.26	117.35	144.83	143.49	138.16	174.24	133.34	126.83	0.42	0.66	25.08	8.64	0.05	0.03	0.00	0.05	0.03	0.05	0.00	0.03
H3K9ac_histone_1644	A01	13321319	13322699	exon	exon (BnaA01T0211200ZS, exon 4 of 6)	2215	BnaA01G0211200ZS	0.28	0.50	26.35	8.30	14.97	70.33	68.50	85.00	74.83	80.48	78.16	66.58	0.42	0.66	25.08	8.64	0.05	0.03	0.00	0.05	0.03	0.05	0.00	0.03
H3K9ac_histone_1645	A01	13322881	13324258	Intergenic	Intergenic	3775	None	0.32	0.54	24.44	2.79	18.57	57.32	59.94	61.90	50.58	56.98	40.14	64.49	NA	NA	NA	NA	NA	NA	NA	NA	NA	NA	NA	NA
H3K9ac_histone_1646	A01	13325626	13326302	Intergenic	Intergenic	6170	None	0.01	0.06	24.60	1.28	12.02	41.30	33.51	28.53	24.16	27.21	23.86	39.19	NA	NA	NA	NA	NA	NA	NA	NA	NA	NA	NA	NA
H3K9ac_histone_1647	A01	13356649	13356945	Intergenic	Intergenic	-3029	None	0.78	0.87	24.31	5.72	8.38	9.23	10.17	10.83	10.55	16.74	6.78	14.11	NA	NA	NA	NA	NA	NA	NA	NA	NA	NA	NA	NA
H3K9ac_histone_1648	A01	13360008	13360263	intron	intron (BnaA01T0211400ZS, intron 1 of 6)	309	BnaA01G0211400ZS	0.80	0.89	24.84	8.47	5.33	33.07	31.78	35.12	36.01	30.03	30.05	31.34	0.00	0.00	24.90	3.16	2.22	7.06	6.10	6.32	3.92	3.47	3.49	5.70
H3K9ac_histone_1649	A01	13366425	13366733	Intergenic	Intergenic	6753	None	0.49	0.67	26.15	11.64	5.76	18.62	22.94	26.33	27.61	30.01	25.07	21.70	NA	NA	NA	NA	NA	NA	NA	NA	NA	NA	NA	NA
H3K9ac_histone_1650	A01	13414056	13414475	TTS	TTS (BnaA01T0211800ZS)	333	BnaA01G0211800ZS	0.73	0.85	24.04	0.63	5.69	51.68	48.27	44.53	39.29	45.13	46.23	48.96	1.00	1.00	24.10	20.60	0.00	0.00	0.00	0.00	0.00	0.00	0.00	0.00
H3K9ac_histone_1651	A01	13438017	13439241	promoter-TSS	promoter-TSS (BnaA01T0212000ZS)	35	BnaA01G0212000ZS	0.01	0.08	24.50	15.64	17.22	57.08	45.09	64.57	66.20	71.72	73.64	54.02	0.00	0.00	25.15	16.41	3.12	2.43	0.79	3.32	3.32	6.40	6.53	1.96
H3K9ac_histone_1652	A01	13439804	13440277	intron	intron (BnaA01T0212000ZS, intron 2 of 4)	1446	BnaA01G0212000ZS	0.02	0.09	24.46	15.58	7.74	17.60	12.31	20.06	22.59	26.89	21.14	18.86	0.00	0.00	25.15	16.41	3.12	2.43	0.79	3.32	3.32	6.40	6.53	1.96
H3K9ac_histone_1653	A01	13452130	13453206	exon	exon (BnaA01T0212100ZS, exon 1 of 11)	316	BnaA01G0212100ZS	0.27	0.49	26.26	17.43	32.39	152.78	134.31	140.81	150.93	141.64	172.93	146.09	0.00	0.00	24.79	1.97	4.85	14.92	11.94	9.85	7.25	5.84	5.70	11.86
H3K9ac_histone_1654	A01	13496816	13497244	exon	exon (BnaA01T0212600ZS, exon 2 of 11)	232	BnaA01G0212600ZS	0.25	0.47	24.45	19.41	8.88	31.32	39.27	30.22	24.21	37.16	35.53	32.05	0.78	1.00	24.42	4.20	0.10	0.06	0.20	0.12	0.13	0.07	0.16	0.06
H3K9ac_histone_1655	A01	13520058	13520847	exon	exon (BnaA01T0213000ZS, exon 1 of 7)	215	BnaA01G0213000ZS	0.18	0.39	25.17	18.94	8.93	62.52	62.65	58.91	62.57	66.12	69.25	66.74	0.86	1.00	23.68	10.67	3.75	15.23	14.02	14.99	12.66	14.12	11.83	10.36
H3K9ac_histone_1656	A01	13537331	13537948	intron	intron (BnaA01T0213400ZS, intron 1 of 5)	155	BnaA01G0213400ZS	0.88	0.94	23.80	22.89	17.28	106.28	95.68	103.23	102.23	83.79	109.74	89.59	0.04	0.12	26.59	15.20	5.66	29.75	27.70	31.88	36.22	32.24	34.88	36.89
H3K9ac_histone_1657	A01	13596002	13597069	exon	exon (BnaA01T0213700ZS, exon 1 of 1)	537	BnaA01G0213700ZS	0.00	0.01	22.83	7.41	12.05	48.40	67.08	63.38	54.06	56.32	45.23	57.12	0.35	0.57	23.65	21.43	0.07	0.07	0.00	0.00	0.07	0.00	0.00	0.07
H3K9ac_histone_1658	A01	13603935	13604512	exon	exon (BnaA01T0213800ZS, exon 2 of 2)	384	BnaA01G0213800ZS	0.40	0.60	24.86	14.45	10.79	27.43	28.39	33.08	33.57	41.92	34.64	28.19	1.00	1.00	24.10	20.60	0.00	0.00	0.00	0.00	0.00	0.00	0.00	0.00
H3K9ac_histone_1659	A01	13607524	13608983	exon	exon (BnaA01T0213900ZS, exon 1 of 1)	631	BnaA01G0213900ZS	0.00	0.01	22.09	11.54	18.53	102.59	120.12	131.48	125.75	121.08	106.58	96.67	0.49	0.75	21.92	13.76	2.09	1.46	2.43	3.99	3.85	3.14	4.44	2.11
H3K9ac_histone_1660	A01	13611511	13611736	Intergenic	Intergenic	-1087	None	0.23	0.45	23.67	7.28	5.02	14.65	18.66	19.67	16.40	20.15	12.90	18.59	NA	NA	NA	NA	NA	NA	NA	NA	NA	NA	NA	NA
H3K9ac_histone_1661	A01	13618369	13618693	exon	exon (BnaA01T0214100ZS, exon 1 of 2)	890	BnaA01G0214100ZS	0.33	0.54	24.21	16.88	9.49	19.92	16.54	20.62	15.53	31.59	20.89	15.93	0.00	0.02	26.98	26.52	0.04	0.05	0.03	0.00	0.00	0.00	0.00	0.01
H3K9ac_histone_1662	A01	13649022	13649548	intron	intron (BnaA01T0214300ZS, intron 8 of 10)	1417	BnaA01G0214300ZS	0.38	0.59	23.45	5.23	10.87	21.65	25.87	25.24	22.87	27.64	29.23	27.77	0.76	1.00	23.17	8.35	0.10	0.00	0.04	0.06	0.08	0.00	0.07	0.08
H3K9ac_histone_1663	A01	13653432	13654527	exon	exon (BnaA01T0214400ZS, exon 1 of 1)	397	BnaA01G0214400ZS	0.52	0.70	26.41	17.95	28.96	98.84	104.07	86.31	105.65	94.58	112.57	98.38	0.48	0.73	24.40	0.75	3.07	7.76	8.22	7.05	6.06	9.14	5.35	6.51
H3K9ac_histone_1664	A01	13679461	13680130	exon	exon (BnaA01T0214800ZS, exon 1 of 2)	418	BnaA01G0214800ZS	0.02	0.10	23.76	8.48	21.18	44.59	67.94	82.41	64.62	46.25	69.42	45.07	0.03	0.10	23.36	7.03	2.90	1.97	0.48	5.91	0.31	0.83	1.06	1.76
H3K9ac_histone_1665	A01	13685349	13686417	exon	exon (BnaA01T0214900ZS, exon 1 of 12)	228	BnaA01G0214900ZS	0.33	0.54	25.57	19.22	21.93	137.27	120.07	133.08	133.63	110.34	143.46	132.70	0.35	0.57	23.91	12.45	2.22	5.65	4.41	4.44	4.75	5.07	3.20	2.88
H3K9ac_histone_1666	A01	13692580	13693517	promoter-TSS	promoter-TSS (BnaA01T0215000ZS)	39	BnaA01G0215000ZS	0.41	0.61	24.55	16.14	13.36	69.91	89.62	62.87	75.97	84.01	81.09	79.50	0.07	0.17	25.79	5.06	0.71	1.18	1.97	1.98	0.90	1.04	1.17	0.96
H3K9ac_histone_1667	A01	13709295	13710106	intron	intron (BnaA01T0215200ZS, intron 1 of 9)	359	BnaA01G0215200ZS	0.33	0.54	24.59	19.07	23.29	107.82	101.70	108.63	104.08	103.72	135.90	102.47	0.08	0.18	26.48	17.02	6.30	47.92	45.17	45.23	49.75	55.37	52.40	48.00
H3K9ac_histone_1668	A01	13718901	13719121	TTS	TTS (BnaA01T0215300ZS)	585	BnaA01G0215300ZS	0.00	0.00	22.42	5.32	9.90	9.21	23.26	9.66	6.45	5.18	4.30	14.10	0.00	0.00	23.98	6.43	6.74	0.90	9.76	11.17	1.26	1.31	0.50	0.47
H3K9ac_histone_1669	A01	13724079	13724354	promoter-TSS	promoter-TSS (BnaA01T0215400ZS)	45	BnaA01G0215400ZS	0.73	0.85	23.75	5.88	7.27	28.51	30.95	31.57	28.51	26.52	36.79	28.79	0.87	1.00	22.50	19.61	27.83	58.93	54.50	62.07	64.69	70.81	83.36	67.54
H3K9ac_histone_1670	A01	13727037	13727875	TTS	TTS (BnaA01T0215500ZS)	1794	BnaA01G0215500ZS	0.01	0.04	25.45	10.66	14.03	50.42	54.88	67.76	72.44	64.31	51.90	60.39	0.00	0.00	23.99	3.54	1.28	2.47	1.92	1.57	0.42	0.28	0.48	1.87
H3K9ac_histone_1671	A01	13731237	13731495	promoter-TSS	promoter-TSS (BnaA01T0215600ZS)	-504	BnaA01G0215600ZS	0.16	0.37	22.69	13.20	7.17	29.62	33.97	33.52	37.67	36.98	27.81	37.98	0.01	0.04	26.87	3.33	0.33	0.42	0.59	0.55	0.37	0.03	0.17	0.30
H3K9ac_histone_1672	A01	13734801	13735826	exon	exon (BnaA01T0215800ZS, exon 1 of 5)	192	BnaA01G0215800ZS	0.40	0.60	24.81	14.17	17.48	108.51	103.87	125.14	126.86	116.74	122.43	119.78	0.00	0.00	26.52	8.14	2.95	5.82	6.57	7.47	10.02	5.72	4.56	4.43
H3K9ac_histone_1673	A01	13750175	13751230	TTS	TTS (BnaA01T0216000ZS)	340	BnaA01G0216000ZS	0.00	0.03	24.21	7.61	14.84	49.72	63.11	68.01	64.79	54.96	42.31	61.39	0.07	0.16	23.49	17.86	0.14	0.00	0.00	0.18	0.00	0.00	0.00	0.00
H3K9ac_histone_1674	A01	13765906	13766717	exon	exon (BnaA01T0216100ZS, exon 1 of 1)	396	BnaA01G0216100ZS	0.01	0.07	23.94	5.61	27.35	120.91	144.90	121.62	127.87	92.27	105.70	106.66	0.00	0.00	25.30	7.24	3.19	3.23	6.08	8.18	5.30	3.25	1.76	2.28
H3K9ac_histone_1675	A01	13772986	13773503	promoter-TSS	promoter-TSS (BnaA01T0216200ZS)	-533	BnaA01G0216200ZS	0.12	0.31	26.56	19.28	19.95	72.65	67.23	65.59	77.95	62.71	88.39	78.86	0.00	0.02	23.16	21.52	6.25	23.62	17.29	13.84	15.89	18.02	21.72	20.98
H3K9ac_histone_1676	A01	13777298	13778230	exon	exon (BnaA01T0216300ZS, exon 1 of 3)	350	BnaA01G0216300ZS	0.52	0.70	23.78	18.37	21.62	105.96	83.80	94.34	107.07	83.81	105.59	89.76	0.00	0.00	23.63	15.07	13.57	39.51	49.65	49.10	59.32	65.08	54.31	37.02
H3K9ac_histone_1677	A01	13784398	13785407	promoter-TSS	promoter-TSS (BnaA01T0216400ZS)	81	BnaA01G0216400ZS	0.00	0.00	21.31	11.06	33.95	84.38	106.31	119.88	125.04	94.09	71.85	81.07	0.00	0.00	23.84	8.01	1.18	0.27	2.02	1.70	1.58	0.31	0.31	0.28
H3K9ac_histone_1678	A01	13827014	13828327	TTS	TTS (BnaA01T0216700ZS)	318	BnaA01G0216700ZS	0.03	0.14	25.92	19.06	22.00	200.85	201.07	185.30	179.84	196.87	202.24	189.98	0.57	0.84	23.50	7.61	1.13	1.06	2.25	0.94	1.19	1.38	0.34	0.79
H3K9ac_histone_1679	A01	13843572	13844654	promoter-TSS	promoter-TSS (BnaA01T0217000ZS)	-274	BnaA01G0217000ZS	0.82	0.90	23.62	22.78	13.92	109.33	94.15	112.09	86.43	93.39	107.63	106.27	0.13	0.27	23.64	15.29	1.38	2.34	2.87	3.09	3.15	4.51	2.85	1.70
H3K9ac_histone_1680	A01	13851309	13852044	exon	exon (BnaA01T0217100ZS, exon 2 of 9)	375	BnaA01G0217100ZS	0.20	0.42	26.91	21.25	15.50	74.70	80.01	76.71	70.13	68.93	87.52	82.71	0.01	0.06	23.93	16.46	2.51	7.31	6.62	7.16	8.03	10.43	7.33	8.64
H3K9ac_histone_1681	A01	13864861	13866855	TTS	TTS (BnaA01T0217200ZS)	5337	BnaA01G0217200ZS	0.02	0.11	26.13	12.19	26.97	220.34	219.86	236.83	240.47	254.46	210.61	208.89	0.05	0.13	23.27	10.13	0.05	0.00	0.02	0.10	0.03	0.04	0.05	0.00
H3K9ac_histone_1682	A01	13883266	13883897	promoter-TSS	promoter-TSS (BnaA01T0217300ZS)	-73	BnaA01G0217300ZS	0.01	0.05	25.21	9.09	14.57	37.24	39.88	57.45	50.08	52.04	37.62	34.61	0.05	0.13	22.18	17.12	0.71	0.21	0.00	0.00	0.60	0.77	0.21	0.44
H3K9ac_histone_1683	A01	13889250	13889763	promoter-TSS	promoter-TSS (BnaA01T0217600ZS)	-178	BnaA01G0217600ZS	0.75	0.85	26.13	17.49	6.80	37.54	34.30	34.14	34.51	41.16	35.09	37.12	0.00	0.01	21.37	11.65	5.69	11.39	13.64	15.34	15.82	12.37	5.81	9.12
H3K9ac_histone_1684	A01	13927016	13927948	Intergenic	Intergenic	7777	None	0.97	0.99	22.97	2.30	24.93	48.28	65.40	54.55	46.87	79.42	66.91	59.13	NA	NA	NA	NA	NA	NA	NA	NA	NA	NA	NA	NA
H3K9ac_histone_1685	A01	13972699	13973204	intron	intron (BnaA01T0218300ZS, intron 1 of 11)	169	BnaA01G0218300ZS	0.30	0.52	24.84	1.48	11.61	54.54	57.79	58.27	56.76	53.65	55.47	44.86	0.10	0.22	24.22	22.67	0.98	4.29	3.26	2.01	2.99	3.48	2.56	3.57
H3K9ac_histone_1686	A01	13978289	13978823	promoter-TSS	promoter-TSS (BnaA01T0218400ZS)	200	BnaA01G0218400ZS	0.00	0.02	26.92	22.20	9.44	56.19	42.47	40.38	48.22	43.01	52.27	53.59	0.03	0.10	23.74	19.76	0.54	1.49	1.09	1.03	1.26	1.28	1.94	1.46
H3K9ac_histone_1687	A01	14045130	14046343	exon	exon (BnaA01T0218800ZS, exon 1 of 5)	354	BnaA01G0218800ZS	0.66	0.79	23.04	15.91	24.06	156.89	165.33	158.50	175.90	145.47	156.09	146.81	0.05	0.14	22.80	10.75	2.61	6.74	7.34	8.71	7.95	6.74	4.40	5.61
H3K9ac_histone_1688	A01	14051580	14052163	Intergenic	Intergenic	-2156	None	0.15	0.35	25.24	4.06	11.08	20.75	29.39	26.71	19.24	24.73	15.43	26.87	NA	NA	NA	NA	NA	NA	NA	NA	NA	NA	NA	NA
H3K9ac_histone_1689	A01	14052412	14053473	Intergenic	Intergenic	-1085	None	0.11	0.30	22.46	3.82	15.48	60.95	59.64	52.53	48.47	50.51	47.12	63.29	NA	NA	NA	NA	NA	NA	NA	NA	NA	NA	NA	NA
H3K9ac_histone_1690	A01	14077892	14078333	exon	exon (BnaA01T0219100ZS, exon 1 of 1)	106	BnaA01G0219100ZS	0.08	0.25	26.91	18.99	13.37	42.53	38.42	39.16	38.15	41.58	48.62	43.41	0.84	1.00	24.14	14.94	4.78	10.41	14.79	13.25	14.91	12.97	18.03	13.00
H3K9ac_histone_1691	A01	14096791	14097453	Intergenic	Intergenic	5652	None	0.01	0.07	24.60	17.06	12.84	55.50	52.23	52.33	57.37	61.11	72.04	51.04	NA	NA	NA	NA	NA	NA	NA	NA	NA	NA	NA	NA
H3K9ac_histone_1692	A01	14113063	14114586	exon	exon (BnaA01T0219500ZS, exon 2 of 3)	295	BnaA01G0219500ZS	0.11	0.30	23.13	18.45	30.37	172.42	164.46	150.98	178.48	170.27	182.58	154.18	0.23	0.42	23.20	2.69	1.40	2.49	2.54	1.54	1.85	1.54	1.09	2.74
H3K9ac_histone_1693	A01	14151656	14152236	exon	exon (BnaA01T0219800ZS, exon 1 of 8)	142	BnaA01G0219800ZS	0.07	0.23	23.84	16.88	20.77	47.52	58.16	47.82	58.84	70.03	76.98	49.43	0.49	0.74	21.50	6.11	0.69	1.96	3.05	2.49	2.47	2.44	3.11	2.50
H3K9ac_histone_1694	A01	14163772	14164424	promoter-TSS	promoter-TSS (BnaA01T0220000ZS)	96	BnaA01G0220000ZS	0.63	0.78	23.26	13.43	9.08	72.61	74.79	73.94	77.01	73.21	72.54	70.46	0.02	0.08	27.27	2.06	0.27	0.40	0.51	0.47	0.30	0.22	0.34	0.37
H3K9ac_histone_1695	A01	14175351	14176585	Intergenic	Intergenic	5527	None	0.07	0.24	24.31	15.68	21.50	90.58	86.91	91.01	113.42	85.32	97.17	98.67	NA	NA	NA	NA	NA	NA	NA	NA	NA	NA	NA	NA
H3K9ac_histone_1696	A01	14193290	14193960	intron	intron (BnaA01T0220200ZS, intron 4 of 4)	10827	BnaA01G0220200ZS	0.02	0.09	22.73	18.00	11.35	76.27	62.98	66.63	70.97	74.22	71.44	68.06	0.07	0.17	22.98	20.23	0.44	1.43	1.19	0.87	1.17	1.28	1.14	1.08
H3K9ac_histone_1697	A01	14207779	14209496	promoter-TSS	promoter-TSS (BnaA01T0220300ZS)	-516	BnaA01G0220300ZS	0.17	0.38	24.41	19.44	23.20	148.14	152.01	144.36	154.34	145.00	186.93	146.40	0.37	0.60	24.12	3.28	0.17	0.62	0.93	0.70	0.63	0.66	0.76	0.70
H3K9ac_histone_1698	A01	14211366	14212065	TTS	TTS (BnaA01T0220600ZS)	163	BnaA01G0220600ZS	0.39	0.60	24.12	1.36	8.77	62.56	60.80	58.98	60.99	58.61	61.71	60.48	0.37	0.60	25.49	19.94	2.65	8.15	8.26	4.66	8.70	8.84	7.86	9.55
H3K9ac_histone_1699	A01	14213274	14213585	promoter-TSS	promoter-TSS (BnaA01T0220600ZS)	99	BnaA01G0220600ZS	0.08	0.25	26.40	20.07	11.82	47.05	36.76	36.37	44.49	43.33	42.10	47.60	0.37	0.60	25.49	19.94	2.65	8.15	8.26	4.66	8.70	8.84	7.86	9.55
H3K9ac_histone_1700	A01	14217239	14217816	promoter-TSS	promoter-TSS (BnaA01T0220700ZS)	89	BnaA01G0220700ZS	0.19	0.41	23.77	13.18	14.79	61.61	68.93	73.09	76.56	62.84	86.18	60.82	0.13	0.28	22.65	19.52	15.87	46.66	36.92	40.87	44.36	50.29	59.07	51.14
H3K9ac_histone_1701	A01	14219423	14220040	TTS	TTS (BnaA01T0220800ZS)	1434	BnaA01G0220800ZS	0.33	0.55	24.66	2.54	12.33	55.09	46.16	45.08	50.22	48.33	47.00	39.34	1.00	1.00	24.10	20.60	0.00	0.00	0.00	0.00	0.00	0.00	0.00	0.00
H3K9ac_histone_1702	A01	14230659	14231067	intron	intron (BnaA01T0221100ZS, intron 6 of 6)	-1309	BnaA01G0221100ZS	0.44	0.63	24.95	2.45	11.88	19.67	30.52	19.27	16.43	26.99	17.51	19.23	0.04	0.12	23.75	12.56	0.01	0.02	0.00	0.00	0.00	0.00	0.00	0.02
H3K9ac_histone_1703	A01	14241733	14242351	exon	exon (BnaA01T0221400ZS, exon 2 of 14)	273	BnaA01G0221400ZS	0.49	0.67	23.80	21.50	10.19	79.54	64.46	66.05	74.09	67.45	66.34	81.10	0.01	0.04	22.29	9.82	0.61	1.58	2.08	2.17	1.94	1.37	1.41	1.56
H3K9ac_histone_1704	A01	14255361	14256903	promoter-TSS	promoter-TSS (BnaA01T0221500ZS)	-172	BnaA01G0221500ZS	0.00	0.03	24.33	22.83	17.66	140.52	132.71	123.78	119.26	117.45	135.90	127.84	0.11	0.24	20.74	11.96	3.18	13.95	15.93	16.45	17.11	16.12	12.85	14.05
H3K9ac_histone_1705	A01	14260423	14260698	promoter-TSS	promoter-TSS (BnaA01T0221700ZS)	-80	BnaA01G0221700ZS	0.86	0.93	24.50	0.13	4.56	29.38	30.96	30.46	26.78	28.95	27.85	29.38	0.06	0.14	23.99	16.44	0.02	0.00	0.00	0.00	0.00	0.00	0.00	0.03
H3K9ac_histone_1706	A01	14266611	14267019	exon	exon (BnaA01T0221800ZS, exon 1 of 1)	119	BnaA01G0221800ZS	0.24	0.45	24.85	18.69	11.76	32.99	38.18	35.77	42.10	34.89	49.66	39.98	0.10	0.21	23.39	5.16	0.58	0.79	1.70	1.00	0.80	1.14	0.64	1.10
H3K9ac_histone_1707	A01	14270941	14271868	TTS	TTS (BnaA01T0222000ZS)	381	BnaA01G0222000ZS	0.43	0.63	24.73	19.46	11.59	83.39	69.50	77.50	85.02	76.84	87.06	83.30	0.00	0.00	24.65	13.16	4.24	11.15	11.82	15.67	18.76	17.43	14.78	10.06
H3K9ac_histone_1708	A01	14274031	14275063	exon	exon (BnaA01T0222000ZS, exon 1 of 9)	371	BnaA01G0222000ZS	0.09	0.26	21.78	11.30	16.20	123.43	127.23	142.72	147.54	120.70	136.27	126.61	0.00	0.00	24.65	13.16	4.24	11.15	11.82	15.67	18.76	17.43	14.78	10.06
H3K9ac_histone_1709	A01	14281748	14282541	intron	intron (BnaA01T0222200ZS, intron 1 of 7)	120	BnaA01G0222200ZS	0.00	0.02	25.95	2.47	23.86	113.25	105.18	100.99	93.02	77.31	64.47	103.24	0.00	0.01	26.90	7.71	2.78	5.61	7.40	8.38	7.88	8.42	4.72	4.15
H3K9ac_histone_1710	A01	14307917	14308599	Intergenic	Intergenic	-17285	None	0.00	0.00	22.09	16.47	15.96	35.00	21.69	28.64	44.78	53.74	39.02	31.80	NA	NA	NA	NA	NA	NA	NA	NA	NA	NA	NA	NA
H3K9ac_histone_1711	A01	14309119	14309764	Intergenic	Intergenic	-16102	None	0.00	0.03	24.49	15.41	14.72	30.72	24.94	33.14	44.74	56.38	37.29	36.61	NA	NA	NA	NA	NA	NA	NA	NA	NA	NA	NA	NA
H3K9ac_histone_1712	A01	14331812	14332152	TTS	TTS (BnaA01T0222400ZS)	971	BnaA01G0222400ZS	0.53	0.71	25.28	5.07	6.43	20.13	23.53	23.03	22.84	26.63	24.65	18.82	0.45	0.69	24.51	17.53	0.33	0.15	0.08	0.04	0.23	0.32	0.10	0.43
H3K9ac_histone_1713	A01	14340738	14341086	Intergenic	Intergenic	-5606	None	0.31	0.53	24.90	18.99	8.87	25.47	27.85	24.26	30.01	18.98	25.51	33.16	NA	NA	NA	NA	NA	NA	NA	NA	NA	NA	NA	NA
H3K9ac_histone_1714	A01	14354174	14354453	Intergenic	Intergenic	-2574	None	0.29	0.51	25.04	4.98	8.77	8.92	15.77	9.93	10.53	17.50	5.97	10.61	NA	NA	NA	NA	NA	NA	NA	NA	NA	NA	NA	NA
H3K9ac_histone_1715	A01	14371033	14372229	intron	intron (BnaA01T0222800ZS, intron 1 of 2)	101	BnaA01G0222800ZS	1.00	1.00	23.80	6.16	46.57	284.32	265.10	257.59	285.96	242.98	258.62	246.00	0.01	0.03	22.80	4.61	17.22	32.84	41.03	27.53	20.66	16.63	13.40	27.15
H3K9ac_histone_1716	A01	14418637	14419199	Intergenic	Intergenic	-3078	None	0.36	0.57	24.33	5.88	11.14	39.44	40.63	42.93	43.67	35.78	35.77	45.62	NA	NA	NA	NA	NA	NA	NA	NA	NA	NA	NA	NA
H3K9ac_histone_1717	A01	14419708	14420699	Intergenic	Intergenic	-4363	None	0.50	0.68	24.49	15.58	17.85	76.24	69.36	64.91	88.95	86.33	72.59	81.99	NA	NA	NA	NA	NA	NA	NA	NA	NA	NA	NA	NA
H3K9ac_histone_1718	A01	14425248	14425676	exon	exon (BnaA01T0223300ZS, exon 1 of 1)	168	BnaA01G0223300ZS	0.07	0.24	25.54	18.52	10.21	32.93	33.47	34.06	31.34	42.11	39.88	37.55	0.28	0.49	24.90	23.40	18.77	60.50	54.92	38.87	30.82	51.75	32.85	50.70
H3K9ac_histone_1719	A01	14434514	14435138	Intergenic	Intergenic	9532	None	0.45	0.64	24.36	2.85	12.57	37.40	42.81	34.49	34.74	43.70	37.71	36.85	NA	NA	NA	NA	NA	NA	NA	NA	NA	NA	NA	NA
H3K9ac_histone_1720	A01	14451772	14452280	exon	exon (BnaA01T0223400ZS, exon 2 of 2)	173	BnaA01G0223400ZS	0.16	0.37	24.94	13.08	8.36	34.83	34.17	34.66	38.96	43.30	32.24	37.57	0.29	0.50	25.71	15.10	16.32	45.41	51.17	54.13	49.83	65.60	57.53	34.97
H3K9ac_histone_1721	A01	14463424	14464288	intron	intron (BnaA01T0223500ZS, intron 2 of 12)	380	BnaA01G0223500ZS	0.21	0.43	24.25	15.67	14.56	113.31	102.38	114.57	128.04	123.99	128.27	114.31	0.75	1.00	25.91	17.05	0.30	1.44	1.65	1.50	1.68	1.59	1.71	1.83
H3K9ac_histone_1722	A01	14466752	14467313	Intergenic	Intergenic	-2796	None	0.03	0.14	27.47	5.91	11.85	36.67	41.29	45.51	42.44	43.43	34.13	30.79	NA	NA	NA	NA	NA	NA	NA	NA	NA	NA	NA	NA
H3K9ac_histone_1723	A01	14472767	14473929	promoter-TSS	promoter-TSS (BnaA01T0223600ZS)	506	BnaA01G0223600ZS	0.34	0.55	24.37	6.39	10.32	85.14	101.17	99.21	89.06	96.17	90.24	93.75	1.00	1.00	24.10	20.60	0.00	0.00	0.00	0.00	0.00	0.00	0.00	0.00
H3K9ac_histone_1724	A01	14476994	14478121	promoter-TSS	promoter-TSS (BnaA01T0223800ZS)	96	BnaA01G0223800ZS	0.18	0.40	23.60	3.09	15.12	97.19	86.16	84.34	86.19	82.11	72.66	98.94	0.00	0.00	24.46	3.54	14.66	46.36	58.36	45.25	35.83	30.34	37.45	47.78
H3K9ac_histone_1725	A01	14480499	14480804	Intergenic	Intergenic	-2998	None	0.07	0.23	25.99	5.92	6.80	21.05	25.33	27.45	22.26	25.74	17.37	23.03	NA	NA	NA	NA	NA	NA	NA	NA	NA	NA	NA	NA
H3K9ac_histone_1726	A01	14486102	14486357	promoter-TSS	promoter-TSS (BnaA01T0223900ZS)	98	BnaA01G0223900ZS	0.36	0.57	24.57	4.96	7.25	30.10	31.88	25.39	34.80	24.60	23.24	28.28	0.00	0.00	23.78	12.20	77.99	52.81	63.64	182.16	187.75	145.07	112.45	55.67
H3K9ac_histone_1727	A01	14489716	14490088	Intergenic	Intergenic	-3575	None	0.63	0.78	25.15	7.19	8.85	12.41	10.58	12.61	17.86	14.19	7.86	18.05	NA	NA	NA	NA	NA	NA	NA	NA	NA	NA	NA	NA
H3K9ac_histone_1728	A01	14496306	14496620	Intergenic	Intergenic	7915	None	0.94	0.97	23.51	0.80	10.24	9.66	15.09	10.92	12.61	17.05	7.31	18.97	NA	NA	NA	NA	NA	NA	NA	NA	NA	NA	NA	NA
H3K9ac_histone_1729	A01	14498718	14499562	Intergenic	Intergenic	5238	None	0.31	0.53	25.86	11.89	16.40	43.16	40.93	54.55	59.80	53.86	58.18	58.40	NA	NA	NA	NA	NA	NA	NA	NA	NA	NA	NA	NA
H3K9ac_histone_1730	A01	14502911	14504173	intron	intron (BnaA01T0224000ZS, intron 4 of 4)	836	BnaA01G0224000ZS	0.01	0.06	25.55	17.05	18.95	78.30	62.58	73.96	90.88	85.39	98.85	85.75	0.00	0.00	24.58	16.89	4.68	5.71	3.58	4.32	9.54	9.83	12.26	7.27
[truncated: 76,345 more rows]
