# Supplementary material for: Diurnal oscillations of epigenetic modifications are associated with variation in rhythmic expression of homoeologous genes in Brassica napus
Source: BMC Biol. 2023 Oct 31;21:241. doi: 10.1186/s12915-023-01735-7 (PMC10617162; doi:10.1186/s12915-023-01735-7)
Supplement: Supplementary file 4 — Additional file 4: Supplementary Dataset 3. Oscillating RNAPII peaks. [file 12915_2023_1735_MOESM4_ESM.csv]

Supplementary Dataset 3. Oscillating RNAPII peaks.
								Circadian oscillations of epigenetic modification												Circadian oscillations in gene transcription
PeakID	Chr	Start	End	Element	Annotation	Distance to TSS	Gene Name	P_VALUE	Q_VALUE	PERIOD	LAG	AMPLITUDE	12:00	16:00	20:00	0:00	4:00	8:00	12:00	P_VALUE	Q_VALUE	PERIOD	LAG	AMPLITUDE	12:00	16:00	20:00	0:00	4:00	8:00	12:00
RNAPII_TF_637	scaffoldA01	3546	4121	Intergenic	Intergenic	-120981	None	0.09	0.16	24.07	13.07	17.97	24.95	1.03	0.64	11.63	3.60	6.95	25.38	NA	NA	NA	NA	NA	NA	NA	NA	NA	NA	NA	NA
RNAPII_TF_638	scaffoldA01	9576	11400	Intergenic	Intergenic	-114326	None	0.07	0.15	24.30	13.63	31.53	43.59	1.45	0.17	18.71	6.00	14.85	43.69	NA	NA	NA	NA	NA	NA	NA	NA	NA	NA	NA	NA
RNAPII_TF_639	scaffoldA01	13702	16979	Intergenic	Intergenic	-109474	None	0.07	0.15	24.37	13.79	58.01	79.57	2.42	2.44	34.82	9.74	27.66	81.00	NA	NA	NA	NA	NA	NA	NA	NA	NA	NA	NA	NA
RNAPII_TF_640	scaffoldA01	25182	26845	Intergenic	Intergenic	-98801	None	0.10	0.17	24.13	13.09	29.61	40.23	2.81	0.00	18.89	3.94	13.93	40.59	NA	NA	NA	NA	NA	NA	NA	NA	NA	NA	NA	NA
RNAPII_TF_641	scaffoldA01	33382	35714	Intergenic	Intergenic	-90266	None	0.06	0.15	24.31	13.70	40.81	57.49	1.63	2.04	21.72	8.13	17.27	58.72	NA	NA	NA	NA	NA	NA	NA	NA	NA	NA	NA	NA
RNAPII_TF_642	scaffoldA01	61995	68309	Intergenic	Intergenic	-59662	None	0.05	0.15	23.87	12.91	222.85	319.19	11.74	3.00	111.89	51.21	79.64	322.32	NA	NA	NA	NA	NA	NA	NA	NA	NA	NA	NA	NA
RNAPII_TF_643	scaffoldA01	70306	70805	Intergenic	Intergenic	-54259	None	0.07	0.15	23.96	13.29	8.71	12.23	0.32	0.54	4.08	0.45	1.79	11.97	NA	NA	NA	NA	NA	NA	NA	NA	NA	NA	NA	NA
RNAPII_TF_644	scaffoldA01	95828	96213	Intergenic	Intergenic	-28794	None	0.06	0.15	23.15	12.43	9.55	13.49	0.56	0.17	3.58	4.38	3.77	13.75	NA	NA	NA	NA	NA	NA	NA	NA	NA	NA	NA	NA
RNAPII_TF_645	scaffoldA01	107927	108380	Intergenic	Intergenic	-16661	None	0.16	0.24	24.28	13.96	13.48	17.37	0.27	0.17	12.89	4.00	8.57	17.11	NA	NA	NA	NA	NA	NA	NA	NA	NA	NA	NA	NA
RNAPII_TF_646	scaffoldA01	110719	111147	Intergenic	Intergenic	-13881	None	0.08	0.15	23.80	12.89	12.56	17.98	0.58	0.53	8.45	3.42	4.03	18.35	NA	NA	NA	NA	NA	NA	NA	NA	NA	NA	NA	NA
RNAPII_TF_647	scaffoldA01	113680	114065	Intergenic	Intergenic	-10942	None	0.10	0.17	23.98	13.58	10.74	14.10	0.00	0.00	5.76	0.39	0.94	14.10	NA	NA	NA	NA	NA	NA	NA	NA	NA	NA	NA	NA
RNAPII_TF_648	scaffoldA01	199107	200118	intron	intron (BnaA01T0001200ZS, intron 1 of 6)	136	BnaA01G0001200ZS	0.01	0.06	23.56	14.20	14.44	23.52	11.88	20.87	41.78	31.06	22.46	29.18	0.20	0.37	24.18	4.74	0.73	2.81	2.33	2.07	2.18	2.00	1.47	2.16
RNAPII_TF_649	scaffoldA01	204493	205217	TTS	TTS (BnaA01T0001400ZS)	1155	BnaA01G0001400ZS	0.12	0.19	25.18	16.04	19.99	27.48	3.43	2.52	19.50	7.20	22.59	25.78	1.00	1.00	24.10	20.60	0.00	0.00	0.00	0.00	0.00	0.00	0.00	0.00
RNAPII_TF_650	scaffoldA01	228677	229218	TTS	TTS (BnaA01T0001800ZS)	1299	BnaA01G0001800ZS	0.11	0.18	24.00	10.46	26.75	19.88	14.67	65.60	16.61	21.82	35.22	9.25	0.03	0.11	23.85	21.02	0.04	0.00	0.00	0.00	0.05	0.00	0.00	0.00
RNAPII_TF_651	scaffoldA01	279674	281223	TTS	TTS (BnaA01T0002400ZS)	1126	BnaA01G0002400ZS	0.00	0.01	25.39	16.52	38.34	22.11	8.07	16.66	36.51	76.26	46.68	27.93	0.00	0.00	22.91	14.65	61.91	17.83	11.97	35.86	120.21	105.55	54.04	18.44
RNAPII_TF_652	scaffoldA01	283842	288813	promoter-TSS	promoter-TSS (BnaA01T0002500ZS)	-559	BnaA01G0002500ZS	0.00	0.00	24.58	16.34	241.40	93.43	47.44	131.28	178.33	497.75	296.44	91.86	0.00	0.00	22.68	15.32	65.24	38.84	20.25	55.88	129.56	133.79	88.20	32.03
RNAPII_TF_653	scaffoldA01	294679	296662	intron	intron (BnaA01T0002700ZS, intron 1 of 9)	287	BnaA01G0002700ZS	0.31	0.40	22.03	8.01	10.73	39.53	36.18	38.59	39.87	32.81	37.27	50.25	0.09	0.20	21.34	1.85	1.62	8.82	9.05	7.78	8.06	9.00	10.22	9.15
RNAPII_TF_654	scaffoldA01	297965	298289	promoter-TSS	promoter-TSS (BnaA01T0002800ZS)	-365	BnaA01G0002800ZS	0.85	0.87	23.47	8.64	3.21	8.08	8.21	12.74	8.25	10.91	7.31	10.15	0.05	0.13	25.02	15.78	1.37	4.23	3.53	4.01	5.49	5.43	4.69	4.89
RNAPII_TF_655	scaffoldA01	304336	305024	TTS	TTS (BnaA01T0003000ZS)	-1974	BnaA01G0003000ZS	0.07	0.15	25.73	21.37	44.45	71.43	54.35	55.33	35.44	73.39	93.51	64.07	0.00	0.01	26.83	23.54	30.06	150.23	147.73	127.83	137.65	134.07	151.02	182.00
RNAPII_TF_656	scaffoldA01	307854	310242	intron	intron (BnaA01T0003000ZS, intron 2 of 4)	810	BnaA01G0003000ZS	0.17	0.26	24.77	21.35	212.88	336.12	288.17	205.47	154.43	444.52	274.63	229.47	0.00	0.01	26.83	23.54	30.06	150.23	147.73	127.83	137.65	134.07	151.02	182.00
RNAPII_TF_657	scaffoldA01	311400	311768	exon	exon (BnaA01T0003100ZS, exon 4 of 5)	-1726	BnaA01G0003100ZS	0.32	0.41	24.75	13.95	4.01	4.03	1.99	0.49	8.23	3.15	3.14	4.10	0.03	0.09	24.07	12.39	0.04	0.05	0.00	0.00	0.00	0.00	0.00	0.00
RNAPII_TF_658	scaffoldA01	330838	333417	exon	exon (BnaA01T0003300ZS, exon 1 of 11)	407	BnaA01G0003300ZS	0.03	0.12	24.53	4.79	22.27	70.72	49.72	61.97	37.95	47.14	40.02	53.48	0.38	0.61	23.77	2.47	0.59	1.73	1.41	1.54	1.84	1.58	0.94	1.57
RNAPII_TF_659	scaffoldA01	347726	348010	exon	exon (BnaA01T0003500ZS, exon 1 of 18)	102	BnaA01G0003500ZS	0.66	0.72	24.95	11.78	6.30	4.10	9.83	13.67	9.19	15.00	8.79	9.65	0.00	0.00	23.82	12.28	2.58	12.06	14.24	16.12	17.12	15.80	14.64	11.35
RNAPII_TF_660	scaffoldA01	349374	351141	exon	exon (BnaA01T0003500ZS, exon 6 of 18)	851	BnaA01G0003500ZS	0.04	0.15	26.86	20.63	11.40	36.78	24.28	30.18	26.29	31.60	39.90	39.13	0.00	0.00	23.82	12.28	2.58	12.06	14.24	16.12	17.12	15.80	14.64	11.35
RNAPII_TF_661	scaffoldA01	352995	356301	TTS	TTS (BnaA01T0003500ZS)	1456	BnaA01G0003500ZS	0.00	0.00	24.94	2.09	125.98	238.93	302.30	148.38	102.79	90.58	127.68	213.70	0.00	0.00	23.82	12.28	2.58	12.06	14.24	16.12	17.12	15.80	14.64	11.35
RNAPII_TF_662	scaffoldA01	364242	365046	promoter-TSS	promoter-TSS (BnaA01T0004000ZS)	-354	BnaA01G0004000ZS	0.18	0.26	21.96	4.20	8.42	23.64	23.94	22.66	14.20	15.27	25.76	23.60	0.03	0.11	23.85	21.02	0.06	0.00	0.00	0.00	0.08	0.00	0.00	0.00
RNAPII_TF_663	scaffoldA01	365812	372126	exon	exon (BnaA01T0004200ZS, exon 5 of 9)	1023	BnaA01G0004200ZS	0.27	0.36	25.74	17.88	26.56	138.14	138.47	147.33	127.50	164.29	168.23	152.20	0.00	0.02	23.52	2.69	6.08	29.40	28.45	23.08	22.35	21.94	18.65	29.98
RNAPII_TF_664	scaffoldA01	373464	376705	TTS	TTS (BnaA01T0004500ZS)	676	BnaA01G0004500ZS	0.00	0.00	25.66	0.17	414.28	630.40	953.77	370.27	190.85	290.92	557.31	671.21	0.00	0.01	22.89	4.63	94.64	133.71	232.47	136.57	69.83	77.87	91.76	98.68
RNAPII_TF_665	scaffoldA01	383067	383804	exon	exon (BnaA01T0004700ZS, exon 1 of 12)	126	BnaA01G0004700ZS	0.04	0.14	24.31	19.33	10.13	19.76	6.08	7.84	14.89	10.09	20.59	20.25	0.04	0.12	24.33	5.60	1.57	2.65	1.77	1.35	0.95	0.44	0.47	1.25
RNAPII_TF_666	scaffoldA01	391065	392909	Intergenic	Intergenic	2624	None	0.43	0.51	23.37	12.73	30.43	61.32	102.31	85.31	61.81	90.45	89.26	75.79	NA	NA	NA	NA	NA	NA	NA	NA	NA	NA	NA	NA
RNAPII_TF_667	scaffoldA01	396134	396739	promoter-TSS	promoter-TSS (BnaA01T0004900ZS)	-198	BnaA01G0004900ZS	0.27	0.35	26.11	4.50	9.08	20.29	17.04	18.83	22.51	17.72	8.67	19.47	0.00	0.03	26.28	5.99	2.49	5.88	8.46	6.83	7.75	4.90	3.95	4.77
RNAPII_TF_668	scaffoldA01	397962	398471	TTS	TTS (BnaA01T0004900ZS)	1582	BnaA01G0004900ZS	0.59	0.65	22.67	6.16	9.99	23.55	16.12	22.73	11.54	12.71	12.88	21.65	0.00	0.03	26.28	5.99	2.49	5.88	8.46	6.83	7.75	4.90	3.95	4.77
RNAPII_TF_669	scaffoldA01	404137	408611	exon	exon (BnaA01T0005000ZS, exon 1 of 1)	1985	BnaA01G0005000ZS	0.00	0.01	25.36	5.48	104.25	161.09	281.49	292.06	146.42	131.08	176.05	164.60	0.01	0.04	24.50	5.99	3.90	7.01	8.16	9.95	6.28	5.21	3.06	4.79
RNAPII_TF_670	scaffoldA01	425477	426929	exon	exon (BnaA01T0005200ZS, exon 2 of 25)	379	BnaA01G0005200ZS	0.25	0.34	22.21	18.39	12.95	42.11	33.01	38.39	31.24	46.91	37.64	31.70	0.32	0.53	23.73	16.68	3.12	10.68	8.56	7.74	7.18	8.51	7.19	7.14
RNAPII_TF_671	scaffoldA01	427483	428457	exon	exon (BnaA01T0005200ZS, exon 2 of 25)	2146	BnaA01G0005200ZS	0.28	0.37	25.53	21.05	8.37	15.59	8.74	14.05	8.52	10.57	19.07	18.12	0.32	0.53	23.73	16.68	3.12	10.68	8.56	7.74	7.18	8.51	7.19	7.14
RNAPII_TF_672	scaffoldA01	428549	429144	intron	intron (BnaA01T0005200ZS, intron 3 of 24)	3022	BnaA01G0005200ZS	0.50	0.57	24.28	12.05	5.69	10.02	5.72	9.83	10.79	7.31	11.32	8.68	0.32	0.53	23.73	16.68	3.12	10.68	8.56	7.74	7.18	8.51	7.19	7.14
RNAPII_TF_673	scaffoldA01	446374	453150	TTS	TTS (BnaA01T0005500ZS)	1486	BnaA01G0005500ZS	0.03	0.13	24.61	15.74	56.16	170.40	164.52	172.71	182.22	252.83	195.59	187.35	0.01	0.03	21.60	18.24	1.86	3.29	0.79	0.85	2.31	4.17	2.71	2.17
RNAPII_TF_674	scaffoldA01	454766	455263	TTS	TTS (BnaA01T0005800ZS)	257	BnaA01G0005800ZS	0.53	0.60	24.42	20.28	8.83	10.81	7.71	5.34	14.37	14.41	10.15	19.09	0.04	0.12	23.70	22.67	0.02	0.00	0.03	0.00	0.00	0.00	0.00	0.00
RNAPII_TF_675	scaffoldA01	462281	462547	promoter-TSS	promoter-TSS (BnaA01T0005900ZS)	-291	BnaA01G0005900ZS	0.16	0.24	25.16	22.47	4.12	9.41	3.94	6.92	5.51	6.07	10.02	8.73	0.19	0.37	24.35	4.44	0.03	0.00	0.03	0.00	0.00	0.03	0.00	0.00
RNAPII_TF_676	scaffoldA01	463022	465932	intron	intron (BnaA01T0006000ZS.2, intron 2 of 3)	723	BnaA01G0006000ZS	0.16	0.25	22.65	6.85	15.28	51.26	54.27	61.08	49.84	46.77	38.61	51.76	0.18	0.34	26.74	8.31	3.26	13.61	15.36	14.59	16.18	15.19	12.91	10.10
RNAPII_TF_677	scaffoldA01	467997	468899	promoter-TSS	promoter-TSS (BnaA01T0006100ZS)	-645	BnaA01G0006100ZS	0.07	0.15	22.72	5.22	31.37	51.71	57.81	82.59	35.82	28.96	49.74	40.30	0.04	0.12	21.03	19.76	0.20	0.22	0.00	0.00	0.11	0.10	0.14	0.00
RNAPII_TF_678	scaffoldA01	470259	471316	intron	intron (BnaA01T0006200ZS, intron 1 of 1)	527	BnaA01G0006200ZS	0.46	0.54	23.83	1.41	13.18	30.63	37.26	23.84	30.73	28.76	25.23	42.37	0.61	0.88	24.21	22.92	2.07	12.79	15.07	13.11	13.60	14.07	13.38	12.16
RNAPII_TF_679	scaffoldA01	472493	472937	TTS	TTS (BnaA01T0006200ZS)	-1366	BnaA01G0006200ZS	0.54	0.61	23.99	23.15	7.66	13.34	12.17	16.53	10.03	13.40	18.62	8.47	0.61	0.88	24.21	22.92	2.07	12.79	15.07	13.11	13.60	14.07	13.38	12.16
RNAPII_TF_680	scaffoldA01	478468	482292	intron	intron (BnaA01T0006500ZS, intron 3 of 6)	1790	BnaA01G0006500ZS	0.00	0.00	25.60	3.79	211.74	250.30	463.12	339.07	108.59	95.02	115.55	155.79	0.00	0.00	24.04	6.98	9.79	17.30	31.28	30.51	22.41	18.00	13.48	20.26
RNAPII_TF_681	scaffoldA01	484291	485300	exon	exon (BnaA01T0006600ZS, exon 2 of 9)	489	BnaA01G0006600ZS	0.58	0.65	22.27	15.09	13.33	42.95	41.27	53.24	50.53	50.43	40.89	34.68	0.00	0.00	24.17	5.89	3.43	16.36	21.60	19.92	16.82	16.83	14.93	16.83
RNAPII_TF_682	scaffoldA01	492255	493660	promoter-TSS	promoter-TSS (BnaA01T0006800ZS)	-116	BnaA01G0006800ZS	0.86	0.88	23.59	21.78	14.16	41.12	47.03	36.99	51.12	51.70	38.14	47.25	0.00	0.01	25.27	3.41	3.93	13.67	10.79	10.03	8.09	8.06	7.00	9.52
RNAPII_TF_683	scaffoldA01	497026	497390	promoter-TSS	promoter-TSS (BnaA01T0007000ZS)	-893	BnaA01G0007000ZS	0.00	0.04	23.85	8.10	9.82	2.90	5.62	23.23	4.18	6.07	5.96	6.02	1.00	1.00	24.10	20.60	0.00	0.00	0.00	0.00	0.00	0.00	0.00	0.00
RNAPII_TF_684	scaffoldA01	498788	501161	TTS	TTS (BnaA01T0007100ZS)	1176	BnaA01G0007100ZS	0.01	0.04	25.15	2.84	51.26	89.42	137.16	56.70	59.57	61.59	41.70	77.00	0.99	1.00	23.52	12.47	16.37	54.60	65.14	63.55	75.40	64.03	71.39	66.44
RNAPII_TF_685	scaffoldA01	522047	524685	exon	exon (BnaA01T0007500ZS, exon 7 of 11)	1483	BnaA01G0007500ZS	0.02	0.10	26.13	4.20	23.59	47.07	73.63	67.30	45.29	44.05	39.07	44.76	0.00	0.00	24.67	7.18	1.08	2.35	3.11	3.47	3.43	2.01	1.62	2.36
RNAPII_TF_686	scaffoldA01	533433	533907	Intergenic	Intergenic	7084	None	0.03	0.12	24.54	2.21	24.91	50.13	35.08	27.44	12.52	22.83	24.67	25.71	NA	NA	NA	NA	NA	NA	NA	NA	NA	NA	NA	NA
RNAPII_TF_687	scaffoldA01	539111	540860	exon	exon (BnaA01T0007600ZS, exon 1 of 1)	769	BnaA01G0007600ZS	0.09	0.16	23.71	21.96	62.67	122.97	106.64	100.01	39.91	107.78	135.94	86.10	0.01	0.05	23.94	17.19	3.34	4.51	5.88	7.33	7.52	8.96	10.68	5.69
RNAPII_TF_688	scaffoldA01	545480	546430	exon	exon (BnaA01T0007700ZS, exon 1 of 5)	567	BnaA01G0007700ZS	0.92	0.93	24.55	10.82	14.21	17.27	15.12	12.41	32.41	22.76	15.12	26.99	0.08	0.18	23.82	21.45	0.47	1.25	0.55	0.43	0.77	0.70	0.56	0.81
RNAPII_TF_689	scaffoldA01	550849	555029	intron	intron (BnaA01T0007900ZS.1, intron 5 of 7)	1627	BnaA01G0007900ZS	0.00	0.02	23.52	17.85	1387.31	711.19	174.44	358.77	422.12	2435.28	1637.29	356.45	0.00	0.00	23.02	20.98	243.02	464.92	99.42	46.43	98.15	276.18	408.88	318.69
RNAPII_TF_690	scaffoldA01	557335	558204	Intergenic	Intergenic	-3200	None	0.66	0.72	24.86	0.41	5.24	15.88	20.84	18.48	15.13	15.83	18.89	16.45	NA	NA	NA	NA	NA	NA	NA	NA	NA	NA	NA	NA
RNAPII_TF_691	scaffoldA01	559172	560203	exon	exon (BnaA01T0008000ZS, exon 3 of 3)	1603	BnaA01G0008000ZS	0.01	0.07	22.69	13.42	12.87	27.98	31.04	29.64	45.41	33.83	21.21	27.92	0.20	0.38	23.18	3.81	0.47	1.18	1.32	0.78	0.98	0.77	0.55	0.92
RNAPII_TF_692	scaffoldA01	562269	565420	exon	exon (BnaA01T0008100ZS, exon 1 of 1)	1099	BnaA01G0008100ZS	0.00	0.00	24.86	4.57	189.74	200.18	450.63	350.78	114.52	130.81	140.75	136.57	0.03	0.09	24.07	4.63	1.63	3.85	4.14	3.37	2.83	2.18	1.45	2.88
RNAPII_TF_693	scaffoldA01	567161	567456	promoter-TSS	promoter-TSS (BnaA01T0008300ZS)	-429	BnaA01G0008300ZS	0.12	0.20	22.56	2.20	4.89	13.68	11.05	8.13	5.49	7.38	9.66	11.69	0.02	0.09	25.26	10.81	0.25	0.11	0.23	0.27	0.55	0.16	0.17	0.11
RNAPII_TF_694	scaffoldA01	569247	572575	TTS	TTS (BnaA01T0008400ZS)	979	BnaA01G0008400ZS	0.00	0.02	23.48	6.56	20.10	49.39	81.68	73.85	63.16	54.38	53.76	65.91	0.23	0.41	25.83	18.56	9.92	31.33	31.14	29.65	32.49	32.99	40.74	38.24
RNAPII_TF_695	scaffoldA01	575668	580621	promoter-TSS	promoter-TSS (BnaA01T0008600ZS)	-30	BnaA01G0008600ZS	0.02	0.11	24.70	3.72	92.91	207.46	142.80	117.13	97.45	86.87	104.54	110.45	0.08	0.18	24.16	5.67	2.00	2.81	2.06	2.64	1.23	1.15	0.61	2.36
RNAPII_TF_696	scaffoldA01	584694	588404	promoter-TSS	promoter-TSS (BnaA01T0008800ZS)	-722	BnaA01G0008800ZS	0.00	0.01	25.68	0.89	228.41	391.57	331.86	166.73	72.32	82.83	128.76	221.84	0.22	0.40	26.49	1.23	0.28	0.35	0.29	0.44	0.06	0.16	0.13	0.40
RNAPII_TF_697	scaffoldA01	589889	595465	exon	exon (BnaA01T0008900ZS, exon 5 of 8)	965	BnaA01G0008900ZS	0.16	0.24	26.01	22.75	54.33	163.74	152.37	150.12	106.31	164.34	168.76	133.45	0.00	0.02	24.65	19.57	15.28	43.48	37.24	35.36	36.12	46.53	61.61	45.06
RNAPII_TF_698	scaffoldA01	600857	606057	TTS	TTS (BnaA01T0009000ZS)	-1492	BnaA01G0009000ZS	0.00	0.02	25.27	0.94	201.67	346.70	368.55	240.84	130.34	122.72	203.47	352.06	0.00	0.00	24.19	2.74	15.24	45.97	44.26	32.64	27.73	22.40	19.64	46.36
RNAPII_TF_699	scaffoldA01	613107	616722	intron	intron (BnaA01T0009300ZS, intron 4 of 6)	-1494	BnaA01G0009300ZS	0.02	0.11	25.96	0.50	67.66	173.04	179.52	157.00	74.96	112.99	132.86	108.14	0.03	0.11	23.20	19.41	2.20	5.24	2.29	4.33	3.73	5.49	6.42	5.06
RNAPII_TF_700	scaffoldA01	619521	624566	promoter-TSS	promoter-TSS (BnaA01T0009500ZS)	-569	BnaA01G0009500ZS	0.66	0.72	25.01	1.52	732.59	945.05	1487.07	1697.08	363.06	1099.45	1245.24	723.96	0.03	0.11	24.77	0.57	18.49	102.87	96.40	75.88	86.12	81.68	74.98	95.94
RNAPII_TF_701	scaffoldA01	625725	627229	intron	intron (BnaA01T0009700ZS.1, intron 1 of 8)	622	BnaA01G0009700ZS	0.39	0.48	24.42	11.70	29.52	45.72	73.04	99.41	64.43	96.80	65.59	51.92	0.00	0.01	25.04	11.76	2.61	8.16	8.43	10.43	11.29	11.39	7.56	6.67
RNAPII_TF_702	scaffoldA01	634568	637909	exon	exon (BnaA01T0009900ZS, exon 3 of 3)	1185	BnaA01G0009900ZS	0.05	0.15	24.03	8.16	768.50	403.34	1362.50	1864.70	577.07	1247.25	830.48	387.79	0.00	0.00	24.00	11.06	67.18	76.17	122.41	200.14	171.78	162.41	93.23	57.36
RNAPII_TF_703	scaffoldA01	639704	641342	exon	exon (BnaA01T0010000ZS, exon 2 of 2)	727	BnaA01G0010000ZS	0.00	0.01	23.38	7.52	20.83	42.35	57.72	68.39	53.24	32.05	35.39	48.09	0.03	0.09	24.68	5.10	1.66	2.68	3.68	3.31	2.57	0.57	0.98	2.74
RNAPII_TF_704	scaffoldA01	646254	648059	TTS	TTS (BnaA01T0010200ZS)	623	BnaA01G0010200ZS	0.08	0.15	25.49	20.41	20.77	30.72	40.26	32.18	26.99	41.12	57.28	40.29	0.03	0.10	23.66	15.56	1.62	2.14	0.44	2.06	1.68	3.64	1.81	1.48
RNAPII_TF_705	scaffoldA01	652716	653174	exon	exon (BnaA01T0010400ZS, exon 1 of 5)	342	BnaA01G0010400ZS	0.76	0.79	24.86	7.89	10.07	12.80	19.10	15.16	25.91	13.96	16.81	17.03	0.05	0.13	25.41	11.84	2.65	5.69	7.39	7.51	8.98	9.08	6.76	3.95
RNAPII_TF_706	scaffoldA01	659567	661187	exon	exon (BnaA01T0010700ZS, exon 2 of 4)	399	BnaA01G0010700ZS	0.25	0.34	23.69	13.35	18.41	27.73	24.17	17.15	56.23	24.36	27.68	31.25	0.02	0.07	25.79	4.41	1.98	5.47	7.49	5.53	6.58	4.05	5.05	6.34
RNAPII_TF_707	scaffoldA01	665051	666151	TTS	TTS (BnaA01T0010900ZS)	2061	BnaA01G0010900ZS	0.00	0.00	25.32	16.68	13.03	13.95	6.24	11.00	15.72	29.87	25.44	15.23	0.00	0.00	23.97	19.83	4.42	3.96	0.44	0.68	1.95	4.65	8.94	4.46
RNAPII_TF_708	scaffoldA01	680380	680654	Intergenic	Intergenic	-2355	None	0.05	0.15	24.40	14.42	3.85	1.78	2.20	1.76	6.94	2.75	6.82	1.34	NA	NA	NA	NA	NA	NA	NA	NA	NA	NA	NA	NA
RNAPII_TF_709	scaffoldA01	682688	692783	promoter-TSS	promoter-TSS (BnaA01T0011300ZS)	-414	BnaA01G0011300ZS	0.88	0.89	24.73	24.48	232.38	480.07	562.97	534.27	331.12	615.92	433.05	457.98	0.06	0.14	23.98	18.98	9.66	24.55	31.11	31.02	31.31	37.46	41.53	31.17
RNAPII_TF_710	scaffoldA01	696449	700323	intron	intron (BnaA01T0011500ZS, intron 7 of 10)	-2019	BnaA01G0011500ZS	0.00	0.02	25.18	1.53	89.28	182.41	125.26	59.25	62.00	39.13	50.09	110.57	0.00	0.00	24.93	6.09	20.94	34.85	72.10	62.67	44.88	40.93	33.21	35.07
RNAPII_TF_711	scaffoldA01	718677	719142	TTS	TTS (BnaA01T0011900ZS)	922	BnaA01G0011900ZS	0.25	0.34	24.42	2.62	4.96	15.73	13.15	12.18	12.11	9.53	9.41	16.50	0.09	0.20	23.87	19.06	1.61	3.07	1.59	2.22	4.38	2.44	2.58	2.43
RNAPII_TF_712	scaffoldA01	728275	730971	TTS	TTS (BnaA01T0012100ZS)	1026	BnaA01G0012100ZS	0.00	0.02	25.86	2.86	102.48	207.36	267.64	220.41	119.14	135.66	113.05	149.12	0.12	0.25	25.21	4.97	4.95	14.49	12.94	17.44	13.77	7.91	12.81	13.99
RNAPII_TF_713	scaffoldA01	738984	740759	intron	intron (BnaA01T0012200ZS, intron 2 of 2)	673	BnaA01G0012200ZS	0.29	0.38	24.57	2.13	146.24	181.53	302.14	279.43	136.97	340.39	187.56	184.46	0.00	0.00	23.67	13.00	16.06	47.67	52.71	71.98	78.85	71.54	68.53	50.15
RNAPII_TF_714	scaffoldA01	755718	756112	promoter-TSS	promoter-TSS (BnaA01T0012300ZS)	-385	BnaA01G0012300ZS	0.26	0.34	24.85	12.94	5.14	5.22	2.95	2.42	10.71	4.11	6.07	3.49	0.18	0.34	22.38	4.91	0.74	1.37	0.56	0.72	0.60	0.12	0.59	1.12
RNAPII_TF_715	scaffoldA01	773175	776723	exon	exon (BnaA01T0012500ZS, exon 4 of 5)	1417	BnaA01G0012500ZS	0.03	0.13	24.93	21.24	156.54	319.46	192.78	166.34	127.92	229.15	290.33	209.07	0.00	0.00	24.19	23.43	25.56	71.51	33.96	20.87	22.18	28.01	39.90	61.79
RNAPII_TF_716	scaffoldA01	798927	800188	TTS	TTS (BnaA01T0012700ZS)	1240	BnaA01G0012700ZS	0.05	0.15	23.84	21.76	12.26	41.82	27.01	20.48	26.46	21.17	31.44	26.68	0.00	0.01	25.83	1.84	0.53	0.75	0.81	0.23	0.18	0.14	0.08	0.27
RNAPII_TF_717	scaffoldA01	804093	806878	intron	intron (BnaA01T0012900ZS, intron 2 of 2)	880	BnaA01G0012900ZS	0.01	0.06	22.05	20.16	125.35	254.50	129.51	110.35	113.19	181.51	222.56	142.18	0.00	0.00	22.36	1.02	10.70	23.90	17.28	7.87	7.87	9.20	17.49	17.21
RNAPII_TF_718	scaffoldA01	807941	808559	exon	exon (BnaA01T0013000ZS, exon 1 of 9)	339	BnaA01G0013000ZS	0.01	0.07	23.50	13.58	11.83	9.40	13.40	16.76	28.48	25.73	17.22	20.70	0.00	0.02	23.86	19.57	1.56	9.11	6.82	7.21	7.93	8.57	9.52	8.70
RNAPII_TF_719	scaffoldA01	819813	821171	intron	intron (BnaA01T0013200ZS, intron 1 of 3)	271	BnaA01G0013200ZS	0.02	0.09	24.86	13.72	17.17	13.53	25.80	18.12	29.86	42.46	11.89	14.40	0.00	0.00	24.22	14.08	1.13	0.17	0.18	0.96	1.05	2.36	0.33	0.17
RNAPII_TF_720	scaffoldA01	823492	823726	Intergenic	Intergenic	3240	None	0.39	0.48	22.28	20.45	4.78	5.52	2.71	0.82	3.76	6.93	6.59	6.74	NA	NA	NA	NA	NA	NA	NA	NA	NA	NA	NA	NA
RNAPII_TF_721	scaffoldA01	832829	833793	Intergenic	Intergenic	4227	None	0.00	0.00	21.49	6.53	23.66	28.03	46.39	31.93	17.58	17.58	14.71	48.54	NA	NA	NA	NA	NA	NA	NA	NA	NA	NA	NA	NA
RNAPII_TF_722	scaffoldA01	834946	840409	promoter-TSS	promoter-TSS (BnaA01T0013400ZS)	-139	BnaA01G0013400ZS	0.00	0.02	25.84	1.20	163.33	338.64	338.62	160.49	132.66	154.77	109.62	216.54	0.00	0.00	22.53	13.72	10.96	17.31	28.97	31.64	37.99	37.16	30.03	17.55
RNAPII_TF_723	scaffoldA01	843443	845504	Intergenic	Intergenic	-4437	None	0.00	0.01	24.88	1.42	86.20	144.77	146.84	42.50	43.30	21.94	36.31	76.81	NA	NA	NA	NA	NA	NA	NA	NA	NA	NA	NA	NA
RNAPII_TF_724	scaffoldA01	849328	852067	exon	exon (BnaA01T0013600ZS, exon 4 of 4)	1262	BnaA01G0013600ZS	0.00	0.00	24.34	7.49	83.44	34.08	73.73	201.78	53.27	39.38	46.85	44.67	0.00	0.00	24.28	8.80	10.07	1.58	5.87	20.96	11.92	3.86	2.83	2.66
RNAPII_TF_725	scaffoldA01	855507	856037	exon	exon (BnaA01T0013700ZS, exon 1 of 4)	225	BnaA01G0013700ZS	0.57	0.64	22.53	17.29	13.50	17.14	16.35	15.02	26.58	28.93	15.37	28.55	0.20	0.37	26.17	4.16	3.76	18.01	21.12	21.73	19.48	19.83	19.24	19.70
RNAPII_TF_726	scaffoldA01	858183	858446	TTS	TTS (BnaA01T0013700ZS)	-1507	BnaA01G0013700ZS	0.26	0.35	20.51	9.57	4.69	4.97	7.95	7.32	7.05	3.14	5.37	7.66	0.20	0.37	26.17	4.16	3.76	18.01	21.12	21.73	19.48	19.83	19.24	19.70
RNAPII_TF_727	scaffoldA01	864790	867246	intron	intron (BnaA01T0014000ZS, intron 3 of 22)	1228	BnaA01G0014000ZS	0.32	0.41	23.38	17.25	18.80	79.21	55.18	73.26	70.15	82.25	69.33	77.54	0.11	0.24	22.31	15.28	2.68	11.85	9.50	10.10	10.52	11.28	9.38	8.19
RNAPII_TF_728	scaffoldA01	887650	888200	promoter-TSS	promoter-TSS (BnaA01T0014400ZS)	-186	BnaA01G0014400ZS	0.03	0.12	25.21	10.36	13.92	14.34	15.12	16.60	36.13	20.67	14.15	17.89	0.54	0.80	24.58	11.91	1.82	7.02	4.11	6.05	5.71	5.67	4.56	4.34
RNAPII_TF_729	scaffoldA01	892633	894771	intron	intron (BnaA01T0014600ZS, intron 1 of 1)	1096	BnaA01G0014600ZS	0.00	0.03	23.38	16.99	39.38	24.56	16.55	21.16	25.21	88.10	39.94	22.57	0.00	0.01	21.78	18.68	2.39	3.12	0.57	1.49	1.09	4.45	3.22	1.94
RNAPII_TF_730	scaffoldA01	926535	928193	intron	intron (BnaA01T0015000ZS, intron 1 of 1)	1342	BnaA01G0015000ZS	0.11	0.19	25.28	4.33	27.08	45.64	64.45	72.78	29.88	44.87	42.04	47.34	0.62	0.90	23.69	12.70	3.44	5.30	6.95	9.72	7.65	9.13	6.94	6.02
RNAPII_TF_731	scaffoldA01	950748	953275	intron	intron (BnaA01T0015200ZS, intron 1 of 1)	1209	BnaA01G0015200ZS	0.01	0.07	25.09	20.71	39.79	91.32	36.88	21.95	46.18	77.23	54.49	76.52	0.00	0.00	24.73	19.65	9.61	18.06	10.21	9.65	12.57	20.32	27.41	19.60
RNAPII_TF_732	scaffoldA01	955912	956252	intron	intron (BnaA01T0015300ZS, intron 1 of 3)	1722	BnaA01G0015300ZS	0.29	0.37	25.39	13.59	5.03	5.40	1.42	1.74	6.69	7.11	4.01	5.05	1.00	1.00	24.10	20.60	0.00	0.00	0.00	0.00	0.00	0.00	0.00	0.00
RNAPII_TF_733	scaffoldA01	960803	964582	promoter-TSS	promoter-TSS (BnaA01T0015500ZS)	-212	BnaA01G0015500ZS	0.01	0.05	26.68	21.12	63.68	143.83	120.36	75.56	98.81	151.55	133.10	172.50	0.06	0.16	23.95	23.42	6.08	33.19	31.83	24.51	28.65	23.99	31.20	29.31
RNAPII_TF_734	scaffoldA01	970438	970970	TTS	TTS (BnaA01T0015800ZS)	327	BnaA01G0015800ZS	0.15	0.23	26.20	4.42	8.06	23.74	25.73	24.86	27.23	23.96	18.11	22.20	1.00	1.00	24.10	20.60	0.00	0.00	0.00	0.00	0.00	0.00	0.00	0.00
RNAPII_TF_735	scaffoldA01	972423	974122	TTS	TTS (BnaA01T0015900ZS)	127	BnaA01G0015900ZS	0.82	0.85	24.47	23.95	37.58	82.45	83.57	91.52	44.16	72.88	74.25	52.43	0.80	1.00	24.70	14.00	1.26	5.62	6.51	6.44	6.27	5.72	7.30	5.20
RNAPII_TF_736	scaffoldA01	975295	979827	TTS	TTS (BnaA01T0016000ZS)	960	BnaA01G0016000ZS	0.00	0.00	25.91	5.12	516.23	285.87	979.02	946.69	262.02	268.65	365.71	224.87	0.68	0.96	25.47	12.73	5.31	21.65	18.62	18.96	16.12	19.88	17.32	15.68
RNAPII_TF_737	scaffoldA01	995165	995430	exon	exon (BnaA01T0016200ZS, exon 1 of 2)	1268	BnaA01G0016200ZS	0.31	0.40	23.52	9.59	5.20	9.54	3.44	10.80	7.71	9.41	2.57	10.86	0.00	0.00	26.77	4.64	2.08	3.08	4.39	3.72	3.01	1.43	0.83	1.30
RNAPII_TF_738	scaffoldA01	995878	997167	TTS	TTS (BnaA01T0016300ZS)	2493	BnaA01G0016300ZS	0.05	0.15	21.46	6.17	11.90	19.47	29.21	18.99	17.40	10.64	18.35	18.93	1.00	1.00	24.10	20.60	0.00	0.00	0.00	0.00	0.00	0.00	0.00	0.00
RNAPII_TF_739	scaffoldA01	1001783	1002469	exon	exon (BnaA01T0016400ZS, exon 3 of 3)	2987	BnaA01G0016400ZS	0.95	0.96	23.77	21.25	10.66	29.05	14.68	26.02	16.31	16.12	25.49	19.31	0.01	0.03	25.74	7.36	1.78	6.17	6.40	8.02	6.78	6.07	4.61	5.35
RNAPII_TF_740	scaffoldA01	1004194	1005013	exon	exon (BnaA01T0016400ZS, exon 1 of 3)	510	BnaA01G0016400ZS	0.75	0.79	24.18	3.34	14.39	29.04	27.73	28.67	42.75	28.13	29.21	36.47	0.01	0.03	25.74	7.36	1.78	6.17	6.40	8.02	6.78	6.07	4.61	5.35
RNAPII_TF_741	scaffoldA01	1012179	1013419	TTS	TTS (BnaA01T0016500ZS)	492	BnaA01G0016500ZS	0.00	0.02	23.91	16.41	23.03	22.02	12.10	23.86	24.43	58.88	31.97	23.57	0.00	0.01	23.97	19.12	8.69	2.60	2.22	5.21	4.77	8.94	19.91	3.91
RNAPII_TF_742	scaffoldA01	1030579	1033259	intron	intron (BnaA01T0016800ZS, intron 7 of 8)	1679	BnaA01G0016800ZS	0.09	0.16	24.94	4.24	55.52	115.83	108.46	130.54	60.95	63.98	64.61	66.38	0.00	0.02	25.52	3.36	2.89	6.65	5.50	6.93	3.18	2.56	3.54	4.39
RNAPII_TF_743	scaffoldA01	1048276	1049977	exon	exon (BnaA01T0017000ZS, exon 1 of 1)	738	BnaA01G0017000ZS	0.02	0.10	23.52	1.53	30.13	47.85	51.81	5.33	22.49	16.86	16.15	43.69	0.00	0.03	20.62	7.40	0.16	0.00	0.18	0.12	0.00	0.00	0.00	0.08
RNAPII_TF_744	scaffoldA01	1052766	1054574	exon	exon (BnaA01T0017200ZS, exon 2 of 4)	821	BnaA01G0017200ZS	0.56	0.63	24.08	0.30	23.70	47.60	37.45	11.15	52.67	33.30	34.36	56.22	0.00	0.00	24.82	3.27	3.61	5.84	8.66	4.25	2.80	1.70	1.45	4.90
RNAPII_TF_745	scaffoldA01	1058652	1059803	intron	intron (BnaA01T0017400ZS, intron 3 of 10)	589	BnaA01G0017400ZS	0.32	0.41	24.66	4.10	17.90	29.14	38.75	36.31	52.63	35.31	25.24	30.28	0.08	0.19	24.02	6.88	9.24	26.64	18.93	18.29	14.41	14.43	11.32	17.95
RNAPII_TF_746	scaffoldA01	1063882	1068540	promoter-TSS	promoter-TSS (BnaA01T0017600ZS)	-555	BnaA01G0017600ZS	0.00	0.01	25.46	2.39	334.89	557.03	665.41	375.45	187.20	181.27	205.40	340.28	0.00	0.01	24.02	7.32	7.71	16.31	30.80	24.68	25.32	18.31	17.85	21.62
RNAPII_TF_747	scaffoldA01	1072251	1072793	TTS	TTS (BnaA01T0017700ZS)	2035	BnaA01G0017700ZS	0.06	0.15	23.77	21.00	11.17	27.70	5.30	11.50	15.50	10.73	9.05	23.13	0.53	0.79	23.35	11.51	2.24	12.52	12.89	14.95	15.51	12.64	15.10	14.56
RNAPII_TF_748	scaffoldA01	1088013	1089098	intron	intron (BnaA01T0018000ZS, intron 3 of 6)	1338	BnaA01G0018000ZS	0.39	0.48	24.04	18.03	13.86	19.69	1.63	2.35	18.74	7.16	16.19	13.71	0.22	0.41	24.55	23.76	0.04	0.00	0.04	0.00	0.00	0.00	0.04	0.00
RNAPII_TF_749	scaffoldA01	1097096	1097491	exon	exon (BnaA01T0018100ZS, exon 3 of 7)	696	BnaA01G0018100ZS	0.01	0.06	25.82	10.44	8.14	8.37	6.50	17.29	19.00	8.86	8.94	8.39	0.00	0.00	23.97	6.57	5.49	9.05	9.87	13.72	8.15	4.15	2.84	6.88
RNAPII_TF_750	scaffoldA01	1098634	1100383	TTS	TTS (BnaA01T0018100ZS)	112	BnaA01G0018100ZS	0.09	0.16	22.29	5.44	12.65	49.56	44.72	51.86	39.73	38.02	37.71	51.30	0.00	0.00	23.97	6.57	5.49	9.05	9.87	13.72	8.15	4.15	2.84	6.88
RNAPII_TF_751	scaffoldA01	1104697	1105349	exon	exon (BnaA01T0018300ZS, exon 1 of 1)	174	BnaA01G0018300ZS	0.17	0.26	23.37	20.27	12.58	12.61	14.17	9.53	26.80	17.26	10.35	18.13	0.00	0.00	24.14	4.88	1.39	2.60	3.58	3.02	1.62	1.04	1.37	2.09
RNAPII_TF_752	scaffoldA01	1108152	1108741	intron	intron (BnaA01T0018400ZS, intron 1 of 4)	269	BnaA01G0018400ZS	0.80	0.83	25.49	7.46	12.59	12.56	11.24	12.46	24.31	18.81	15.04	18.37	0.56	0.82	23.90	6.46	1.06	3.20	4.58	3.31	3.77	3.96	2.60	3.83
RNAPII_TF_753	scaffoldA01	1109897	1110626	exon	exon (BnaA01T0018500ZS, exon 1 of 5)	241	BnaA01G0018500ZS	0.27	0.36	23.77	18.61	10.33	12.35	6.93	10.19	19.03	18.91	15.31	19.66	0.26	0.46	26.45	7.65	0.84	1.95	3.44	2.99	2.96	2.77	2.48	1.89
RNAPII_TF_754	scaffoldA01	1131900	1134157	exon	exon (BnaA01T0018900ZS, exon 3 of 5)	715	BnaA01G0018900ZS	0.00	0.00	23.97	3.17	132.46	179.90	326.17	84.41	77.36	82.28	78.05	174.30	0.00	0.00	21.93	3.91	7.78	14.81	18.53	7.73	7.99	3.66	8.41	16.70
RNAPII_TF_755	scaffoldA01	1137893	1139317	promoter-TSS	promoter-TSS (BnaA01T0019000ZS)	278	BnaA01G0019000ZS	0.22	0.30	24.05	15.00	23.43	29.34	18.40	20.31	44.26	51.02	24.65	40.08	0.08	0.19	25.90	16.43	7.06	70.97	75.09	74.21	79.19	81.49	81.69	76.06
RNAPII_TF_756	scaffoldA01	1150842	1151396	promoter-TSS	promoter-TSS (BnaA01T0019300ZS)	-8	BnaA01G0019300ZS	0.00	0.01	26.19	5.94	35.64	22.73	52.87	79.18	24.29	15.98	24.09	17.32	0.00	0.02	23.86	7.65	1.16	0.40	0.78	2.52	0.33	0.45	0.55	0.29
RNAPII_TF_757	scaffoldA01	1153831	1154295	promoter-TSS	promoter-TSS (BnaA01T0019400ZS)	-69	BnaA01G0019400ZS	0.30	0.39	23.26	18.91	10.68	10.35	2.60	11.81	19.20	10.35	15.57	15.22	0.26	0.46	25.17	15.47	0.92	2.17	2.90	2.97	3.20	3.95	3.01	3.43
RNAPII_TF_758	scaffoldA01	1155937	1158368	TTS	TTS (BnaA01T0019400ZS)	3020	BnaA01G0019400ZS	0.03	0.14	22.83	4.44	45.75	104.39	102.33	97.00	60.30	50.67	68.06	77.02	0.26	0.46	25.17	15.47	0.92	2.17	2.90	2.97	3.20	3.95	3.01	3.43
RNAPII_TF_759	scaffoldA01	1159483	1159963	intron	intron (BnaA01T0019500ZS, intron 2 of 4)	1948	BnaA01G0019500ZS	0.18	0.26	21.03	5.36	6.60	14.11	13.72	14.16	6.24	11.04	9.93	15.25	0.01	0.05	25.35	4.84	3.95	11.39	11.59	11.08	8.64	7.33	5.78	7.90
RNAPII_TF_760	scaffoldA01	1160477	1161566	exon	exon (BnaA01T0019500ZS, exon 2 of 5)	650	BnaA01G0019500ZS	0.08	0.15	24.44	12.72	7.62	12.26	13.09	15.96	22.14	20.89	11.35	20.62	0.01	0.05	25.35	4.84	3.95	11.39	11.59	11.08	8.64	7.33	5.78	7.90
RNAPII_TF_761	scaffoldA01	1178637	1180937	TTS	TTS (BnaA01T0019700ZS)	1406	BnaA01G0019700ZS	0.90	0.91	24.12	10.76	14.54	36.04	17.05	42.31	33.78	27.30	31.15	25.61	0.90	1.00	25.51	12.45	1.03	2.02	0.85	1.60	1.54	1.59	1.37	1.23
RNAPII_TF_762	scaffoldA01	1182989	1188884	TTS	TTS (BnaA01T0020100ZS)	219	BnaA01G0020100ZS	0.00	0.00	24.65	5.13	331.54	414.33	755.67	797.92	257.86	336.48	328.49	309.06	0.00	0.00	25.16	8.55	2.62	5.80	7.59	9.92	8.86	5.83	5.88	4.79
RNAPII_TF_763	scaffoldA01	1190987	1193639	exon	exon (BnaA01T0020200ZS, exon 2 of 2)	-1768	BnaA01G0020200ZS	0.00	0.00	25.51	3.74	154.91	199.75	378.37	305.13	91.71	142.37	141.87	165.68	0.00	0.00	23.95	7.30	3.50	4.17	5.14	9.17	4.70	2.95	1.62	3.12
RNAPII_TF_764	scaffoldA01	1200709	1202350	promoter-TSS	promoter-TSS (BnaA01T0020400ZS)	-519	BnaA01G0020400ZS	0.00	0.02	25.17	6.90	25.45	37.54	43.47	76.79	39.92	29.44	34.61	33.21	0.01	0.05	23.97	12.83	0.79	0.49	0.52	1.72	0.92	0.91	0.50	0.62
RNAPII_TF_765	scaffoldA01	1207359	1207731	promoter-TSS	promoter-TSS (BnaA01T0020500ZS)	90	BnaA01G0020500ZS	0.00	0.03	24.95	9.18	11.84	12.34	11.14	33.95	22.44	18.69	17.30	15.44	0.00	0.00	25.01	14.05	0.86	0.97	1.12	1.73	2.27	2.57	1.85	1.06
RNAPII_TF_766	scaffoldA01	1211280	1212498	Intergenic	Intergenic	-4254	None	0.00	0.03	22.79	3.14	21.59	31.50	48.22	15.98	17.98	9.90	19.30	27.28	NA	NA	NA	NA	NA	NA	NA	NA	NA	NA	NA	NA
RNAPII_TF_767	scaffoldA01	1233605	1240549	TTS	TTS (BnaA01T0020700ZS)	874	BnaA01G0020700ZS	0.01	0.07	26.11	2.79	1053.95	1486.53	1933.48	1389.14	436.42	695.31	737.92	521.67	0.00	0.01	25.06	10.61	3.43	8.28	8.05	14.02	13.29	10.35	12.00	7.79
RNAPII_TF_768	scaffoldA01	1252277	1252745	exon	exon (BnaA01T0021100ZS, exon 1 of 3)	130	BnaA01G0021100ZS	0.35	0.44	24.80	1.23	7.70	20.23	15.82	15.25	20.62	13.18	15.09	21.34	0.49	0.75	25.29	3.90	2.42	13.56	16.37	14.16	12.56	11.77	11.79	13.05
RNAPII_TF_769	scaffoldA01	1253711	1258128	exon	exon (BnaA01T0021300ZS, exon 1 of 1)	466	BnaA01G0021300ZS	0.30	0.39	23.51	11.42	45.07	86.44	113.35	181.61	102.56	133.46	135.54	89.94	0.10	0.22	23.61	23.41	1.83	2.35	0.81	1.87	0.40	3.67	1.54	1.05
RNAPII_TF_770	scaffoldA01	1259127	1260318	TTS	TTS (BnaA01T0021400ZS)	741	BnaA01G0021400ZS	0.13	0.21	25.00	6.51	429.03	391.46	809.63	1025.28	285.57	644.90	477.67	221.92	0.00	0.02	24.56	6.04	15.28	36.31	35.49	49.50	32.60	26.86	19.47	30.42
RNAPII_TF_771	scaffoldA01	1261854	1263069	Intergenic	Intergenic	-1998	None	0.00	0.01	25.00	5.53	29.42	18.67	59.41	61.61	13.08	20.44	31.15	15.46	NA	NA	NA	NA	NA	NA	NA	NA	NA	NA	NA	NA
RNAPII_TF_772	scaffoldA01	1295421	1303266	TTS	TTS (BnaA01T0022100ZS)	-1667	BnaA01G0022100ZS	0.00	0.01	26.20	1.22	427.31	657.63	877.27	266.56	203.04	240.65	283.27	385.67	0.00	0.00	23.98	2.83	2.69	3.49	4.97	1.00	0.50	0.24	0.45	3.90
RNAPII_TF_773	scaffoldA01	1307367	1308707	exon	exon (BnaA01T0022300ZS, exon 1 of 6)	504	BnaA01G0022300ZS	0.21	0.29	23.62	7.32	18.88	30.55	63.23	57.67	48.15	43.77	44.24	46.34	0.39	0.62	23.67	13.33	2.22	3.87	4.25	5.23	3.76	5.63	3.46	2.44
RNAPII_TF_774	scaffoldA01	1309877	1316784	promoter-TSS	promoter-TSS (BnaA01T0022500ZS)	-539	BnaA01G0022500ZS	0.00	0.00	25.66	3.97	211.91	257.77	482.54	430.75	154.37	166.14	147.94	211.06	0.04	0.12	23.70	23.04	0.21	0.00	0.00	0.29	0.00	0.00	0.00	0.00
RNAPII_TF_775	scaffoldA01	1328644	1328947	intron	intron (BnaA01T0022900ZS, intron 1 of 14)	105	BnaA01G0022900ZS	0.03	0.12	25.05	11.31	11.52	6.90	7.36	9.27	24.86	15.48	10.11	12.07	0.69	0.96	25.47	2.71	0.50	2.00	2.25	1.88	2.20	2.06	1.83	1.74
RNAPII_TF_776	scaffoldA01	1335915	1337731	intron	intron (BnaA01T0023000ZS, intron 4 of 5)	637	BnaA01G0023000ZS	0.00	0.00	22.53	10.37	37.91	22.82	21.89	91.16	44.88	35.75	25.62	29.45	0.00	0.00	22.02	12.40	8.72	0.58	1.72	11.90	14.95	6.32	1.79	0.36
RNAPII_TF_777	scaffoldA01	1338811	1340498	promoter-TSS	promoter-TSS (BnaA01T0023100ZS)	-55	BnaA01G0023100ZS	0.50	0.57	25.01	0.12	30.00	98.29	109.16	93.09	86.32	85.53	74.19	83.71	0.45	0.69	24.85	16.42	6.19	61.30	63.23	63.20	65.41	64.87	67.75	65.64
RNAPII_TF_778	scaffoldA01	1342398	1343075	exon	exon (BnaA01T0023100ZS, exon 3 of 3)	3027	BnaA01G0023100ZS	0.30	0.39	20.24	5.00	7.93	17.31	18.81	17.78	10.34	11.34	16.51	19.48	0.45	0.69	24.85	16.42	6.19	61.30	63.23	63.20	65.41	64.87	67.75	65.64
RNAPII_TF_779	scaffoldA01	1352222	1352797	Intergenic	Intergenic	-4399	None	0.07	0.15	24.73	15.52	8.30	12.84	2.03	1.14	6.58	6.24	5.47	13.39	NA	NA	NA	NA	NA	NA	NA	NA	NA	NA	NA	NA
RNAPII_TF_780	scaffoldA01	1356598	1364547	exon	exon (BnaA01T0023300ZS, exon 17 of 18)	-2640	BnaA01G0023300ZS	0.00	0.01	22.51	6.35	118.39	226.82	354.20	355.27	185.03	189.52	232.65	213.66	0.16	0.31	25.38	3.14	6.73	32.23	25.46	25.71	25.68	23.59	19.27	27.59
RNAPII_TF_781	scaffoldA01	1382779	1383108	intron	intron (BnaA01T0023600ZS, intron 1 of 8)	436	BnaA01G0023600ZS	0.17	0.26	22.38	10.18	5.88	10.04	10.92	14.05	13.00	8.86	7.92	10.15	0.00	0.00	23.87	15.37	10.05	12.08	11.67	15.46	25.13	25.20	25.47	12.17
RNAPII_TF_782	scaffoldA01	1388726	1391068	exon	exon (BnaA01T0023700ZS, exon 2 of 3)	1873	BnaA01G0023700ZS	0.47	0.55	25.42	5.54	7.89	28.92	40.23	34.53	30.87	33.42	31.51	24.29	0.17	0.32	25.57	10.27	0.21	0.50	0.67	0.69	0.71	0.76	0.58	0.33
RNAPII_TF_783	scaffoldA01	1396645	1399341	exon	exon (BnaA01T0023900ZS, exon 3 of 3)	1631	BnaA01G0023900ZS	0.03	0.13	24.51	18.28	80.23	112.43	76.94	92.58	64.40	157.70	152.61	64.79	0.00	0.00	24.50	21.62	80.45	199.54	67.87	56.48	74.23	104.01	173.32	198.65
RNAPII_TF_784	scaffoldA01	1401764	1403173	exon	exon (BnaA01T0024000ZS, exon 15 of 15)	3929	BnaA01G0024000ZS	0.27	0.35	24.29	3.67	20.97	52.76	37.46	40.48	26.05	28.18	29.19	29.19	0.99	1.00	24.28	6.38	2.64	10.47	9.48	9.42	9.10	9.42	7.61	8.43
RNAPII_TF_785	scaffoldA01	1405034	1406963	TTS	TTS (BnaA01T0024100ZS)	399	BnaA01G0024100ZS	0.01	0.05	24.20	0.98	36.49	93.74	100.78	81.68	55.09	63.41	93.22	74.37	0.74	1.00	24.52	21.92	2.70	14.22	13.97	11.50	12.07	13.20	11.14	13.22
RNAPII_TF_786	scaffoldA01	1408720	1410418	promoter-TSS	promoter-TSS (BnaA01T0024100ZS)	100	BnaA01G0024100ZS	0.16	0.24	24.50	13.32	14.64	31.79	25.28	32.44	49.49	43.59	30.96	41.26	0.74	1.00	24.52	21.92	2.70	14.22	13.97	11.50	12.07	13.20	11.14	13.22
RNAPII_TF_787	scaffoldA01	1421300	1421825	Intergenic	Intergenic	-7683	None	0.34	0.42	24.53	15.09	9.41	10.29	1.22	2.14	13.00	3.39	4.92	9.94	NA	NA	NA	NA	NA	NA	NA	NA	NA	NA	NA	NA
RNAPII_TF_788	scaffoldA01	1427619	1428960	promoter-TSS	promoter-TSS (BnaA01T0024300ZS)	-956	BnaA01G0024300ZS	0.13	0.20	24.55	1.12	18.43	45.10	58.40	38.88	38.63	34.51	36.20	31.95	0.33	0.55	24.62	2.75	0.37	1.16	1.22	1.02	0.87	1.03	0.48	1.00
RNAPII_TF_789	scaffoldA01	1437660	1438346	TTS	TTS (BnaA01T0024400ZS)	4534	BnaA01G0024400ZS	0.00	0.01	25.23	1.31	15.98	30.09	27.91	14.46	7.86	9.10	15.47	20.07	0.00	0.00	24.87	2.23	5.77	10.95	10.92	4.76	2.54	1.70	1.87	8.60
RNAPII_TF_790	scaffoldA01	1440393	1446105	promoter-TSS	promoter-TSS (BnaA01T0024400ZS)	161	BnaA01G0024400ZS	0.13	0.20	23.99	1.92	38.44	120.35	111.31	61.81	104.39	76.46	73.71	126.25	0.00	0.00	24.87	2.23	5.77	10.95	10.92	4.76	2.54	1.70	1.87	8.60
RNAPII_TF_791	scaffoldA01	1447575	1450372	TTS	TTS (BnaA01T0024500ZS)	1087	BnaA01G0024500ZS	0.41	0.49	25.62	22.03	29.45	68.12	84.37	82.09	47.24	78.55	92.15	74.64	0.00	0.02	26.02	2.26	1.96	7.15	6.49	5.35	4.53	4.58	3.86	5.02
RNAPII_TF_792	scaffoldA01	1464172	1465337	promoter-TSS	promoter-TSS (BnaA01T0024900ZS)	-184	BnaA01G0024900ZS	0.79	0.82	23.99	12.82	9.11	19.51	15.56	15.03	29.52	17.40	18.19	23.26	0.80	1.00	24.17	23.99	1.70	6.31	6.32	4.20	5.75	5.45	5.18	4.87
RNAPII_TF_793	scaffoldA01	1468423	1468926	promoter-TSS	promoter-TSS (BnaA01T0025100ZS)	-174	BnaA01G0025100ZS	1.00	1.00	23.62	15.37	3.21	11.70	13.74	14.42	17.33	15.91	16.08	13.23	0.29	0.50	25.45	5.25	0.84	2.33	2.72	2.53	2.03	2.12	1.51	1.66
RNAPII_TF_794	scaffoldA01	1487300	1487548	promoter-TSS	promoter-TSS (BnaA01T0025200ZS)	208	BnaA01G0025200ZS	0.21	0.29	22.60	17.87	6.38	10.39	4.48	2.84	13.28	9.54	6.36	12.25	0.14	0.29	24.03	21.93	0.19	0.00	0.23	0.00	0.00	0.00	0.14	0.00
RNAPII_TF_795	scaffoldA01	1491327	1493583	TTS	TTS (BnaA01T0025400ZS)	717	BnaA01G0025400ZS	0.16	0.24	23.68	20.31	628.78	772.46	1115.42	489.44	310.13	1267.38	1001.27	550.37	0.00	0.01	25.30	17.36	46.28	18.26	19.64	23.14	25.99	73.41	87.46	14.37
RNAPII_TF_796	scaffoldA01	1494692	1503114	intron	intron (BnaA01T0025500ZS, intron 1 of 1)	1034	BnaA01G0025500ZS	0.00	0.00	25.90	2.48	1286.88	1627.48	2855.39	1189.23	433.57	451.63	694.21	948.21	0.00	0.01	23.89	4.01	31.42	8.30	59.71	9.65	3.45	3.36	5.70	7.39
RNAPII_TF_797	scaffoldA01	1505113	1509447	TTS	TTS (BnaA01T0025900ZS)	939	BnaA01G0025900ZS	0.00	0.03	25.83	4.65	1143.06	1019.59	2524.55	2275.97	698.80	1196.18	1000.17	530.25	0.03	0.10	23.90	21.18	0.03	0.00	0.00	0.00	0.04	0.00	0.00	0.00
RNAPII_TF_798	scaffoldA01	1511795	1512330	promoter-TSS	promoter-TSS (BnaA01T0026100ZS)	94	BnaA01G0026100ZS	0.01	0.07	24.51	6.76	10.03	14.33	17.61	23.82	18.44	10.86	9.03	19.87	0.00	0.00	25.36	7.30	1.12	2.54	2.83	4.09	3.13	2.15	1.68	2.17
RNAPII_TF_799	scaffoldA01	1514942	1515693	TTS	TTS (BnaA01T0026100ZS)	2716	BnaA01G0026100ZS	0.01	0.04	20.91	5.32	8.59	18.54	22.10	16.91	11.07	12.18	20.41	18.57	0.00	0.00	25.36	7.30	1.12	2.54	2.83	4.09	3.13	2.15	1.68	2.17
RNAPII_TF_800	scaffoldA01	1519688	1520224	exon	exon (BnaA01T0026200ZS, exon 1 of 1)	391	BnaA01G0026200ZS	0.35	0.44	24.62	6.64	9.29	14.31	15.46	12.08	22.21	6.72	10.04	14.49	0.14	0.28	26.35	24.93	0.39	0.43	0.58	0.30	0.10	0.22	0.35	0.13
RNAPII_TF_801	scaffoldA01	1525845	1526242	TTS	TTS (BnaA01T0026300ZS)	3682	BnaA01G0026300ZS	0.33	0.42	21.03	8.02	6.41	12.51	12.62	15.74	12.50	7.32	11.54	14.79	0.85	1.00	23.86	7.28	1.79	4.71	4.82	3.80	4.00	4.06	2.85	3.39
RNAPII_TF_802	scaffoldA01	1528240	1530641	exon	exon (BnaA01T0026300ZS, exon 1 of 6)	285	BnaA01G0026300ZS	0.03	0.14	23.71	8.99	16.01	55.06	48.15	62.33	66.49	43.73	39.18	55.20	0.85	1.00	23.86	7.28	1.79	4.71	4.82	3.80	4.00	4.06	2.85	3.39
RNAPII_TF_803	scaffoldA01	1532606	1533175	exon	exon (BnaA01T0026400ZS, exon 1 of 10)	409	BnaA01G0026400ZS	0.47	0.55	24.56	4.27	10.61	19.18	17.50	19.12	22.61	16.53	9.13	27.15	0.09	0.21	24.27	8.35	1.17	3.19	2.56	2.17	1.91	2.13	1.52	1.89
RNAPII_TF_804	scaffoldA01	1533915	1536849	TTS	TTS (BnaA01T0026600ZS)	991	BnaA01G0026600ZS	0.05	0.15	24.73	0.98	77.30	183.36	223.29	165.01	85.29	149.11	155.12	162.75	0.93	1.00	23.72	1.89	1.82	8.14	10.62	9.35	8.49	10.21	9.65	9.55
RNAPII_TF_805	scaffoldA01	1538951	1540902	promoter-TSS	promoter-TSS (BnaA01T0026600ZS)	-809	BnaA01G0026600ZS	0.18	0.27	24.27	6.11	27.81	73.40	65.94	48.61	50.33	52.48	47.08	49.93	0.93	1.00	23.72	1.89	1.82	8.14	10.62	9.35	8.49	10.21	9.65	9.55
RNAPII_TF_806	scaffoldA01	1544806	1548619	exon	exon (BnaA01T0026800ZS, exon 6 of 19)	1485	BnaA01G0026800ZS	0.94	0.95	23.55	7.22	49.69	99.33	116.48	136.97	78.26	106.22	78.74	77.68	0.00	0.00	25.62	16.20	9.02	32.30	28.17	33.43	35.87	43.65	41.15	30.53
RNAPII_TF_807	scaffoldA01	1549846	1551311	TTS	TTS (BnaA01T0026800ZS)	1548	BnaA01G0026800ZS	0.15	0.23	23.58	2.36	19.82	48.71	55.08	71.15	40.46	53.32	48.73	39.71	0.00	0.00	25.62	16.20	9.02	32.30	28.17	33.43	35.87	43.65	41.15	30.53
RNAPII_TF_808	scaffoldA01	1556120	1556548	promoter-TSS	promoter-TSS (BnaA01T0027000ZS)	-637	BnaA01G0027000ZS	0.19	0.27	23.84	9.21	20.30	26.38	48.19	48.38	21.29	46.20	28.96	23.57	1.00	1.00	24.10	20.60	0.00	0.00	0.00	0.00	0.00	0.00	0.00	0.00
RNAPII_TF_809	scaffoldA01	1559636	1560084	promoter-TSS	promoter-TSS (BnaA01T0027100ZS)	-190	BnaA01G0027100ZS	0.80	0.83	23.98	16.54	15.49	11.07	32.45	32.10	15.51	39.12	28.29	19.28	0.03	0.11	24.16	0.78	0.03	0.00	0.05	0.00	0.00	0.00	0.00	0.00
RNAPII_TF_810	scaffoldA01	1571642	1574067	TTS	TTS (BnaA01T0027500ZS)	1147	BnaA01G0027500ZS	0.01	0.08	24.30	1.90	21.15	63.29	55.85	36.04	39.55	26.49	36.47	58.88	0.00	0.01	24.15	2.04	4.59	5.66	6.22	1.62	0.49	0.96	0.00	5.83
RNAPII_TF_811	scaffoldA01	1578403	1578889	promoter-TSS	promoter-TSS (BnaA01T0027600ZS)	247	BnaA01G0027600ZS	0.06	0.15	24.19	12.04	9.49	10.75	7.21	14.03	22.74	15.25	11.14	20.56	0.09	0.20	22.13	8.49	2.22	2.27	4.39	4.21	4.58	1.96	3.24	4.08
RNAPII_TF_812	scaffoldA01	1580559	1584629	TTS	TTS (BnaA01T0027800ZS)	1472	BnaA01G0027800ZS	0.01	0.04	26.20	2.05	243.64	463.47	622.02	433.68	197.25	328.65	248.82	300.78	0.00	0.00	23.21	3.66	72.85	135.55	167.58	91.50	45.90	56.32	44.16	135.12
RNAPII_TF_813	scaffoldA01	1600020	1604284	intron	intron (BnaA01T0028500ZS, intron 2 of 5)	1575	BnaA01G0028500ZS	0.00	0.02	24.50	5.86	193.99	249.49	466.21	489.61	208.37	276.76	176.29	215.37	0.00	0.00	22.14	9.79	1.11	1.01	2.11	2.39	2.46	1.59	0.71	1.43
RNAPII_TF_814	scaffoldA01	1608254	1610230	intron	intron (BnaA01T0028700ZS, intron 1 of 6)	1062	BnaA01G0028700ZS	0.01	0.05	25.75	3.77	21.87	45.54	68.61	46.31	34.71	31.26	34.49	36.17	0.03	0.11	25.95	14.90	0.86	3.77	4.26	4.36	5.07	4.80	5.15	4.71
RNAPII_TF_815	scaffoldA01	1611967	1613921	exon	exon (BnaA01T0028700ZS, exon 7 of 7)	4764	BnaA01G0028700ZS	0.00	0.03	23.67	5.88	24.22	70.51	82.67	99.94	56.84	60.77	63.16	65.13	0.03	0.11	25.95	14.90	0.86	3.77	4.26	4.36	5.07	4.80	5.15	4.71
RNAPII_TF_816	scaffoldA01	1620605	1621754	TTS	TTS (BnaA01T0028900ZS)	1455	BnaA01G0028900ZS	0.59	0.65	25.95	23.86	8.93	33.53	34.46	25.94	29.74	29.64	30.33	31.55	0.07	0.17	23.28	2.30	1.24	3.10	2.29	1.48	2.05	2.13	1.79	4.13
RNAPII_TF_817	scaffoldA01	1622170	1623421	promoter-TSS	promoter-TSS (BnaA01T0029000ZS)	-161	BnaA01G0029000ZS	0.01	0.06	22.95	14.32	18.62	26.20	28.47	32.00	55.69	44.02	30.94	36.76	0.05	0.13	25.91	20.63	0.39	0.67	0.34	0.27	0.06	0.57	0.54	0.63
RNAPII_TF_818	scaffoldA01	1625444	1625967	promoter-TSS	promoter-TSS (BnaA01T0029200ZS)	-233	BnaA01G0029200ZS	0.11	0.18	24.13	13.11	11.89	14.74	9.64	7.46	31.27	17.34	13.57	16.63	0.34	0.57	24.16	0.60	1.02	2.02	1.90	1.29	1.16	1.35	1.12	1.89
RNAPII_TF_819	scaffoldA01	1631188	1631737	promoter-TSS	promoter-TSS (BnaA01T0029300ZS)	80	BnaA01G0029300ZS	0.11	0.19	25.28	8.28	7.91	9.63	11.25	18.18	16.97	16.67	7.63	15.71	0.08	0.18	25.20	10.65	1.04	2.60	3.43	3.97	4.30	3.51	3.49	2.10
RNAPII_TF_820	scaffoldA01	1635693	1637386	exon	exon (BnaA01T0029400ZS, exon 1 of 1)	760	BnaA01G0029400ZS	0.00	0.00	24.85	6.35	29.33	37.69	98.51	72.71	61.16	51.56	41.71	49.15	0.00	0.00	24.47	6.15	1.39	1.52	2.98	2.91	1.59	1.46	0.25	1.28
RNAPII_TF_821	scaffoldA01	1639622	1640607	TTS	TTS (BnaA01T0029500ZS)	2842	BnaA01G0029500ZS	0.00	0.01	23.12	5.69	19.27	37.95	35.28	51.26	25.13	14.60	22.70	33.47	0.01	0.04	24.23	5.26	1.54	2.35	2.24	3.71	1.52	1.30	0.98	1.44
RNAPII_TF_822	scaffoldA01	1642040	1643097	exon	exon (BnaA01T0029500ZS, exon 1 of 3)	388	BnaA01G0029500ZS	0.06	0.15	25.13	5.54	30.65	35.23	68.92	48.01	49.42	26.89	39.67	39.96	0.01	0.04	24.23	5.26	1.54	2.35	2.24	3.71	1.52	1.30	0.98	1.44
RNAPII_TF_823	scaffoldA01	1644908	1647579	exon	exon (BnaA01T0029600ZS, exon 6 of 9)	1222	BnaA01G0029600ZS	0.65	0.71	24.99	15.29	50.21	86.50	68.78	125.74	76.41	123.28	119.75	93.25	0.00	0.00	25.73	18.39	16.40	69.16	58.19	57.80	74.57	79.78	88.01	78.89
RNAPII_TF_824	scaffoldA01	1648962	1652946	exon	exon (BnaA01T0029700ZS, exon 3 of 11)	2019	BnaA01G0029700ZS	0.01	0.07	25.03	18.25	45.95	112.01	63.99	94.27	83.48	133.57	137.65	103.05	0.00	0.00	23.13	17.42	5.66	7.99	4.73	5.28	8.69	14.50	11.73	5.48
RNAPII_TF_825	scaffoldA01	1659994	1660377	promoter-TSS	promoter-TSS (BnaA01T0029900ZS)	35	BnaA01G0029900ZS	0.02	0.11	23.36	19.03	8.54	11.19	2.02	2.54	11.89	14.41	10.02	12.82	0.09	0.20	26.00	2.13	1.21	2.46	2.74	1.20	2.46	1.04	1.09	1.54
RNAPII_TF_826	scaffoldA01	1677913	1680952	exon	exon (BnaA01T0030300ZS, exon 5 of 10)	1338	BnaA01G0030300ZS	0.13	0.21	23.91	21.36	33.52	115.05	81.57	97.00	76.16	99.05	105.29	90.13	0.00	0.00	25.35	1.91	4.61	25.70	24.82	20.60	20.08	18.80	16.89	24.40
RNAPII_TF_827	scaffoldA01	1684578	1685561	promoter-TSS	promoter-TSS (BnaA01T0030500ZS)	-81	BnaA01G0030500ZS	0.00	0.00	24.75	8.52	14.98	10.27	19.88	39.34	28.08	13.24	16.11	15.04	0.03	0.09	24.88	2.44	0.86	2.64	1.61	2.02	1.57	1.55	1.21	2.15
RNAPII_TF_828	scaffoldA01	1690614	1697356	exon	exon (BnaA01T0030700ZS, exon 3 of 9)	1719	BnaA01G0030700ZS	0.00	0.00	24.77	4.34	1880.88	1764.28	3877.79	3210.20	689.44	606.21	1328.97	1440.57	0.00	0.00	25.75	7.01	36.90	45.32	84.54	99.09	66.23	43.42	33.02	41.87
RNAPII_TF_829	scaffoldA01	1697903	1703677	exon	exon (BnaA01T0030800ZS, exon 3 of 5)	1431	BnaA01G0030800ZS	0.01	0.08	24.37	3.21	101.69	198.76	258.30	216.78	106.33	104.69	187.89	160.95	0.04	0.12	22.51	7.56	14.82	26.79	33.27	38.25	25.92	23.58	18.62	22.68
RNAPII_TF_830	scaffoldA01	1704861	1706159	Intergenic	Intergenic	-2319	None	0.22	0.30	25.52	6.29	13.96	26.53	31.19	33.00	37.84	28.94	22.61	37.69	NA	NA	NA	NA	NA	NA	NA	NA	NA	NA	NA	NA
RNAPII_TF_831	scaffoldA01	1707701	1708176	exon	exon (BnaA01T0030900ZS, exon 1 of 6)	109	BnaA01G0030900ZS	0.13	0.21	25.75	1.44	16.15	36.27	32.14	21.72	41.86	21.56	23.56	37.25	0.00	0.03	26.59	3.78	1.03	2.98	4.16	3.19	2.83	2.37	2.75	2.20
RNAPII_TF_832	scaffoldA01	1718390	1725251	exon	exon (BnaA01T0031000ZS, exon 3 of 4)	2483	BnaA01G0031000ZS	0.41	0.50	26.05	23.38	43.37	194.67	190.37	198.51	172.25	161.88	181.70	193.82	0.02	0.07	25.51	0.95	4.49	14.23	13.06	11.68	8.62	9.39	7.78	10.65
RNAPII_TF_833	scaffoldA01	1726601	1727727	TTS	TTS (BnaA01T0031100ZS)	2470	BnaA01G0031100ZS	0.08	0.16	22.13	2.44	16.39	41.82	30.61	38.91	14.46	21.76	37.68	34.69	0.00	0.01	27.03	14.07	5.20	21.72	22.85	27.10	27.80	28.98	29.72	23.64
RNAPII_TF_834	scaffoldA01	1729105	1730062	exon	exon (BnaA01T0031200ZS, exon 1 of 12)	173	BnaA01G0031200ZS	0.04	0.14	23.76	12.66	12.42	17.56	16.82	19.78	37.78	23.31	18.71	25.95	0.00	0.00	24.01	13.78	1.50	8.12	8.11	9.05	10.81	9.75	9.74	8.09
RNAPII_TF_835	scaffoldA01	1739661	1748507	promoter-TSS	promoter-TSS (BnaA01T0031400ZS)	-737	BnaA01G0031400ZS	0.00	0.00	23.99	5.96	336.06	399.17	678.62	908.33	330.21	289.85	328.89	430.01	0.00	0.00	21.71	11.44	4.05	17.58	17.84	23.17	21.84	19.22	15.17	16.96
RNAPII_TF_836	scaffoldA01	1755413	1756057	intron	intron (BnaA01T0031500ZS, intron 1 of 8)	5810	BnaA01G0031500ZS	0.56	0.63	24.53	21.76	10.58	20.52	7.66	9.89	24.01	14.19	11.82	22.56	0.05	0.14	26.47	0.57	0.24	0.72	0.69	0.48	0.44	0.52	0.32	0.46
RNAPII_TF_837	scaffoldA01	1770142	1775262	TTS	TTS (BnaA01T0031900ZS)	-1715	BnaA01G0031900ZS	0.00	0.00	24.12	5.26	466.44	299.89	937.89	762.89	198.23	214.92	139.59	356.73	0.00	0.00	26.06	5.95	31.39	18.49	53.22	60.25	39.39	15.21	7.28	19.47
RNAPII_TF_838	scaffoldA01	1777216	1777812	TTS	TTS (BnaA01T0032000ZS)	362	BnaA01G0032000ZS	0.84	0.87	24.15	12.32	10.34	10.90	7.37	7.98	22.84	13.94	10.94	19.45	0.03	0.09	24.26	2.49	2.80	12.36	10.55	9.08	8.52	8.41	8.09	9.51
RNAPII_TF_839	scaffoldA01	1786728	1789273	exon	exon (BnaA01T0032300ZS, exon 4 of 4)	722	BnaA01G0032300ZS	0.51	0.58	22.45	0.96	19.25	81.95	74.80	65.16	80.04	76.50	65.69	79.50	0.02	0.08	25.26	12.29	4.67	7.52	5.74	15.07	10.14	11.95	12.05	8.58
RNAPII_TF_840	scaffoldA01	1791485	1793927	exon	exon (BnaA01T0032400ZS, exon 3 of 4)	1053	BnaA01G0032400ZS	0.00	0.03	23.41	8.12	163.49	120.89	280.85	472.83	165.64	248.90	184.69	183.03	0.00	0.00	25.49	9.98	64.12	31.18	34.14	144.65	115.91	90.73	86.17	34.75
RNAPII_TF_841	scaffoldA01	1801574	1806532	TTS	TTS (BnaA01T0032600ZS)	2257	BnaA01G0032600ZS	0.05	0.15	24.27	19.82	77.49	173.68	123.37	140.69	143.09	249.03	178.76	201.51	0.00	0.00	26.07	21.52	6.62	6.18	3.19	2.34	2.39	2.42	5.07	13.56
RNAPII_TF_842	scaffoldA01	1810508	1813111	TTS	TTS (BnaA01T0032800ZS)	771	BnaA01G0032800ZS	0.27	0.36	24.52	16.78	200.77	69.32	51.18	339.25	106.79	292.49	379.47	65.67	0.02	0.07	23.99	18.87	14.18	5.80	1.28	15.74	5.78	15.40	30.74	5.74
RNAPII_TF_843	scaffoldA01	1835607	1837284	exon	exon (BnaA01T0033000ZS, exon 1 of 1)	325	BnaA01G0033000ZS	0.72	0.76	23.78	20.41	9.83	59.73	48.11	44.30	44.31	60.33	49.94	54.66	0.17	0.32	21.40	17.01	4.53	12.50	8.88	9.16	10.50	11.45	9.42	9.03
RNAPII_TF_844	scaffoldA01	1838312	1840509	Intergenic	Intergenic	-2640	None	0.00	0.03	24.14	3.35	31.38	71.60	74.52	57.00	41.90	30.33	40.51	59.58	NA	NA	NA	NA	NA	NA	NA	NA	NA	NA	NA	NA
RNAPII_TF_845	scaffoldA01	1845445	1846594	Intergenic	Intergenic	7066	None	0.88	0.90	24.07	15.67	14.03	48.99	42.73	29.33	50.91	37.87	30.50	46.86	NA	NA	NA	NA	NA	NA	NA	NA	NA	NA	NA	NA
RNAPII_TF_846	scaffoldA01	1847649	1849047	Intergenic	Intergenic	4737	None	0.82	0.85	23.98	18.89	39.35	62.80	94.15	116.87	59.90	79.23	93.60	58.47	NA	NA	NA	NA	NA	NA	NA	NA	NA	NA	NA	NA
RNAPII_TF_847	scaffoldA01	1851023	1853643	intron	intron (BnaA01T0033100ZS, intron 2 of 4)	752	BnaA01G0033100ZS	0.01	0.06	26.25	1.39	37.53	106.60	83.67	51.84	57.65	50.11	54.32	54.42	0.00	0.00	24.54	2.09	2.67	8.13	7.27	4.80	4.00	3.11	4.24	6.15
RNAPII_TF_848	scaffoldA01	1856362	1856921	promoter-TSS	promoter-TSS (BnaA01T0033200ZS)	32	BnaA01G0033200ZS	0.60	0.67	25.49	1.82	6.39	17.97	19.05	17.40	16.49	14.59	13.46	21.40	0.78	1.00	24.69	4.15	1.50	7.21	8.66	6.54	7.55	7.79	6.15	7.51
RNAPII_TF_849	scaffoldA01	1869538	1872650	intron	intron (BnaA01T0033400ZS, intron 1 of 1)	405	BnaA01G0033400ZS	0.69	0.74	24.02	9.27	93.26	101.62	199.88	161.99	90.52	203.66	92.38	56.84	0.00	0.00	23.84	16.19	6.85	6.99	6.59	10.02	12.92	18.80	16.82	6.58
RNAPII_TF_850	scaffoldA01	1874261	1874553	promoter-TSS	promoter-TSS (BnaA01T0033500ZS)	14	BnaA01G0033500ZS	0.61	0.67	23.76	16.62	8.33	9.54	7.20	4.94	14.99	7.00	13.11	12.52	0.00	0.00	25.92	14.77	3.24	0.41	0.00	0.43	3.67	4.63	1.85	0.35
RNAPII_TF_851	scaffoldA01	1878942	1879481	intron	intron (BnaA01T0033600ZS, intron 1 of 6)	141	BnaA01G0033600ZS	0.20	0.28	24.46	13.21	9.90	23.75	16.05	18.83	28.88	23.09	13.28	31.04	0.27	0.48	23.77	22.69	1.47	7.83	7.89	6.27	9.04	7.71	7.00	6.70
RNAPII_TF_852	scaffoldA01	1884423	1887736	intron	intron (BnaA01T0033700ZS, intron 2 of 2)	1726	BnaA01G0033700ZS	0.00	0.01	24.63	0.52	172.02	251.79	223.66	57.77	65.63	47.11	86.35	293.24	0.00	0.00	24.45	2.42	50.38	73.15	86.05	21.16	8.38	3.06	6.41	59.80
RNAPII_TF_853	scaffoldA01	1893384	1895207	promoter-TSS	promoter-TSS (BnaA01T0033900ZS)	-27	BnaA01G0033900ZS	0.02	0.09	23.20	15.64	14.00	39.08	36.62	53.80	48.34	64.30	45.73	45.68	0.00	0.00	22.61	18.84	3.54	6.91	4.57	5.48	6.99	9.37	11.10	6.24
RNAPII_TF_854	scaffoldA01	1901321	1901646	TTS	TTS (BnaA01T0034000ZS)	508	BnaA01G0034000ZS	0.03	0.12	24.17	5.01	6.63	14.98	6.73	7.78	5.41	2.96	7.47	9.02	0.54	0.81	25.06	3.10	2.64	9.92	10.52	8.69	8.83	8.14	6.93	8.12
RNAPII_TF_855	scaffoldA01	1909124	1910274	Intergenic	Intergenic	4547	None	0.35	0.44	25.79	1.98	29.92	55.33	81.48	78.75	33.91	65.02	64.10	43.02	NA	NA	NA	NA	NA	NA	NA	NA	NA	NA	NA	NA
RNAPII_TF_856	scaffoldA01	1916926	1917894	intron	intron (BnaA01T0034400ZS, intron 1 of 4)	412	BnaA01G0034400ZS	0.53	0.60	23.58	18.72	13.20	19.79	14.95	10.99	34.15	14.75	17.67	14.44	0.00	0.00	24.23	12.56	1.93	2.31	3.89	4.37	6.01	5.26	3.46	2.32
RNAPII_TF_857	scaffoldA01	1921636	1928441	intron	intron (BnaA01T0034600ZS, intron 9 of 18)	3246	BnaA01G0034600ZS	0.03	0.13	25.01	1.77	104.57	245.04	284.53	195.60	164.26	173.68	144.17	239.24	0.04	0.12	25.68	4.25	9.12	45.34	57.11	53.95	50.75	47.42	47.94	41.25
RNAPII_TF_858	scaffoldA01	1948840	1949994	TTS	TTS (BnaA01T0035100ZS)	404	BnaA01G0035100ZS	0.00	0.01	25.79	16.76	21.14	23.15	19.35	20.13	26.81	52.16	43.85	25.48	0.00	0.00	21.75	17.20	6.21	7.54	4.14	3.97	7.99	16.01	8.53	5.15
RNAPII_TF_859	scaffoldA01	1959875	1961541	exon	exon (BnaA01T0035400ZS, exon 1 of 1)	259	BnaA01G0035400ZS	0.35	0.44	22.80	22.41	13.30	43.82	36.06	26.01	46.06	34.17	48.41	46.29	0.00	0.00	23.18	1.01	2.63	6.24	2.73	2.10	1.30	0.71	3.37	4.28
RNAPII_TF_860	scaffoldA01	1963705	1969757	intron	intron (BnaA01T0035600ZS, intron 3 of 6)	2848	BnaA01G0035600ZS	0.47	0.55	24.49	21.55	164.35	372.71	348.14	344.74	246.38	390.35	402.44	346.29	0.00	0.00	24.05	21.39	11.86	45.89	38.34	30.98	32.11	39.21	54.62	47.62
RNAPII_TF_861	scaffoldA01	1977125	1982931	intron	intron (BnaA01T0035800ZS, intron 1 of 1)	2612	BnaA01G0035800ZS	0.00	0.03	24.25	0.23	145.24	287.58	192.01	96.68	101.99	107.27	170.33	260.79	0.16	0.31	23.48	14.76	0.80	1.93	0.82	1.70	2.46	1.84	1.86	1.97
RNAPII_TF_862	scaffoldA01	1983603	1985330	exon	exon (BnaA01T0036000ZS, exon 2 of 2)	536	BnaA01G0036000ZS	0.03	0.12	23.80	15.95	37.05	35.78	26.22	54.09	51.50	88.09	60.95	42.53	0.00	0.00	23.54	18.23	6.51	8.61	5.93	8.20	8.30	15.09	18.11	7.18
RNAPII_TF_863	scaffoldA01	1986985	1995650	exon	exon (BnaA01T0036200ZS, exon 8 of 10)	2020	BnaA01G0036200ZS	0.02	0.08	23.97	1.37	633.26	1115.40	729.83	346.63	220.70	282.81	515.02	407.61	0.00	0.00	24.53	15.67	2.42	5.40	5.97	6.77	8.03	9.51	8.96	5.00
RNAPII_TF_864	scaffoldA01	1998765	2003658	promoter-TSS	promoter-TSS (BnaA01T0036500ZS)	-556	BnaA01G0036500ZS	0.05	0.15	23.31	19.37	958.33	1105.51	793.62	890.43	493.91	1870.24	1239.05	515.06	0.88	1.00	23.98	19.41	26.22	51.14	52.49	53.83	56.76	58.92	83.47	71.02
RNAPII_TF_865	scaffoldA01	2010991	2013281	TTS	TTS (BnaA01T0036700ZS)	-7069	BnaA01G0036700ZS	0.00	0.00	24.92	4.66	45.29	104.68	110.71	121.83	66.80	48.92	51.00	84.85	0.19	0.36	23.74	11.92	0.53	1.25	0.58	0.83	0.67	0.65	0.32	0.70
RNAPII_TF_866	scaffoldA01	2027009	2027361	promoter-TSS	promoter-TSS (BnaA01T0036900ZS)	-111	BnaA01G0036900ZS	0.01	0.07	23.46	12.82	5.36	8.02	7.78	9.19	17.93	9.76	9.86	9.83	0.65	0.92	22.16	4.39	1.04	4.86	4.89	4.40	3.97	4.83	4.40	5.55
RNAPII_TF_867	scaffoldA01	2033120	2033527	promoter-TSS	promoter-TSS (BnaA01T0037000ZS)	-32	BnaA01G0037000ZS	0.00	0.03	24.23	1.74	9.57	16.84	22.19	7.35	8.59	6.86	8.85	13.40	0.43	0.67	24.47	2.63	3.47	6.43	6.83	4.18	2.90	4.44	0.41	5.20
RNAPII_TF_868	scaffoldA01	2037453	2040434	TTS	TTS (BnaA01T0037200ZS)	1369	BnaA01G0037200ZS	0.02	0.10	23.05	7.68	46.15	94.39	165.32	143.42	109.51	135.69	80.94	117.52	0.00	0.00	24.75	8.57	8.17	5.35	13.27	22.07	13.50	8.66	9.57	4.68
RNAPII_TF_869	scaffoldA01	2045679	2046176	exon	exon (BnaA01T0037300ZS, exon 1 of 6)	254	BnaA01G0037300ZS	0.24	0.32	25.23	2.15	8.63	17.74	16.74	11.19	17.77	8.31	9.71	21.74	0.00	0.00	24.84	3.84	2.88	5.03	7.05	4.65	2.55	1.92	1.08	4.55
RNAPII_TF_870	scaffoldA01	2049101	2056323	promoter-TSS	promoter-TSS (BnaA01T0037500ZS)	-358	BnaA01G0037500ZS	0.00	0.00	24.32	5.17	729.43	508.20	1522.54	1233.57	334.11	309.41	255.23	487.86	0.00	0.00	25.10	8.97	3.30	7.52	10.76	12.71	12.18	10.04	7.58	6.81
RNAPII_TF_871	scaffoldA01	2057824	2062243	exon	exon (BnaA01T0037500ZS, exon 10 of 12)	5849	BnaA01G0037500ZS	0.00	0.02	25.20	4.33	325.35	458.36	754.91	732.33	263.45	353.96	370.56	318.79	0.00	0.00	25.10	8.97	3.30	7.52	10.76	12.71	12.18	10.04	7.58	6.81
RNAPII_TF_872	scaffoldA01	2064546	2065977	intron	intron (BnaA01T0037600ZS, intron 2 of 14)	621	BnaA01G0037600ZS	0.19	0.27	24.41	7.26	14.70	34.53	38.64	55.97	38.31	44.35	46.01	31.05	0.00	0.00	26.64	11.99	3.69	19.36	21.31	22.68	24.90	24.27	21.51	19.35
RNAPII_TF_873	scaffoldA01	2072218	2072492	exon	exon (BnaA01T0037800ZS, exon 8 of 13)	-3104	BnaA01G0037800ZS	0.69	0.74	24.44	21.54	5.97	12.60	7.10	11.78	5.74	6.35	13.18	6.71	0.82	1.00	24.29	23.45	0.61	3.17	2.97	3.20	2.62	3.15	2.45	2.57
RNAPII_TF_874	scaffoldA01	2080759	2083509	TTS	TTS (BnaA01T0037900ZS)	1144	BnaA01G0037900ZS	0.01	0.04	25.58	1.86	618.93	626.69	1006.57	263.54	92.07	91.00	161.11	181.98	0.01	0.06	24.36	6.05	0.63	0.19	1.19	0.87	0.21	0.45	0.00	0.41
RNAPII_TF_875	scaffoldA01	2089990	2094134	exon	exon (BnaA01T0038100ZS, exon 3 of 6)	1012	BnaA01G0038100ZS	0.01	0.06	26.24	2.87	303.34	505.29	757.29	577.26	254.95	400.41	328.20	304.38	0.00	0.00	22.69	13.32	3.90	11.93	13.14	16.22	17.24	17.08	13.05	10.56
RNAPII_TF_876	scaffoldA01	2097778	2099134	exon	exon (BnaA01T0038300ZS, exon 6 of 6)	-1358	BnaA01G0038300ZS	0.34	0.43	22.04	3.84	12.79	41.89	37.34	38.10	28.16	30.51	39.15	35.81	0.00	0.00	24.22	15.29	2.45	8.35	8.32	8.93	10.64	10.74	9.98	6.50
RNAPII_TF_877	scaffoldA01	2099548	2101651	exon	exon (BnaA01T0038300ZS, exon 3 of 6)	722	BnaA01G0038300ZS	0.55	0.62	24.52	22.83	23.07	73.88	87.78	80.99	60.79	86.08	66.27	63.90	0.00	0.00	24.22	15.29	2.45	8.35	8.32	8.93	10.64	10.74	9.98	6.50
RNAPII_TF_878	scaffoldA01	2103446	2107770	intron	intron (BnaA01T0038500ZS, intron 2 of 8)	816	BnaA01G0038500ZS	0.02	0.11	23.73	19.82	357.91	605.23	138.69	118.52	107.61	245.62	280.31	207.56	0.00	0.00	23.96	23.86	7.91	28.73	18.05	16.54	15.81	15.55	19.22	30.39
RNAPII_TF_879	scaffoldA01	2108903	2110809	TTS	TTS (BnaA01T0038700ZS)	798	BnaA01G0038700ZS	0.19	0.27	25.28	23.96	15.50	53.94	50.94	48.01	30.50	42.06	52.78	48.29	0.19	0.36	24.56	7.03	2.56	7.23	5.29	5.31	4.22	4.00	3.20	4.26
RNAPII_TF_880	scaffoldA01	2114820	2115648	exon	exon (BnaA01T0038700ZS, exon 1 of 10)	248	BnaA01G0038700ZS	0.14	0.22	22.16	15.13	13.01	17.85	14.78	17.33	35.40	25.92	21.16	28.88	0.19	0.36	24.56	7.03	2.56	7.23	5.29	5.31	4.22	4.00	3.20	4.26
RNAPII_TF_881	scaffoldA01	2124388	2126117	intron	intron (BnaA01T0038800ZS, intron 1 of 1)	667	BnaA01G0038800ZS	0.24	0.32	24.22	2.58	16.10	54.34	62.10	51.03	43.88	49.42	42.38	66.28	1.00	1.00	23.25	15.56	5.01	8.62	11.34	9.35	13.80	11.35	13.54	11.02
RNAPII_TF_882	scaffoldA01	2130694	2131338	intron	intron (BnaA01T0038900ZS, intron 2 of 9)	822	BnaA01G0038900ZS	0.04	0.14	25.62	8.69	7.71	6.60	17.18	13.17	7.85	11.54	7.73	8.95	0.01	0.05	20.70	11.43	0.90	2.39	2.40	3.12	2.89	2.39	1.76	1.93
RNAPII_TF_883	scaffoldA01	2131420	2132675	promoter-TSS	promoter-TSS (BnaA01T0038900ZS)	8	BnaA01G0038900ZS	0.09	0.17	23.18	9.64	12.24	18.59	28.47	22.09	37.30	24.05	14.16	26.49	0.01	0.05	20.70	11.43	0.90	2.39	2.40	3.12	2.89	2.39	1.76	1.93
RNAPII_TF_884	scaffoldA01	2133421	2133840	promoter-TSS	promoter-TSS (BnaA01T0039100ZS)	-201	BnaA01G0039100ZS	0.63	0.69	23.53	10.04	7.54	16.01	8.32	15.25	17.77	9.16	16.49	12.59	0.03	0.10	24.79	8.68	1.06	3.21	4.55	4.69	5.03	3.60	3.61	3.44
RNAPII_TF_885	scaffoldA01	2136423	2137545	TTS	TTS (BnaA01T0039100ZS)	3153	BnaA01G0039100ZS	0.72	0.76	21.30	6.50	6.58	25.14	26.19	29.60	19.34	20.56	23.60	23.80	0.03	0.10	24.79	8.68	1.06	3.21	4.55	4.69	5.03	3.60	3.61	3.44
RNAPII_TF_886	scaffoldA01	2139333	2144734	exon	exon (BnaA01T0039200ZS, exon 4 of 9)	1758	BnaA01G0039200ZS	0.00	0.00	24.70	4.54	1828.01	1698.17	4066.66	3060.49	813.32	1093.30	856.84	1323.62	0.00	0.01	23.52	12.36	22.85	25.29	24.39	66.81	51.05	52.45	43.34	28.27
RNAPII_TF_887	scaffoldA01	2147260	2147515	exon	exon (BnaA01T0039300ZS, exon 1 of 1)	1016	BnaA01G0039300ZS	0.02	0.08	22.92	17.27	6.15	10.24	8.34	7.80	15.18	10.79	14.27	11.83	0.00	0.00	24.29	3.98	0.57	0.34	1.07	0.48	0.05	0.00	0.07	0.54
RNAPII_TF_888	scaffoldA01	2152308	2156638	exon	exon (BnaA01T0039400ZS, exon 6 of 8)	1799	BnaA01G0039400ZS	0.28	0.37	24.64	3.45	566.17	1030.51	902.84	835.89	359.50	704.26	638.77	433.69	0.00	0.00	23.68	20.16	19.67	48.28	16.75	18.38	26.30	40.73	49.65	43.96
RNAPII_TF_889	scaffoldA01	2163070	2164358	TTS	TTS (BnaA01T0039600ZS)	-2284	BnaA01G0039600ZS	0.13	0.21	24.47	4.84	11.70	28.06	23.21	31.80	18.90	21.75	16.78	20.26	0.04	0.12	25.09	6.33	0.47	1.24	1.13	1.05	1.49	0.78	0.55	0.84
RNAPII_TF_890	scaffoldA01	2165713	2168754	exon	exon (BnaA01T0039700ZS, exon 1 of 2)	1235	BnaA01G0039700ZS	0.03	0.13	23.62	18.02	39.79	57.71	67.39	45.35	78.79	105.36	76.48	68.13	0.02	0.07	24.22	20.56	4.10	11.06	5.27	3.76	5.17	6.87	6.18	7.03
RNAPII_TF_891	scaffoldA01	2169183	2169607	TTS	TTS (BnaA01T0039700ZS)	198	BnaA01G0039700ZS	0.16	0.24	24.53	8.67	7.17	11.51	10.06	13.67	19.31	10.63	6.29	16.31	0.02	0.07	24.22	20.56	4.10	11.06	5.27	3.76	5.17	6.87	6.18	7.03
RNAPII_TF_892	scaffoldA01	2172562	2175298	exon	exon (BnaA01T0039900ZS, exon 2 of 4)	1301	BnaA01G0039900ZS	0.00	0.02	26.01	3.75	65.67	70.60	137.31	85.30	47.90	25.52	37.18	35.80	0.09	0.20	26.99	2.71	0.75	2.07	1.87	2.25	1.85	1.51	1.30	1.95
RNAPII_TF_893	scaffoldA01	2176406	2178976	TTS	TTS (BnaA01T0040000ZS)	768	BnaA01G0040000ZS	0.39	0.48	25.73	24.17	94.46	205.45	241.34	213.70	101.63	185.11	190.28	168.44	0.72	0.99	23.87	8.35	24.30	134.83	174.50	153.70	177.24	151.34	165.19	159.00
RNAPII_TF_894	scaffoldA01	2179495	2181891	intron	intron (BnaA01T0040100ZS, intron 5 of 11)	1137	BnaA01G0040100ZS	0.03	0.12	22.37	6.19	18.72	57.62	58.23	69.49	42.14	51.41	40.92	54.45	0.00	0.00	24.89	10.89	3.99	13.31	19.40	19.68	21.84	19.89	16.82	13.96
RNAPII_TF_895	scaffoldA01	2192281	2193154	TTS	TTS (BnaA01T0040300ZS)	1398	BnaA01G0040300ZS	0.00	0.01	20.85	5.54	15.25	22.13	39.89	24.20	14.39	13.82	24.09	26.05	0.05	0.13	26.79	23.16	0.50	1.05	0.56	0.66	0.17	0.53	0.65	1.06
RNAPII_TF_896	scaffoldA01	2194336	2200087	intron	intron (BnaA01T0040400ZS, intron 10 of 16)	2796	BnaA01G0040400ZS	0.01	0.07	25.80	3.32	1692.64	2415.93	3561.74	2924.30	914.68	1615.04	1471.59	1179.44	0.06	0.15	24.74	3.71	1.45	5.17	4.61	4.24	3.56	3.94	2.69	4.26
RNAPII_TF_897	scaffoldA01	2202729	2204971	intron	intron (BnaA01T0040500ZS, intron 1 of 1)	1117	BnaA01G0040500ZS	0.00	0.02	25.47	1.30	326.91	435.58	620.88	234.93	89.22	164.83	204.63	305.44	0.02	0.07	23.73	5.85	11.58	28.95	41.89	37.65	27.51	26.94	30.27	34.75
RNAPII_TF_898	scaffoldA01	2209625	2217504	intron	intron (BnaA01T0040800ZS, intron 8 of 15)	3239	BnaA01G0040800ZS	0.00	0.01	25.48	1.97	310.01	464.39	659.17	227.13	148.39	147.22	188.61	327.60	0.10	0.23	26.02	4.16	2.35	9.08	9.86	8.76	8.12	7.44	6.37	7.03
RNAPII_TF_899	scaffoldA01	2223163	2228400	intron	intron (BnaA01T0040900ZS.3, intron 4 of 7)	2483	BnaA01G0040900ZS	0.01	0.04	26.08	2.43	377.88	635.12	771.76	670.99	221.99	341.12	362.87	357.22	0.42	0.67	24.30	7.47	3.48	22.05	21.97	21.69	22.50	22.66	17.15	19.42
RNAPII_TF_900	scaffoldA01	2234960	2235339	promoter-TSS	promoter-TSS (BnaA01T0041100ZS)	-136	BnaA01G0041100ZS	0.03	0.13	24.09	14.62	6.50	7.44	3.36	4.63	16.77	7.09	8.67	7.98	0.00	0.00	24.40	3.67	1.25	2.82	2.91	2.52	1.51	1.12	0.94	2.84
RNAPII_TF_901	scaffoldA01	2238424	2241565	intron	intron (BnaA01T0041300ZS, intron 1 of 3)	1035	BnaA01G0041300ZS	0.00	0.03	25.53	24.37	412.73	719.36	355.28	71.97	102.99	151.93	218.70	318.09	0.00	0.00	24.68	0.31	48.96	98.68	42.95	8.39	7.30	9.97	16.15	61.66
RNAPII_TF_902	scaffoldA01	2247167	2249363	intron	intron (BnaA01T0041400ZS, intron 3 of 3)	1003	BnaA01G0041400ZS	0.02	0.10	23.34	4.45	39.70	24.44	97.50	23.16	27.97	20.62	25.12	24.77	0.01	0.04	23.95	5.37	7.61	0.12	13.15	2.61	0.59	0.15	1.82	0.17
RNAPII_TF_903	scaffoldA01	2251044	2251789	exon	exon (BnaA01T0041500ZS, exon 1 of 1)	1786	BnaA01G0041500ZS	0.01	0.05	24.70	12.87	10.70	5.15	4.02	5.42	23.72	10.61	10.09	8.78	0.13	0.27	24.76	7.02	0.20	0.08	0.35	0.11	0.31	0.14	0.10	0.07
RNAPII_TF_904	scaffoldA01	2274146	2276068	promoter-TSS	promoter-TSS (BnaA01T0041800ZS)	-748	BnaA01G0041800ZS	0.00	0.00	25.27	3.40	84.59	139.13	213.59	166.79	74.42	81.06	85.59	133.98	0.12	0.25	26.80	3.96	0.73	1.70	2.59	1.89	1.75	1.54	1.03	1.39
RNAPII_TF_905	scaffoldA01	2277191	2278944	promoter-TSS	promoter-TSS (BnaA01T0042000ZS)	414	BnaA01G0042000ZS	0.70	0.75	24.31	21.42	45.15	79.73	132.76	129.02	75.69	140.71	119.62	83.75	0.42	0.66	24.26	4.71	0.48	0.29	0.92	0.48	0.40	0.20	0.25	0.23
RNAPII_TF_906	scaffoldA01	2303710	2309694	intron	intron (BnaA01T0042600ZS, intron 5 of 9)	-2550	BnaA01G0042600ZS	0.00	0.00	23.02	6.66	490.01	303.16	1000.74	965.10	293.25	389.56	255.67	307.22	0.00	0.02	24.89	10.79	30.17	92.42	128.82	132.97	145.50	138.72	129.41	102.31
RNAPII_TF_907	scaffoldA01	2314339	2318253	intron	intron (BnaA01T0042800ZS, intron 5 of 8)	-1482	BnaA01G0042800ZS	0.04	0.15	22.11	18.54	66.38	167.69	120.49	106.11	114.82	197.17	131.81	108.46	0.00	0.00	22.57	19.33	3.72	8.38	5.38	7.14	5.43	9.52	11.72	5.77
RNAPII_TF_908	scaffoldA01	2324672	2325216	promoter-TSS	promoter-TSS (BnaA01T0043000ZS)	-404	BnaA01G0043000ZS	0.08	0.15	25.20	14.70	5.54	16.33	12.57	13.36	16.07	18.63	12.79	15.40	0.22	0.41	26.12	24.64	2.14	9.55	9.33	10.00	7.57	8.64	7.97	9.92
RNAPII_TF_909	scaffoldA01	2337018	2341585	exon	exon (BnaA01T0043100ZS, exon 9 of 11)	2060	BnaA01G0043100ZS	0.42	0.50	24.06	19.02	115.68	191.50	193.26	252.28	143.35	250.24	286.78	150.05	0.03	0.11	23.16	0.98	7.79	30.40	22.75	20.64	18.12	20.07	22.11	25.83
RNAPII_TF_910	scaffoldA01	2346388	2347413	TTS	TTS (BnaA01T0043400ZS)	743	BnaA01G0043400ZS	0.23	0.31	24.73	0.07	15.75	39.22	38.61	28.39	19.99	23.87	32.28	30.67	0.01	0.05	23.70	3.13	5.10	6.54	9.58	1.80	4.52	3.79	2.65	10.50
RNAPII_TF_911	scaffoldA01	2351771	2355006	promoter-TSS	promoter-TSS (BnaA01T0043500ZS)	-62	BnaA01G0043500ZS	0.03	0.13	24.56	7.03	49.13	101.73	159.78	141.89	158.57	128.81	86.24	142.68	0.20	0.38	26.05	8.01	2.06	11.64	12.21	12.06	12.28	11.79	9.50	9.80
RNAPII_TF_912	scaffoldA01	2361068	2361502	exon	exon (BnaA01T0043800ZS, exon 1 of 17)	168	BnaA01G0043800ZS	0.04	0.15	24.70	11.95	9.22	10.63	10.01	9.91	23.95	14.98	5.78	14.69	0.53	0.80	23.43	13.52	0.77	2.95	2.71	2.48	3.07	2.74	2.15	2.20
RNAPII_TF_913	scaffoldA01	2362461	2363045	intron	intron (BnaA01T0043900ZS, intron 10 of 10)	-1300	BnaA01G0043900ZS	0.49	0.57	23.12	1.25	7.93	23.67	12.38	19.81	10.67	9.89	17.60	14.92	0.14	0.28	25.99	5.67	1.69	4.69	7.37	7.24	6.03	5.79	6.81	5.14
RNAPII_TF_914	scaffoldA01	2364324	2364842	TTS	TTS (BnaA01T0044000ZS)	211	BnaA01G0044000ZS	0.06	0.15	22.04	13.81	13.70	15.36	13.97	16.67	34.80	14.28	13.96	18.80	0.13	0.27	24.67	14.85	1.30	2.30	3.25	3.19	3.96	3.85	4.06	2.93
RNAPII_TF_915	scaffoldA01	2367415	2369207	promoter-TSS	promoter-TSS (BnaA01T0044000ZS)	-366	BnaA01G0044000ZS	0.17	0.26	24.18	1.55	23.12	63.51	26.37	29.83	51.86	35.19	19.92	46.36	0.13	0.27	24.67	14.85	1.30	2.30	3.25	3.19	3.96	3.85	4.06	2.93
RNAPII_TF_916	scaffoldA01	2372305	2373262	TTS	TTS (BnaA01T0044100ZS)	4085	BnaA01G0044100ZS	0.33	0.42	24.67	10.82	12.03	39.51	24.39	32.20	23.87	23.19	25.04	29.89	0.00	0.02	26.33	3.26	1.48	8.62	7.78	7.53	7.10	6.61	5.89	7.03
RNAPII_TF_917	scaffoldA01	2376542	2377986	intron	intron (BnaA01T0044200ZS, intron 1 of 16)	532	BnaA01G0044200ZS	0.77	0.80	23.27	20.04	12.85	32.48	30.72	27.24	28.16	35.71	20.78	34.67	0.03	0.10	21.78	1.53	0.74	5.33	4.91	4.63	4.22	4.97	5.15	5.18
RNAPII_TF_918	scaffoldA01	2378200	2378640	promoter-TSS	promoter-TSS (BnaA01T0044200ZS)	-624	BnaA01G0044200ZS	0.06	0.15	21.97	21.95	10.01	23.07	13.51	16.90	6.82	14.39	20.84	12.80	0.03	0.10	21.78	1.53	0.74	5.33	4.91	4.63	4.22	4.97	5.15	5.18
RNAPII_TF_919	scaffoldA01	2380072	2381584	intron	intron (BnaA01T0044300ZS, intron 1 of 4)	732	BnaA01G0044300ZS	0.02	0.08	25.02	23.66	14.95	58.31	49.19	41.64	35.30	48.58	44.11	61.37	0.39	0.63	22.42	7.40	6.90	55.96	64.72	58.11	59.98	57.27	56.11	59.02
RNAPII_TF_920	scaffoldA01	2383911	2384391	exon	exon (BnaA01T0044400ZS, exon 2 of 9)	625	BnaA01G0044400ZS	0.09	0.16	23.79	23.09	7.71	18.97	10.28	4.99	12.20	9.98	5.42	12.49	0.19	0.36	27.13	26.03	1.46	10.02	10.60	8.83	8.33	8.56	8.86	9.78
RNAPII_TF_921	scaffoldA01	2389075	2394209	intron	intron (BnaA01T0044600ZS, intron 3 of 5)	936	BnaA01G0044600ZS	0.41	0.49	24.83	23.19	37.66	115.36	92.58	65.69	124.54	83.44	98.66	144.67	0.00	0.00	24.15	3.75	7.56	15.81	20.87	12.86	8.81	7.03	5.78	16.25
RNAPII_TF_922	scaffoldA01	2395576	2401200	exon	exon (BnaA01T0044800ZS, exon 8 of 9)	-1440	BnaA01G0044800ZS	0.04	0.15	25.73	23.79	44.19	146.81	154.83	111.03	123.24	113.72	123.43	159.02	0.13	0.28	25.59	0.71	3.96	17.55	20.48	16.02	16.95	15.11	14.46	17.02
RNAPII_TF_923	scaffoldA01	2408077	2408496	exon	exon (BnaA01T0045200ZS, exon 5 of 5)	2292	BnaA01G0045200ZS	0.31	0.40	25.06	15.18	5.31	6.53	4.36	1.76	8.89	5.06	4.87	7.30	0.32	0.54	22.22	6.59	0.27	0.66	0.76	0.68	0.43	0.63	0.40	0.78
RNAPII_TF_924	scaffoldA01	2410254	2410629	exon	exon (BnaA01T0045200ZS, exon 1 of 5)	137	BnaA01G0045200ZS	0.36	0.45	23.91	8.56	5.79	10.76	7.35	9.11	12.51	6.94	6.92	15.25	0.32	0.54	22.22	6.59	0.27	0.66	0.76	0.68	0.43	0.63	0.40	0.78
RNAPII_TF_925	scaffoldA01	2417368	2421513	intron	intron (BnaA01T0045300ZS, intron 7 of 10)	1733	BnaA01G0045300ZS	0.00	0.02	25.38	3.57	161.86	274.21	389.29	317.64	144.66	172.71	145.79	213.16	0.00	0.01	25.12	12.45	2.44	8.42	9.93	11.53	12.75	12.81	10.35	8.25
RNAPII_TF_926	scaffoldA01	2435615	2436154	promoter-TSS	promoter-TSS (BnaA01T0045500ZS)	-899	BnaA01G0045500ZS	0.86	0.88	23.65	10.55	7.68	12.50	10.82	4.73	20.08	9.55	6.76	15.26	0.28	0.48	25.74	6.33	0.95	1.73	3.21	3.06	2.50	2.01	1.60	1.73
RNAPII_TF_927	scaffoldA01	2439699	2440362	exon	exon (BnaA01T0045600ZS, exon 1 of 2)	234	BnaA01G0045600ZS	0.89	0.90	24.28	14.80	9.95	15.53	8.64	9.49	22.43	15.26	10.56	22.88	0.87	1.00	22.30	19.09	0.58	2.47	2.81	2.48	2.98	2.92	2.90	2.53
RNAPII_TF_928	scaffoldA01	2442327	2443262	TTS	TTS (BnaA01T0045600ZS)	2998	BnaA01G0045600ZS	0.19	0.27	24.26	13.37	8.58	9.52	8.06	10.71	23.97	6.89	17.43	10.58	0.87	1.00	22.30	19.09	0.58	2.47	2.81	2.48	2.98	2.92	2.90	2.53
RNAPII_TF_929	scaffoldA01	2447298	2449168	promoter-TSS	promoter-TSS (BnaA01T0045700ZS)	-17	BnaA01G0045700ZS	0.16	0.24	23.05	13.28	14.90	34.54	34.34	41.49	53.04	42.37	36.81	53.03	0.44	0.68	25.00	22.92	0.48	2.75	2.43	1.91	2.57	2.26	1.99	2.49
RNAPII_TF_930	scaffoldA01	2456207	2461179	intron	intron (BnaA01T0046000ZS, intron 3 of 4)	1988	BnaA01G0046000ZS	0.08	0.15	22.73	3.61	188.69	320.66	455.17	425.19	213.89	291.44	430.05	397.53	0.00	0.00	23.58	9.08	4.54	10.27	8.27	14.55	12.43	7.18	5.50	8.53
RNAPII_TF_931	scaffoldA01	2464349	2465079	exon	exon (BnaA01T0046200ZS, exon 3 of 8)	326	BnaA01G0046200ZS	0.11	0.19	23.30	12.25	10.75	15.55	15.30	24.65	29.25	22.89	18.11	25.88	0.93	1.00	22.96	21.68	2.28	12.07	13.77	11.58	13.73	14.49	14.06	13.14
RNAPII_TF_932	scaffoldA01	2465549	2465921	exon	exon (BnaA01T0046200ZS, exon 8 of 8)	1347	BnaA01G0046200ZS	0.34	0.42	24.80	20.08	6.31	11.16	2.90	6.97	5.07	11.40	8.34	14.70	0.93	1.00	22.96	21.68	2.28	12.07	13.77	11.58	13.73	14.49	14.06	13.14
RNAPII_TF_933	scaffoldA01	2467001	2468034	promoter-TSS	promoter-TSS (BnaA01T0046300ZS)	-104	BnaA01G0046300ZS	0.14	0.21	23.58	17.12	11.15	28.40	23.34	27.04	37.24	36.12	32.63	35.90	0.21	0.38	23.83	19.07	4.70	17.99	14.68	12.81	12.39	13.86	13.11	12.57
RNAPII_TF_934	scaffoldA01	2468354	2468706	exon	exon (BnaA01T0046300ZS, exon 2 of 11)	909	BnaA01G0046300ZS	0.08	0.16	25.51	18.18	6.06	6.84	6.46	7.14	5.14	7.97	14.13	8.85	0.21	0.38	23.83	19.07	4.70	17.99	14.68	12.81	12.39	13.86	13.11	12.57
RNAPII_TF_935	scaffoldA01	2479549	2483626	exon	exon (BnaA01T0046500ZS, exon 5 of 17)	1894	BnaA01G0046500ZS	0.00	0.00	25.22	5.33	141.18	172.91	299.86	364.09	135.60	114.16	156.25	123.27	0.07	0.17	24.49	8.12	2.92	7.46	6.59	8.38	6.66	5.77	3.44	4.51
RNAPII_TF_936	scaffoldA01	2483653	2486284	promoter-TSS	promoter-TSS (BnaA01T0046600ZS)	-780	BnaA01G0046600ZS	0.06	0.15	21.57	7.32	20.80	61.33	65.55	80.85	54.62	50.90	52.87	65.74	0.37	0.60	24.34	8.09	0.79	4.31	3.87	4.04	3.67	3.54	3.19	3.45
RNAPII_TF_937	scaffoldA01	2498303	2501540	intron	intron (BnaA01T0046700ZS, intron 1 of 4)	766	BnaA01G0046700ZS	0.35	0.43	23.21	6.92	16.72	77.12	71.92	73.45	65.27	64.57	65.21	67.62	0.27	0.47	24.51	19.87	1.19	6.16	4.86	5.80	5.01	5.90	6.23	5.09
RNAPII_TF_938	scaffoldA01	2503167	2506007	TTS	TTS (BnaA01T0046800ZS)	863	BnaA01G0046800ZS	0.00	0.00	24.84	3.85	79.85	107.79	235.67	150.85	81.95	100.65	81.58	117.20	0.81	1.00	24.92	23.72	0.27	0.46	0.46	0.50	0.35	0.39	0.39	0.52
RNAPII_TF_939	scaffoldA01	2511119	2511355	intron	intron (BnaA01T0047000ZS.1, intron 5 of 25)	979	BnaA01G0047000ZS	0.02	0.10	24.99	14.02	3.50	2.96	1.10	0.69	5.43	5.98	2.83	2.16	0.08	0.18	22.11	15.53	0.31	1.03	0.76	0.72	0.92	0.93	0.61	0.61
RNAPII_TF_940	scaffoldA01	2514262	2514661	intron	intron (BnaA01T0047000ZS.1, intron 18 of 25)	-2072	BnaA01G0047000ZS	0.50	0.58	25.00	7.76	4.32	5.81	4.07	3.26	5.83	6.87	4.77	5.19	0.08	0.18	22.11	15.53	0.31	1.03	0.76	0.72	0.92	0.93	0.61	0.61
RNAPII_TF_941	scaffoldA01	2515781	2516317	promoter-TSS	promoter-TSS (BnaA01T0047100ZS)	-484	BnaA01G0047100ZS	0.17	0.26	25.29	14.69	7.21	9.30	2.35	2.89	12.54	7.49	8.30	9.12	1.00	1.00	24.10	20.60	0.00	0.00	0.00	0.00	0.00	0.00	0.00	0.00
RNAPII_TF_942	scaffoldA01	2521373	2521930	exon	exon (BnaA01T0047400ZS, exon 1 of 6)	195	BnaA01G0047400ZS	0.89	0.91	24.53	9.94	9.64	9.38	9.33	5.22	19.62	8.84	8.47	17.14	0.00	0.00	25.57	6.53	4.24	2.93	11.49	7.75	6.46	5.47	3.78	2.77
RNAPII_TF_943	scaffoldA01	2540317	2544591	promoter-TSS	promoter-TSS (BnaA01T0047800ZS)	-74	BnaA01G0047800ZS	0.06	0.15	23.84	21.48	57.88	176.29	194.75	170.92	152.49	180.76	189.38	131.77	0.55	0.81	24.44	2.03	2.44	7.65	4.30	5.54	3.77	3.86	2.57	7.18
RNAPII_TF_944	scaffoldA01	2546641	2548177	TTS	TTS (BnaA01T0047900ZS)	4427	BnaA01G0047900ZS	0.00	0.01	22.37	5.10	24.10	54.85	51.13	60.34	25.49	27.24	35.06	58.92	0.00	0.00	25.57	2.58	6.69	35.82	38.62	32.55	31.31	27.20	26.12	34.14
RNAPII_TF_945	scaffoldA01	2549264	2554894	promoter-TSS	promoter-TSS (BnaA01T0048000ZS)	-243	BnaA01G0048000ZS	0.01	0.08	24.80	6.57	55.11	148.84	130.33	195.73	135.99	111.92	92.01	107.83	0.09	0.20	26.26	22.27	3.09	16.23	15.54	12.00	12.95	13.94	12.99	13.89
RNAPII_TF_946	scaffoldA01	2556063	2557131	exon	exon (BnaA01T0048100ZS, exon 2 of 10)	468	BnaA01G0048100ZS	0.01	0.07	23.10	9.52	13.12	28.34	40.42	48.44	45.63	35.26	31.36	41.01	0.20	0.37	26.02	5.95	1.46	5.75	6.27	5.51	5.94	5.61	3.71	4.57
RNAPII_TF_947	scaffoldA01	2559773	2563501	exon	exon (BnaA01T0048200ZS, exon 5 of 8)	1088	BnaA01G0048200ZS	0.00	0.00	24.60	6.45	465.57	200.60	761.10	998.67	258.14	293.19	156.95	274.22	0.00	0.00	24.42	10.52	2.58	1.38	2.81	4.74	6.33	2.67	1.72	1.60
RNAPII_TF_948	scaffoldA01	2566512	2569336	TTS	TTS (BnaA01T0048300ZS)	1074	BnaA01G0048300ZS	0.12	0.20	23.92	13.03	134.95	145.66	116.50	256.78	100.42	315.29	200.04	132.28	0.06	0.15	24.25	23.20	8.51	17.30	15.04	13.42	14.52	17.45	14.88	24.48
RNAPII_TF_949	scaffoldA01	2571565	2574361	exon	exon (BnaA01T0048400ZS, exon 1 of 2)	899	BnaA01G0048400ZS	0.01	0.08	24.72	22.91	31.32	109.17	83.84	58.84	63.00	80.33	78.14	78.03	0.06	0.15	22.50	4.46	22.89	89.94	82.49	75.15	75.38	54.06	58.15	87.40
RNAPII_TF_950	scaffoldA01	2579505	2589128	exon	exon (BnaA01T0048600ZS, exon 14 of 14)	4410	BnaA01G0048600ZS	0.14	0.22	25.01	22.00	1959.59	3484.74	2425.26	2203.11	1027.43	2529.67	2693.11	2118.05	0.12	0.26	25.21	3.44	217.30	817.14	881.69	819.42	682.16	677.50	594.82	671.12
RNAPII_TF_951	scaffoldA01	2610480	2615077	intron	intron (BnaA01T0049100ZS, intron 7 of 9)	1398	BnaA01G0049100ZS	0.19	0.27	26.27	23.41	119.46	287.19	307.64	253.77	194.04	255.73	288.12	281.69	0.02	0.09	24.96	5.56	14.46	27.69	52.80	44.18	40.07	30.10	36.11	30.13
RNAPII_TF_952	scaffoldA01	2616980	2619856	intron	intron (BnaA01T0049300ZS, intron 1 of 20)	1252	BnaA01G0049300ZS	0.02	0.11	24.15	19.07	57.67	80.40	46.32	49.81	64.49	120.79	103.48	64.03	0.00	0.00	24.00	19.59	2.00	2.29	1.03	0.73	0.77	2.27	3.93	1.29
RNAPII_TF_953	scaffoldA01	2620487	2620759	intron	intron (BnaA01T0049300ZS, intron 10 of 20)	3457	BnaA01G0049300ZS	0.01	0.07	23.55	19.55	7.76	12.88	3.83	3.12	5.91	11.04	16.34	8.99	0.00	0.00	24.00	19.59	2.00	2.29	1.03	0.73	0.77	2.27	3.93	1.29
RNAPII_TF_954	scaffoldA01	2624610	2625045	TTS	TTS (BnaA01T0049300ZS)	4147	BnaA01G0049300ZS	0.02	0.08	25.60	17.44	15.48	10.87	4.52	7.35	13.50	13.69	32.89	12.15	0.00	0.00	24.00	19.59	2.00	2.29	1.03	0.73	0.77	2.27	3.93	1.29
RNAPII_TF_955	scaffoldA01	2628373	2632030	intron	intron (BnaA01T0049500ZS, intron 2 of 7)	697	BnaA01G0049500ZS	0.00	0.01	24.40	7.63	48.27	67.86	103.40	170.93	99.81	74.96	87.51	83.12	0.02	0.09	24.45	14.97	3.67	4.78	5.68	7.55	9.39	8.10	11.74	5.36
RNAPII_TF_956	scaffoldA01	2634226	2634687	exon	exon (BnaA01T0049600ZS, exon 2 of 2)	754	BnaA01G0049600ZS	0.32	0.41	24.30	17.79	8.84	15.65	3.78	5.88	11.73	6.16	5.64	19.54	0.00	0.00	24.84	0.94	1.38	2.57	1.76	0.37	0.25	0.25	0.21	1.64
RNAPII_TF_957	scaffoldA01	2642165	2646261	intron	intron (BnaA01T0049700ZS, intron 8 of 16)	2661	BnaA01G0049700ZS	0.01	0.07	24.43	4.06	23.99	82.02	76.55	81.79	54.01	50.30	55.90	62.77	0.08	0.18	23.99	7.54	1.88	5.02	6.52	6.01	5.41	5.45	2.98	4.33
RNAPII_TF_958	scaffoldA01	2646998	2647322	TTS	TTS (BnaA01T0049700ZS)	2675	BnaA01G0049700ZS	0.03	0.13	26.62	1.12	7.35	12.79	12.52	9.30	6.25	6.83	6.13	5.34	0.08	0.18	23.99	7.54	1.88	5.02	6.52	6.01	5.41	5.45	2.98	4.33
RNAPII_TF_959	scaffoldA01	2648931	2650801	promoter-TSS	promoter-TSS (BnaA01T0049800ZS)	-31	BnaA01G0049800ZS	0.00	0.00	23.70	17.74	22.86	36.37	23.71	17.86	37.00	57.96	53.31	31.81	0.00	0.00	24.58	21.06	5.36	10.28	2.66	2.34	4.63	6.21	8.94	11.33
RNAPII_TF_960	scaffoldA01	2655086	2655679	promoter-TSS	promoter-TSS (BnaA01T0050000ZS)	-104	BnaA01G0050000ZS	0.38	0.47	24.12	11.56	8.75	27.01	19.72	23.58	19.23	15.23	28.77	20.19	1.00	1.00	24.10	20.60	0.00	0.00	0.00	0.00	0.00	0.00	0.00	0.00
RNAPII_TF_961	scaffoldA01	2658579	2661273	intron	intron (BnaA01T0050100ZS, intron 1 of 11)	457	BnaA01G0050100ZS	0.62	0.68	24.44	23.68	8.99	68.03	55.53	59.07	54.19	61.66	50.06	67.98	0.89	1.00	23.06	18.42	4.38	13.82	12.22	11.37	10.34	12.82	9.91	9.39
RNAPII_TF_962	scaffoldA01	2669293	2669931	intron	intron (BnaA01T0050400ZS, intron 2 of 18)	295	BnaA01G0050400ZS	0.21	0.29	21.31	16.87	8.72	15.04	11.68	15.05	24.47	17.63	17.46	14.20	0.92	1.00	22.04	16.53	1.52	6.80	6.06	5.91	5.84	6.17	5.15	5.01
RNAPII_TF_963	scaffoldA01	2689099	2691207	exon	exon (BnaA01T0050600ZS, exon 1 of 1)	566	BnaA01G0050600ZS	0.00	0.01	26.49	4.09	434.05	459.89	723.25	761.15	141.01	172.11	226.19	220.20	0.86	1.00	23.98	19.53	4.90	8.39	4.87	12.75	3.31	6.24	9.46	8.14
RNAPII_TF_964	scaffoldA01	2712629	2713830	Intergenic	Intergenic	-11880	None	0.90	0.92	24.16	17.41	39.27	92.71	81.83	72.00	129.62	90.83	89.67	123.24	NA	NA	NA	NA	NA	NA	NA	NA	NA	NA	NA	NA
RNAPII_TF_965	scaffoldA01	2715935	2717606	Intergenic	Intergenic	11001	None	0.01	0.04	23.23	14.60	49.13	118.14	99.64	115.23	182.82	159.59	133.64	148.18	NA	NA	NA	NA	NA	NA	NA	NA	NA	NA	NA	NA
RNAPII_TF_966	scaffoldA01	2723991	2724231	intron	intron (BnaA01T0050800ZS, intron 9 of 9)	3660	BnaA01G0050800ZS	0.61	0.67	26.22	22.28	4.89	9.43	6.01	6.65	6.09	3.61	7.90	7.57	0.01	0.06	24.32	14.13	1.62	7.20	6.54	7.52	7.65	8.43	6.47	5.72
RNAPII_TF_967	scaffoldA01	2727087	2727830	exon	exon (BnaA01T0050800ZS, exon 1 of 10)	313	BnaA01G0050800ZS	0.47	0.55	24.70	7.93	15.28	34.04	21.57	41.41	40.67	35.87	21.19	36.22	0.01	0.06	24.32	14.13	1.62	7.20	6.54	7.52	7.65	8.43	6.47	5.72
RNAPII_TF_968	scaffoldA01	2732782	2733151	exon	exon (BnaA01T0050900ZS, exon 1 of 3)	261	BnaA01G0050900ZS	0.19	0.28	24.15	13.02	11.59	9.49	5.59	6.23	22.80	7.61	10.26	15.18	0.73	1.00	24.21	4.54	0.24	0.26	0.47	0.22	0.26	0.24	0.19	0.36
RNAPII_TF_969	scaffoldA01	2742586	2743021	intron	intron (BnaA01T0051100ZS, intron 1 of 9)	117	BnaA01G0051100ZS	0.01	0.05	25.18	13.55	7.81	11.51	16.38	16.91	21.84	26.70	15.58	11.57	0.00	0.02	24.16	17.10	5.48	13.72	12.26	13.66	16.43	18.54	21.47	15.34
RNAPII_TF_970	scaffoldA01	2754278	2754955	exon	exon (BnaA01T0051200ZS, exon 1 of 10)	673	BnaA01G0051200ZS	0.04	0.15	26.32	16.17	6.67	8.67	6.12	9.54	12.61	15.43	11.66	16.40	0.75	1.00	23.54	4.46	0.46	0.84	0.90	0.80	0.44	0.61	0.34	0.47
RNAPII_TF_971	scaffoldA01	2755924	2756330	promoter-TSS	promoter-TSS (BnaA01T0051200ZS)	-838	BnaA01G0051200ZS	0.77	0.81	23.99	16.51	13.19	16.75	4.56	9.97	25.58	11.09	8.93	22.88	0.75	1.00	23.54	4.46	0.46	0.84	0.90	0.80	0.44	0.61	0.34	0.47
RNAPII_TF_972	scaffoldA01	2770887	2771687	intron	intron (BnaA01T0051300ZS, intron 5 of 29)	2033	BnaA01G0051300ZS	0.64	0.70	23.58	22.52	6.89	20.32	14.48	17.01	20.48	13.47	22.93	21.34	0.21	0.39	24.24	19.34	0.53	2.54	1.95	2.03	2.00	2.17	1.71	2.09
RNAPII_TF_973	scaffoldA01	2772720	2776014	intron	intron (BnaA01T0051400ZS, intron 1 of 1)	592	BnaA01G0051400ZS	0.48	0.56	24.14	3.25	27.18	97.02	99.17	101.96	83.18	92.32	74.94	104.11	0.00	0.02	24.07	9.23	1.27	1.74	3.75	3.53	4.32	2.79	2.11	2.26
RNAPII_TF_974	scaffoldA01	2793505	2794181	promoter-TSS	promoter-TSS (BnaA01T0051700ZS)	53	BnaA01G0051700ZS	0.01	0.05	25.70	9.86	14.90	10.92	10.19	15.78	29.30	25.46	19.67	15.35	0.02	0.08	26.99	2.75	1.89	7.79	7.25	6.11	6.65	6.08	5.09	5.47
RNAPII_TF_975	scaffoldA01	2806327	2808235	exon	exon (BnaA01T0051900ZS, exon 1 of 24)	498	BnaA01G0051900ZS	0.47	0.55	24.84	5.32	15.50	40.67	46.73	48.56	40.91	44.00	33.96	47.73	0.13	0.27	25.99	5.88	2.43	9.85	11.19	10.41	11.44	9.84	8.26	8.25
RNAPII_TF_976	scaffoldA01	2812860	2813793	promoter-TSS	promoter-TSS (BnaA01T0052000ZS)	-792	BnaA01G0052000ZS	0.24	0.33	25.89	22.43	7.57	18.54	11.54	10.73	11.85	8.26	15.72	17.11	0.04	0.12	23.75	12.56	0.01	0.02	0.00	0.00	0.00	0.00	0.00	0.02
RNAPII_TF_977	scaffoldA01	2817543	2818743	intron	intron (BnaA01T0052100ZS.1, intron 1 of 4)	356	BnaA01G0052100ZS	0.80	0.83	24.95	14.28	14.52	27.64	38.22	44.49	36.65	48.28	39.68	44.85	0.60	0.87	24.90	4.93	2.40	12.66	12.14	11.78	10.19	11.15	10.07	10.05
RNAPII_TF_978	scaffoldA01	2833759	2835106	Intergenic	Intergenic	9877	None	0.02	0.10	22.51	15.27	12.08	24.72	21.87	19.82	39.56	30.46	22.20	29.86	NA	NA	NA	NA	NA	NA	NA	NA	NA	NA	NA	NA
RNAPII_TF_979	scaffoldA01	2842329	2844766	Intergenic	Intergenic	2536	None	0.34	0.43	25.39	22.53	10.45	40.87	31.83	26.85	37.27	30.01	39.65	46.24	NA	NA	NA	NA	NA	NA	NA	NA	NA	NA	NA	NA
RNAPII_TF_980	scaffoldA01	2845715	2845981	exon	exon (BnaA01T0052300ZS, exon 2 of 2)	235	BnaA01G0052300ZS	0.39	0.48	23.81	23.17	4.17	6.77	1.83	1.12	7.94	3.04	1.57	3.29	0.62	0.89	23.28	14.34	0.27	0.14	0.19	0.17	0.46	0.13	0.19	0.14
RNAPII_TF_981	scaffoldA01	2850349	2851135	exon	exon (BnaA01T0052400ZS, exon 1 of 2)	123	BnaA01G0052400ZS	0.79	0.82	23.93	17.23	11.40	30.41	34.06	29.97	32.04	42.10	21.78	34.56	0.00	0.00	24.91	16.19	4.19	13.22	11.97	13.16	16.60	18.89	18.13	12.76
RNAPII_TF_982	scaffoldA01	2853981	2858625	promoter-TSS	promoter-TSS (BnaA01T0052500ZS)	-94	BnaA01G0052500ZS	0.51	0.59	25.79	23.63	92.74	235.77	243.11	245.25	168.09	224.33	238.79	266.61	0.00	0.00	25.29	0.89	9.37	28.68	28.47	18.87	18.45	14.46	19.04	24.48
RNAPII_TF_983	scaffoldA01	2860038	2860293	exon	exon (BnaA01T0052700ZS, exon 1 of 6)	181	BnaA01G0052700ZS	0.36	0.45	24.23	14.45	7.12	9.32	4.90	4.44	17.11	9.10	5.96	12.19	0.06	0.14	25.71	0.36	1.11	4.05	4.24	2.53	3.20	3.21	3.21	2.98
RNAPII_TF_984	scaffoldA01	2864768	2865404	promoter-TSS	promoter-TSS (BnaA01T0052800ZS)	-15	BnaA01G0052800ZS	0.51	0.59	22.35	1.57	4.24	15.44	15.79	10.78	15.02	12.68	14.07	16.94	0.78	1.00	24.87	2.85	0.57	2.16	2.48	1.63	2.21	1.93	1.47	1.68
RNAPII_TF_985	scaffoldA01	2870341	2870841	promoter-TSS	promoter-TSS (BnaA01T0052900ZS)	98	BnaA01G0052900ZS	0.40	0.48	22.36	17.87	10.63	28.65	14.65	18.34	24.13	22.67	13.72	20.92	0.29	0.50	24.03	5.14	2.97	10.22	7.89	7.46	5.75	7.68	5.81	7.04
RNAPII_TF_986	scaffoldA01	2873319	2873658	Intergenic	Intergenic	-2799	None	0.04	0.15	25.18	14.96	3.77	4.48	1.75	1.92	7.85	3.83	3.90	4.14	NA	NA	NA	NA	NA	NA	NA	NA	NA	NA	NA	NA
RNAPII_TF_987	scaffoldA01	2887553	2890458	promoter-TSS	promoter-TSS (BnaA01T0053300ZS)	-852	BnaA01G0053300ZS	0.03	0.12	24.31	14.15	16.23	50.15	54.49	65.19	68.53	72.90	60.46	63.47	0.41	0.65	26.57	20.35	1.87	5.97	7.03	6.91	6.35	6.90	7.45	8.46
RNAPII_TF_988	scaffoldA01	2892524	2892807	intron	intron (BnaA01T0053300ZS, intron 11 of 20)	2808	BnaA01G0053300ZS	0.21	0.29	24.18	20.20	8.30	6.03	9.13	7.17	6.22	4.30	19.25	5.26	0.41	0.65	26.57	20.35	1.87	5.97	7.03	6.91	6.35	6.90	7.45	8.46
RNAPII_TF_989	scaffoldA01	2899065	2899602	exon	exon (BnaA01T0053400ZS, exon 2 of 5)	184	BnaA01G0053400ZS	0.71	0.76	23.47	13.83	5.76	6.83	3.52	1.95	12.11	2.16	5.81	6.67	0.17	0.34	23.83	20.95	0.03	0.00	0.00	0.00	0.00	0.00	0.03	0.03
RNAPII_TF_990	scaffoldA01	2905279	2907342	intron	intron (BnaA01T0053600ZS, intron 3 of 3)	796	BnaA01G0053600ZS	0.86	0.88	23.97	13.10	15.45	51.68	45.22	69.90	40.89	49.10	56.73	44.29	0.08	0.19	26.35	17.76	3.37	18.54	16.68	17.49	20.24	19.69	19.17	22.07
RNAPII_TF_991	scaffoldA01	2920265	2925290	exon	exon (BnaA01T0053900ZS, exon 2 of 3)	1444	BnaA01G0053900ZS	0.11	0.19	24.69	2.41	31.47	123.17	132.16	115.11	115.47	98.23	122.60	92.34	0.06	0.15	25.29	4.04	0.98	3.78	4.06	3.83	3.62	2.94	2.72	3.55
RNAPII_TF_992	scaffoldA01	2930184	2932270	promoter-TSS	promoter-TSS (BnaA01T0054000ZS)	335	BnaA01G0054000ZS	0.78	0.81	26.19	18.85	14.90	49.60	59.77	58.11	45.88	51.64	64.56	55.86	0.61	0.88	22.85	18.70	0.42	0.66	0.71	0.54	0.96	1.01	0.73	0.87
RNAPII_TF_993	scaffoldA01	2933539	2945641	intron	intron (BnaA01T0054200ZS.1, intron 11 of 12)	3330	BnaA01G0054200ZS	0.00	0.00	23.93	6.58	364.43	363.30	593.62	989.84	292.41	306.40	346.31	314.26	0.00	0.00	24.72	12.27	16.76	24.09	31.41	48.82	51.53	51.17	37.86	20.54
RNAPII_TF_994	scaffoldA01	2953412	2958184	exon	exon (BnaA01T0054700ZS, exon 1 of 3)	367	BnaA01G0054700ZS	0.00	0.00	24.65	2.77	295.00	329.72	681.52	141.73	122.00	121.35	160.93	307.96	0.00	0.00	24.32	6.11	50.08	21.24	107.81	90.78	38.85	21.60	26.42	24.05
RNAPII_TF_995	scaffoldA01	2962849	2963787	promoter-TSS	promoter-TSS (BnaA01T0055000ZS)	-823	BnaA01G0055000ZS	0.85	0.87	23.11	9.30	6.38	18.14	13.95	21.62	12.46	15.25	16.08	16.04	0.92	1.00	24.72	4.03	1.52	1.00	2.37	2.08	1.47	2.22	1.00	1.63
RNAPII_TF_996	scaffoldA01	2964673	2966024	TTS	TTS (BnaA01T0055000ZS)	235	BnaA01G0055000ZS	0.00	0.03	27.23	7.87	14.75	31.88	35.98	49.29	41.91	43.36	25.68	28.67	0.92	1.00	24.72	4.03	1.52	1.00	2.37	2.08	1.47	2.22	1.00	1.63
RNAPII_TF_997	scaffoldA01	2967282	2969025	exon	exon (BnaA01T0055200ZS, exon 1 of 1)	899	BnaA01G0055200ZS	0.00	0.01	26.03	6.66	22.60	28.87	59.60	55.28	38.93	35.93	27.81	32.02	0.00	0.00	23.90	10.91	4.69	3.15	5.76	12.93	9.48	8.79	5.02	2.96
RNAPII_TF_998	scaffoldA01	2982404	2985517	exon	exon (BnaA01T0055500ZS, exon 2 of 2)	1524	BnaA01G0055500ZS	0.00	0.01	23.49	5.80	51.07	84.88	98.45	151.80	55.92	58.88	64.63	96.75	0.00	0.02	26.42	3.44	8.77	34.43	39.85	30.11	31.05	27.55	20.23	27.85
RNAPII_TF_999	scaffoldA01	2987315	2988814	exon	exon (BnaA01T0055600ZS, exon 3 of 4)	803	BnaA01G0055600ZS	0.00	0.04	22.07	5.39	21.61	29.43	38.85	21.16	22.27	15.82	16.20	48.03	0.00	0.00	25.41	2.04	17.03	25.55	32.79	9.11	5.64	0.50	0.53	19.92
RNAPII_TF_1000	scaffoldA01	2995936	2996173	Intergenic	Intergenic	6299	None	0.55	0.62	24.32	17.65	3.90	5.85	0.92	2.24	4.91	5.65	3.82	7.52	NA	NA	NA	NA	NA	NA	NA	NA	NA	NA	NA	NA
RNAPII_TF_1001	scaffoldA01	2996359	2996774	Intergenic	Intergenic	5787	None	0.16	0.24	24.74	12.16	6.89	5.28	7.28	6.73	16.18	11.85	6.09	11.31	NA	NA	NA	NA	NA	NA	NA	NA	NA	NA	NA	NA
RNAPII_TF_1002	scaffoldA01	2999723	3006217	promoter-TSS	promoter-TSS (BnaA01T0055700ZS)	-617	BnaA01G0055700ZS	0.00	0.02	24.64	17.11	750.31	436.65	331.28	566.51	470.41	1560.08	1221.35	326.65	0.43	0.67	23.24	22.03	75.10	362.18	377.81	324.43	357.01	410.04	307.94	339.64
RNAPII_TF_1003	scaffoldA01	3012118	3013681	TTS	TTS (BnaA01T0055900ZS)	3463	BnaA01G0055900ZS	0.05	0.15	23.55	4.18	16.55	51.23	35.67	44.06	24.15	25.90	29.46	40.23	0.00	0.00	23.97	13.71	2.30	4.93	6.16	7.54	8.81	9.57	7.13	4.56
RNAPII_TF_1004	scaffoldA01	3016125	3017066	promoter-TSS	promoter-TSS (BnaA01T0056000ZS.2)	-233	BnaA01G0056000ZS	0.33	0.42	23.52	19.75	10.92	34.00	26.64	34.70	31.58	42.13	31.20	39.23	0.01	0.05	22.29	16.15	2.11	11.31	10.60	11.45	13.28	13.39	12.24	9.86
RNAPII_TF_1005	scaffoldA01	3018710	3019880	exon	exon (BnaA01T0056100ZS, exon 3 of 4)	1029	BnaA01G0056100ZS	0.05	0.15	24.91	3.72	14.34	30.40	40.25	33.18	21.47	25.18	23.05	28.61	0.51	0.76	26.11	12.29	1.36	4.31	5.36	5.99	5.46	6.95	5.42	5.07
RNAPII_TF_1006	scaffoldA01	3022508	3023919	intron	intron (BnaA01T0056200ZS, intron 3 of 12)	2600	BnaA01G0056200ZS	0.44	0.52	22.86	7.65	11.63	27.54	24.18	28.70	27.74	20.80	19.14	28.46	0.01	0.05	25.09	3.11	0.90	2.90	3.02	2.47	2.56	1.92	1.49	2.83
RNAPII_TF_1007	scaffoldA01	3026043	3026486	TTS	TTS (BnaA01T0056200ZS)	-1951	BnaA01G0056200ZS	0.43	0.52	23.47	1.02	3.80	11.82	8.22	6.98	8.71	4.49	10.86	12.39	0.01	0.05	25.09	3.11	0.90	2.90	3.02	2.47	2.56	1.92	1.49	2.83
RNAPII_TF_1008	scaffoldA01	3035733	3042942	TTS	TTS (BnaA01T0056500ZS)	2206	BnaA01G0056500ZS	0.03	0.12	24.39	4.58	1275.70	1959.28	3434.09	2919.29	1109.89	1971.01	1846.54	1546.00	0.58	0.84	25.27	17.28	4.04	17.14	12.41	16.27	14.23	17.04	17.72	15.45
RNAPII_TF_1009	scaffoldA01	3045937	3056635	intron	intron (BnaA01T0056800ZS, intron 1 of 4)	334	BnaA01G0056800ZS	0.03	0.12	24.47	5.55	4739.00	5502.58	11415.28	11417.30	3358.12	6980.20	5965.21	4036.24	0.07	0.18	24.26	7.38	2.53	6.24	3.60	5.24	3.07	2.33	2.54	3.52
RNAPII_TF_1010	scaffoldA01	3066780	3067343	exon	exon (BnaA01T0057000ZS, exon 12 of 21)	3396	BnaA01G0057000ZS	0.64	0.70	25.72	13.11	9.46	27.81	29.29	38.06	42.74	37.34	41.61	36.09	0.04	0.12	23.52	8.27	2.94	21.39	23.84	24.29	24.22	22.71	22.42	23.78
RNAPII_TF_1011	scaffoldA01	3069007	3070601	TTS	TTS (BnaA01T0057000ZS)	2290	BnaA01G0057000ZS	0.47	0.55	22.83	10.52	49.41	93.87	159.33	175.87	92.94	143.83	144.85	125.01	0.04	0.12	23.52	8.27	2.94	21.39	23.84	24.29	24.22	22.71	22.42	23.78
RNAPII_TF_1012	scaffoldA01	3071766	3072943	promoter-TSS	promoter-TSS (BnaA01T0057100ZS)	-260	BnaA01G0057100ZS	0.23	0.31	22.74	9.96	24.91	33.09	68.34	60.68	45.68	63.31	59.35	48.11	0.13	0.27	26.02	2.28	2.56	8.55	8.52	7.77	8.21	7.52	7.97	9.94
RNAPII_TF_1013	scaffoldA01	3074803	3075149	promoter-TSS	promoter-TSS (BnaA01T0057200ZS)	-20	BnaA01G0057200ZS	0.54	0.61	24.41	10.78	12.42	21.24	14.22	16.93	31.95	23.21	11.88	26.74	0.25	0.44	22.47	17.35	1.09	2.14	2.74	2.05	2.48	3.74	2.00	2.49
RNAPII_TF_1014	scaffoldA01	3106807	3107810	intron	intron (BnaA01T0057600ZS, intron 1 of 1)	593	BnaA01G0057600ZS	0.73	0.77	24.53	12.08	11.56	20.64	27.74	37.12	20.04	29.25	30.07	20.36	0.27	0.47	23.94	5.97	2.11	8.24	6.53	8.15	5.03	6.16	5.95	6.38
RNAPII_TF_1015	scaffoldA01	3108758	3109803	Intergenic	Intergenic	2565	None	0.15	0.23	23.69	8.36	10.15	14.37	25.28	20.11	15.38	18.95	11.37	13.95	NA	NA	NA	NA	NA	NA	NA	NA	NA	NA	NA	NA
RNAPII_TF_1016	scaffoldA01	3113088	3113584	promoter-TSS	promoter-TSS (BnaA01T0057700ZS.3)	451	BnaA01G0057700ZS	0.87	0.89	23.05	19.79	8.22	19.04	15.94	19.22	21.97	20.40	16.23	24.79	0.01	0.04	23.54	1.61	1.65	9.37	8.72	7.28	6.73	7.29	6.66	7.64
RNAPII_TF_1017	scaffoldA01	3117749	3118044	intron	intron (BnaA01T0057700ZS.3, intron 11 of 12)	3980	BnaA01G0057700ZS	0.12	0.19	22.97	22.77	4.30	7.39	9.34	3.08	4.07	4.78	8.52	2.43	0.01	0.04	23.54	1.61	1.65	9.37	8.72	7.28	6.73	7.29	6.66	7.64
RNAPII_TF_1018	scaffoldA01	3118523	3119757	TTS	TTS (BnaA01T0057700ZS)	-2950	BnaA01G0057700ZS	0.11	0.19	23.34	4.25	11.43	29.50	27.77	25.10	22.27	16.58	18.30	23.63	0.01	0.04	23.54	1.61	1.65	9.37	8.72	7.28	6.73	7.29	6.66	7.64
RNAPII_TF_1019	scaffoldA01	3122803	3123596	TTS	TTS (BnaA01T0057800ZS)	1109	BnaA01G0057800ZS	0.01	0.05	25.99	4.19	7.34	24.46	22.77	22.50	16.84	14.91	14.10	16.64	1.00	1.00	24.10	20.60	0.00	0.00	0.00	0.00	0.00	0.00	0.00	0.00
RNAPII_TF_1020	scaffoldA01	3129397	3133787	exon	exon (BnaA01T0058100ZS, exon 1 of 1)	2102	BnaA01G0058100ZS	0.37	0.46	25.68	22.98	21.27	88.77	87.96	63.86	71.78	72.01	84.40	103.46	0.10	0.21	25.22	1.80	4.08	15.16	19.49	14.87	13.21	12.66	15.03	14.11
RNAPII_TF_1021	scaffoldA01	3147871	3151693	TTS	TTS (BnaA01T0058600ZS)	1377	BnaA01G0058600ZS	0.00	0.00	24.63	4.37	860.39	747.66	2027.55	1348.03	486.93	518.75	485.53	722.22	0.00	0.00	24.70	5.62	20.10	23.10	39.84	41.21	19.74	7.56	6.87	22.41
RNAPII_TF_1022	scaffoldA01	3155586	3156775	Intergenic	Intergenic	3823	None	0.02	0.11	22.58	5.04	12.33	21.27	31.85	15.44	17.37	12.77	13.15	24.97	NA	NA	NA	NA	NA	NA	NA	NA	NA	NA	NA	NA
RNAPII_TF_1023	scaffoldA01	3157905	3158689	TTS	TTS (BnaA01T0058700ZS)	1706	BnaA01G0058700ZS	0.06	0.15	22.81	8.91	9.29	13.56	22.55	10.98	14.11	9.87	9.11	14.45	0.48	0.73	24.73	6.35	1.92	4.59	6.61	7.34	5.41	6.29	6.72	5.56
RNAPII_TF_1024	scaffoldA01	3159848	3163453	exon	exon (BnaA01T0058800ZS, exon 4 of 6)	1480	BnaA01G0058800ZS	0.31	0.40	24.85	0.98	32.88	81.98	115.36	73.77	88.87	80.81	84.83	98.32	0.01	0.06	25.83	0.42	3.22	20.78	18.90	16.57	16.09	15.44	17.55	17.68
RNAPII_TF_1025	scaffoldA01	3164925	3165402	promoter-TSS	promoter-TSS (BnaA01T0058900ZS)	-68	BnaA01G0058900ZS	0.70	0.75	24.77	3.76	8.74	13.13	20.09	12.53	18.97	13.13	13.92	19.30	0.11	0.24	25.11	9.56	1.39	4.93	6.33	5.53	6.20	5.51	5.05	4.51
RNAPII_TF_1026	scaffoldA01	3167077	3167753	TTS	TTS (BnaA01T0058900ZS)	1911	BnaA01G0058900ZS	0.09	0.16	23.50	3.93	9.58	31.72	29.60	32.98	24.95	18.38	27.01	32.31	0.11	0.24	25.11	9.56	1.39	4.93	6.33	5.53	6.20	5.51	5.05	4.51
RNAPII_TF_1027	scaffoldA01	3168970	3169305	intron	intron (BnaA01T0059000ZS, intron 1 of 5)	189	BnaA01G0059000ZS	0.61	0.68	25.06	8.41	8.17	8.14	9.80	10.37	20.01	10.93	10.52	15.26	0.07	0.16	25.91	14.16	1.50	4.37	4.95	5.96	5.04	6.97	6.43	4.66
RNAPII_TF_1028	scaffoldA01	3179508	3179998	Intergenic	Intergenic	-1159	None	0.57	0.64	24.54	11.66	6.47	17.05	23.73	17.10	26.72	21.40	18.32	20.29	NA	NA	NA	NA	NA	NA	NA	NA	NA	NA	NA	NA
RNAPII_TF_1029	scaffoldA01	3181543	3182086	TTS	TTS (BnaA01T0059200ZS)	902	BnaA01G0059200ZS	0.27	0.35	25.15	0.04	4.49	17.58	13.96	9.39	11.89	8.44	11.16	13.30	0.92	1.00	24.28	21.83	1.31	6.18	6.97	6.05	7.26	5.88	7.33	6.58
RNAPII_TF_1030	scaffoldA01	3190659	3193098	promoter-TSS	promoter-TSS (BnaA01T0059600ZS)	-896	BnaA01G0059600ZS	0.30	0.39	22.02	19.10	29.38	69.32	70.02	81.14	62.44	90.53	101.00	72.09	0.75	1.00	25.66	22.22	0.51	2.84	2.59	2.27	2.18	2.68	2.66	2.90
RNAPII_TF_1031	scaffoldA01	3202256	3204950	Intergenic	Intergenic	8004	None	0.00	0.00	26.37	24.73	23.55	70.74	56.29	33.74	35.74	35.19	50.28	49.72	NA	NA	NA	NA	NA	NA	NA	NA	NA	NA	NA	NA
RNAPII_TF_1032	scaffoldA01	3220683	3224924	intron	intron (BnaA01T0060000ZS, intron 5 of 5)	2041	BnaA01G0060000ZS	0.02	0.09	24.06	14.98	30.27	87.21	70.91	106.68	95.92	131.26	105.89	88.25	0.04	0.12	23.81	18.43	3.72	14.33	11.24	14.01	14.06	16.58	17.55	12.76
RNAPII_TF_1033	scaffoldA01	3230460	3231974	promoter-TSS	promoter-TSS (BnaA01T0060100ZS)	-287	BnaA01G0060100ZS	0.13	0.21	25.58	9.13	13.09	24.99	23.51	31.26	40.07	31.34	21.15	30.19	0.20	0.38	25.23	5.94	5.30	18.77	17.73	16.42	14.83	13.21	11.07	12.87
RNAPII_TF_1034	scaffoldA01	3239983	3243328	exon	exon (BnaA01T0060300ZS, exon 1 of 3)	417	BnaA01G0060300ZS	0.00	0.02	26.13	3.16	424.50	573.04	944.99	712.79	175.05	379.52	359.30	313.97	0.04	0.12	23.06	6.04	4.10	9.01	7.10	12.29	5.36	7.42	3.81	9.33
RNAPII_TF_1035	scaffoldA01	3246601	3248398	exon	exon (BnaA01T0060400ZS, exon 1 of 1)	831	BnaA01G0060400ZS	0.13	0.21	26.59	7.29	15.72	41.87	56.29	58.80	53.27	52.00	39.42	47.66	0.24	0.43	23.71	9.62	0.64	3.67	2.99	3.58	3.40	2.99	2.61	3.20
RNAPII_TF_1036	scaffoldA01	3249277	3250666	TTS	TTS (BnaA01T0060400ZS)	3303	BnaA01G0060400ZS	0.60	0.66	25.14	15.61	8.64	22.83	18.73	25.40	19.11	22.64	26.35	18.80	0.24	0.43	23.71	9.62	0.64	3.67	2.99	3.58	3.40	2.99	2.61	3.20
RNAPII_TF_1037	scaffoldA01	3259820	3262823	Intergenic	Intergenic	1912	None	0.14	0.22	25.69	24.29	32.93	99.45	111.32	78.96	72.92	89.99	80.32	113.15	NA	NA	NA	NA	NA	NA	NA	NA	NA	NA	NA	NA
RNAPII_TF_1038	scaffoldA01	3269078	3270749	TTS	TTS (BnaA01T0060800ZS)	810	BnaA01G0060800ZS	0.71	0.76	23.96	6.93	9.54	29.17	30.28	36.45	29.62	29.65	32.37	28.22	0.45	0.70	24.74	19.08	1.17	3.39	2.91	2.75	2.63	3.47	3.63	3.60
RNAPII_TF_1039	scaffoldA01	3274118	3274942	promoter-TSS	promoter-TSS (BnaA01T0061100ZS)	-406	BnaA01G0061100ZS	0.10	0.17	23.87	15.38	11.56	15.44	15.96	18.46	33.06	25.81	26.41	26.90	0.80	1.00	25.09	1.73	0.51	1.98	1.77	1.81	1.81	1.89	1.63	1.23
RNAPII_TF_1040	scaffoldA01	3277726	3280106	promoter-TSS	promoter-TSS (BnaA01T0061200ZS)	-100	BnaA01G0061200ZS	0.19	0.28	22.55	15.90	16.00	36.66	18.73	26.62	49.07	35.57	23.88	41.00	0.21	0.39	24.22	12.91	1.11	4.40	3.15	3.03	3.13	3.32	2.40	3.06
RNAPII_TF_1041	scaffoldA01	3280596	3281730	TTS	TTS (BnaA01T0061400ZS)	1356	BnaA01G0061400ZS	0.96	0.96	24.56	4.89	16.59	22.99	35.55	30.25	20.00	20.12	25.48	15.93	0.00	0.01	24.22	12.43	2.46	7.07	7.07	7.90	10.85	8.00	6.81	5.93
RNAPII_TF_1042	scaffoldA01	3281981	3283314	exon	exon (BnaA01T0061400ZS, exon 1 of 2)	357	BnaA01G0061400ZS	0.72	0.77	23.83	5.08	7.26	14.30	25.20	22.02	15.69	16.57	20.98	17.33	0.00	0.01	24.22	12.43	2.46	7.07	7.07	7.90	10.85	8.00	6.81	5.93
RNAPII_TF_1043	scaffoldA01	3286600	3290525	exon	exon (BnaA01T0061500ZS, exon 6 of 13)	1848	BnaA01G0061500ZS	0.31	0.40	24.24	19.99	90.63	179.85	125.40	164.60	114.26	218.11	178.15	149.12	0.02	0.06	25.79	17.19	20.80	83.86	82.77	83.18	87.67	106.29	108.40	88.75
RNAPII_TF_1044	scaffoldA01	3299129	3303181	exon	exon (BnaA01T0061800ZS, exon 7 of 10)	-1233	BnaA01G0061800ZS	0.03	0.14	22.28	8.57	27.17	92.79	110.49	136.66	102.55	107.72	100.55	95.95	0.48	0.73	25.30	2.65	1.93	7.94	10.08	8.45	8.69	9.37	6.88	6.67
RNAPII_TF_1045	scaffoldA01	3307255	3309372	exon	exon (BnaA01T0062000ZS, exon 4 of 15)	928	BnaA01G0062000ZS	0.00	0.02	26.16	2.20	42.82	129.26	106.05	94.07	71.24	67.93	72.01	80.31	0.21	0.40	26.65	11.77	2.72	20.49	20.28	21.19	22.12	22.45	21.99	19.11
RNAPII_TF_1046	scaffoldA01	3319832	3320216	TTS	TTS (BnaA01T0062300ZS)	2128	BnaA01G0062300ZS	0.32	0.41	24.40	20.05	5.00	5.85	9.62	6.40	12.83	6.01	11.75	8.64	0.38	0.62	23.99	10.13	1.36	5.00	7.01	6.80	7.18	6.17	6.95	5.33
RNAPII_TF_1047	scaffoldA01	3321939	3322671	intron	intron (BnaA01T0062300ZS, intron 1 of 7)	289	BnaA01G0062300ZS	0.21	0.29	23.32	14.18	8.36	12.13	11.53	14.48	23.38	15.22	14.61	19.47	0.38	0.62	23.99	10.13	1.36	5.00	7.01	6.80	7.18	6.17	6.95	5.33
RNAPII_TF_1048	scaffoldA01	3323931	3325045	intron	intron (BnaA01T0062400ZS, intron 1 of 1)	237	BnaA01G0062400ZS	0.51	0.59	24.41	22.58	9.92	19.10	17.21	4.73	16.42	8.81	16.36	17.86	0.60	0.86	24.37	19.48	0.22	0.34	0.36	0.20	0.39	0.28	0.19	0.31
RNAPII_TF_1049	scaffoldA01	3335074	3337573	intron	intron (BnaA01T0062600ZS, intron 2 of 2)	706	BnaA01G0062600ZS	0.00	0.03	24.56	6.16	34.28	77.51	82.67	107.39	73.28	47.01	55.65	63.07	0.00	0.00	23.60	8.22	3.77	4.30	6.48	10.65	6.47	3.96	2.80	4.37
RNAPII_TF_1050	scaffoldA01	3343283	3344438	promoter-TSS	promoter-TSS (BnaA01T0062800ZS)	-103	BnaA01G0062800ZS	0.01	0.05	20.81	15.39	17.66	18.64	18.12	23.73	41.34	38.36	27.13	32.51	0.31	0.53	22.67	18.90	1.82	10.27	11.32	10.75	10.14	10.99	11.23	8.71
RNAPII_TF_1051	scaffoldA01	3346185	3347016	TTS	TTS (BnaA01T0062900ZS)	2604	BnaA01G0062900ZS	0.28	0.37	22.31	4.83	10.84	28.47	27.02	33.49	16.13	20.00	28.44	25.18	0.32	0.54	23.72	10.70	1.27	3.80	3.12	3.27	3.18	3.11	2.13	2.29
RNAPII_TF_1052	scaffoldA01	3347888	3355551	exon	exon (BnaA01T0063100ZS, exon 2 of 2)	1857	BnaA01G0063100ZS	0.02	0.10	25.21	5.85	115.28	265.52	376.91	420.54	235.52	282.37	268.52	239.70	0.00	0.00	24.54	12.40	13.30	25.80	29.98	44.57	50.41	47.43	36.78	24.75
RNAPII_TF_1053	scaffoldA01	3360220	3361545	intron	intron (BnaA01T0063300ZS, intron 2 of 2)	419	BnaA01G0063300ZS	0.41	0.49	25.04	11.32	6.04	23.38	24.49	29.33	29.79	27.03	28.26	23.32	0.13	0.27	20.65	14.32	3.49	5.41	6.90	9.77	9.86	10.42	6.80	6.30
RNAPII_TF_1054	scaffoldA01	3363631	3364390	exon	exon (BnaA01T0063400ZS, exon 4 of 4)	2126	BnaA01G0063400ZS	0.38	0.47	23.84	16.63	9.90	6.35	5.55	0.86	15.84	4.72	16.67	7.48	0.14	0.29	24.03	21.93	0.02	0.00	0.03	0.00	0.00	0.00	0.02	0.00
RNAPII_TF_1055	scaffoldA01	3375084	3375322	Intergenic	Intergenic	3332	None	0.03	0.13	24.37	12.35	5.88	2.32	1.11	2.85	11.71	1.18	5.71	2.14	NA	NA	NA	NA	NA	NA	NA	NA	NA	NA	NA	NA
RNAPII_TF_1056	scaffoldA01	3377191	3378986	TTS	TTS (BnaA01T0063600ZS)	447	BnaA01G0063600ZS	0.50	0.58	23.10	20.17	17.29	13.75	8.27	4.82	28.15	12.34	18.13	15.97	0.01	0.05	24.97	1.24	0.30	0.33	0.34	0.00	0.09	0.00	0.00	0.21
RNAPII_TF_1057	scaffoldA01	3385992	3389487	exon	exon (BnaA01T0064000ZS, exon 3 of 7)	988	BnaA01G0064000ZS	0.15	0.22	23.72	2.46	50.40	96.45	132.52	70.60	65.69	84.13	61.36	111.85	0.80	1.00	23.44	11.76	7.00	25.20	29.53	31.25	31.85	28.56	35.82	24.26
RNAPII_TF_1058	scaffoldA01	3392672	3397273	intron	intron (BnaA01T0064200ZS, intron 1 of 6)	237	BnaA01G0064200ZS	0.00	0.00	24.13	6.10	92.15	116.34	187.43	263.34	91.66	98.96	107.39	110.12	0.00	0.01	25.45	11.97	1.22	0.42	0.19	2.11	2.14	1.45	1.35	0.50
RNAPII_TF_1059	scaffoldA01	3399694	3403584	intron	intron (BnaA01T0064600ZS, intron 8 of 8)	1754	BnaA01G0064600ZS	0.17	0.25	24.98	21.95	44.90	145.21	140.11	119.13	95.55	147.63	133.22	122.01	0.10	0.22	22.67	19.32	1.71	8.28	6.28	6.33	7.59	7.26	8.05	6.55
RNAPII_TF_1060	scaffoldA01	3406133	3407344	intron	intron (BnaA01T0064700ZS, intron 3 of 4)	1088	BnaA01G0064700ZS	0.00	0.00	24.16	15.65	18.95	19.68	20.47	26.75	38.76	54.13	40.12	17.89	0.00	0.00	25.00	15.91	2.75	3.11	2.06	3.14	5.97	6.89	6.64	3.37
RNAPII_TF_1061	scaffoldA01	3434405	3437790	exon	exon (BnaA01T0064800ZS, exon 1 of 1)	639	BnaA01G0064800ZS	0.03	0.14	22.58	18.97	351.61	419.04	362.78	255.78	173.79	672.68	452.44	182.38	0.00	0.00	22.97	19.14	54.37	114.67	74.60	75.41	77.54	144.09	156.92	85.80
RNAPII_TF_1062	scaffoldA01	3444430	3445960	exon	exon (BnaA01T0064900ZS, exon 4 of 4)	623	BnaA01G0064900ZS	0.00	0.00	23.94	15.80	17.51	31.11	18.12	21.31	47.42	51.13	33.86	35.44	0.83	1.00	22.83	21.68	2.35	13.71	11.79	10.92	10.66	13.04	12.25	12.45
RNAPII_TF_1063	scaffoldA01	3449817	3450170	exon	exon (BnaA01T0065000ZS, exon 1 of 5)	193	BnaA01G0065000ZS	0.21	0.30	25.83	17.21	4.86	5.28	3.94	6.33	10.41	5.49	9.79	11.19	0.53	0.79	22.15	21.16	2.54	4.23	6.70	5.40	5.57	7.06	7.91	5.20
RNAPII_TF_1064	scaffoldA01	3453211	3453866	intron	intron (BnaA01T0065100ZS.1, intron 1 of 8)	327	BnaA01G0065100ZS	0.83	0.85	22.87	17.78	11.14	13.70	18.43	16.55	26.91	15.55	19.91	23.05	0.63	0.90	23.67	6.10	6.62	58.98	63.51	57.84	63.06	58.39	57.68	64.48
RNAPII_TF_1065	scaffoldA01	3456526	3459472	promoter-TSS	promoter-TSS (BnaA01T0065300ZS)	-58	BnaA01G0065300ZS	0.61	0.67	23.30	1.30	15.13	68.49	65.99	56.43	67.68	60.26	63.62	78.87	0.29	0.49	25.30	1.02	1.25	4.02	4.03	2.75	1.96	3.47	2.07	3.35
RNAPII_TF_1066	scaffoldA01	3462208	3462909	TTS	TTS (BnaA01T0065400ZS)	258	BnaA01G0065400ZS	0.16	0.24	26.17	24.01	8.26	21.01	17.80	14.27	11.21	8.12	18.56	20.26	0.00	0.02	26.28	5.03	2.43	6.49	9.92	8.31	7.33	6.80	6.49	4.72
RNAPII_TF_1067	scaffoldA01	3469378	3472335	promoter-TSS	promoter-TSS (BnaA01T0065800ZS)	83	BnaA01G0065800ZS	0.00	0.01	23.60	17.19	117.36	57.72	31.61	33.51	74.41	224.89	137.37	45.46	0.00	0.00	23.98	18.37	16.44	6.84	1.23	3.03	4.81	22.74	31.01	5.85
RNAPII_TF_1068	scaffoldA01	3474063	3475095	exon	exon (BnaA01T0065900ZS, exon 1 of 1)	193	BnaA01G0065900ZS	0.34	0.43	25.61	10.08	16.23	15.47	26.95	22.59	38.59	35.19	21.12	27.25	0.08	0.18	26.23	25.65	2.32	10.23	11.34	8.91	7.87	7.83	9.66	9.70
RNAPII_TF_1069	scaffoldA01	3477115	3477503	Intergenic	Intergenic	-2537	None	0.27	0.36	23.89	19.43	5.27	7.45	1.00	1.63	8.91	2.68	3.12	6.56	NA	NA	NA	NA	NA	NA	NA	NA	NA	NA	NA	NA
RNAPII_TF_1070	scaffoldA01	3477964	3479650	Intergenic	Intergenic	-4035	None	0.18	0.26	22.86	4.26	8.04	31.56	28.57	27.77	25.16	26.61	21.35	31.51	NA	NA	NA	NA	NA	NA	NA	NA	NA	NA	NA	NA
RNAPII_TF_1071	scaffoldA01	3480323	3482358	Intergenic	Intergenic	-6568	None	0.05	0.15	23.38	7.68	19.88	53.34	77.02	69.88	54.61	62.80	42.19	50.65	NA	NA	NA	NA	NA	NA	NA	NA	NA	NA	NA	NA
RNAPII_TF_1072	scaffoldA01	3488002	3488814	Intergenic	Intergenic	-1486	None	0.60	0.66	23.54	18.84	8.90	15.55	4.21	5.24	14.55	7.94	12.10	11.99	NA	NA	NA	NA	NA	NA	NA	NA	NA	NA	NA	NA
RNAPII_TF_1073	scaffoldA01	3489360	3489826	promoter-TSS	promoter-TSS (BnaA01T0066000ZS)	-301	BnaA01G0066000ZS	0.12	0.19	23.87	13.46	9.11	18.67	20.97	22.63	33.26	28.56	19.50	18.37	0.01	0.03	22.85	15.55	2.84	4.37	4.98	5.72	6.16	8.43	5.26	2.49
RNAPII_TF_1074	scaffoldA01	3492408	3496794	exon	exon (BnaA01T0066200ZS, exon 6 of 6)	1788	BnaA01G0066200ZS	0.01	0.06	26.17	3.02	666.63	856.94	1284.31	784.95	275.27	442.75	361.40	310.17	0.00	0.00	24.27	13.22	7.13	3.63	6.04	15.15	14.93	14.42	14.61	3.55
RNAPII_TF_1075	scaffoldA01	3503351	3509995	exon	exon (BnaA01T0066500ZS, exon 2 of 7)	1263	BnaA01G0066500ZS	0.08	0.15	26.38	3.78	248.80	453.17	581.66	490.39	254.54	330.31	305.82	225.08	0.60	0.87	25.15	11.26	3.60	9.04	5.64	6.84	6.75	5.60	5.03	4.70
RNAPII_TF_1076	scaffoldA01	3685068	3685355	Intergenic	Intergenic	-1405	None	0.00	0.00	24.76	2.57	8.37	11.98	16.94	5.58	2.39	2.69	5.36	6.29	NA	NA	NA	NA	NA	NA	NA	NA	NA	NA	NA	NA
RNAPII_TF_1077	scaffoldA01	3687365	3692136	exon	exon (BnaA01T0068300ZS, exon 6 of 8)	2237	BnaA01G0068300ZS	0.02	0.09	25.42	2.39	397.73	683.55	665.70	439.60	185.48	308.48	296.01	341.75	0.59	0.85	23.96	16.25	4.37	19.92	19.22	20.34	21.70	25.23	22.70	16.71
RNAPII_TF_1078	scaffoldA01	3697055	3699388	TTS	TTS (BnaA01T0068400ZS)	397	BnaA01G0068400ZS	0.00	0.01	25.71	3.56	223.78	329.93	557.89	407.17	199.40	229.29	157.15	200.43	0.00	0.00	25.32	8.77	5.10	5.29	11.03	12.03	12.71	9.06	4.50	3.84
RNAPII_TF_1079	scaffoldA01	3710241	3712781	TTS	TTS (BnaA01T0068700ZS)	2113	BnaA01G0068700ZS	0.00	0.01	23.98	1.39	847.16	1103.24	1632.23	476.50	121.44	241.23	910.32	511.24	0.92	1.00	23.14	9.06	0.20	0.23	0.38	0.26	0.40	0.21	0.27	0.35
RNAPII_TF_1080	scaffoldA01	3789465	3790084	TTS	TTS (BnaA01T0069000ZS)	820	BnaA01G0069000ZS	0.45	0.53	23.75	21.96	17.41	33.60	32.24	35.93	11.33	34.90	37.46	22.54	0.45	0.70	26.68	19.32	2.62	6.00	2.61	3.41	2.39	4.60	3.40	5.89
RNAPII_TF_1081	scaffoldA01	3800938	3803482	exon	exon (BnaA01T0069200ZS, exon 1 of 1)	875	BnaA01G0069200ZS	0.00	0.02	24.20	7.07	247.54	126.43	366.17	574.15	116.73	223.79	154.82	73.92	0.00	0.00	24.44	9.55	38.05	13.86	31.77	98.10	55.04	45.33	28.49	14.92
RNAPII_TF_1082	scaffoldA01	3809054	3810244	promoter-TSS	promoter-TSS (BnaA01T0069400ZS)	-454	BnaA01G0069400ZS	0.11	0.18	26.12	13.37	9.02	13.16	4.91	12.71	18.05	11.42	15.00	15.42	0.33	0.55	25.43	3.84	0.10	0.14	0.07	0.08	0.05	0.00	0.00	0.08
RNAPII_TF_1083	scaffoldA01	3833030	3834502	exon	exon (BnaA01T0069700ZS, exon 1 of 1)	897	BnaA01G0069700ZS	0.11	0.18	22.59	20.16	8.27	25.56	29.86	21.12	23.87	35.99	24.98	26.57	0.06	0.15	25.37	0.68	2.14	11.85	10.62	8.29	10.35	8.46	8.09	11.28
RNAPII_TF_1084	scaffoldA01	3843340	3846965	promoter-TSS	promoter-TSS (BnaA01T0070000ZS)	-167	BnaA01G0070000ZS	0.87	0.89	23.68	7.41	140.16	216.63	338.52	375.14	174.10	353.55	296.80	183.69	0.00	0.00	24.48	4.44	1.52	4.02	5.74	4.55	3.41	3.04	2.75	4.17
RNAPII_TF_1085	scaffoldA01	3851272	3852651	Intergenic	Intergenic	6642	None	0.01	0.04	25.12	3.53	17.17	34.76	40.63	29.02	21.29	13.86	13.69	27.72	NA	NA	NA	NA	NA	NA	NA	NA	NA	NA	NA	NA
RNAPII_TF_1086	scaffoldA01	3857068	3859563	exon	exon (BnaA01T0070100ZS, exon 1 of 3)	953	BnaA01G0070100ZS	0.00	0.00	24.40	5.46	255.41	255.49	471.94	560.28	164.07	163.13	102.08	193.04	0.00	0.01	24.52	6.93	4.20	11.36	11.48	11.86	11.92	6.91	4.70	9.04
RNAPII_TF_1087	scaffoldA01	3866951	3867827	Intergenic	Intergenic	-2016	None	0.00	0.00	24.77	7.30	14.62	20.82	22.57	37.63	23.23	11.15	11.30	12.23	NA	NA	NA	NA	NA	NA	NA	NA	NA	NA	NA	NA
RNAPII_TF_1088	scaffoldA01	3869867	3873989	TTS	TTS (BnaA01T0070300ZS)	1467	BnaA01G0070300ZS	0.25	0.33	23.18	9.82	48.07	103.44	161.96	169.08	102.27	149.39	118.87	97.71	0.04	0.12	24.58	18.28	1.21	1.39	0.15	0.21	0.82	1.74	2.26	1.07
RNAPII_TF_1089	scaffoldA01	3878511	3882118	promoter-TSS	promoter-TSS (BnaA01T0070600ZS)	-37	BnaA01G0070600ZS	0.00	0.03	25.81	6.56	145.13	54.44	141.96	315.05	63.94	55.85	85.15	43.06	0.00	0.02	24.07	8.92	0.85	0.13	0.07	1.56	0.34	0.28	0.08	0.07
RNAPII_TF_1090	scaffoldA01	3887032	3891552	promoter-TSS	promoter-TSS (BnaA01T0070800ZS)	-254	BnaA01G0070800ZS	0.01	0.07	24.51	6.03	535.57	326.23	483.37	1256.26	235.32	269.84	488.26	207.86	0.00	0.02	27.40	8.78	2.14	5.12	6.00	8.11	7.56	7.25	6.38	4.40
RNAPII_TF_1091	scaffoldA01	3897530	3900212	exon	exon (BnaA01T0071000ZS, exon 4 of 5)	1125	BnaA01G0071000ZS	0.61	0.68	24.76	20.05	23.07	78.19	70.38	94.04	62.84	94.30	88.08	72.37	0.06	0.14	23.43	16.61	3.43	14.05	8.29	13.30	14.63	14.22	13.95	13.67
RNAPII_TF_1092	scaffoldA01	3908849	3909382	exon	exon (BnaA01T0071100ZS, exon 1 of 2)	339	BnaA01G0071100ZS	0.00	0.00	23.90	16.96	6.41	8.44	2.73	2.71	8.96	15.60	7.30	9.02	0.02	0.09	22.53	19.43	0.10	0.15	0.04	0.04	0.03	0.14	0.09	0.06
RNAPII_TF_1093	scaffoldA01	3911876	3917074	exon	exon (BnaA01T0071200ZS, exon 10 of 17)	2282	BnaA01G0071200ZS	0.02	0.11	24.39	0.18	1001.93	1702.71	922.70	552.90	258.92	537.08	762.51	713.38	0.00	0.00	24.21	23.37	12.04	26.18	5.92	3.94	5.41	5.87	10.55	21.08
RNAPII_TF_1094	scaffoldA01	3923115	3923339	Intergenic	Intergenic	-2642	None	0.00	0.01	24.19	17.67	9.84	11.03	3.57	2.34	10.73	17.72	15.34	11.45	NA	NA	NA	NA	NA	NA	NA	NA	NA	NA	NA	NA
RNAPII_TF_1095	scaffoldA01	3930427	3934236	exon	exon (BnaA01T0071400ZS, exon 3 of 4)	1766	BnaA01G0071400ZS	0.07	0.15	21.74	8.09	23.40	67.10	98.68	94.23	69.81	79.29	70.27	85.55	0.00	0.00	23.43	11.83	2.79	5.98	6.62	9.87	8.65	9.13	5.32	4.67
RNAPII_TF_1096	scaffoldA01	3958591	3964741	exon	exon (BnaA01T0071600ZS, exon 4 of 10)	1394	BnaA01G0071600ZS	0.05	0.15	25.54	0.85	1163.39	1837.27	1826.70	1392.76	480.02	1096.38	802.18	1358.40	0.00	0.00	23.70	15.10	48.52	109.48	113.65	146.62	180.28	201.72	171.58	114.64
RNAPII_TF_1097	scaffoldA01	3974431	3974854	TTS	TTS (BnaA01T0071800ZS)	1907	BnaA01G0071800ZS	0.01	0.04	23.87	23.83	4.80	11.60	5.64	2.61	4.53	2.56	6.30	4.99	0.03	0.11	23.85	21.02	0.04	0.00	0.00	0.00	0.05	0.00	0.00	0.00
RNAPII_TF_1098	scaffoldA01	3983008	3983718	TTS	TTS (BnaA01T0071900ZS)	1898	BnaA01G0071900ZS	0.07	0.15	22.68	4.36	9.93	26.84	21.35	21.28	16.73	9.76	15.99	20.79	0.00	0.00	24.12	5.50	5.00	12.52	13.67	16.42	9.59	8.33	7.14	10.17
RNAPII_TF_1099	scaffoldA01	3988790	3989596	promoter-TSS	promoter-TSS (BnaA01T0072000ZS)	-536	BnaA01G0072000ZS	0.69	0.74	23.88	15.48	9.59	16.18	21.22	19.20	29.79	22.73	22.06	22.75	0.00	0.00	24.91	5.15	3.91	9.61	11.05	11.63	8.39	6.58	4.67	7.57
RNAPII_TF_1100	scaffoldA01	4008980	4009295	exon	exon (BnaA01T0072200ZS, exon 1 of 4)	296	BnaA01G0072200ZS	0.56	0.63	24.48	9.48	4.73	2.92	3.92	2.65	9.01	5.62	7.22	5.05	0.00	0.01	26.39	4.95	0.17	0.14	0.27	0.27	0.16	0.00	0.07	0.07
RNAPII_TF_1101	scaffoldA01	4050567	4051466	promoter-TSS	promoter-TSS (BnaA01T0072600ZS)	-117	BnaA01G0072600ZS	0.60	0.66	22.71	4.74	13.83	22.78	24.32	18.03	28.05	18.67	13.91	34.75	0.07	0.16	25.38	8.72	1.49	3.55	6.11	4.46	5.28	4.66	3.68	3.13
RNAPII_TF_1102	scaffoldA01	4053367	4053930	TTS	TTS (BnaA01T0072600ZS)	2515	BnaA01G0072600ZS	0.18	0.27	24.36	10.24	8.60	14.88	11.03	19.75	17.10	10.83	11.07	10.29	0.07	0.16	25.38	8.72	1.49	3.55	6.11	4.46	5.28	4.66	3.68	3.13
RNAPII_TF_1103	scaffoldA01	4061651	4062030	TTS	TTS (BnaA01T0072800ZS)	1369	BnaA01G0072800ZS	0.02	0.09	22.19	8.36	11.71	13.76	7.03	24.52	7.31	3.29	5.50	13.92	0.00	0.01	23.59	8.28	0.08	0.00	0.00	0.15	0.00	0.00	0.00	0.00
RNAPII_TF_1104	scaffoldA01	4064078	4066173	exon	exon (BnaA01T0072900ZS, exon 2 of 10)	703	BnaA01G0072900ZS	0.00	0.00	24.52	6.80	52.73	36.01	88.96	120.42	46.38	33.81	27.04	41.14	0.00	0.00	24.37	10.31	5.00	3.72	7.01	14.11	10.59	9.16	6.38	3.46
RNAPII_TF_1105	scaffoldA01	4080111	4080721	intron	intron (BnaA01T0073300ZS, intron 1 of 2)	323	BnaA01G0073300ZS	0.06	0.15	25.22	10.37	10.33	7.34	6.48	8.48	23.15	11.26	8.73	13.40	0.00	0.01	26.03	2.86	1.35	3.65	4.26	2.92	2.95	2.38	1.39	3.53
RNAPII_TF_1106	scaffoldA01	4088702	4089880	exon	exon (BnaA01T0073500ZS, exon 3 of 5)	546	BnaA01G0073500ZS	0.50	0.58	24.86	17.53	11.93	22.13	21.09	25.36	28.96	30.96	24.01	35.95	0.73	1.00	22.23	17.66	1.18	7.86	7.86	7.26	8.45	8.99	7.48	6.99
RNAPII_TF_1107	scaffoldA01	4090259	4090506	TTS	TTS (BnaA01T0073500ZS)	1637	BnaA01G0073500ZS	0.66	0.71	25.17	13.68	3.83	8.82	9.02	6.83	9.01	9.63	10.04	8.87	0.73	1.00	22.23	17.66	1.18	7.86	7.86	7.26	8.45	8.99	7.48	6.99
RNAPII_TF_1108	scaffoldA01	4091421	4095318	exon	exon (BnaA01T0073600ZS, exon 4 of 5)	1819	BnaA01G0073600ZS	0.03	0.14	24.78	16.82	305.94	107.79	95.83	255.24	143.66	557.63	460.84	115.04	0.00	0.00	23.93	17.87	21.16	19.59	8.51	22.57	21.20	40.63	49.32	13.49
RNAPII_TF_1109	scaffoldA01	4101212	4102251	Intergenic	Intergenic	-5363	None	0.00	0.00	24.26	4.77	51.37	59.92	120.52	85.98	35.78	26.26	34.52	68.40	NA	NA	NA	NA	NA	NA	NA	NA	NA	NA	NA	NA
RNAPII_TF_1110	scaffoldA01	4107147	4107618	intron	intron (BnaA01T0073700ZS, intron 1 of 10)	288	BnaA01G0073700ZS	0.02	0.11	24.66	12.47	10.56	9.43	6.26	7.85	24.78	12.92	8.70	10.73	0.40	0.63	24.30	0.50	0.38	1.12	0.89	0.62	0.83	0.73	0.53	1.23
RNAPII_TF_1111	scaffoldA01	4139068	4139312	intron	intron (BnaA01T0074000ZS, intron 11 of 23)	12644	BnaA01G0074000ZS	0.08	0.15	25.78	13.76	5.77	4.56	0.93	1.89	7.39	8.61	3.34	4.66	0.07	0.16	24.12	4.57	0.04	0.06	0.07	0.10	0.05	0.06	0.05	0.07
RNAPII_TF_1112	scaffoldA01	4149530	4151891	intron	intron (BnaA01T0074100ZS, intron 3 of 4)	1124	BnaA01G0074100ZS	0.58	0.64	25.13	21.94	22.69	77.64	82.27	69.10	64.86	75.40	64.01	75.23	0.01	0.04	23.32	16.20	7.21	32.50	36.22	36.25	39.84	42.88	44.65	34.54
RNAPII_TF_1113	scaffoldA01	4155970	4159822	exon	exon (BnaA01T0074200ZS, exon 3 of 4)	400	BnaA01G0074200ZS	0.42	0.50	22.11	9.71	29.23	86.12	106.22	122.74	107.65	112.77	104.92	109.12	0.91	1.00	24.24	19.24	2.59	9.42	10.49	7.75	10.82	10.08	10.52	12.21
RNAPII_TF_1114	scaffoldA01	4168528	4170749	promoter-TSS	promoter-TSS (BnaA01T0074700ZS)	-111	BnaA01G0074700ZS	0.11	0.18	23.93	19.24	91.08	68.95	109.39	134.05	65.59	125.87	244.37	63.62	0.16	0.31	24.32	6.37	39.36	10.78	26.40	78.21	16.24	29.13	58.12	9.52
RNAPII_TF_1115	scaffoldA01	4174701	4178258	intron	intron (BnaA01T0074800ZS, intron 4 of 34)	1456	BnaA01G0074800ZS	0.00	0.01	23.21	5.99	67.12	120.79	180.41	202.28	100.61	107.75	100.45	118.66	0.00	0.00	25.76	7.26	0.80	1.90	2.06	3.14	2.50	1.91	1.62	1.66
RNAPII_TF_1116	scaffoldA01	4182975	4185169	promoter-TSS	promoter-TSS (BnaA01T0075000ZS)	462	BnaA01G0075000ZS	0.18	0.26	22.67	7.44	13.62	45.18	49.17	46.28	56.18	39.26	39.10	56.43	0.01	0.05	24.34	11.40	0.75	0.92	1.52	1.96	2.35	1.95	1.16	1.13
RNAPII_TF_1117	scaffoldA01	4187315	4192790	TTS	TTS (BnaA01T0075300ZS)	783	BnaA01G0075300ZS	0.00	0.01	24.77	24.49	74.17	229.66	219.54	163.80	144.56	161.82	187.56	255.41	0.79	1.00	23.27	18.29	1.82	7.40	5.73	7.25	6.25	8.17	6.73	8.12
RNAPII_TF_1118	scaffoldA01	4193921	4197405	exon	exon (BnaA01T0075500ZS, exon 4 of 7)	1268	BnaA01G0075500ZS	0.00	0.00	24.17	4.87	159.41	196.69	404.07	320.96	129.50	157.72	121.25	215.67	0.00	0.00	25.24	12.10	6.57	13.62	17.04	18.65	24.15	21.90	21.16	14.22
RNAPII_TF_1119	scaffoldA01	4206250	4210943	exon	exon (BnaA01T0075800ZS, exon 1 of 1)	-1120	BnaA01G0075800ZS	0.00	0.01	26.11	3.26	3093.90	3938.30	6875.46	4738.69	1337.39	2422.41	2274.67	2043.16	0.00	0.01	21.92	5.81	7.88	9.55	7.62	11.79	2.01	1.03	2.40	14.86
RNAPII_TF_1120	scaffoldA01	4221026	4223180	exon	exon (BnaA01T0076000ZS, exon 4 of 15)	1185	BnaA01G0076000ZS	0.83	0.85	23.47	17.22	8.70	44.48	33.57	35.66	39.52	36.06	30.13	42.16	0.00	0.00	23.14	15.66	0.66	0.49	0.20	0.53	1.23	1.41	0.89	0.33
RNAPII_TF_1121	scaffoldA01	4232181	4234088	exon	exon (BnaA01T0076100ZS, exon 1 of 2)	801	BnaA01G0076100ZS	0.04	0.15	22.28	21.98	49.50	111.28	91.43	76.17	40.26	95.48	88.33	68.91	0.63	0.91	24.06	20.02	5.35	15.29	6.75	15.55	9.27	13.67	15.28	11.95
RNAPII_TF_1122	scaffoldA01	4245100	4245889	Intergenic	Intergenic	1896	None	0.24	0.32	24.44	6.07	9.57	19.04	27.86	20.65	24.73	16.84	14.66	22.86	NA	NA	NA	NA	NA	NA	NA	NA	NA	NA	NA	NA
RNAPII_TF_1123	scaffoldA01	4255584	4257385	exon	exon (BnaA01T0076500ZS, exon 1 of 1)	575	BnaA01G0076500ZS	0.45	0.53	25.89	3.90	205.93	297.70	415.89	424.02	160.01	308.83	246.18	132.28	0.00	0.02	25.03	12.81	10.28	13.98	12.83	27.00	28.15	24.71	30.51	13.66
RNAPII_TF_1124	scaffoldA01	4258895	4260697	promoter-TSS	promoter-TSS (BnaA01T0076700ZS)	-385	BnaA01G0076700ZS	0.01	0.07	25.38	1.44	102.75	181.87	106.42	81.36	34.12	34.43	57.58	57.83	0.14	0.28	26.00	17.10	1.95	2.88	4.47	4.14	4.23	5.47	6.49	5.21
RNAPII_TF_1125	scaffoldA01	4272864	4277679	TTS	TTS (BnaA01T0076900ZS)	1678	BnaA01G0076900ZS	0.32	0.41	23.22	2.53	31.05	96.95	142.93	78.89	102.70	99.36	116.66	112.21	0.03	0.10	22.86	16.53	1.31	3.40	3.90	3.42	4.76	4.81	4.61	2.68
RNAPII_TF_1126	scaffoldA01	4280561	4282473	promoter-TSS	promoter-TSS (BnaA01T0077100ZS)	-333	BnaA01G0077100ZS	0.44	0.52	24.13	8.70	16.63	57.70	80.38	61.64	64.52	67.88	49.41	61.83	0.02	0.07	23.99	6.39	3.18	16.95	23.48	20.06	19.40	19.24	17.45	18.57
RNAPII_TF_1127	scaffoldA01	4294665	4300950	exon	exon (BnaA01T0077700ZS, exon 7 of 7)	2069	BnaA01G0077700ZS	0.00	0.00	24.60	4.45	135.52	218.82	390.55	282.09	147.12	145.19	131.26	203.68	0.00	0.00	24.57	9.21	4.11	6.86	9.80	13.66	10.98	9.46	5.81	5.12
RNAPII_TF_1128	scaffoldA01	4301978	4304375	Intergenic	Intergenic	2740	None	0.90	0.91	24.07	21.72	23.43	70.04	81.33	93.02	57.60	84.04	92.38	76.03	NA	NA	NA	NA	NA	NA	NA	NA	NA	NA	NA	NA
RNAPII_TF_1129	scaffoldA01	4305626	4307595	promoter-TSS	promoter-TSS (BnaA01T0078000ZS)	427	BnaA01G0078000ZS	0.16	0.24	25.26	24.59	21.53	67.07	83.27	71.53	53.12	58.49	80.59	77.83	0.81	1.00	25.47	3.67	1.99	2.52	4.25	4.45	2.84	2.65	4.27	3.36
RNAPII_TF_1130	scaffoldA01	4312747	4313577	intron	intron (BnaA01T0078200ZS.1, intron 1 of 9)	466	BnaA01G0078200ZS	0.74	0.78	23.67	18.96	9.57	28.53	29.40	26.04	35.80	28.75	25.66	33.22	0.50	0.76	23.47	12.87	2.49	9.65	8.88	8.36	7.80	8.10	6.38	7.26
RNAPII_TF_1131	scaffoldA01	4334001	4335064	exon	exon (BnaA01T0078900ZS, exon 2 of 4)	673	BnaA01G0078900ZS	0.70	0.75	24.08	6.30	10.48	20.52	16.15	14.43	29.51	20.69	12.61	24.70	0.00	0.00	26.42	6.41	0.90	1.73	1.85	2.58	1.99	1.48	0.77	1.24
RNAPII_TF_1132	scaffoldA01	4335116	4337595	TTS	TTS (BnaA01T0078900ZS)	964	BnaA01G0078900ZS	0.07	0.15	24.80	4.88	82.64	148.09	216.99	238.65	99.37	157.49	138.96	145.40	0.00	0.00	26.42	6.41	0.90	1.73	1.85	2.58	1.99	1.48	0.77	1.24
RNAPII_TF_1133	scaffoldA01	4343841	4345108	promoter-TSS	promoter-TSS (BnaA01T0079100ZS)	-850	BnaA01G0079100ZS	0.62	0.68	23.29	1.55	10.34	34.15	25.81	31.16	29.06	25.17	33.68	31.71	1.00	1.00	24.10	20.60	0.00	0.00	0.00	0.00	0.00	0.00	0.00	0.00
RNAPII_TF_1134	scaffoldA01	4345330	4346605	intron	intron (BnaA01T0079200ZS, intron 1 of 5)	402	BnaA01G0079200ZS	0.00	0.01	24.06	16.75	17.13	36.25	36.79	45.49	40.66	67.01	54.98	33.09	0.02	0.08	22.17	16.81	1.93	7.66	6.00	6.49	7.34	8.56	7.61	5.51
RNAPII_TF_1135	scaffoldA01	4353813	4356686	intron	intron (BnaA01T0079300ZS, intron 1 of 3)	1553	BnaA01G0079300ZS	0.00	0.03	23.37	9.03	30.91	30.95	34.63	85.79	49.70	28.43	39.89	40.67	0.00	0.00	24.30	8.27	0.33	0.12	0.29	0.78	0.38	0.17	0.12	0.13
RNAPII_TF_1136	scaffoldA01	4382783	4383100	TTS	TTS (BnaA01T0079300ZS)	5555	BnaA01G0079300ZS	0.88	0.90	23.58	0.77	3.32	5.72	3.45	2.94	4.66	1.57	5.57	3.89	0.00	0.00	24.30	8.27	0.33	0.12	0.29	0.78	0.38	0.17	0.12	0.13
RNAPII_TF_1137	scaffoldA01	4399158	4403405	TTS	TTS (BnaA01T0079600ZS)	1901	BnaA01G0079600ZS	0.68	0.74	22.12	9.72	54.67	139.19	152.92	172.13	122.71	153.98	105.58	134.19	0.02	0.08	26.30	5.78	1.57	6.45	9.06	8.75	7.29	7.15	6.62	5.80
RNAPII_TF_1138	scaffoldA01	4404417	4405006	intron	intron (BnaA01T0079600ZS.2, intron 1 of 3)	269	BnaA01G0079600ZS	0.34	0.43	24.57	20.43	6.79	17.70	11.81	12.43	15.45	14.50	17.81	21.94	0.02	0.08	26.30	5.78	1.57	6.45	9.06	8.75	7.29	7.15	6.62	5.80
RNAPII_TF_1139	scaffoldA01	4414674	4414975	Intergenic	Intergenic	-2619	None	0.41	0.50	23.52	5.58	6.65	8.68	2.46	3.56	7.10	2.62	10.00	6.67	NA	NA	NA	NA	NA	NA	NA	NA	NA	NA	NA	NA
RNAPII_TF_1140	scaffoldA01	4417091	4419730	exon	exon (BnaA01T0079700ZS, exon 1 of 1)	967	BnaA01G0079700ZS	0.02	0.09	23.26	21.00	460.23	766.18	416.00	125.04	147.95	464.69	443.84	340.28	0.00	0.00	23.87	18.50	39.99	34.15	12.77	13.86	26.07	67.30	85.58	29.11
RNAPII_TF_1141	scaffoldA01	4433364	4434781	TTS	TTS (BnaA01T0079900ZS)	2545	BnaA01G0079900ZS	0.00	0.02	22.87	4.69	32.50	63.58	71.63	69.11	30.92	38.30	38.05	63.12	0.28	0.49	22.51	12.88	2.74	13.63	17.33	16.54	16.97	18.46	14.34	15.91
RNAPII_TF_1142	scaffoldA01	4435743	4437017	intron	intron (BnaA01T0079900ZS, intron 1 of 2)	237	BnaA01G0079900ZS	0.01	0.07	25.12	4.74	39.85	67.13	104.61	95.41	48.66	68.13	40.05	50.35	0.28	0.49	22.51	12.88	2.74	13.63	17.33	16.54	16.97	18.46	14.34	15.91
RNAPII_TF_1143	scaffoldA01	4466769	4468608	Intergenic	Intergenic	11058	None	0.37	0.46	20.22	11.09	22.08	75.63	94.13	99.94	87.63	84.73	90.69	82.95	NA	NA	NA	NA	NA	NA	NA	NA	NA	NA	NA	NA
RNAPII_TF_1144	scaffoldA01	4474189	4478026	exon	exon (BnaA01T0080100ZS, exon 5 of 5)	2639	BnaA01G0080100ZS	0.39	0.48	24.49	13.98	64.81	96.92	88.52	165.17	98.20	141.57	134.85	72.51	0.07	0.17	25.64	12.92	2.51	8.13	10.23	11.58	10.87	11.84	12.50	7.44
RNAPII_TF_1145	scaffoldA01	4484832	4485312	Intergenic	Intergenic	-6326	None	0.22	0.30	24.29	16.54	5.23	3.62	0.73	2.04	5.75	1.12	8.86	3.16	NA	NA	NA	NA	NA	NA	NA	NA	NA	NA	NA	NA
RNAPII_TF_1146	scaffoldA01	4520807	4521083	TTS	TTS (BnaA01T0080300ZS)	1160	BnaA01G0080300ZS	0.74	0.79	26.24	20.80	3.56	8.61	8.84	5.42	7.19	5.75	7.28	11.09	0.47	0.73	25.77	16.60	3.00	12.43	16.37	13.39	15.81	15.55	17.37	15.56
RNAPII_TF_1147	scaffoldA01	4522122	4527032	exon	exon (BnaA01T0080400ZS, exon 3 of 7)	2094	BnaA01G0080400ZS	0.04	0.15	25.18	0.96	79.46	192.17	247.91	149.94	121.83	153.72	142.63	196.77	0.59	0.86	24.83	23.20	40.16	254.45	233.39	223.49	202.80	222.88	251.15	239.95
RNAPII_TF_1148	scaffoldA01	4535693	4537577	TTS	TTS (BnaA01T0080700ZS)	1190	BnaA01G0080700ZS	0.18	0.26	23.90	3.91	25.27	53.50	52.44	64.89	27.92	32.27	42.25	38.32	0.14	0.29	23.44	11.07	0.36	0.00	0.39	0.25	0.19	0.42	0.00	0.00
RNAPII_TF_1149	scaffoldA01	4559407	4563382	promoter-TSS	promoter-TSS (BnaA01T0081200ZS)	-740	BnaA01G0081200ZS	0.38	0.47	25.81	4.84	13.72	85.50	83.87	90.68	89.31	86.93	76.23	89.95	0.03	0.10	20.37	15.30	0.47	1.35	1.14	1.24	1.71	1.33	1.08	1.14
RNAPII_TF_1150	scaffoldA01	4564739	4565099	exon	exon (BnaA01T0081300ZS, exon 1 of 3)	366	BnaA01G0081300ZS	0.72	0.76	25.48	7.70	7.80	6.73	6.90	11.97	11.55	11.76	6.49	12.50	0.00	0.00	25.95	12.99	1.79	3.74	4.06	5.45	6.13	6.93	4.53	4.03
RNAPII_TF_1151	scaffoldA01	4568017	4568492	promoter-TSS	promoter-TSS (BnaA01T0081400ZS)	-130	BnaA01G0081400ZS	0.26	0.34	24.03	16.43	6.84	6.99	5.43	5.62	10.28	5.06	14.37	4.11	0.96	1.00	22.79	13.69	0.17	0.32	0.38	0.41	0.57	0.47	0.37	0.26
RNAPII_TF_1152	scaffoldA01	4587510	4589432	exon	exon (BnaA01T0081700ZS, exon 3 of 4)	924	BnaA01G0081700ZS	0.05	0.15	24.42	22.68	19.25	57.05	32.26	26.44	37.88	29.81	35.07	38.26	0.16	0.31	25.56	3.34	2.16	9.48	11.31	9.16	9.00	8.59	7.84	8.94
RNAPII_TF_1153	scaffoldA01	4595460	4597659	exon	exon (BnaA01T0081900ZS, exon 6 of 14)	1015	BnaA01G0081900ZS	0.00	0.00	24.08	5.61	48.12	71.77	118.42	114.69	63.21	43.67	40.16	63.80	0.00	0.00	24.09	10.56	2.23	1.98	3.76	6.21	5.56	4.19	2.64	2.33
RNAPII_TF_1154	scaffoldA01	4621695	4621958	exon	exon (BnaA01T0082300ZS, exon 2 of 8)	171	BnaA01G0082300ZS	0.13	0.20	23.91	13.59	5.96	5.45	1.05	1.83	11.47	5.75	1.72	4.93	0.03	0.10	22.96	4.19	0.55	0.29	1.19	0.15	0.28	0.19	0.43	0.42
RNAPII_TF_1155	scaffoldA01	4635065	4635697	exon	exon (BnaA01T0082600ZS, exon 2 of 6)	3747	BnaA01G0082600ZS	0.19	0.27	24.21	15.85	9.52	7.88	1.20	4.00	15.83	6.93	6.21	11.61	0.24	0.43	24.20	21.06	0.07	0.11	0.09	0.10	0.12	0.09	0.05	0.05
RNAPII_TF_1156	scaffoldA01	4640900	4641658	TTS	TTS (BnaA01T0082700ZS)	-2151	BnaA01G0082700ZS	0.04	0.15	22.34	7.76	14.46	28.87	38.15	32.06	22.82	20.51	23.53	25.06	0.00	0.00	27.16	4.49	18.64	59.53	70.66	68.14	64.07	46.98	48.27	57.80
RNAPII_TF_1157	scaffoldA01	4646640	4647424	exon	exon (BnaA01T0082800ZS, exon 1 of 6)	292	BnaA01G0082800ZS	0.13	0.21	22.90	13.95	19.21	42.04	35.71	45.00	70.12	48.85	43.96	57.26	0.28	0.49	22.46	15.43	1.94	6.45	7.39	6.80	7.58	8.42	6.00	4.93
RNAPII_TF_1158	scaffoldA01	4649008	4649286	intron	intron (BnaA01T0082900ZS.2, intron 5 of 5)	2407	BnaA01G0082900ZS	0.16	0.25	22.52	7.94	7.98	9.70	10.65	17.08	10.20	6.37	11.64	5.01	0.00	0.00	23.67	9.85	1.99	4.67	5.34	7.70	6.21	5.68	4.05	3.47
RNAPII_TF_1159	scaffoldA01	4650243	4652646	intron	intron (BnaA01T0082900ZS.2, intron 1 of 5)	1053	BnaA01G0082900ZS	0.00	0.00	24.82	7.50	46.50	65.92	135.85	160.48	105.92	92.91	89.43	78.96	0.00	0.00	23.67	9.85	1.99	4.67	5.34	7.70	6.21	5.68	4.05	3.47
RNAPII_TF_1160	scaffoldA01	4657320	4660024	TTS	TTS (BnaA01T0083000ZS)	1225	BnaA01G0083000ZS	0.00	0.02	24.59	21.36	157.11	297.00	219.56	87.37	116.11	239.89	278.73	274.40	0.00	0.01	22.34	3.56	89.41	533.84	494.62	421.46	423.37	381.37	392.88	538.20
RNAPII_TF_1161	scaffoldA01	4665039	4665965	TTS	TTS (BnaA01T0083200ZS)	1495	BnaA01G0083200ZS	0.00	0.02	23.85	12.62	10.51	13.61	6.84	27.02	22.47	24.11	12.35	13.50	0.05	0.14	22.51	18.99	2.41	2.77	2.25	2.89	4.43	2.48	1.34	1.48
RNAPII_TF_1162	scaffoldA01	4685796	4686204	TTS	TTS (BnaA01T0083400ZS)	-1089	BnaA01G0083400ZS	0.02	0.08	24.97	7.02	7.04	9.03	15.58	18.73	10.83	8.10	11.60	8.23	0.00	0.00	23.89	12.24	3.22	5.13	7.88	9.94	10.82	10.77	7.04	4.37
RNAPII_TF_1163	scaffoldA01	4687275	4688518	intron	intron (BnaA01T0083400ZS.1, intron 30 of 37)	-2985	BnaA01G0083400ZS	0.14	0.22	23.42	10.58	8.94	10.15	8.99	17.87	17.57	7.27	15.39	11.00	0.00	0.00	23.89	12.24	3.22	5.13	7.88	9.94	10.82	10.77	7.04	4.37
RNAPII_TF_1164	scaffoldA01	4695021	4695955	intron	intron (BnaA01T0083400ZS.1, intron 1 of 37)	484	BnaA01G0083400ZS	0.01	0.06	26.15	7.47	11.90	23.89	40.33	47.48	37.29	35.84	31.39	31.56	0.00	0.00	23.89	12.24	3.22	5.13	7.88	9.94	10.82	10.77	7.04	4.37
RNAPII_TF_1165	scaffoldA01	4699104	4699416	Intergenic	Intergenic	-3288	None	0.71	0.75	26.49	23.14	4.75	14.99	11.18	6.26	10.72	10.90	10.60	16.19	NA	NA	NA	NA	NA	NA	NA	NA	NA	NA	NA	NA
RNAPII_TF_1166	scaffoldA01	4708535	4709722	exon	exon (BnaA01T0083500ZS, exon 2 of 2)	241	BnaA01G0083500ZS	0.00	0.01	25.90	1.52	69.70	92.20	113.15	13.98	10.52	20.00	15.60	33.28	0.00	0.02	22.48	4.68	1.41	1.58	2.44	0.95	1.06	0.00	0.21	1.03
RNAPII_TF_1167	scaffoldA01	4715237	4720368	exon	exon (BnaA01T0083700ZS, exon 9 of 13)	2557	BnaA01G0083700ZS	0.00	0.00	26.12	25.01	131.61	284.22	276.67	96.56	77.70	132.28	203.45	196.44	0.00	0.00	25.14	1.61	37.25	73.05	58.65	29.44	12.46	7.42	13.43	44.76
RNAPII_TF_1168	scaffoldA01	4726233	4727568	promoter-TSS	promoter-TSS (BnaA01T0083800ZS)	-428	BnaA01G0083800ZS	0.17	0.25	24.19	20.65	28.14	67.28	67.28	63.35	49.07	68.42	74.38	48.19	0.02	0.08	24.67	1.49	0.08	0.16	0.02	0.04	0.00	0.00	0.00	0.06
RNAPII_TF_1169	scaffoldA01	4733237	4735029	intron	intron (BnaA01T0084100ZS, intron 1 of 4)	409	BnaA01G0084100ZS	0.43	0.51	23.37	18.24	17.97	45.38	33.54	35.28	61.97	34.79	43.76	48.71	0.00	0.01	26.16	0.95	2.48	8.49	8.84	6.18	5.21	4.80	5.26	7.62
RNAPII_TF_1170	scaffoldA01	4735881	4736814	exon	exon (BnaA01T0084200ZS, exon 1 of 3)	371	BnaA01G0084200ZS	0.22	0.31	22.87	0.67	17.49	21.89	15.75	11.68	36.36	22.93	21.04	27.40	0.01	0.03	23.41	5.56	1.03	2.17	3.16	2.69	2.16	1.56	1.86	2.14
RNAPII_TF_1171	scaffoldA01	4738994	4745194	TTS	TTS (BnaA01T0084300ZS)	2426	BnaA01G0084300ZS	0.33	0.42	25.71	0.73	204.85	429.67	490.44	446.90	217.30	349.96	332.76	261.07	0.27	0.48	24.59	23.58	1.51	6.92	5.48	4.32	4.49	5.11	3.99	5.71
RNAPII_TF_1172	scaffoldA01	4747390	4749359	exon	exon (BnaA01T0084500ZS, exon 1 of 1)	1015	BnaA01G0084500ZS	0.03	0.12	24.12	14.02	19.23	29.47	18.70	34.27	52.41	39.79	38.90	36.54	0.03	0.11	24.57	15.74	0.27	0.00	0.07	0.00	0.16	0.30	0.22	0.00
RNAPII_TF_1173	scaffoldA01	4754636	4758224	intron	intron (BnaA01T0084600ZS, intron 5 of 8)	1435	BnaA01G0084600ZS	0.00	0.00	26.81	2.76	43.04	128.36	152.08	125.57	98.47	82.86	84.01	95.27	0.01	0.06	25.47	12.58	1.95	10.90	13.35	12.33	13.60	14.11	12.20	9.96
RNAPII_TF_1174	scaffoldA01	4794085	4794507	promoter-TSS	promoter-TSS (BnaA01T0084900ZS)	-277	BnaA01G0084900ZS	0.57	0.63	24.19	12.57	3.99	4.22	6.87	5.70	10.86	7.09	7.64	6.95	0.05	0.14	26.91	17.76	1.61	6.28	5.10	5.95	6.29	6.45	7.50	7.21
RNAPII_TF_1175	scaffoldA01	4800334	4805100	exon	exon (BnaA01T0085100ZS, exon 1 of 2)	2012	BnaA01G0085100ZS	0.00	0.00	23.68	6.53	233.86	170.78	445.65	545.01	162.75	190.97	132.56	211.93	0.00	0.00	23.51	12.41	13.20	14.21	18.46	24.91	35.41	28.71	13.08	11.69
RNAPII_TF_1176	scaffoldA01	4806512	4807464	exon	exon (BnaA01T0085200ZS, exon 3 of 3)	382	BnaA01G0085200ZS	0.66	0.72	24.36	22.89	5.42	19.58	16.98	15.59	20.75	14.15	20.77	22.79	0.01	0.05	23.76	21.81	1.47	8.11	5.40	5.24	6.25	6.29	6.32	7.41
RNAPII_TF_1177	scaffoldA01	4808369	4810149	promoter-TSS	promoter-TSS (BnaA01T0085200ZS)	2	BnaA01G0085200ZS	0.73	0.77	24.47	23.52	17.17	51.40	63.83	57.85	56.06	58.83	52.52	57.99	0.01	0.05	23.76	21.81	1.47	8.11	5.40	5.24	6.25	6.29	6.32	7.41
RNAPII_TF_1178	scaffoldA01	4814811	4815959	TTS	TTS (BnaA01T0085400ZS)	258	BnaA01G0085400ZS	0.01	0.04	25.34	3.34	20.92	46.05	47.52	56.30	25.58	24.38	33.11	29.32	0.02	0.08	24.18	14.33	1.84	9.45	11.10	10.52	11.15	12.35	10.41	8.73
RNAPII_TF_1179	scaffoldA01	4821196	4821801	Intergenic	Intergenic	-5855	None	0.57	0.64	23.71	20.67	6.14	18.99	13.29	10.47	16.74	10.45	16.50	12.31	NA	NA	NA	NA	NA	NA	NA	NA	NA	NA	NA	NA
RNAPII_TF_1180	scaffoldA01	4825933	4827626	TTS	TTS (BnaA01T0085700ZS)	637	BnaA01G0085700ZS	0.69	0.74	26.28	16.07	4.93	42.74	37.77	41.40	42.91	45.99	40.58	42.92	0.87	1.00	22.97	6.22	0.32	0.37	0.63	0.46	0.52	0.37	0.70	0.32
RNAPII_TF_1181	scaffoldA01	4869064	4872173	TTS	TTS (BnaA01T0086000ZS)	981	BnaA01G0086000ZS	0.00	0.01	24.77	4.79	297.06	384.27	675.68	712.81	218.94	315.98	333.80	325.49	0.04	0.12	22.83	5.76	0.25	0.00	0.10	0.00	0.00	0.00	0.00	0.31
RNAPII_TF_1182	scaffoldA01	4878668	4880829	exon	exon (BnaA01T0086200ZS, exon 1 of 1)	532	BnaA01G0086200ZS	0.00	0.01	24.88	3.53	266.80	247.08	623.60	291.97	142.00	137.27	117.86	269.51	0.00	0.00	20.64	10.72	2.38	0.88	2.07	3.74	4.04	0.78	0.67	2.41
RNAPII_TF_1183	scaffoldA01	4886275	4888883	TTS	TTS (BnaA01T0086300ZS)	997	BnaA01G0086300ZS	0.02	0.08	24.90	5.14	186.89	176.50	312.69	399.22	96.36	148.19	160.40	203.93	0.00	0.01	24.24	8.75	6.58	1.56	2.37	14.11	4.68	4.37	3.35	2.04
RNAPII_TF_1184	scaffoldA01	4890129	4894886	TTS	TTS (BnaA01T0086600ZS)	1650	BnaA01G0086600ZS	0.22	0.30	24.82	0.12	397.25	769.64	777.82	644.88	308.29	631.45	532.91	396.82	0.00	0.00	23.98	21.13	12.13	39.80	21.34	19.14	26.37	29.99	36.29	40.85
RNAPII_TF_1185	scaffoldA01	4911034	4914350	exon	exon (BnaA01T0087000ZS, exon 4 of 7)	1594	BnaA01G0087000ZS	0.16	0.24	21.73	8.99	24.10	97.77	88.25	107.10	79.41	85.60	77.94	108.41	0.55	0.81	22.52	12.35	2.96	10.51	12.37	9.77	12.52	11.59	6.94	11.08
RNAPII_TF_1186	scaffoldA01	4931475	4931892	exon	exon (BnaA01T0087200ZS, exon 1 of 35)	221	BnaA01G0087200ZS	0.27	0.36	22.34	15.57	7.06	5.90	5.73	8.33	13.33	13.70	8.73	11.72	0.64	0.92	24.01	4.72	0.56	1.91	2.61	2.63	1.83	2.22	2.53	1.83
RNAPII_TF_1187	scaffoldA01	4939030	4943976	intron	intron (BnaA01T0087300ZS, intron 5 of 7)	1245	BnaA01G0087300ZS	0.02	0.09	25.32	3.55	1576.96	2363.11	2149.76	1586.39	506.06	744.97	657.64	1054.07	0.05	0.14	22.46	10.00	0.87	1.39	0.51	2.07	1.29	0.91	0.56	1.73
RNAPII_TF_1188	scaffoldA01	4946339	4954034	TTS	TTS (BnaA01T0087600ZS)	1259	BnaA01G0087600ZS	0.05	0.15	24.42	4.32	106.50	308.55	334.97	389.47	224.18	264.85	241.21	257.20	0.06	0.16	21.63	18.31	2.51	13.36	10.52	11.18	11.54	12.46	12.69	10.54
RNAPII_TF_1189	scaffoldA01	4986280	4987529	Intergenic	Intergenic	-2193	None	0.18	0.26	25.13	15.72	16.80	21.33	1.54	1.25	17.67	8.16	11.95	20.54	NA	NA	NA	NA	NA	NA	NA	NA	NA	NA	NA	NA
RNAPII_TF_1190	scaffoldA01	5010883	5017536	promoter-TSS	promoter-TSS (BnaA01T0088200ZS)	64	BnaA01G0088200ZS	0.00	0.01	26.27	4.74	74.54	236.05	270.62	307.50	195.37	203.25	182.89	187.75	0.00	0.00	24.31	13.27	8.35	8.17	11.50	18.43	24.64	21.06	19.57	7.70
RNAPII_TF_1191	scaffoldA01	5031604	5037117	Intergenic	Intergenic	-1072	None	0.10	0.17	25.50	2.02	53.01	201.27	205.61	214.06	151.11	155.83	170.02	169.79	NA	NA	NA	NA	NA	NA	NA	NA	NA	NA	NA	NA
RNAPII_TF_1192	scaffoldA01	5079834	5080509	exon	exon (BnaA01T0089000ZS, exon 1 of 8)	140	BnaA01G0089000ZS	0.72	0.76	24.57	9.21	9.06	14.29	12.93	8.55	21.99	14.13	8.57	18.98	0.14	0.29	25.77	14.96	1.33	6.26	7.74	7.03	8.07	9.29	7.79	6.98
RNAPII_TF_1193	scaffoldA01	5081006	5084846	TTS	TTS (BnaA01T0089000ZS)	1210	BnaA01G0089000ZS	0.90	0.92	24.49	17.86	127.39	175.19	164.39	195.30	115.90	229.64	184.62	100.92	0.14	0.29	25.77	14.96	1.33	6.26	7.74	7.03	8.07	9.29	7.79	6.98
RNAPII_TF_1194	scaffoldA01	5114109	5117144	exon	exon (BnaA01T0089400ZS, exon 1 of 1)	1208	BnaA01G0089400ZS	0.01	0.07	23.51	17.12	106.37	78.70	43.02	89.58	92.66	217.65	150.62	58.44	0.00	0.00	24.32	17.96	21.85	30.13	6.34	14.26	22.70	46.48	42.96	24.89
RNAPII_TF_1195	scaffoldA01	5119940	5120648	exon	exon (BnaA01T0089500ZS, exon 2 of 6)	180	BnaA01G0089500ZS	0.02	0.11	25.46	12.80	9.59	15.92	15.89	19.33	26.73	29.75	16.08	18.98	0.04	0.12	24.77	4.70	0.46	1.16	0.82	1.32	0.72	0.66	0.57	0.85
RNAPII_TF_1196	scaffoldA01	5133414	5136032	exon	exon (BnaA01T0089700ZS, exon 3 of 4)	944	BnaA01G0089700ZS	0.01	0.07	24.51	6.75	28.53	68.24	105.57	105.10	79.02	78.63	59.35	74.79	0.00	0.00	23.60	9.43	2.56	6.16	6.41	9.62	7.68	5.61	4.98	4.90
RNAPII_TF_1197	scaffoldA01	5147054	5148219	exon	exon (BnaA01T0090000ZS, exon 2 of 3)	545	BnaA01G0090000ZS	0.01	0.04	25.43	3.28	16.08	44.14	55.69	38.38	42.54	27.61	28.59	41.88	0.06	0.16	23.63	13.63	2.08	9.10	10.61	11.27	12.52	11.49	10.79	11.08
RNAPII_TF_1198	scaffoldA01	5149145	5150041	Intergenic	Intergenic	2502	None	0.02	0.11	24.09	6.86	15.51	20.99	42.44	30.06	35.08	22.65	18.36	29.38	NA	NA	NA	NA	NA	NA	NA	NA	NA	NA	NA	NA
RNAPII_TF_1199	scaffoldA01	5152331	5153027	intron	intron (BnaA01T0090100ZS, intron 1 of 1)	254	BnaA01G0090100ZS	0.01	0.05	25.30	9.00	18.89	13.82	15.73	18.29	42.58	17.34	13.32	17.45	0.26	0.46	25.89	1.44	1.19	3.66	3.32	2.98	2.51	2.04	2.13	3.42
RNAPII_TF_1200	scaffoldA01	5168488	5169849	exon	exon (BnaA01T0090300ZS, exon 2 of 9)	692	BnaA01G0090300ZS	0.61	0.67	21.67	19.47	10.43	34.41	27.38	21.42	37.84	31.35	32.98	31.00	0.00	0.00	25.49	23.63	3.53	11.42	6.32	4.77	5.65	6.21	6.68	9.36
RNAPII_TF_1201	scaffoldA01	5174908	5179381	exon	exon (BnaA01T0090400ZS, exon 6 of 10)	1828	BnaA01G0090400ZS	0.02	0.11	25.27	3.83	721.97	995.16	1214.01	1514.90	405.66	503.56	758.21	638.51	0.36	0.59	23.81	19.25	8.24	11.92	9.15	22.70	11.17	12.07	18.70	11.30
RNAPII_TF_1202	scaffoldA01	5190313	5191751	exon	exon (BnaA01T0090500ZS, exon 10 of 10)	3276	BnaA01G0090500ZS	0.07	0.15	23.18	22.66	13.93	46.24	25.41	23.37	18.14	25.99	37.38	35.15	0.02	0.08	26.32	3.28	1.19	5.15	5.52	5.13	4.19	4.70	3.35	4.00
RNAPII_TF_1203	scaffoldA01	5203128	5210773	intron	intron (BnaA01T0090600ZS.1, intron 1 of 5)	453	BnaA01G0090600ZS	0.00	0.00	24.24	5.59	243.49	345.05	569.40	659.53	259.10	296.27	266.09	289.54	0.00	0.00	26.22	8.15	7.35	35.04	41.39	44.64	44.32	42.81	39.20	39.31
RNAPII_TF_1204	scaffoldA01	5211815	5213166	exon	exon (BnaA01T0090900ZS, exon 2 of 11)	493	BnaA01G0090900ZS	0.83	0.85	24.29	22.71	16.85	69.15	55.66	46.37	44.35	63.47	37.14	62.19	0.04	0.12	23.90	19.90	2.46	7.58	4.74	4.13	4.08	5.29	4.92	5.18
RNAPII_TF_1205	scaffoldA01	5214616	5219276	exon	exon (BnaA01T0091000ZS, exon 1 of 3)	2133	BnaA01G0091000ZS	0.07	0.15	25.44	20.46	78.42	212.95	156.75	168.20	136.41	237.12	198.06	190.41	0.00	0.00	23.43	20.22	6.42	20.01	11.15	11.08	11.25	16.87	19.07	15.87
RNAPII_TF_1206	scaffoldA01	5221774	5222793	intron	intron (BnaA01T0091100ZS, intron 1 of 7)	378	BnaA01G0091100ZS	0.68	0.73	25.83	7.24	14.91	28.01	35.89	36.60	35.39	42.88	24.20	39.57	0.30	0.52	21.82	16.11	0.85	3.63	3.82	4.03	3.79	4.43	3.41	2.89
RNAPII_TF_1207	scaffoldA01	5225657	5226021	TTS	TTS (BnaA01T0091100ZS)	-1374	BnaA01G0091100ZS	0.70	0.75	22.18	4.14	7.49	9.43	13.80	12.23	5.85	4.47	14.37	13.21	0.30	0.52	21.82	16.11	0.85	3.63	3.82	4.03	3.79	4.43	3.41	2.89
RNAPII_TF_1208	scaffoldA01	5227288	5227665	exon	exon (BnaA01T0091200ZS, exon 1 of 2)	263	BnaA01G0091200ZS	0.91	0.92	24.68	6.01	12.09	10.39	8.55	8.86	21.11	11.85	10.13	21.10	0.00	0.01	23.40	5.42	0.39	0.45	0.78	0.44	0.36	0.14	0.05	0.40
RNAPII_TF_1209	scaffoldA01	5242472	5242831	TTS	TTS (BnaA01T0091500ZS)	775	BnaA01G0091500ZS	0.40	0.48	24.82	3.45	8.83	14.70	16.47	19.62	14.61	19.60	7.42	12.10	0.03	0.11	23.53	4.48	5.72	10.42	15.08	8.39	9.74	6.63	4.60	10.22
RNAPII_TF_1210	scaffoldA01	5255527	5259239	TTS	TTS (BnaA01T0092000ZS)	1096	BnaA01G0092000ZS	0.57	0.64	25.91	8.25	35.87	48.22	82.79	109.74	91.47	78.49	101.00	53.23	0.52	0.77	24.52	15.24	0.93	1.98	3.12	2.08	3.06	3.35	2.29	1.93
RNAPII_TF_1211	scaffoldA01	5262676	5263044	promoter-TSS	promoter-TSS (BnaA01T0092100ZS)	-346	BnaA01G0092100ZS	0.04	0.15	24.10	15.07	4.87	7.49	4.20	5.64	13.36	8.34	9.64	8.67	0.00	0.00	26.75	1.26	2.07	3.74	4.30	1.78	1.51	1.11	1.41	1.87
RNAPII_TF_1212	scaffoldA01	5300703	5302992	exon	exon (BnaA01T0092500ZS, exon 3 of 4)	1025	BnaA01G0092500ZS	0.00	0.02	27.02	15.72	20.39	22.96	23.86	33.97	27.28	56.89	39.25	27.09	0.03	0.10	23.81	15.04	0.63	0.12	0.28	0.62	0.40	1.22	0.26	0.08
RNAPII_TF_1213	scaffoldA01	5333698	5337549	TTS	TTS (BnaA01T0092800ZS)	137	BnaA01G0092800ZS	0.27	0.35	23.01	4.92	38.96	133.19	138.24	142.13	118.06	123.72	96.24	147.43	0.10	0.22	23.98	14.05	4.31	31.50	34.88	36.34	37.51	35.33	40.26	33.29
RNAPII_TF_1214	scaffoldA01	5342982	5345957	exon	exon (BnaA01T0093100ZS, exon 1 of 2)	989	BnaA01G0093100ZS	0.05	0.15	24.06	17.24	446.48	401.90	407.56	569.87	326.35	1003.26	677.22	262.66	0.03	0.09	22.62	18.44	12.03	11.18	5.81	5.56	7.49	22.55	12.36	4.52
RNAPII_TF_1215	scaffoldA01	5349816	5352988	exon	exon (BnaA01T0093200ZS, exon 2 of 2)	1528	BnaA01G0093200ZS	0.01	0.04	24.53	6.09	82.57	101.39	235.45	218.53	125.26	130.75	144.67	118.62	0.00	0.01	24.26	6.26	4.22	10.24	12.87	14.74	10.22	8.59	7.64	8.47
RNAPII_TF_1216	scaffoldA01	5362442	5365663	promoter-TSS	promoter-TSS (BnaA01T0093400ZS)	-245	BnaA01G0093400ZS	0.62	0.68	24.71	6.34	748.94	815.56	1476.40	1611.13	541.88	1113.00	889.21	505.29	0.12	0.25	25.79	8.11	1.13	1.49	2.37	3.20	2.95	2.11	1.82	2.34
RNAPII_TF_1217	scaffoldA01	5371959	5373646	Intergenic	Intergenic	-1272	None	0.00	0.03	23.46	8.70	24.98	35.03	47.90	71.52	46.42	32.02	35.83	24.12	NA	NA	NA	NA	NA	NA	NA	NA	NA	NA	NA	NA
RNAPII_TF_1218	scaffoldA01	5377025	5377668	TTS	TTS (BnaA01T0094000ZS)	1630	BnaA01G0094000ZS	0.00	0.03	26.71	2.14	12.15	25.17	36.98	24.68	14.27	23.27	16.33	16.89	1.00	1.00	24.10	20.60	0.00	0.00	0.00	0.00	0.00	0.00	0.00	0.00
RNAPII_TF_1219	scaffoldA01	5382149	5382684	intron	intron (BnaA01T0094100ZS, intron 2 of 8)	1597	BnaA01G0094100ZS	0.06	0.15	25.66	12.26	6.96	6.96	4.74	9.74	17.64	10.48	12.32	13.02	0.93	1.00	24.83	19.96	1.21	2.01	2.40	2.34	2.12	2.07	2.90	2.98
RNAPII_TF_1220	scaffoldA01	5397369	5398548	promoter-TSS	promoter-TSS (BnaA01T0094300ZS)	-24	BnaA01G0094300ZS	0.34	0.43	23.92	21.53	11.48	20.20	6.08	7.50	25.49	11.11	5.86	19.20	0.02	0.09	26.19	5.40	2.51	4.62	8.89	6.45	7.42	5.56	6.14	5.25
RNAPII_TF_1221	scaffoldA01	5401982	5404572	TTS	TTS (BnaA01T0094400ZS)	1047	BnaA01G0094400ZS	0.05	0.15	25.32	18.75	54.42	77.95	52.90	61.95	66.55	116.48	106.86	72.95	0.73	1.00	22.73	18.75	0.55	3.06	3.22	2.82	3.41	3.25	2.94	2.77
RNAPII_TF_1222	scaffoldA01	5415750	5420066	TTS	TTS (BnaA01T0094800ZS)	192	BnaA01G0094800ZS	0.48	0.56	21.77	16.52	22.06	98.65	89.62	92.37	96.57	96.59	85.47	83.75	1.00	1.00	23.66	18.11	2.38	8.27	6.84	6.02	6.20	7.33	5.30	5.62
RNAPII_TF_1223	scaffoldA01	5446337	5451408	promoter-TSS	promoter-TSS (BnaA01T0095300ZS)	219	BnaA01G0095300ZS	0.01	0.05	25.11	0.59	441.20	730.75	629.96	251.85	126.89	223.30	347.37	261.53	0.23	0.41	21.35	1.16	0.37	0.56	0.41	0.00	0.00	0.12	0.49	0.40
RNAPII_TF_1224	scaffoldA01	5466942	5468687	exon	exon (BnaA01T0095700ZS, exon 1 of 5)	1101	BnaA01G0095700ZS	0.38	0.46	23.41	12.20	21.66	35.52	25.53	26.52	60.85	33.71	19.57	46.63	0.00	0.00	25.81	2.67	3.63	8.62	10.11	6.49	5.02	4.64	2.52	6.53
RNAPII_TF_1225	scaffoldA01	5470764	5472168	promoter-TSS	promoter-TSS (BnaA01T0095800ZS)	-171	BnaA01G0095800ZS	0.56	0.63	27.10	10.61	9.10	20.95	30.61	30.88	36.82	35.66	29.25	26.35	0.13	0.27	22.60	15.53	0.59	0.69	0.86	1.05	1.44	1.13	1.37	1.02
RNAPII_TF_1226	scaffoldA01	5473259	5473813	intron	intron (BnaA01T0095900ZS, intron 1 of 2)	-1227	BnaA01G0095900ZS	0.19	0.27	23.70	16.35	4.80	13.17	14.57	14.34	18.12	17.56	16.73	17.18	0.87	1.00	25.71	16.16	1.01	6.52	6.86	5.98	6.73	7.04	7.11	6.74
RNAPII_TF_1227	scaffoldA01	5474625	5475857	TTS	TTS (BnaA01T0095900ZS)	478	BnaA01G0095900ZS	0.81	0.84	23.45	4.52	6.26	18.66	22.65	18.21	14.95	14.08	15.02	20.23	0.87	1.00	25.71	16.16	1.01	6.52	6.86	5.98	6.73	7.04	7.11	6.74
RNAPII_TF_1228	scaffoldA01	5483226	5483625	promoter-TSS	promoter-TSS (BnaA01T0096100ZS)	66	BnaA01G0096100ZS	0.84	0.87	23.07	4.36	5.38	6.14	9.70	5.30	11.21	6.77	6.38	10.86	0.02	0.07	25.02	5.11	2.39	6.82	6.23	6.04	4.40	4.35	3.07	4.67
RNAPII_TF_1229	scaffoldA01	5508185	5509191	exon	exon (BnaA01T0096500ZS, exon 1 of 2)	263	BnaA01G0096500ZS	0.01	0.04	21.88	17.47	12.53	26.20	12.43	18.10	30.71	32.91	29.91	27.89	0.02	0.09	23.95	20.68	3.91	9.01	2.59	2.32	3.01	4.10	2.96	4.28
RNAPII_TF_1230	scaffoldA01	5529065	5529632	intron	intron (BnaA01T0096800ZS, intron 1 of 1)	2786	BnaA01G0096800ZS	0.03	0.12	23.93	18.42	11.19	13.21	3.90	2.52	11.78	10.94	19.46	13.27	0.70	0.98	25.69	6.47	0.04	0.00	0.02	0.02	0.00	0.04	0.02	0.00
RNAPII_TF_1231	scaffoldA01	5534306	5536081	exon	exon (BnaA01T0096900ZS, exon 1 of 1)	2124	BnaA01G0096900ZS	0.00	0.02	26.10	4.37	20.32	35.32	59.07	46.82	38.89	22.17	32.59	34.76	0.13	0.27	23.86	5.97	1.44	1.70	1.57	2.72	1.18	1.36	0.38	0.67
RNAPII_TF_1232	scaffoldA01	5541886	5545250	exon	exon (BnaA01T0097100ZS, exon 1 of 1)	1169	BnaA01G0097100ZS	0.50	0.58	24.59	17.81	446.27	383.65	529.53	663.84	256.19	861.14	814.21	220.50	0.00	0.01	24.48	16.86	111.23	31.31	18.16	136.39	79.72	186.94	221.11	28.31
RNAPII_TF_1233	scaffoldA01	5549094	5555736	promoter-TSS	promoter-TSS (BnaA01T0097300ZS)	-378	BnaA01G0097300ZS	0.77	0.81	23.65	10.62	161.97	260.98	448.40	565.97	293.95	441.20	475.38	266.19	0.94	1.00	22.36	22.04	10.76	29.38	26.28	26.87	30.76	32.17	36.35	35.39
RNAPII_TF_1234	scaffoldA01	5559215	5559579	exon	exon (BnaA01T0097600ZS, exon 1 of 1)	123	BnaA01G0097600ZS	0.31	0.40	25.02	9.14	6.58	7.01	8.68	10.58	15.50	9.56	9.13	13.77	0.18	0.34	24.56	7.08	0.50	0.36	0.65	0.90	0.15	0.56	0.13	0.03
RNAPII_TF_1235	scaffoldA01	5571056	5572775	exon	exon (BnaA01T0098000ZS, exon 2 of 2)	687	BnaA01G0098000ZS	0.00	0.00	22.90	8.09	17.45	34.80	46.29	63.61	44.30	33.49	29.15	44.60	0.00	0.00	24.02	12.27	6.17	4.73	10.20	15.55	17.51	15.89	12.31	6.23
RNAPII_TF_1236	scaffoldA01	5645645	5650138	intron	intron (BnaA01T0098300ZS, intron 10 of 15)	-1487	BnaA01G0098300ZS	0.00	0.01	24.65	18.52	161.03	183.79	41.78	74.73	124.99	270.72	280.97	143.79	0.00	0.00	25.68	21.80	38.76	163.30	115.85	97.50	107.26	121.66	158.24	166.54
RNAPII_TF_1237	scaffoldA01	5657269	5657848	exon	exon (BnaA01T0098400ZS, exon 1 of 6)	554	BnaA01G0098400ZS	0.36	0.45	25.11	11.71	13.07	16.85	9.74	12.45	29.31	23.31	14.88	24.22	0.81	1.00	24.68	7.63	2.21	7.27	6.93	7.02	7.00	6.88	4.93	4.64
RNAPII_TF_1238	scaffoldA01	5666250	5666912	exon	exon (BnaA01T0098500ZS, exon 1 of 2)	251	BnaA01G0098500ZS	0.86	0.88	23.15	2.50	13.16	16.30	19.75	13.22	30.41	23.92	18.94	26.30	0.04	0.12	26.24	22.06	0.98	3.57	2.76	2.78	2.50	2.68	2.97	4.31
RNAPII_TF_1239	scaffoldA01	5669951	5672007	TTS	TTS (BnaA01T0098800ZS)	987	BnaA01G0098800ZS	0.21	0.30	22.92	19.52	21.02	52.08	37.69	33.73	62.78	45.13	51.62	46.67	0.02	0.09	24.55	0.15	0.63	1.69	1.24	0.80	0.98	1.02	0.73	1.66
RNAPII_TF_1240	scaffoldA01	5673605	5676807	exon	exon (BnaA01T0098900ZS, exon 2 of 3)	756	BnaA01G0098900ZS	0.00	0.01	25.93	2.37	493.36	619.57	1125.46	535.55	263.51	343.46	235.50	514.66	0.06	0.15	24.14	4.81	3.67	9.76	10.42	8.99	10.99	5.49	5.75	11.33
RNAPII_TF_1241	scaffoldA01	5685903	5690513	exon	exon (BnaA01T0099000ZS, exon 2 of 3)	456	BnaA01G0099000ZS	0.00	0.00	25.74	3.09	98.39	169.00	256.27	152.50	112.87	74.07	75.29	135.90	0.00	0.00	24.19	5.81	2.11	3.05	2.87	4.96	2.24	1.48	0.54	2.67
RNAPII_TF_1242	scaffoldA01	5693255	5693532	TTS	TTS (BnaA01T0099100ZS)	3380	BnaA01G0099100ZS	0.70	0.75	23.93	18.38	3.53	9.04	5.91	10.44	7.71	6.44	10.69	7.38	0.01	0.06	22.48	19.07	2.54	6.72	7.51	6.81	7.32	8.55	10.74	6.80
RNAPII_TF_1243	scaffoldA01	5697672	5700597	intron	intron (BnaA01T0099200ZS, intron 3 of 4)	1193	BnaA01G0099200ZS	0.00	0.01	25.03	6.93	97.88	47.73	133.48	233.69	65.80	52.30	79.84	48.01	0.00	0.00	25.26	7.97	1.03	1.06	2.02	2.87	2.25	1.53	1.37	1.32
RNAPII_TF_1244	scaffoldA01	5701965	5710292	promoter-TSS	promoter-TSS (BnaA01T0099400ZS)	-27	BnaA01G0099400ZS	0.00	0.01	26.02	4.62	3029.21	2502.74	5627.49	5482.90	1040.38	1584.48	2198.15	1012.99	0.00	0.00	24.31	8.95	12.54	9.48	11.85	34.93	19.94	13.60	9.13	10.91
RNAPII_TF_1245	scaffoldA01	5721498	5722886	promoter-TSS	promoter-TSS (BnaA01T0099600ZS)	-233	BnaA01G0099600ZS	0.66	0.71	23.95	15.54	13.06	21.41	10.47	11.20	32.66	17.95	16.69	26.04	0.26	0.45	24.09	6.06	2.14	10.44	12.11	13.13	10.55	9.64	10.16	10.50
RNAPII_TF_1246	scaffoldA01	5734668	5739600	promoter-TSS	promoter-TSS (BnaA01T0099900ZS)	-788	BnaA01G0099900ZS	0.02	0.11	23.12	7.14	52.17	136.32	181.16	212.01	141.27	164.21	130.81	170.64	0.00	0.02	24.59	14.60	3.36	9.33	11.19	12.96	14.45	15.07	15.15	9.31
RNAPII_TF_1247	scaffoldA01	5748989	5749410	TTS	TTS (BnaA01T0100100ZS)	6164	BnaA01G0100100ZS	0.05	0.15	22.94	6.25	8.44	14.45	16.18	16.03	8.29	8.13	8.41	9.62	0.00	0.02	25.93	9.00	0.94	3.09	3.92	4.21	4.23	3.82	3.08	2.85
RNAPII_TF_1248	scaffoldA01	5754377	5755421	intron	intron (BnaA01T0100200ZS, intron 1 of 21)	464	BnaA01G0100200ZS	0.15	0.23	26.36	3.84	15.77	40.91	50.44	47.96	36.21	30.41	32.22	38.19	0.00	0.01	23.19	13.30	1.14	4.48	4.44	5.63	5.54	5.89	4.50	3.72
RNAPII_TF_1249	scaffoldA01	5771959	5776968	exon	exon (BnaA01T0100500ZS, exon 5 of 8)	1819	BnaA01G0100500ZS	0.00	0.01	24.48	4.44	388.58	571.13	735.21	896.09	232.26	287.82	400.19	377.78	0.00	0.00	25.75	6.36	6.82	24.55	30.71	31.14	26.79	22.22	17.94	22.42
RNAPII_TF_1250	scaffoldA01	5777915	5778583	Intergenic	Intergenic	-1672	None	0.23	0.32	22.59	21.81	5.05	11.45	4.83	3.48	7.75	8.57	7.32	9.08	NA	NA	NA	NA	NA	NA	NA	NA	NA	NA	NA	NA
RNAPII_TF_1251	scaffoldA01	5783397	5786259	TTS	TTS (BnaA01T0100600ZS)	1277	BnaA01G0100600ZS	0.01	0.06	23.63	0.83	52.12	120.19	71.29	37.89	63.43	47.20	43.69	117.59	0.00	0.00	23.84	3.77	11.31	15.24	25.02	11.45	6.45	3.28	4.11	15.66
RNAPII_TF_1252	scaffoldA01	5796176	5799390	exon	exon (BnaA01T0100800ZS, exon 4 of 8)	1453	BnaA01G0100800ZS	0.00	0.01	24.33	8.49	35.46	62.78	76.38	128.03	96.06	78.06	61.66	85.78	0.00	0.01	22.69	12.62	2.14	2.87	3.70	5.02	5.00	5.84	2.38	2.05
RNAPII_TF_1253	scaffoldA01	5802162	5805227	exon	exon (BnaA01T0100900ZS, exon 1 of 1)	1319	BnaA01G0100900ZS	0.02	0.11	24.43	19.63	293.51	216.38	125.12	124.40	116.09	581.36	300.50	284.68	0.05	0.14	24.68	17.34	111.32	117.27	150.23	139.14	115.69	270.98	207.63	129.76
RNAPII_TF_1254	scaffoldA01	5807459	5809212	TTS	TTS (BnaA01T0101000ZS)	2995	BnaA01G0101000ZS	0.59	0.66	23.38	18.03	8.88	40.85	25.94	34.71	30.67	35.08	34.42	39.09	0.12	0.25	24.27	5.12	1.61	7.37	5.08	5.63	5.25	4.92	4.22	5.71
RNAPII_TF_1255	scaffoldA01	5810625	5811297	exon	exon (BnaA01T0101000ZS.1, exon 1 of 2)	369	BnaA01G0101000ZS	0.23	0.32	24.29	11.94	14.27	22.16	14.26	23.95	38.91	26.33	14.53	32.39	0.12	0.25	24.27	5.12	1.61	7.37	5.08	5.63	5.25	4.92	4.22	5.71
RNAPII_TF_1256	scaffoldA01	5813404	5815280	promoter-TSS	promoter-TSS (BnaA01T0101200ZS)	181	BnaA01G0101200ZS	0.24	0.33	25.86	7.55	18.57	44.32	52.27	51.91	66.83	46.01	37.71	56.17	0.05	0.13	25.17	13.68	2.40	9.26	9.15	10.65	10.82	12.11	11.30	7.18
RNAPII_TF_1257	scaffoldA01	5817658	5822123	intron	intron (BnaA01T0101300ZS, intron 1 of 1)	516	BnaA01G0101300ZS	0.00	0.03	25.75	3.66	1256.56	1664.73	2384.88	1990.40	584.07	815.23	632.00	683.94	0.10	0.22	24.74	13.56	3.76	9.70	6.47	13.72	11.75	11.33	10.27	11.13
RNAPII_TF_1258	scaffoldA01	5828591	5832889	exon	exon (BnaA01T0101600ZS, exon 8 of 13)	2109	BnaA01G0101600ZS	0.01	0.07	25.50	2.33	80.53	190.58	180.52	153.78	90.18	93.45	119.53	116.32	0.08	0.18	23.17	16.46	2.67	17.34	17.29	17.91	19.87	18.89	21.00	17.29
RNAPII_TF_1259	scaffoldA01	5848036	5848624	Intergenic	Intergenic	-3547	None	0.24	0.33	23.82	12.83	15.60	22.37	3.25	3.79	20.13	5.18	10.37	22.00	NA	NA	NA	NA	NA	NA	NA	NA	NA	NA	NA	NA
RNAPII_TF_1260	scaffoldA01	5917629	5920948	TTS	TTS (BnaA01T0102800ZS)	173	BnaA01G0102800ZS	0.00	0.01	24.19	8.57	43.90	27.77	27.96	115.42	38.82	37.15	33.70	29.21	0.08	0.18	25.73	9.79	0.05	0.01	0.03	0.06	0.04	0.06	0.00	0.01
RNAPII_TF_1261	scaffoldA01	5935315	5937824	intron	intron (BnaA01T0102900ZS, intron 3 of 4)	893	BnaA01G0102900ZS	0.00	0.03	25.13	1.11	329.83	485.93	444.46	107.48	70.79	59.31	96.95	174.32	0.02	0.09	24.02	11.37	7.27	10.46	22.48	22.44	23.95	19.91	20.31	12.43
RNAPII_TF_1262	scaffoldA01	5941069	5947082	TTS	TTS (BnaA01T0103000ZS)	1287	BnaA01G0103000ZS	0.00	0.00	25.35	2.66	206.10	401.02	554.50	309.82	193.54	179.87	181.52	328.16	0.00	0.00	24.66	6.18	1.71	2.68	4.84	5.27	3.01	2.71	2.95	2.63
RNAPII_TF_1263	scaffoldA01	5953435	5957989	intron	intron (BnaA01T0103200ZS, intron 6 of 12)	1670	BnaA01G0103200ZS	0.00	0.00	23.78	7.97	528.90	223.31	493.45	1255.30	298.18	358.18	173.40	190.47	0.00	0.00	23.49	10.40	12.76	8.55	8.85	32.72	23.71	14.90	8.90	7.46
RNAPII_TF_1264	scaffoldA01	5994744	5998073	exon	exon (BnaA01T0103600ZS, exon 7 of 19)	3000	BnaA01G0103600ZS	0.29	0.38	23.83	19.96	25.92	81.20	53.11	64.77	57.89	44.97	62.64	65.17	0.40	0.64	25.49	11.85	1.66	6.06	4.92	4.85	5.50	5.11	4.13	4.16
RNAPII_TF_1265	scaffoldA01	6000219	6001553	promoter-TSS	promoter-TSS (BnaA01T0103700ZS)	-40	BnaA01G0103700ZS	0.47	0.55	25.02	7.68	10.62	39.46	30.05	40.60	41.47	28.11	34.51	34.62	0.14	0.29	21.24	15.26	0.95	3.33	3.10	3.27	3.92	4.09	2.90	2.92
RNAPII_TF_1266	scaffoldA01	6003768	6004178	exon	exon (BnaA01T0103800ZS, exon 1 of 6)	260	BnaA01G0103800ZS	0.28	0.37	25.46	10.68	8.02	4.63	3.40	2.74	15.08	7.24	7.71	8.47	0.01	0.06	24.72	6.92	0.50	0.35	1.19	1.14	0.76	0.43	0.52	0.25
RNAPII_TF_1267	scaffoldA01	6010997	6011370	intron	intron (BnaA01T0103900ZS, intron 2 of 3)	-2669	BnaA01G0103900ZS	0.12	0.20	24.41	13.35	6.14	6.24	3.17	4.04	12.77	7.19	5.16	7.01	0.62	0.89	25.61	1.20	0.21	0.53	0.59	0.36	0.39	0.26	0.30	0.56
RNAPII_TF_1268	scaffoldA01	6013361	6014469	promoter-TSS	promoter-TSS (BnaA01T0104000ZS)	63	BnaA01G0104000ZS	0.13	0.20	25.48	25.26	14.16	47.31	29.42	36.85	37.00	27.64	28.39	45.52	0.76	1.00	21.23	19.55	0.65	7.24	6.85	6.35	6.87	6.86	7.18	6.54
RNAPII_TF_1269	scaffoldA01	6016046	6018331	intron	intron (BnaA01T0104000ZS, intron 6 of 13)	3336	BnaA01G0104000ZS	0.12	0.19	25.04	22.49	18.43	61.14	46.20	47.85	46.69	50.14	55.55	65.15	0.76	1.00	21.23	19.55	0.65	7.24	6.85	6.35	6.87	6.86	7.18	6.54
RNAPII_TF_1270	scaffoldA01	6021021	6023427	intron	intron (BnaA01T0104000ZS, intron 10 of 13)	7015	BnaA01G0104000ZS	0.88	0.90	24.15	1.02	61.06	144.36	162.58	174.84	82.86	162.03	137.94	106.98	0.76	1.00	21.23	19.55	0.65	7.24	6.85	6.35	6.87	6.86	7.18	6.54
RNAPII_TF_1271	scaffoldA01	6028390	6029228	exon	exon (BnaA01T0104100ZS, exon 2 of 3)	430	BnaA01G0104100ZS	0.21	0.29	23.55	10.84	6.10	12.36	16.40	23.40	14.92	19.11	19.39	14.88	0.86	1.00	25.19	24.55	0.66	2.28	1.57	1.71	2.12	1.47	1.54	1.68
RNAPII_TF_1272	scaffoldA01	6034652	6037395	exon	exon (BnaA01T0104200ZS, exon 6 of 7)	1117	BnaA01G0104200ZS	0.06	0.15	24.91	3.00	69.87	178.87	202.42	200.13	116.44	141.10	144.43	140.55	0.04	0.12	25.17	2.34	5.77	28.77	26.15	24.71	22.24	17.72	19.61	28.21
RNAPII_TF_1273	scaffoldA01	6052622	6053146	exon	exon (BnaA01T0104500ZS, exon 1 of 1)	308	BnaA01G0104500ZS	0.18	0.27	22.16	19.57	13.95	15.07	11.28	8.27	25.86	22.16	10.94	18.98	0.10	0.22	22.47	5.59	0.82	1.35	2.47	1.19	1.53	1.09	1.46	1.55
RNAPII_TF_1274	scaffoldA01	6058812	6066409	promoter-TSS	promoter-TSS (BnaA01T0104700ZS)	-591	BnaA01G0104700ZS	0.00	0.00	24.56	4.48	154.04	273.04	427.05	347.37	184.32	163.51	161.94	247.73	0.00	0.01	25.11	6.79	3.29	11.50	12.94	13.95	12.41	10.46	6.75	10.64
RNAPII_TF_1275	scaffoldA01	6112975	6117902	Intergenic	Intergenic	2204	None	0.03	0.13	24.51	14.57	210.23	92.73	150.22	244.63	171.03	464.76	252.76	119.93	NA	NA	NA	NA	NA	NA	NA	NA	NA	NA	NA	NA
RNAPII_TF_1276	scaffoldA01	6133782	6134206	exon	exon (BnaA01T0105600ZS, exon 2 of 18)	405	BnaA01G0105600ZS	0.04	0.15	23.35	15.45	8.12	12.76	10.64	10.96	20.10	21.30	12.92	19.63	0.52	0.78	25.34	1.21	5.61	37.31	42.83	37.27	34.77	35.95	37.77	37.32
RNAPII_TF_1277	scaffoldA01	6139798	6142162	intron	intron (BnaA01T0105700ZS, intron 1 of 2)	1086	BnaA01G0105700ZS	0.00	0.01	24.59	7.17	48.05	49.99	70.85	130.91	47.33	43.87	44.31	45.72	0.00	0.02	25.32	10.59	3.25	6.15	5.25	7.41	11.24	6.00	5.27	5.31
RNAPII_TF_1278	scaffoldA01	6150567	6154501	intron	intron (BnaA01T0105800ZS, intron 1 of 2)	552	BnaA01G0105800ZS	0.03	0.14	26.26	4.11	62.03	120.59	198.37	198.73	101.92	146.41	142.67	101.98	0.03	0.10	24.00	13.42	17.96	43.21	57.66	75.87	62.49	80.64	64.26	47.70
RNAPII_TF_1279	scaffoldA01	6158804	6159866	exon	exon (BnaA01T0106000ZS, exon 11 of 11)	2153	BnaA01G0106000ZS	0.36	0.45	21.50	6.38	9.08	25.18	26.45	25.71	24.46	17.52	19.32	28.04	0.03	0.10	25.08	11.08	3.65	11.82	15.09	13.13	15.85	15.58	9.91	10.21
RNAPII_TF_1280	scaffoldA01	6160903	6161548	intron	intron (BnaA01T0106000ZS, intron 1 of 10)	263	BnaA01G0106000ZS	0.02	0.08	24.87	7.22	11.45	22.46	35.31	34.92	36.28	31.83	19.50	30.55	0.03	0.10	25.08	11.08	3.65	11.82	15.09	13.13	15.85	15.58	9.91	10.21
RNAPII_TF_1281	scaffoldA01	6172281	6172891	TTS	TTS (BnaA01T0106200ZS)	281	BnaA01G0106200ZS	0.32	0.41	21.62	15.34	8.79	14.81	18.16	15.88	22.47	26.54	16.82	22.09	0.04	0.12	25.02	13.12	0.37	0.44	0.80	0.81	0.87	1.12	0.79	0.71
RNAPII_TF_1282	scaffoldA01	6175557	6175857	exon	exon (BnaA01T0106200ZS, exon 1 of 1)	152	BnaA01G0106200ZS	0.79	0.82	24.75	6.55	8.37	5.29	12.13	9.80	14.33	8.51	8.94	12.67	0.04	0.12	25.02	13.12	0.37	0.44	0.80	0.81	0.87	1.12	0.79	0.71
RNAPII_TF_1283	scaffoldA01	6180761	6182316	exon	exon (BnaA01T0106300ZS, exon 3 of 9)	816	BnaA01G0106300ZS	0.08	0.15	25.26	1.79	42.37	69.77	77.61	31.58	42.96	25.32	21.54	33.26	0.50	0.75	24.50	8.87	0.21	0.32	0.36	0.47	0.50	0.26	0.36	0.41
RNAPII_TF_1284	scaffoldA01	6197296	6200601	promoter-TSS	promoter-TSS (BnaA01T0106600ZS)	98	BnaA01G0106600ZS	0.33	0.42	25.04	23.46	17.85	94.22	69.48	66.38	87.39	72.88	69.24	82.25	0.00	0.03	27.11	26.85	3.13	12.20	10.81	8.33	8.82	9.31	7.04	10.15
RNAPII_TF_1285	scaffoldA01	6212933	6215185	promoter-TSS	promoter-TSS (BnaA01T0106900ZS)	365	BnaA01G0106900ZS	0.94	0.95	22.96	16.23	14.39	45.81	51.00	47.47	59.52	50.28	48.18	54.86	0.20	0.37	23.89	6.40	3.27	7.89	8.40	9.04	7.62	7.49	8.50	11.98
RNAPII_TF_1286	scaffoldA01	6227967	6231328	exon	exon (BnaA01T0107400ZS, exon 1 of 1)	-1349	BnaA01G0107400ZS	0.28	0.37	23.78	21.61	24.10	65.00	53.10	57.10	74.55	62.09	63.06	89.05	0.80	1.00	22.33	3.92	0.63	2.48	2.85	2.14	2.12	1.59	2.41	2.71
RNAPII_TF_1287	scaffoldA01	6232260	6235980	exon	exon (BnaA01T0107500ZS, exon 4 of 11)	1699	BnaA01G0107500ZS	0.00	0.00	22.82	7.17	24.58	73.29	78.97	102.20	75.23	61.15	56.51	78.47	0.00	0.00	23.97	13.89	2.96	7.67	9.33	11.11	12.00	13.30	10.59	7.66
RNAPII_TF_1288	scaffoldA01	6244558	6244822	promoter-TSS	promoter-TSS (BnaA01T0107700ZS)	56	BnaA01G0107700ZS	0.03	0.12	23.04	13.98	9.20	2.97	4.09	3.42	18.51	4.94	7.19	7.03	0.04	0.12	26.76	1.89	1.45	2.41	1.70	1.44	0.96	0.67	0.33	0.65
RNAPII_TF_1289	scaffoldA01	6253235	6256666	exon	exon (BnaA01T0107900ZS, exon 1 of 2)	1177	BnaA01G0107900ZS	0.81	0.84	24.12	3.96	231.32	258.99	401.74	590.06	208.51	394.26	495.47	153.23	0.05	0.13	23.73	5.22	6.83	21.18	12.23	17.50	11.32	10.08	10.47	17.55
RNAPII_TF_1290	scaffoldA01	6278172	6282230	intron	intron (BnaA01T0108300ZS, intron 3 of 3)	819	BnaA01G0108300ZS	0.01	0.05	24.55	5.37	289.42	273.00	487.57	642.21	190.63	171.16	295.27	175.69	0.00	0.01	24.14	12.35	35.13	46.02	68.07	115.74	101.69	95.81	90.98	50.35
RNAPII_TF_1291	scaffoldA01	6289138	6291683	intron	intron (BnaA01T0108400ZS, intron 1 of 1)	3112	BnaA01G0108400ZS	0.04	0.15	24.09	5.77	13.35	29.74	45.91	33.82	31.28	19.23	24.22	25.79	0.01	0.04	25.07	2.63	1.41	4.83	3.84	3.42	2.99	3.03	1.76	3.91
RNAPII_TF_1292	scaffoldA01	6301554	6310614	exon	exon (BnaA01T0108700ZS, exon 3 of 5)	1802	BnaA01G0108700ZS	0.61	0.67	23.73	14.07	260.44	451.64	447.70	858.55	378.46	645.65	543.18	396.14	0.12	0.25	24.48	9.72	3.19	9.16	6.99	11.65	9.20	9.83	8.01	6.42
RNAPII_TF_1293	scaffoldA01	6336676	6338545	exon	exon (BnaA01T0108900ZS, exon 1 of 1)	126	BnaA01G0108900ZS	0.00	0.01	23.69	4.36	49.37	36.10	121.89	40.96	26.25	21.98	23.98	36.29	0.63	0.90	23.81	11.82	2.38	2.86	5.56	6.18	6.51	5.80	5.78	2.20
RNAPII_TF_1294	scaffoldA01	6345710	6346524	intron	intron (BnaA01T0109000ZS.1, intron 6 of 18)	1966	BnaA01G0109000ZS	0.15	0.23	24.81	3.84	4.65	7.72	12.88	6.12	7.38	4.43	6.82	6.92	0.00	0.00	25.99	3.01	0.79	1.36	1.89	1.27	0.73	0.43	0.36	1.06
RNAPII_TF_1295	scaffoldA01	6346722	6346970	intron	intron (BnaA01T0109000ZS.1, intron 11 of 18)	-2527	BnaA01G0109000ZS	0.69	0.74	24.24	23.58	3.39	3.87	4.61	2.30	7.16	3.28	3.35	4.21	0.00	0.00	25.99	3.01	0.79	1.36	1.89	1.27	0.73	0.43	0.36	1.06
RNAPII_TF_1296	scaffoldA01	6352975	6357052	exon	exon (BnaA01T0109200ZS, exon 1 of 1)	-1271	BnaA01G0109200ZS	0.21	0.29	25.74	22.61	128.80	236.46	345.16	227.29	181.43	310.78	252.24	234.65	0.92	1.00	23.72	13.65	118.56	375.94	443.08	443.65	463.30	409.24	478.00	510.43
RNAPII_TF_1297	scaffoldA01	6362241	6362728	promoter-TSS	promoter-TSS (BnaA01T0109500ZS)	-166	BnaA01G0109500ZS	0.17	0.25	23.04	12.64	9.22	14.89	18.40	15.85	29.79	17.59	13.99	20.57	0.01	0.03	23.02	12.75	1.87	6.36	6.63	7.61	8.95	8.72	5.85	5.50
RNAPII_TF_1298	scaffoldA01	6364280	6365789	intron	intron (BnaA01T0109600ZS, intron 1 of 13)	188	BnaA01G0109600ZS	0.76	0.80	23.57	18.43	8.25	43.97	33.76	43.52	37.80	45.74	37.82	42.44	0.00	0.00	21.89	15.63	2.03	8.03	8.28	9.51	10.11	10.14	9.90	6.56
RNAPII_TF_1299	scaffoldA01	6369385	6370499	TTS	TTS (BnaA01T0109700ZS)	2682	BnaA01G0109700ZS	0.63	0.69	23.44	6.97	13.45	39.60	28.76	35.53	26.11	23.31	32.21	30.37	0.01	0.05	20.95	11.46	2.52	11.18	12.53	14.05	13.60	12.21	10.77	13.13
RNAPII_TF_1300	scaffoldA01	6372192	6372610	promoter-TSS	promoter-TSS (BnaA01T0109800ZS)	223	BnaA01G0109800ZS	0.60	0.66	21.92	21.10	4.62	14.21	10.98	11.03	12.99	14.85	10.28	11.97	0.03	0.11	24.16	0.78	0.14	0.00	0.20	0.00	0.00	0.00	0.00	0.00
RNAPII_TF_1301	scaffoldA01	6381408	6383549	TTS	TTS (BnaA01T0110100ZS)	1083	BnaA01G0110100ZS	0.63	0.69	22.91	6.91	13.18	30.32	41.28	43.33	31.78	42.61	38.02	45.72	0.32	0.54	25.28	17.20	4.96	17.53	19.39	15.89	19.82	22.92	19.74	19.97
RNAPII_TF_1302	scaffoldA01	6386273	6386794	exon	exon (BnaA01T0110200ZS, exon 6 of 8)	1074	BnaA01G0110200ZS	0.00	0.04	23.80	1.68	8.95	22.40	11.48	11.52	9.15	4.07	10.00	17.56	0.00	0.00	25.28	5.60	1.50	3.67	4.18	4.96	3.57	2.87	1.92	3.00
RNAPII_TF_1303	scaffoldA01	6388000	6388392	promoter-TSS	promoter-TSS (BnaA01T0110200ZS)	-589	BnaA01G0110200ZS	0.00	0.03	26.94	1.61	17.52	35.76	42.89	24.41	27.31	18.95	15.19	25.62	0.00	0.00	25.28	5.60	1.50	3.67	4.18	4.96	3.57	2.87	1.92	3.00
RNAPII_TF_1304	scaffoldA01	6398767	6399360	exon	exon (BnaA01T0110300ZS, exon 1 of 1)	105	BnaA01G0110300ZS	0.17	0.26	25.82	19.57	6.71	10.66	4.46	3.72	11.49	10.16	9.43	14.14	0.15	0.30	24.73	17.07	0.93	1.22	1.51	1.24	1.21	1.64	2.59	1.38
RNAPII_TF_1305	scaffoldA01	6401487	6403341	TTS	TTS (BnaA01T0110500ZS)	636	BnaA01G0110500ZS	0.35	0.44	25.83	2.23	27.63	69.53	94.54	66.23	67.79	64.24	60.14	45.84	0.91	1.00	23.16	7.03	0.26	0.64	0.54	0.57	0.64	0.47	0.53	0.58
RNAPII_TF_1306	scaffoldA01	6407505	6407809	exon	exon (BnaA01T0110600ZS, exon 1 of 1)	255	BnaA01G0110600ZS	0.16	0.24	25.02	6.67	5.73	3.36	3.15	10.10	7.32	2.94	2.42	6.46	0.01	0.03	24.73	9.22	2.89	2.07	2.77	5.15	5.92	1.27	1.23	1.69
RNAPII_TF_1307	scaffoldA01	6430506	6432822	Intergenic	Intergenic	-3891	None	0.20	0.28	24.62	24.57	13.64	55.62	41.19	40.14	43.64	36.36	38.60	51.44	NA	NA	NA	NA	NA	NA	NA	NA	NA	NA	NA	NA
RNAPII_TF_1308	scaffoldA01	6434420	6437303	exon	exon (BnaA01T0110900ZS, exon 1 of 1)	306	BnaA01G0110900ZS	0.18	0.26	22.99	19.68	57.22	117.56	85.03	72.20	76.90	133.73	80.60	90.26	0.00	0.00	26.02	20.52	4.61	6.74	1.56	2.16	4.40	5.51	7.27	10.87
RNAPII_TF_1309	scaffoldA01	6440938	6444910	exon	exon (BnaA01T0111000ZS, exon 1 of 2)	304	BnaA01G0111000ZS	0.00	0.01	26.15	2.78	1542.58	2049.39	3463.02	2421.35	654.28	1344.57	1218.07	1451.70	0.00	0.00	23.79	14.46	23.87	37.09	30.14	52.38	70.68	70.49	58.89	44.13
RNAPII_TF_1310	scaffoldA01	6446658	6446933	TTS	TTS (BnaA01T0111100ZS)	4175	BnaA01G0111100ZS	0.35	0.44	24.47	19.74	5.75	7.23	7.95	8.18	7.14	5.78	15.83	6.24	0.99	1.00	24.50	9.75	3.74	18.69	16.12	17.14	15.00	15.93	14.08	14.28
RNAPII_TF_1311	scaffoldA01	6454635	6456013	intron	intron (BnaA01T0111200ZS, intron 1 of 16)	545	BnaA01G0111200ZS	0.40	0.49	25.13	11.57	10.39	37.01	31.68	38.86	44.44	44.65	28.35	30.98	0.90	1.00	23.85	8.96	3.31	16.35	14.78	14.86	13.71	14.55	11.21	13.20
RNAPII_TF_1312	scaffoldA01	6472164	6474256	promoter-TSS	promoter-TSS (BnaA01T0111400ZS)	41	BnaA01G0111400ZS	0.00	0.01	23.68	6.28	57.43	67.43	114.95	162.68	55.83	58.16	73.39	59.18	0.00	0.01	23.86	10.91	5.86	11.38	14.07	21.08	21.09	18.52	15.91	15.09
RNAPII_TF_1313	scaffoldA01	6477474	6479285	exon	exon (BnaA01T0111500ZS, exon 1 of 1)	527	BnaA01G0111500ZS	0.00	0.00	24.96	4.40	114.28	75.71	262.22	159.98	71.97	60.93	53.21	88.26	0.00	0.00	24.62	6.32	5.23	3.16	11.95	7.74	5.57	3.19	2.44	2.59
RNAPII_TF_1314	scaffoldA01	6481112	6483526	TTS	TTS (BnaA01T0111600ZS)	1056	BnaA01G0111600ZS	0.00	0.00	23.63	4.83	34.98	46.61	100.86	57.62	43.73	26.26	42.12	52.44	0.00	0.00	24.70	8.73	12.95	8.27	32.72	27.81	28.36	20.70	16.46	9.01
RNAPII_TF_1315	scaffoldA01	6484654	6485074	exon	exon (BnaA01T0111700ZS, exon 4 of 5)	1968	BnaA01G0111700ZS	0.95	0.96	24.43	0.89	4.41	4.45	9.20	3.82	9.61	4.53	7.17	4.59	0.10	0.23	22.46	17.04	0.86	2.97	3.40	3.25	3.24	4.19	3.44	2.44
RNAPII_TF_1316	scaffoldA01	6486646	6487441	promoter-TSS	promoter-TSS (BnaA01T0111700ZS)	-211	BnaA01G0111700ZS	0.10	0.17	25.41	4.56	10.90	17.50	35.87	29.69	19.54	21.05	24.02	18.53	0.10	0.23	22.46	17.04	0.86	2.97	3.40	3.25	3.24	4.19	3.44	2.44
RNAPII_TF_1317	scaffoldA01	6546009	6549987	TTS	TTS (BnaA01T0112700ZS)	383	BnaA01G0112700ZS	0.01	0.06	24.68	24.20	222.17	425.67	368.61	161.57	93.56	223.46	256.28	192.72	0.27	0.47	25.84	18.16	3.97	5.42	0.59	1.00	0.94	3.14	0.29	5.81
RNAPII_TF_1318	scaffoldA01	6560856	6561891	exon	exon (BnaA01T0112900ZS, exon 1 of 7)	534	BnaA01G0112900ZS	0.57	0.64	24.27	23.91	9.21	29.74	23.89	19.49	27.32	25.64	15.50	27.54	0.13	0.27	23.94	9.95	1.07	4.55	3.24	3.28	3.90	3.42	2.64	3.28
RNAPII_TF_1319	scaffoldA01	6572959	6573523	promoter-TSS	promoter-TSS (BnaA01T0113200ZS)	21	BnaA01G0113200ZS	0.02	0.10	24.19	13.91	10.33	16.26	18.16	17.57	28.43	28.46	20.31	20.66	0.05	0.14	21.54	3.90	1.66	7.33	6.21	6.24	4.89	5.99	5.81	7.81
RNAPII_TF_1320	scaffoldA01	6575775	6576602	TTS	TTS (BnaA01T0113300ZS)	1292	BnaA01G0113300ZS	0.53	0.60	22.76	0.38	6.99	17.89	13.56	9.90	10.38	20.08	10.02	18.61	0.14	0.29	25.22	3.11	2.53	8.74	8.59	8.03	6.61	7.11	5.80	9.50
RNAPII_TF_1321	scaffoldA01	6584015	6587180	TTS	TTS (BnaA01T0113500ZS)	1325	BnaA01G0113500ZS	0.03	0.13	22.55	15.55	19.78	59.10	53.02	73.97	82.77	82.62	68.80	65.98	0.02	0.08	26.40	13.99	3.56	14.61	17.03	20.08	19.44	21.80	21.02	17.45
RNAPII_TF_1322	scaffoldA01	6595898	6601700	exon	exon (BnaA01T0113800ZS, exon 10 of 19)	2532	BnaA01G0113800ZS	0.00	0.02	24.49	6.01	125.42	194.10	294.72	370.48	142.91	200.65	158.43	155.03	0.00	0.00	23.48	14.47	5.30	14.95	15.88	17.89	22.41	24.11	18.00	13.85
RNAPII_TF_1323	scaffoldA01	6603727	6604009	Intergenic	Intergenic	4848	None	0.69	0.74	24.04	7.33	4.35	7.98	9.19	12.53	8.79	8.21	13.36	7.66	NA	NA	NA	NA	NA	NA	NA	NA	NA	NA	NA	NA
RNAPII_TF_1324	scaffoldA01	6604675	6605863	Intergenic	Intergenic	3447	None	0.25	0.34	24.99	11.84	6.14	18.68	16.42	20.55	23.31	21.48	16.11	21.99	NA	NA	NA	NA	NA	NA	NA	NA	NA	NA	NA	NA
RNAPII_TF_1325	scaffoldA01	6608222	6609418	promoter-TSS	promoter-TSS (BnaA01T0113900ZS)	-104	BnaA01G0113900ZS	0.47	0.55	25.55	0.56	14.74	34.35	27.57	26.21	37.59	27.75	16.74	38.69	0.77	1.00	24.83	23.89	0.41	1.18	1.40	0.86	1.04	1.11	0.85	0.98
RNAPII_TF_1326	scaffoldA01	6611871	6612688	TTS	TTS (BnaA01T0114100ZS)	1481	BnaA01G0114100ZS	0.19	0.27	23.79	23.32	10.80	31.97	15.24	24.79	15.40	17.26	22.52	32.58	0.10	0.22	25.82	0.57	3.42	14.85	17.12	15.08	13.67	12.84	15.43	17.87
RNAPII_TF_1327	scaffoldA01	6613497	6613933	promoter-TSS	promoter-TSS (BnaA01T0114100ZS)	45	BnaA01G0114100ZS	0.03	0.12	25.89	12.49	6.37	9.77	10.18	8.60	19.48	16.20	11.92	13.51	0.10	0.22	25.82	0.57	3.42	14.85	17.12	15.08	13.67	12.84	15.43	17.87
RNAPII_TF_1328	scaffoldA01	6632414	6638908	TTS	TTS (BnaA01T0114500ZS)	2696	BnaA01G0114500ZS	0.00	0.03	24.58	0.95	261.20	516.68	569.49	365.28	191.41	256.23	442.77	374.13	0.00	0.00	24.01	1.42	18.80	32.25	27.51	6.92	2.07	1.55	9.56	19.92
RNAPII_TF_1329	scaffoldA01	6651187	6652335	exon	exon (BnaA01T0114600ZS, exon 2 of 5)	513	BnaA01G0114600ZS	0.36	0.45	23.82	7.80	5.58	15.36	15.87	14.60	20.51	9.50	15.42	12.05	0.59	0.85	25.09	3.59	0.08	0.10	0.09	0.12	0.00	0.00	0.00	0.08
RNAPII_TF_1330	scaffoldA01	6660392	6664427	exon	exon (BnaA01T0114900ZS, exon 1 of 2)	119	BnaA01G0114900ZS	0.11	0.18	25.50	1.16	222.99	377.82	560.98	246.89	205.27	350.98	195.89	298.42	0.33	0.55	23.65	6.26	1.01	2.32	1.85	1.90	1.66	1.31	0.72	1.72
RNAPII_TF_1331	scaffoldA01	6669254	6669798	TTS	TTS (BnaA01T0115100ZS)	1319	BnaA01G0115100ZS	0.28	0.37	24.48	14.01	7.25	9.26	2.00	1.61	11.59	4.09	4.28	9.18	0.06	0.15	23.65	17.35	0.09	0.00	0.00	0.00	0.08	0.08	0.00	0.00
RNAPII_TF_1332	scaffoldA01	6676250	6678186	exon	exon (BnaA01T0115300ZS, exon 1 of 1)	886	BnaA01G0115300ZS	0.15	0.24	22.78	6.00	30.49	73.29	90.35	99.91	69.49	83.57	54.93	94.10	0.00	0.03	25.63	9.80	1.72	2.56	5.17	3.78	6.07	4.79	3.52	3.10
RNAPII_TF_1333	scaffoldA01	6685319	6689628	exon	exon (BnaA01T0115400ZS, exon 2 of 3)	1451	BnaA01G0115400ZS	0.01	0.05	21.80	7.66	87.61	107.22	229.81	187.96	143.52	137.23	131.93	194.76	0.00	0.00	22.69	11.20	2.55	2.65	2.96	5.88	7.24	3.22	2.26	3.46
RNAPII_TF_1334	scaffoldA01	6717675	6719496	TTS	TTS (BnaA01T0115900ZS)	924	BnaA01G0115900ZS	0.27	0.36	22.68	7.69	17.49	35.40	56.66	31.33	41.32	40.46	24.86	44.95	0.00	0.00	26.16	2.24	9.38	21.58	17.79	14.22	8.09	7.79	6.46	11.93
RNAPII_TF_1335	scaffoldA01	6726800	6731152	TTS	TTS (BnaA01T0116100ZS)	175	BnaA01G0116100ZS	0.04	0.15	25.73	1.96	104.33	225.73	284.67	259.32	123.59	189.17	194.37	160.70	0.00	0.00	23.97	12.39	3.42	7.48	9.39	11.53	12.36	13.38	8.30	6.88
RNAPII_TF_1336	scaffoldA01	6736837	6737795	exon	exon (BnaA01T0116300ZS, exon 1 of 1)	423	BnaA01G0116300ZS	0.01	0.04	23.28	13.33	14.27	15.11	22.74	32.28	40.03	34.96	27.43	23.44	0.01	0.04	23.94	10.17	2.24	3.48	5.40	5.99	6.60	5.70	2.34	3.89
RNAPII_TF_1337	scaffoldA01	6743865	6745528	TTS	TTS (BnaA01T0116400ZS)	716	BnaA01G0116400ZS	0.01	0.05	23.33	11.24	26.49	27.32	54.83	77.41	51.12	71.04	39.52	27.49	0.00	0.00	24.60	11.59	3.60	1.46	4.56	6.60	9.76	5.74	4.11	2.35
RNAPII_TF_1338	scaffoldA01	6748490	6749359	promoter-TSS	promoter-TSS (BnaA01T0116500ZS)	-152	BnaA01G0116500ZS	0.16	0.24	25.09	12.86	10.05	10.97	5.53	10.11	21.13	16.43	11.04	18.07	0.40	0.64	26.54	20.07	0.74	1.93	1.84	1.52	1.72	1.53	1.56	2.41
RNAPII_TF_1339	scaffoldA01	6759238	6764267	promoter-TSS	promoter-TSS (BnaA01T0116800ZS)	-106	BnaA01G0116800ZS	0.01	0.04	25.52	2.45	1127.01	1565.79	2321.50	1488.66	448.26	893.41	1070.90	770.45	0.03	0.10	22.66	17.28	4.76	16.93	17.17	15.04	19.37	23.22	18.67	18.43
RNAPII_TF_1340	scaffoldA01	6767741	6770614	intron	intron (BnaA01T0117100ZS, intron 1 of 2)	1065	BnaA01G0117100ZS	0.00	0.00	24.61	4.65	60.11	104.74	156.77	127.01	72.98	57.18	54.72	95.31	0.00	0.02	24.37	10.01	5.57	16.60	25.96	28.30	25.65	24.60	23.38	17.65
RNAPII_TF_1341	scaffoldA01	6772905	6776051	promoter-TSS	promoter-TSS (BnaA01T0117300ZS)	-986	BnaA01G0117300ZS	0.01	0.08	26.85	4.35	18.43	73.31	84.29	82.02	68.65	66.13	59.69	64.21	0.35	0.57	24.53	1.80	0.36	0.91	0.80	1.00	0.49	0.50	0.83	0.50
RNAPII_TF_1342	scaffoldA01	6795850	6797293	exon	exon (BnaA01T0117600ZS, exon 3 of 17)	617	BnaA01G0117600ZS	0.11	0.19	22.67	18.06	11.48	36.09	30.27	42.56	38.49	48.24	47.54	39.10	0.00	0.01	22.61	18.71	1.89	6.58	4.55	4.68	5.03	5.88	6.09	4.42
RNAPII_TF_1343	scaffoldA01	6801985	6803889	intron	intron (BnaA01T0117800ZS, intron 1 of 11)	380	BnaA01G0117800ZS	0.01	0.05	23.42	12.22	14.65	26.72	40.20	44.14	48.58	48.63	36.40	34.55	0.59	0.86	25.58	1.99	0.07	0.10	0.10	0.07	0.11	0.02	0.07	0.12
RNAPII_TF_1344	scaffoldA01	6807009	6807323	TTS	TTS (BnaA01T0117800ZS)	2928	BnaA01G0117800ZS	0.15	0.23	22.86	13.88	3.55	3.21	0.47	2.29	6.60	3.17	2.09	3.74	0.59	0.86	25.58	1.99	0.07	0.10	0.10	0.07	0.11	0.02	0.07	0.12
RNAPII_TF_1345	scaffoldA01	6821594	6824163	Intergenic	Intergenic	-5978	None	0.20	0.29	25.56	0.59	133.54	276.75	292.96	249.90	119.31	245.30	189.08	138.99	NA	NA	NA	NA	NA	NA	NA	NA	NA	NA	NA	NA
RNAPII_TF_1346	scaffoldA01	6828860	6829574	exon	exon (BnaA01T0118000ZS, exon 1 of 1)	361	BnaA01G0118000ZS	0.78	0.82	23.84	11.52	10.25	17.93	13.19	25.17	23.19	20.55	18.31	28.78	0.05	0.14	24.51	10.06	1.21	4.39	4.87	5.96	5.59	5.85	3.97	4.00
RNAPII_TF_1347	scaffoldA01	6839165	6840834	intron	intron (BnaA01T0118100ZS, intron 2 of 4)	831	BnaA01G0118100ZS	0.31	0.40	24.53	14.82	12.78	14.76	2.83	5.16	25.12	11.49	14.55	15.08	0.15	0.30	22.65	2.05	0.73	1.75	1.60	1.94	1.31	1.31	2.38	1.80
RNAPII_TF_1348	scaffoldA01	6843175	6843747	TTS	TTS (BnaA01T0118200ZS)	-2631	BnaA01G0118200ZS	0.44	0.53	21.67	3.06	7.32	17.23	19.72	14.50	14.78	14.66	23.30	13.70	0.00	0.00	21.66	17.13	2.42	13.49	13.90	13.73	14.85	16.96	15.69	12.32
RNAPII_TF_1349	scaffoldA01	6849241	6850842	promoter-TSS	promoter-TSS (BnaA01T0118300ZS)	130	BnaA01G0118300ZS	0.87	0.89	23.93	19.74	14.56	40.85	45.31	49.64	50.45	54.62	39.57	48.48	0.99	1.00	25.36	0.49	0.39	1.67	1.77	1.74	1.57	1.13	1.68	1.85
RNAPII_TF_1350	scaffoldA01	6851798	6854858	TTS	TTS (BnaA01T0118400ZS)	738	BnaA01G0118400ZS	0.00	0.00	25.38	5.69	215.54	197.66	422.93	524.07	160.77	194.33	165.23	140.64	0.00	0.00	24.34	9.51	4.86	2.24	3.32	11.93	6.13	4.54	3.12	1.30
RNAPII_TF_1351	scaffoldA01	6902988	6903500	exon	exon (BnaA01T0119100ZS, exon 1 of 11)	210	BnaA01G0119100ZS	0.11	0.18	25.67	11.09	11.18	16.75	18.80	20.31	34.53	26.19	18.49	25.52	0.38	0.62	25.27	23.19	0.94	6.60	5.66	5.26	5.94	5.85	5.23	6.28
RNAPII_TF_1352	scaffoldA01	6904821	6906889	promoter-TSS	promoter-TSS (BnaA01T0119200ZS)	1	BnaA01G0119200ZS	0.01	0.07	24.10	4.95	27.45	70.59	86.47	91.58	50.10	60.61	55.75	56.02	0.53	0.79	23.33	13.38	2.42	11.52	13.57	12.98	14.84	14.00	13.11	12.39
RNAPII_TF_1353	scaffoldA01	6907463	6908676	TTS	TTS (BnaA01T0119200ZS)	1744	BnaA01G0119200ZS	0.40	0.49	24.58	22.74	14.03	28.99	28.46	23.01	26.05	17.08	25.88	40.28	0.53	0.79	23.33	13.38	2.42	11.52	13.57	12.98	14.84	14.00	13.11	12.39
RNAPII_TF_1354	scaffoldA01	6909416	6909928	intron	intron (BnaA01T0119300ZS, intron 1 of 5)	141	BnaA01G0119300ZS	0.53	0.60	24.00	12.11	7.88	11.99	12.97	10.01	25.12	14.19	12.03	17.96	0.00	0.02	21.74	11.75	1.35	2.28	3.33	4.08	4.69	3.23	2.45	3.41
RNAPII_TF_1355	scaffoldA01	6917466	6918841	TTS	TTS (BnaA01T0119400ZS)	693	BnaA01G0119400ZS	0.55	0.62	23.15	21.65	10.55	35.31	26.44	19.18	33.24	32.15	25.95	30.92	0.02	0.08	26.41	9.49	0.25	0.42	0.39	0.67	0.63	0.46	0.36	0.34
RNAPII_TF_1356	scaffoldA01	6919815	6920313	intron	intron (BnaA01T0119600ZS, intron 1 of 1)	250	BnaA01G0119600ZS	0.35	0.44	23.77	8.87	6.91	12.19	17.91	14.02	16.69	16.57	8.84	17.15	0.00	0.00	21.98	12.71	8.55	3.36	7.52	17.28	17.00	15.58	6.11	4.92
RNAPII_TF_1357	scaffoldA01	6932113	6932358	Intergenic	Intergenic	-1095	None	0.41	0.50	24.23	18.31	3.08	2.81	1.27	1.44	5.06	2.54	2.33	2.46	NA	NA	NA	NA	NA	NA	NA	NA	NA	NA	NA	NA
RNAPII_TF_1358	scaffoldA01	6943737	6944016	intron	intron (BnaA01T0119900ZS, intron 1 of 6)	143	BnaA01G0119900ZS	0.40	0.49	22.63	18.60	4.61	7.64	4.69	2.67	9.18	10.27	8.42	6.95	0.63	0.91	23.70	22.47	0.35	1.34	0.94	0.93	0.90	1.05	1.05	1.29
RNAPII_TF_1359	scaffoldA01	6974951	6980575	TTS	TTS (BnaA01T0120300ZS)	586	BnaA01G0120300ZS	0.08	0.15	22.79	18.93	214.42	410.27	328.34	329.33	230.35	456.15	412.11	211.41	0.00	0.01	22.85	19.18	6.28	12.73	6.28	3.13	6.87	13.71	10.30	8.68
RNAPII_TF_1360	scaffoldA01	6984631	6985013	TTS	TTS (BnaA01T0120500ZS)	2503	BnaA01G0120500ZS	0.01	0.04	23.99	3.21	13.81	14.38	27.94	6.62	8.68	3.85	6.91	13.88	0.01	0.03	26.33	7.74	144.03	282.14	448.07	447.62	361.26	380.74	282.92	202.49
RNAPII_TF_1361	scaffoldA01	6986202	6987470	exon	exon (BnaA01T0120500ZS, exon 2 of 4)	489	BnaA01G0120500ZS	0.00	0.01	23.64	4.42	36.74	17.01	89.07	30.44	19.00	16.29	20.54	25.72	0.01	0.03	26.33	7.74	144.03	282.14	448.07	447.62	361.26	380.74	282.92	202.49
RNAPII_TF_1362	scaffoldA01	6998365	7003267	exon	exon (BnaA01T0120900ZS, exon 3 of 3)	635	BnaA01G0120900ZS	0.62	0.68	25.08	11.20	143.21	315.45	185.05	328.26	194.13	251.64	183.70	265.26	0.01	0.05	24.15	13.83	64.57	32.48	27.60	13.28	136.07	50.07	30.75	49.75
RNAPII_TF_1363	scaffoldA01	7014994	7015300	Intergenic	Intergenic	-1825	None	0.00	0.00	24.73	6.52	8.30	4.84	15.07	19.38	7.54	4.65	6.87	4.39	NA	NA	NA	NA	NA	NA	NA	NA	NA	NA	NA	NA
RNAPII_TF_1364	scaffoldA01	7017726	7020544	exon	exon (BnaA01T0121100ZS, exon 4 of 5)	2163	BnaA01G0121100ZS	0.00	0.00	23.28	7.05	96.04	57.61	122.99	223.88	46.80	36.78	63.57	60.21	0.00	0.00	25.27	10.52	4.96	3.54	3.88	9.93	11.70	6.98	4.87	3.18
RNAPII_TF_1365	scaffoldA01	7033311	7034171	intron	intron (BnaA01T0121300ZS, intron 2 of 5)	709	BnaA01G0121300ZS	0.00	0.04	25.34	4.83	30.17	36.73	54.74	52.54	23.25	14.22	17.73	20.19	0.00	0.01	26.46	9.53	0.44	0.14	0.62	0.95	0.92	0.61	0.57	0.32
RNAPII_TF_1366	scaffoldA01	7073350	7074034	promoter-TSS	promoter-TSS (BnaA01T0121700ZS)	-300	BnaA01G0121700ZS	0.38	0.47	24.04	14.45	8.78	12.42	2.98	5.92	19.59	7.21	8.73	12.93	0.18	0.35	23.46	19.11	0.28	0.53	0.27	0.26	0.45	0.38	0.34	0.25
RNAPII_TF_1367	scaffoldA01	7075502	7076749	Intergenic	Intergenic	-2733	None	0.19	0.27	22.50	5.96	8.34	23.36	18.67	23.95	16.83	17.89	19.06	21.37	NA	NA	NA	NA	NA	NA	NA	NA	NA	NA	NA	NA
RNAPII_TF_1368	scaffoldA01	7079127	7079452	Intergenic	Intergenic	-5897	None	0.09	0.16	23.35	9.49	13.03	19.61	7.50	2.28	9.45	6.38	10.60	20.96	NA	NA	NA	NA	NA	NA	NA	NA	NA	NA	NA	NA
RNAPII_TF_1369	scaffoldA01	7081889	7083858	Intergenic	Intergenic	-8315	None	0.28	0.37	24.19	11.23	17.03	79.15	89.06	104.95	75.89	95.41	86.91	73.98	NA	NA	NA	NA	NA	NA	NA	NA	NA	NA	NA	NA
RNAPII_TF_1370	scaffoldA01	7087096	7087563	Intergenic	Intergenic	-3859	None	0.21	0.29	25.77	12.62	11.32	11.65	5.79	1.78	18.46	15.20	8.34	11.84	NA	NA	NA	NA	NA	NA	NA	NA	NA	NA	NA	NA
RNAPII_TF_1371	scaffoldA01	7097277	7098033	intron	intron (BnaA01T0121900ZS, intron 1 of 3)	180	BnaA01G0121900ZS	0.85	0.87	22.22	14.27	7.83	22.68	20.15	28.85	34.44	32.62	23.48	23.51	0.17	0.33	26.72	24.68	1.32	6.44	4.93	3.87	4.48	4.25	4.33	6.01
RNAPII_TF_1372	scaffoldA01	7099146	7101075	intron	intron (BnaA01T0122000ZS, intron 3 of 3)	825	BnaA01G0122000ZS	0.27	0.36	25.27	6.46	21.27	51.38	77.93	76.61	60.08	58.36	57.83	55.39	0.00	0.01	21.11	14.58	2.85	8.76	10.28	10.78	13.63	13.18	10.49	8.78
RNAPII_TF_1373	scaffoldA01	7109895	7110508	Intergenic	Intergenic	-5540	None	0.00	0.02	26.35	3.24	39.85	51.43	87.89	70.61	21.38	40.74	25.25	40.80	NA	NA	NA	NA	NA	NA	NA	NA	NA	NA	NA	NA
RNAPII_TF_1374	scaffoldA01	7115754	7118063	exon	exon (BnaA01T0122300ZS, exon 1 of 1)	687	BnaA01G0122300ZS	0.12	0.20	25.27	24.49	233.22	405.32	537.57	294.37	148.35	366.99	295.57	236.68	0.00	0.00	24.49	22.45	11.94	45.50	44.24	26.53	30.12	32.85	43.27	36.99
RNAPII_TF_1375	scaffoldA01	7121172	7125824	exon	exon (BnaA01T0122400ZS, exon 7 of 10)	2482	BnaA01G0122400ZS	0.03	0.14	25.08	18.69	56.94	133.39	80.81	95.17	105.54	155.72	108.96	111.13	0.00	0.02	25.63	17.49	11.16	17.85	13.68	15.19	18.34	27.42	28.54	17.77
RNAPII_TF_1376	scaffoldA01	7137542	7140625	TTS	TTS (BnaA01T0122600ZS)	1245	BnaA01G0122600ZS	0.01	0.07	26.07	22.53	69.13	185.21	145.26	94.17	94.67	135.27	133.29	152.45	0.07	0.16	22.73	5.08	29.61	166.55	203.46	189.62	181.35	167.01	191.49	201.40
RNAPII_TF_1377	scaffoldA01	7145980	7148218	exon	exon (BnaA01T0122700ZS, exon 1 of 2)	372	BnaA01G0122700ZS	0.00	0.03	24.23	0.18	43.49	110.95	84.05	50.66	39.25	52.39	69.22	65.68	0.24	0.43	23.97	14.63	23.98	79.14	100.47	99.86	102.92	92.40	105.33	100.31
RNAPII_TF_1378	scaffoldA01	7148674	7151665	intron	intron (BnaA01T0122900ZS, intron 7 of 8)	-1137	BnaA01G0122900ZS	0.00	0.01	24.64	24.19	33.14	100.17	74.90	43.30	62.72	50.32	69.62	100.22	0.01	0.05	21.92	8.46	12.89	29.98	44.49	43.84	38.66	30.34	29.38	38.24
RNAPII_TF_1379	scaffoldA01	7152730	7158128	TTS	TTS (BnaA01T0123100ZS)	2519	BnaA01G0123100ZS	0.00	0.02	25.36	0.10	284.11	537.77	381.22	150.40	125.83	123.77	272.79	270.87	0.02	0.08	24.89	5.32	2.94	8.85	8.01	8.36	7.44	4.88	4.27	6.44
RNAPII_TF_1380	scaffoldA01	7165694	7166540	intron	intron (BnaA01T0123200ZS, intron 2 of 3)	5980	BnaA01G0123200ZS	0.10	0.17	26.83	16.68	8.04	12.66	2.40	6.54	10.83	12.17	11.73	16.02	0.24	0.43	22.35	21.15	0.21	1.02	0.98	0.79	1.01	0.81	1.00	0.73
RNAPII_TF_1381	scaffoldA01	7171500	7172172	exon	exon (BnaA01T0123200ZS, exon 1 of 4)	261	BnaA01G0123200ZS	0.94	0.95	24.18	7.15	10.82	15.31	16.83	18.49	23.34	21.59	17.28	26.13	0.24	0.43	22.35	21.15	0.21	1.02	0.98	0.79	1.01	0.81	1.00	0.73
RNAPII_TF_1382	scaffoldA01	7175827	7177614	Intergenic	Intergenic	-3107	None	0.63	0.69	23.66	12.42	99.62	120.22	253.11	281.98	128.51	251.22	204.89	117.11	NA	NA	NA	NA	NA	NA	NA	NA	NA	NA	NA	NA
RNAPII_TF_1383	scaffoldA01	7179063	7180045	promoter-TSS	promoter-TSS (BnaA01T0123300ZS)	-273	BnaA01G0123300ZS	0.98	0.98	24.20	4.97	4.91	30.61	26.61	32.67	25.94	31.28	24.21	27.34	0.02	0.09	26.34	11.92	5.31	15.65	18.19	20.92	24.20	23.03	19.43	13.76
RNAPII_TF_1384	scaffoldA01	7181218	7183566	exon	exon (BnaA01T0123400ZS, exon 4 of 11)	1329	BnaA01G0123400ZS	0.06	0.15	24.59	5.33	21.12	51.97	71.58	74.02	45.02	49.18	58.26	58.32	0.28	0.49	23.44	11.40	1.69	5.34	5.77	7.34	6.43	5.54	6.69	4.94
RNAPII_TF_1385	scaffoldA01	7189409	7192499	exon	exon (BnaA01T0123600ZS, exon 1 of 5)	257	BnaA01G0123600ZS	0.23	0.32	24.96	2.47	14.84	60.20	74.99	51.40	58.83	45.38	52.96	55.56	0.00	0.02	24.95	3.14	1.05	1.45	2.22	1.22	0.59	0.18	0.85	1.12
RNAPII_TF_1386	scaffoldA01	7193236	7196592	promoter-TSS	promoter-TSS (BnaA01T0123700ZS)	202	BnaA01G0123700ZS	0.74	0.79	23.43	12.32	27.15	85.47	117.36	134.98	103.21	133.03	119.33	116.70	0.06	0.16	24.92	3.01	0.31	0.40	0.35	0.04	0.18	0.00	0.21	0.06
RNAPII_TF_1387	scaffoldA01	7217082	7217626	TTS	TTS (BnaA01T0124600ZS)	690	BnaA01G0124600ZS	0.00	0.00	25.51	4.52	13.42	21.70	37.28	23.70	19.25	9.70	12.04	17.61	1.00	1.00	24.10	20.60	0.00	0.00	0.00	0.00	0.00	0.00	0.00	0.00
RNAPII_TF_1388	scaffoldA01	7218802	7219899	exon	exon (BnaA01T0124700ZS, exon 2 of 2)	484	BnaA01G0124700ZS	0.00	0.00	25.99	3.60	54.54	58.46	124.43	75.81	30.55	35.83	26.69	44.58	0.00	0.01	22.97	12.39	7.80	14.08	18.57	15.90	26.60	20.13	8.59	16.12
RNAPII_TF_1389	scaffoldA01	7222760	7223993	intron	intron (BnaA01T0124800ZS, intron 1 of 10)	2056	BnaA01G0124800ZS	0.00	0.02	24.64	6.90	14.75	23.09	36.28	42.70	32.54	24.14	24.69	18.52	0.00	0.02	25.97	6.63	3.78	6.82	11.30	9.74	8.22	8.02	4.05	4.35
RNAPII_TF_1390	scaffoldA01	7224603	7225477	exon	exon (BnaA01T0124800ZS, exon 1 of 11)	392	BnaA01G0124800ZS	0.08	0.15	25.75	8.75	7.14	13.44	23.53	18.34	19.95	16.40	15.30	15.54	0.00	0.02	25.97	6.63	3.78	6.82	11.30	9.74	8.22	8.02	4.05	4.35
RNAPII_TF_1391	scaffoldA01	7237324	7238030	TTS	TTS (BnaA01T0124900ZS)	3320	BnaA01G0124900ZS	0.01	0.07	26.00	1.58	10.17	26.32	30.97	13.44	19.14	14.00	12.51	20.08	0.01	0.04	25.30	2.39	1.62	4.35	4.03	2.47	2.57	2.40	1.84	3.29
RNAPII_TF_1392	scaffoldA01	7238157	7239011	exon	exon (BnaA01T0124900ZS, exon 1 of 1)	2413	BnaA01G0124900ZS	0.37	0.46	22.42	1.75	5.02	13.41	18.00	11.42	11.88	13.71	14.40	10.25	0.01	0.04	25.30	2.39	1.62	4.35	4.03	2.47	2.57	2.40	1.84	3.29
RNAPII_TF_1393	scaffoldA01	7239747	7240835	exon	exon (BnaA01T0124900ZS, exon 1 of 1)	706	BnaA01G0124900ZS	0.45	0.53	24.28	4.94	19.56	23.26	19.81	16.48	43.64	28.18	18.40	31.46	0.01	0.04	25.30	2.39	1.62	4.35	4.03	2.47	2.57	2.40	1.84	3.29
RNAPII_TF_1394	scaffoldA01	7243510	7246117	Intergenic	Intergenic	-3816	None	0.05	0.15	23.97	13.31	82.60	116.07	2.70	1.02	26.11	12.13	23.87	115.55	NA	NA	NA	NA	NA	NA	NA	NA	NA	NA	NA	NA
RNAPII_TF_1395	scaffoldA01	7249155	7252604	promoter-TSS	promoter-TSS (BnaA01T0125000ZS)	-638	BnaA01G0125000ZS	0.00	0.02	25.80	3.61	326.84	480.43	667.56	623.73	167.23	221.20	338.06	219.92	0.00	0.02	24.13	13.42	3.01	2.05	1.85	6.85	5.50	6.03	6.15	2.13
RNAPII_TF_1396	scaffoldA01	7254198	7256193	exon	exon (BnaA01T0125100ZS, exon 1 of 1)	812	BnaA01G0125100ZS	0.04	0.14	24.75	3.94	22.38	31.08	44.95	56.50	20.95	22.55	30.50	31.59	0.37	0.60	21.09	16.60	3.43	13.79	11.66	11.77	15.08	15.28	10.44	13.44
RNAPII_TF_1397	scaffoldA01	7280096	7283171	promoter-TSS	promoter-TSS (BnaA01T0125300ZS)	-589	BnaA01G0125300ZS	0.00	0.04	25.39	1.10	235.33	361.70	327.91	94.24	68.72	74.78	92.62	118.04	0.10	0.21	24.54	23.78	3.05	2.47	1.14	0.32	0.30	0.94	0.30	6.26
RNAPII_TF_1398	scaffoldA01	7294053	7295115	intron	intron (BnaA01T0125500ZS, intron 2 of 9)	588	BnaA01G0125500ZS	0.32	0.41	23.53	13.38	11.51	20.65	24.84	13.46	38.99	20.85	21.57	23.63	0.18	0.35	24.10	12.88	3.65	9.19	15.07	13.98	13.76	16.36	14.00	11.08
RNAPII_TF_1399	scaffoldA01	7308194	7311783	exon	exon (BnaA01T0125700ZS, exon 1 of 1)	1316	BnaA01G0125700ZS	0.00	0.03	24.95	7.11	574.28	272.43	1098.87	1279.89	513.96	705.46	429.59	326.42	0.00	0.00	23.81	9.98	37.54	9.51	35.64	77.51	73.88	28.93	20.73	16.06
RNAPII_TF_1400	scaffoldA01	7323724	7324137	promoter-TSS	promoter-TSS (BnaA01T0125800ZS)	-148	BnaA01G0125800ZS	0.18	0.26	22.47	14.08	5.60	6.91	6.56	11.04	16.37	12.35	11.70	12.46	0.45	0.69	23.88	21.65	1.04	5.80	5.19	4.39	6.16	5.00	5.80	5.80
RNAPII_TF_1401	scaffoldA01	7333632	7334434	promoter-TSS	promoter-TSS (BnaA01T0126000ZS)	58	BnaA01G0126000ZS	0.00	0.04	22.83	13.81	21.20	23.95	29.06	26.68	61.14	46.41	26.94	35.59	0.00	0.01	25.57	4.25	2.26	4.68	3.29	3.13	2.41	0.78	0.97	2.72
RNAPII_TF_1402	scaffoldA01	7338199	7338440	intron	intron (BnaA01T0126100ZS, intron 4 of 7)	3182	BnaA01G0126100ZS	0.35	0.44	24.13	11.44	5.97	8.69	6.68	11.72	11.40	6.77	12.02	5.30	0.04	0.12	23.89	13.09	0.19	0.10	0.23	0.18	0.20	0.45	0.12	0.16
RNAPII_TF_1403	scaffoldA01	7341085	7341450	TTS	TTS (BnaA01T0126100ZS)	6130	BnaA01G0126100ZS	0.13	0.21	24.57	14.00	5.23	5.53	0.96	2.63	6.84	8.73	2.90	4.29	0.04	0.12	23.89	13.09	0.19	0.10	0.23	0.18	0.20	0.45	0.12	0.16
RNAPII_TF_1404	scaffoldA01	7355076	7359634	promoter-TSS	promoter-TSS (BnaA01T0126200ZS)	35	BnaA01G0126200ZS	0.01	0.05	24.12	19.15	35.13	84.26	47.67	50.52	53.52	88.79	76.00	58.59	0.93	1.00	26.60	14.27	0.06	0.30	0.28	0.35	0.33	0.39	0.33	0.32
RNAPII_TF_1405	scaffoldA01	7366609	7368798	intron	intron (BnaA01T0126400ZS, intron 2 of 4)	1023	BnaA01G0126400ZS	0.04	0.14	23.97	22.43	54.77	115.98	70.32	63.82	38.03	73.47	98.69	87.71	0.00	0.00	24.11	23.22	1.93	5.46	2.67	2.44	2.04	3.14	3.17	6.18
RNAPII_TF_1406	scaffoldA01	7375309	7381543	exon	exon (BnaA01T0126600ZS, exon 1 of 1)	740	BnaA01G0126600ZS	0.69	0.74	23.52	19.50	123.52	260.30	210.77	297.26	175.29	297.29	294.27	174.63	0.36	0.58	24.35	1.90	0.75	3.06	3.30	2.60	2.29	2.93	2.40	2.55
RNAPII_TF_1407	scaffoldA01	7389247	7392279	exon	exon (BnaA01T0126800ZS, exon 1 of 6)	451	BnaA01G0126800ZS	0.02	0.10	25.41	2.11	47.58	105.59	104.33	86.02	52.64	55.39	71.12	51.91	0.15	0.30	23.59	1.44	0.39	0.96	0.64	0.62	0.46	0.52	0.60	0.61
RNAPII_TF_1408	scaffoldA01	7399447	7399711	TTS	TTS (BnaA01T0126900ZS)	1766	BnaA01G0126900ZS	0.36	0.44	26.18	19.61	6.33	10.37	4.92	7.39	7.10	6.79	11.86	10.07	0.99	1.00	25.22	12.69	0.15	0.30	0.32	0.46	0.56	0.46	0.40	0.35
RNAPII_TF_1409	scaffoldA01	7416046	7417077	intron	intron (BnaA01T0127100ZS, intron 3 of 3)	776	BnaA01G0127100ZS	0.49	0.57	24.59	12.04	5.10	6.95	14.67	9.40	15.46	15.77	7.96	9.87	0.18	0.34	23.47	13.97	1.15	2.63	3.97	2.94	4.69	3.90	3.55	2.46
RNAPII_TF_1410	scaffoldA01	7418157	7418760	promoter-TSS	promoter-TSS (BnaA01T0127200ZS)	12	BnaA01G0127200ZS	0.08	0.16	22.84	18.98	4.46	15.06	12.85	9.21	14.89	13.80	9.80	12.87	0.04	0.12	26.46	2.08	0.24	0.61	0.69	0.53	0.38	0.33	0.43	0.40
RNAPII_TF_1411	scaffoldA01	7418847	7421836	intron	intron (BnaA01T0127200ZS, intron 5 of 20)	1895	BnaA01G0127200ZS	0.16	0.24	23.57	2.29	19.05	42.48	63.00	30.17	36.18	30.24	53.39	38.59	0.04	0.12	26.46	2.08	0.24	0.61	0.69	0.53	0.38	0.33	0.43	0.40
RNAPII_TF_1412	scaffoldA01	7426440	7433093	TTS	TTS (BnaA01T0127400ZS)	-1345	BnaA01G0127400ZS	0.04	0.15	25.26	25.25	929.94	1613.83	1837.74	969.02	475.99	1121.92	1027.49	814.18	0.06	0.14	25.45	23.70	10.81	59.74	59.62	48.14	47.90	54.32	50.83	62.24
RNAPII_TF_1413	scaffoldA01	7433880	7437724	TTS	TTS (BnaA01T0127600ZS)	2767	BnaA01G0127600ZS	0.07	0.15	23.64	20.87	66.38	171.49	133.13	158.10	108.70	168.92	209.58	111.12	0.04	0.12	24.95	12.96	1.99	5.88	3.72	5.99	7.72	6.37	6.66	4.90
RNAPII_TF_1414	scaffoldA01	7441182	7446449	Intergenic	Intergenic	-3480	None	0.01	0.08	26.31	1.70	852.84	1451.64	1407.80	1076.10	360.89	748.99	566.65	616.43	NA	NA	NA	NA	NA	NA	NA	NA	NA	NA	NA	NA
RNAPII_TF_1415	scaffoldA01	7449031	7449894	Intergenic	Intergenic	-9127	None	0.81	0.84	24.04	20.50	12.78	21.72	30.42	9.35	24.31	19.81	17.08	18.33	NA	NA	NA	NA	NA	NA	NA	NA	NA	NA	NA	NA
RNAPII_TF_1416	scaffoldA01	7459789	7464566	exon	exon (BnaA01T0127800ZS, exon 2 of 7)	983	BnaA01G0127800ZS	0.00	0.03	26.28	2.46	928.06	1466.43	2050.05	1560.68	599.47	921.90	735.67	864.16	0.00	0.00	24.82	11.32	5.79	9.05	7.53	14.83	18.43	12.74	9.20	10.89
RNAPII_TF_1417	scaffoldA01	7465957	7466386	Intergenic	Intergenic	-3734	None	0.30	0.39	21.24	8.79	6.20	9.91	16.39	14.75	12.32	12.13	15.37	15.95	NA	NA	NA	NA	NA	NA	NA	NA	NA	NA	NA	NA
RNAPII_TF_1418	scaffoldA01	7468428	7470819	promoter-TSS	promoter-TSS (BnaA01T0127900ZS)	-282	BnaA01G0127900ZS	0.08	0.15	25.07	4.05	51.65	134.07	126.98	108.58	88.13	97.94	82.67	85.72	0.37	0.60	25.23	5.81	1.27	2.77	3.93	3.09	4.00	3.21	2.36	3.83
RNAPII_TF_1419	scaffoldA01	7483369	7484024	intron	intron (BnaA01T0128300ZS, intron 1 of 12)	252	BnaA01G0128300ZS	0.14	0.22	25.67	18.67	7.93	13.55	4.52	4.45	11.06	4.72	7.94	18.87	0.00	0.00	23.45	5.53	0.51	0.43	0.94	0.81	0.28	0.23	0.13	0.40
RNAPII_TF_1420	scaffoldA01	7496821	7497991	exon	exon (BnaA01T0128400ZS, exon 2 of 10)	574	BnaA01G0128400ZS	0.26	0.35	24.38	16.91	9.72	18.50	4.87	6.18	18.41	12.76	9.03	20.10	0.30	0.51	23.64	20.46	0.21	0.52	0.35	0.35	0.28	0.42	0.16	0.34
RNAPII_TF_1421	scaffoldA01	7528269	7531226	exon	exon (BnaA01T0128700ZS, exon 1 of 1)	1015	BnaA01G0128700ZS	0.01	0.08	23.09	11.14	89.55	109.57	133.35	265.41	139.16	198.68	111.08	88.10	0.00	0.00	23.72	12.88	2.15	1.46	1.61	3.95	5.62	4.73	2.36	1.72
RNAPII_TF_1422	scaffoldA01	7532299	7537180	exon	exon (BnaA01T0128800ZS, exon 4 of 9)	1575	BnaA01G0128800ZS	0.07	0.15	25.49	18.65	89.74	149.60	84.51	126.80	92.49	156.83	216.83	126.53	0.00	0.01	22.95	20.83	6.67	21.18	9.14	9.40	11.74	13.45	16.95	15.27
RNAPII_TF_1423	scaffoldA01	7541278	7541877	TTS	TTS (BnaA01T0129000ZS)	2035	BnaA01G0129000ZS	0.17	0.25	22.91	21.91	5.66	16.14	7.40	12.14	10.21	10.52	16.34	11.47	0.01	0.04	22.15	17.43	1.24	3.75	3.24	2.80	4.14	5.15	4.26	3.42
RNAPII_TF_1424	scaffoldA01	7543154	7544484	intron	intron (BnaA01T0129000ZS, intron 1 of 5)	693	BnaA01G0129000ZS	0.10	0.18	23.31	17.87	19.14	36.90	19.46	31.54	23.71	57.17	32.01	26.47	0.01	0.04	22.15	17.43	1.24	3.75	3.24	2.80	4.14	5.15	4.26	3.42
RNAPII_TF_1425	scaffoldA01	7563895	7564310	exon	exon (BnaA01T0129200ZS, exon 1 of 1)	169	BnaA01G0129200ZS	0.34	0.43	23.01	12.64	4.65	8.37	4.31	8.51	14.57	8.16	6.24	7.49	0.07	0.16	22.42	11.96	0.20	0.08	0.06	0.36	0.12	0.19	0.05	0.00
RNAPII_TF_1426	scaffoldA01	7583901	7588041	intron	intron (BnaA01T0129500ZS, intron 1 of 3)	1728	BnaA01G0129500ZS	0.00	0.00	23.26	5.59	57.83	111.93	177.19	146.88	92.27	85.10	88.21	138.96	0.03	0.11	26.18	3.23	2.94	6.78	6.26	4.09	6.10	2.57	2.19	4.62
RNAPII_TF_1427	scaffoldA01	7593459	7597070	exon	exon (BnaA01T0129700ZS, exon 3 of 3)	1141	BnaA01G0129700ZS	0.00	0.03	25.30	3.43	170.10	235.30	458.96	325.05	109.82	205.64	210.67	200.14	0.20	0.37	22.00	9.55	27.14	75.42	98.98	96.48	89.76	87.63	69.57	91.73
RNAPII_TF_1428	scaffoldA01	7598126	7600204	exon	exon (BnaA01T0129800ZS, exon 4 of 16)	900	BnaA01G0129800ZS	0.00	0.02	25.70	4.95	60.34	91.68	174.97	158.01	80.82	97.27	97.59	84.65	0.43	0.67	23.51	11.07	4.86	53.49	53.35	55.56	52.70	54.41	49.41	49.78
RNAPII_TF_1429	scaffoldA01	7606017	7619874	Intergenic	Intergenic	7079	None	0.00	0.01	25.87	3.17	2669.93	3219.96	5787.04	4256.09	1170.97	1878.34	1483.04	2452.17	NA	NA	NA	NA	NA	NA	NA	NA	NA	NA	NA	NA
RNAPII_TF_1430	scaffoldA01	7633615	7634800	intron	intron (BnaA01T0130000ZS, intron 3 of 5)	-14183	BnaA01G0130000ZS	0.00	0.02	24.61	8.73	11.82	17.92	28.59	32.82	31.39	18.97	16.68	18.13	0.00	0.00	23.92	11.63	0.13	0.05	0.13	0.17	0.30	0.20	0.06	0.10
RNAPII_TF_1431	scaffoldA01	7675908	7681420	Intergenic	Intergenic	-24133	None	0.35	0.44	23.07	12.86	51.78	148.06	199.70	231.75	186.31	213.94	162.77	153.55	NA	NA	NA	NA	NA	NA	NA	NA	NA	NA	NA	NA
RNAPII_TF_1432	scaffoldA01	7689608	7689883	Intergenic	Intergenic	-13052	None	0.05	0.15	21.23	7.45	4.17	6.24	6.85	8.78	6.42	2.55	5.62	7.05	NA	NA	NA	NA	NA	NA	NA	NA	NA	NA	NA	NA
RNAPII_TF_1433	scaffoldA01	7691000	7692863	Intergenic	Intergenic	-10866	None	0.00	0.03	24.25	7.72	42.74	28.82	49.88	120.96	42.98	45.24	49.03	39.11	NA	NA	NA	NA	NA	NA	NA	NA	NA	NA	NA	NA
RNAPII_TF_1434	scaffoldA01	7693822	7697507	Intergenic	Intergenic	-7133	None	0.00	0.00	24.84	5.77	249.85	124.55	473.30	484.13	134.65	123.29	80.97	153.81	NA	NA	NA	NA	NA	NA	NA	NA	NA	NA	NA	NA
RNAPII_TF_1435	scaffoldA01	7702685	7704446	TTS	TTS (BnaA01T0130200ZS)	768	BnaA01G0130200ZS	0.03	0.13	26.94	2.91	20.33	66.59	75.92	63.77	60.86	62.33	48.78	53.65	0.03	0.10	23.90	21.18	0.02	0.00	0.00	0.00	0.03	0.00	0.00	0.00
RNAPII_TF_1436	scaffoldA01	7717683	7720350	promoter-TSS	promoter-TSS (BnaA01T0130600ZS)	-684	BnaA01G0130600ZS	0.03	0.14	25.97	3.74	139.56	206.03	404.84	329.13	151.27	240.60	222.23	182.60	0.00	0.01	24.31	14.89	8.68	39.48	40.70	46.15	52.76	50.03	54.00	45.26
RNAPII_TF_1437	scaffoldA01	7721862	7722529	TTS	TTS (BnaA01T0130600ZS)	2495	BnaA01G0130600ZS	0.11	0.19	22.56	5.96	14.92	32.01	33.46	40.85	19.43	18.04	18.90	30.32	0.00	0.01	24.31	14.89	8.68	39.48	40.70	46.15	52.76	50.03	54.00	45.26
RNAPII_TF_1438	scaffoldA01	7732047	7732581	promoter-TSS	promoter-TSS (BnaA01T0130800ZS)	-394	BnaA01G0130800ZS	0.03	0.13	26.81	10.13	5.48	5.30	4.48	8.21	12.31	8.33	7.59	5.42	0.00	0.02	21.87	7.81	0.61	0.19	0.78	0.63	0.70	0.04	0.00	0.73
RNAPII_TF_1439	scaffoldA01	7745672	7746017	Intergenic	Intergenic	4056	None	0.08	0.15	24.70	16.78	9.88	13.00	1.34	1.70	9.83	7.38	13.42	12.13	NA	NA	NA	NA	NA	NA	NA	NA	NA	NA	NA	NA
RNAPII_TF_1440	scaffoldA01	7756416	7762383	TTS	TTS (BnaA01T0131100ZS)	1826	BnaA01G0131100ZS	0.00	0.00	25.41	4.34	154.18	213.14	346.11	343.49	113.20	136.41	130.03	165.39	0.00	0.00	25.40	3.24	1.51	3.93	3.30	3.38	1.97	1.44	1.80	2.79
RNAPII_TF_1441	scaffoldA01	7781909	7783463	exon	exon (BnaA01T0131400ZS.1, exon 1 of 5)	1175	BnaA01G0131400ZS	0.01	0.05	25.74	16.17	20.85	23.02	17.56	26.00	27.29	45.73	39.50	22.24	0.00	0.01	23.24	19.42	3.38	9.03	5.64	4.93	7.60	8.91	10.88	8.48
RNAPII_TF_1442	scaffoldA01	7815355	7817614	Intergenic	Intergenic	14424	None	0.76	0.80	24.53	21.83	43.61	84.33	116.45	140.96	72.63	99.74	111.26	75.95	NA	NA	NA	NA	NA	NA	NA	NA	NA	NA	NA	NA
RNAPII_TF_1443	scaffoldA01	7836681	7837467	intron	intron (BnaA01T0131600ZS, intron 1 of 2)	951	BnaA01G0131600ZS	0.61	0.67	23.77	0.74	9.87	23.19	18.18	24.96	26.85	22.31	13.24	27.70	0.02	0.09	24.59	4.53	1.18	3.06	1.83	1.35	1.70	1.50	1.03	1.81
RNAPII_TF_1444	scaffoldA01	7850065	7853621	TTS	TTS (BnaA01T0131800ZS)	1422	BnaA01G0131800ZS	0.56	0.63	24.37	5.24	274.69	415.45	447.64	696.89	195.34	446.44	367.91	210.50	0.00	0.01	21.98	20.26	4.19	9.11	3.96	5.39	4.15	9.84	9.94	7.71
RNAPII_TF_1445	scaffoldA01	7856657	7857088	exon	exon (BnaA01T0131900ZS, exon 1 of 18)	202	BnaA01G0131900ZS	0.63	0.69	22.60	13.61	5.26	5.86	7.38	6.22	11.89	10.83	5.45	12.41	0.02	0.08	23.58	17.08	1.32	1.67	2.61	2.41	2.85	3.23	4.27	1.75
RNAPII_TF_1446	scaffoldA01	7861968	7862387	Intergenic	Intergenic	-5103	None	0.27	0.36	24.66	15.16	13.06	13.46	6.65	3.58	24.16	8.07	17.19	13.98	NA	NA	NA	NA	NA	NA	NA	NA	NA	NA	NA	NA
RNAPII_TF_1447	scaffoldA01	7894711	7895280	promoter-TSS	promoter-TSS (BnaA01T0132200ZS)	-536	BnaA01G0132200ZS	0.01	0.04	25.77	3.13	7.18	11.53	21.22	16.47	7.86	11.05	11.41	9.79	0.34	0.57	21.62	11.80	0.14	0.00	0.09	0.17	0.17	0.12	0.00	0.00
RNAPII_TF_1448	scaffoldA01	7928113	7930897	Intergenic	Intergenic	-2679	None	0.00	0.02	24.56	1.08	120.06	193.03	170.13	32.45	35.17	36.80	53.31	120.44	NA	NA	NA	NA	NA	NA	NA	NA	NA	NA	NA	NA
RNAPII_TF_1449	scaffoldA01	7932276	7935169	TTS	TTS (BnaA01T0132300ZS)	1499	BnaA01G0132300ZS	0.00	0.00	24.09	6.99	210.81	170.78	361.07	526.47	178.80	223.76	113.31	146.03	0.00	0.00	25.91	7.12	3.19	2.27	5.15	7.88	5.45	3.34	2.16	3.78
RNAPII_TF_1450	scaffoldA01	7939057	7941397	TTS	TTS (BnaA01T0132600ZS)	994	BnaA01G0132600ZS	0.00	0.02	25.86	23.65	111.97	250.69	206.57	146.60	95.09	146.98	201.55	245.69	0.31	0.52	26.18	5.74	1.75	6.01	7.65	6.79	6.37	6.14	5.28	4.89
RNAPII_TF_1451	scaffoldA01	7944549	7945880	promoter-TSS	promoter-TSS (BnaA01T0132600ZS)	-271	BnaA01G0132600ZS	0.14	0.22	22.37	9.67	13.31	32.97	39.80	43.67	37.59	33.36	28.75	29.63	0.31	0.52	26.18	5.74	1.75	6.01	7.65	6.79	6.37	6.14	5.28	4.89
RNAPII_TF_1452	scaffoldA01	7946696	7948604	exon	exon (BnaA01T0132700ZS, exon 2 of 9)	646	BnaA01G0132700ZS	0.03	0.12	24.77	4.14	22.82	54.62	59.01	67.88	34.91	35.87	36.29	45.54	0.62	0.89	27.09	13.56	1.42	14.39	14.20	15.19	15.63	15.83	15.56	14.19
RNAPII_TF_1453	scaffoldA01	7950929	7951631	exon	exon (BnaA01T0132800ZS, exon 1 of 8)	280	BnaA01G0132800ZS	0.04	0.14	23.07	14.91	11.36	10.67	3.45	7.08	24.73	16.80	12.81	17.41	0.12	0.25	24.42	24.33	1.24	4.51	2.82	2.57	3.24	2.66	2.25	3.57
RNAPII_TF_1454	scaffoldA01	7951683	7951996	promoter-TSS	promoter-TSS (BnaA01T0132800ZS)	-279	BnaA01G0132800ZS	0.23	0.32	23.78	15.88	4.14	4.69	0.58	0.16	3.32	1.40	5.08	4.08	0.12	0.25	24.42	24.33	1.24	4.51	2.82	2.57	3.24	2.66	2.25	3.57
RNAPII_TF_1455	scaffoldA01	7996690	7998391	promoter-TSS	promoter-TSS (BnaA01T0133300ZS)	93	BnaA01G0133300ZS	0.31	0.40	25.95	25.72	13.10	41.55	31.31	31.46	40.41	30.57	20.69	38.81	0.03	0.10	26.24	7.64	2.12	2.49	5.47	5.70	5.80	4.55	3.87	3.46
RNAPII_TF_1456	scaffoldA01	8019915	8026487	intron	intron (BnaA01T0133500ZS, intron 1 of 3)	340	BnaA01G0133500ZS	0.00	0.03	24.22	3.66	166.04	377.45	421.35	413.81	195.03	236.50	247.85	313.37	0.00	0.01	26.04	10.21	2.62	10.22	12.83	14.78	13.61	13.69	12.15	9.31
RNAPII_TF_1457	scaffoldA01	8037204	8038716	exon	exon (BnaA01T0133700ZS, exon 1 of 1)	425	BnaA01G0133700ZS	0.09	0.17	25.19	24.83	18.84	47.00	29.60	33.41	31.09	22.50	36.24	51.13	0.01	0.03	24.60	1.77	1.24	2.88	1.17	1.52	0.83	0.89	0.88	2.11
RNAPII_TF_1458	scaffoldA01	8045375	8046774	exon	exon (BnaA01T0133800ZS, exon 1 of 8)	112	BnaA01G0133800ZS	0.00	0.01	21.73	5.07	26.06	20.96	49.65	19.43	18.39	9.98	26.38	48.65	0.00	0.01	23.63	11.68	2.92	4.90	6.38	10.07	9.30	8.91	6.09	5.71
RNAPII_TF_1459	scaffoldA01	8048597	8050160	promoter-TSS	promoter-TSS (BnaA01T0133900ZS)	4	BnaA01G0133900ZS	0.00	0.01	25.79	2.50	135.89	151.50	298.36	119.10	49.53	69.36	54.38	117.56	0.01	0.05	23.44	9.26	13.55	15.08	12.72	23.45	27.04	8.59	4.21	19.78
RNAPII_TF_1460	scaffoldA01	8071315	8079707	Intergenic	Intergenic	-1358	None	0.00	0.00	24.63	5.20	243.00	352.00	663.27	550.68	249.95	325.28	238.14	261.41	NA	NA	NA	NA	NA	NA	NA	NA	NA	NA	NA	NA
RNAPII_TF_1461	scaffoldA01	8080404	8083728	TTS	TTS (BnaA01T0134700ZS)	645	BnaA01G0134700ZS	0.31	0.40	24.16	22.64	205.25	299.59	469.63	441.16	261.41	576.52	442.42	272.83	0.73	1.00	22.89	13.36	3.46	8.73	6.82	7.83	11.91	7.89	8.55	11.39
RNAPII_TF_1462	scaffoldA01	8087412	8088350	TTS	TTS (BnaA01T0134900ZS)	117	BnaA01G0134900ZS	0.72	0.77	24.61	21.98	8.92	45.15	37.99	40.94	37.81	39.94	42.77	43.20	0.06	0.16	24.34	8.28	0.78	0.81	0.93	1.83	0.94	1.24	0.63	0.54
RNAPII_TF_1463	scaffoldA01	8090125	8090535	TTS	TTS (BnaA01T0135000ZS)	-2296	BnaA01G0135000ZS	0.74	0.78	23.60	22.03	6.46	12.04	10.24	15.54	6.78	8.27	16.08	7.59	0.00	0.01	26.58	7.44	1.81	6.25	8.52	8.16	8.26	7.54	6.52	5.17
RNAPII_TF_1464	scaffoldA01	8092459	8092785	promoter-TSS	promoter-TSS (BnaA01T0135100ZS)	-4	BnaA01G0135100ZS	0.40	0.48	24.96	15.81	5.78	9.71	8.88	9.09	10.42	16.24	8.09	12.63	0.02	0.07	23.47	15.66	1.07	3.04	2.31	3.04	4.11	3.50	3.66	2.60
RNAPII_TF_1465	scaffoldA01	8094214	8097280	TTS	TTS (BnaA01T0135100ZS)	314	BnaA01G0135100ZS	0.00	0.01	25.82	4.64	40.87	115.64	152.35	135.00	112.48	92.27	67.39	106.94	0.02	0.07	23.47	15.66	1.07	3.04	2.31	3.04	4.11	3.50	3.66	2.60
RNAPII_TF_1466	scaffoldA01	8101478	8101787	intron	intron (BnaA01T0135300ZS, intron 12 of 15)	4809	BnaA01G0135300ZS	0.10	0.17	24.18	2.99	6.52	14.07	16.13	18.21	7.76	9.62	14.93	14.63	0.87	1.00	23.72	5.73	1.50	9.55	11.24	10.85	9.48	10.67	10.14	8.94
RNAPII_TF_1467	scaffoldA01	8118695	8122580	intron	intron (BnaA01T0135700ZS, intron 6 of 10)	4571	BnaA01G0135700ZS	0.00	0.00	26.15	2.56	53.33	128.07	176.52	116.61	74.67	84.70	82.56	101.88	0.01	0.04	22.73	8.23	0.16	0.38	0.39	0.54	0.35	0.34	0.23	0.32
RNAPII_TF_1468	scaffoldA01	8127577	8129326	intron	intron (BnaA01T0135800ZS, intron 1 of 4)	736	BnaA01G0135800ZS	0.00	0.02	25.54	22.40	19.08	54.94	22.14	9.62	30.77	25.85	30.57	44.41	0.00	0.00	25.63	0.72	1.47	3.00	2.02	1.19	0.15	0.47	0.67	2.17
RNAPII_TF_1469	scaffoldA01	8152710	8154039	intron	intron (BnaA01T0136200ZS, intron 1 of 4)	520	BnaA01G0136200ZS	0.01	0.04	25.47	2.51	47.65	76.96	126.08	67.97	55.02	50.96	48.44	68.89	0.00	0.00	24.25	10.91	6.43	12.57	17.44	20.95	21.09	16.50	14.42	10.33
RNAPII_TF_1470	scaffoldA01	8155744	8160326	TTS	TTS (BnaA01T0136300ZS)	497	BnaA01G0136300ZS	0.01	0.04	25.37	2.54	111.86	189.04	233.73	158.42	80.00	75.15	112.23	98.32	0.04	0.12	27.33	3.61	0.84	0.49	1.42	0.67	0.20	0.32	0.00	0.00
RNAPII_TF_1471	scaffoldA01	8177965	8178389	promoter-TSS	promoter-TSS (BnaA01T0136600ZS)	77	BnaA01G0136600ZS	0.12	0.19	25.17	7.68	9.40	14.22	23.57	28.15	14.57	24.55	16.32	10.95	0.00	0.00	25.40	10.92	3.18	3.79	4.06	9.16	7.71	5.57	5.22	3.38
RNAPII_TF_1472	scaffoldA01	8179581	8180111	TTS	TTS (BnaA01T0136600ZS)	1746	BnaA01G0136600ZS	0.28	0.37	23.69	8.70	15.96	25.11	30.88	48.20	18.27	30.44	29.58	27.39	0.00	0.00	25.40	10.92	3.18	3.79	4.06	9.16	7.71	5.57	5.22	3.38
RNAPII_TF_1473	scaffoldA01	8199049	8199304	exon	exon (BnaA01T0136900ZS, exon 1 of 3)	383	BnaA01G0136900ZS	0.34	0.43	22.92	11.74	2.70	5.81	4.36	4.87	7.45	4.44	4.62	7.74	0.81	1.00	23.01	14.52	3.63	20.46	23.01	23.91	23.81	24.24	24.82	23.43
RNAPII_TF_1474	scaffoldA01	8199654	8204455	promoter-TSS	promoter-TSS (BnaA01T0137100ZS)	-921	BnaA01G0137100ZS	0.58	0.65	22.37	20.48	42.24	147.90	115.10	143.33	109.24	134.05	142.28	115.61	0.02	0.08	23.30	17.48	2.72	9.28	5.29	7.19	7.91	9.73	8.52	7.10
RNAPII_TF_1475	scaffoldA01	8205591	8206536	TTS	TTS (BnaA01T0137100ZS)	822	BnaA01G0137100ZS	0.40	0.48	23.22	22.46	19.79	42.28	26.66	38.94	26.06	30.62	49.10	33.48	0.02	0.08	23.30	17.48	2.72	9.28	5.29	7.19	7.91	9.73	8.52	7.10
RNAPII_TF_1476	scaffoldA01	8213724	8217431	exon	exon (BnaA01T0137300ZS, exon 4 of 4)	1616	BnaA01G0137300ZS	0.22	0.30	24.76	16.09	104.22	95.91	99.46	184.50	90.72	221.93	195.89	100.67	0.00	0.00	24.14	16.87	25.13	22.55	17.27	25.89	41.28	57.19	61.38	22.93
RNAPII_TF_1477	scaffoldA01	8253220	8255783	exon	exon (BnaA01T0137800ZS, exon 5 of 9)	1008	BnaA01G0137800ZS	0.07	0.15	25.34	1.29	69.15	130.20	157.18	110.39	64.43	105.83	83.22	97.10	0.00	0.00	24.45	1.15	2.59	9.77	8.40	6.26	5.83	6.08	5.43	10.26
RNAPII_TF_1478	scaffoldA01	8263854	8264963	intron	intron (BnaA01T0138000ZS, intron 1 of 4)	412	BnaA01G0138000ZS	0.15	0.23	24.08	13.82	19.05	16.32	7.80	9.45	38.65	15.39	13.43	23.20	0.01	0.04	26.36	4.37	2.54	5.08	6.69	6.28	6.86	4.39	5.48	6.93
RNAPII_TF_1479	scaffoldA01	8266856	8272067	exon	exon (BnaA01T0138200ZS, exon 11 of 15)	-2085	BnaA01G0138200ZS	0.89	0.90	23.59	2.32	202.85	432.14	458.70	627.04	265.38	489.64	450.70	427.64	0.33	0.55	24.29	22.38	39.34	206.80	200.25	142.59	165.98	204.29	152.51	198.93
RNAPII_TF_1480	scaffoldA01	8274590	8283343	intron	intron (BnaA01T0138600ZS, intron 1 of 2)	1037	BnaA01G0138600ZS	0.00	0.00	25.90	3.82	543.35	596.12	1262.72	809.02	328.38	310.43	354.69	306.56	0.10	0.23	26.33	11.42	1.88	4.09	5.73	5.21	5.12	6.26	3.15	3.56
RNAPII_TF_1481	scaffoldA01	8311026	8311715	promoter-TSS	promoter-TSS (BnaA01T0139300ZS)	265	BnaA01G0139300ZS	0.02	0.10	23.89	16.32	9.70	16.89	12.20	16.19	20.79	28.94	19.95	24.67	0.46	0.70	24.26	8.50	2.20	2.45	3.64	5.53	3.79	3.99	1.67	2.90
RNAPII_TF_1482	scaffoldA01	8314247	8317675	Intergenic	Intergenic	3646	None	0.04	0.15	24.27	20.66	51.70	86.14	80.40	60.83	73.88	130.99	97.40	75.52	NA	NA	NA	NA	NA	NA	NA	NA	NA	NA	NA	NA
RNAPII_TF_1483	scaffoldA01	8331375	8336679	exon	exon (BnaA01T0139400ZS, exon 8 of 8)	-1402	BnaA01G0139400ZS	0.00	0.02	24.73	5.06	77.00	155.05	228.98	219.47	114.24	142.02	110.55	134.84	0.07	0.16	23.89	11.30	1.53	7.23	7.80	7.63	9.37	8.10	6.46	7.46
RNAPII_TF_1484	scaffoldA01	8337683	8337994	promoter-TSS	promoter-TSS (BnaA01T0139600ZS)	-126	BnaA01G0139600ZS	0.37	0.46	25.38	3.60	8.85	19.68	17.75	16.15	12.22	8.61	10.05	12.94	0.14	0.28	24.40	4.77	0.41	0.59	1.03	0.73	0.63	0.40	0.65	0.51
RNAPII_TF_1485	scaffoldA01	8339092	8339640	intron	intron (BnaA01T0139700ZS, intron 1 of 2)	1295	BnaA01G0139700ZS	0.18	0.26	22.89	3.18	11.92	24.10	31.44	18.76	18.05	15.30	18.04	17.11	0.11	0.23	24.17	8.52	1.36	6.73	7.92	7.61	8.56	7.06	6.07	7.09
RNAPII_TF_1486	scaffoldA01	8340333	8340602	exon	exon (BnaA01T0139700ZS, exon 1 of 3)	194	BnaA01G0139700ZS	0.44	0.53	25.33	2.22	11.38	20.89	18.11	20.71	26.62	20.35	15.31	22.55	0.11	0.23	24.17	8.52	1.36	6.73	7.92	7.61	8.56	7.06	6.07	7.09
RNAPII_TF_1487	scaffoldA01	8342573	8345884	exon	exon (BnaA01T0139800ZS, exon 4 of 6)	1412	BnaA01G0139800ZS	0.04	0.15	24.04	0.23	142.22	300.79	180.66	138.65	96.11	175.39	152.47	160.70	0.00	0.00	24.00	22.42	4.98	15.58	8.45	7.68	8.87	8.89	13.01	15.40
RNAPII_TF_1488	scaffoldA01	8347673	8351963	promoter-TSS	promoter-TSS (BnaA01T0140000ZS)	-10	BnaA01G0140000ZS	0.01	0.07	25.55	0.54	828.19	1370.20	1344.29	652.48	251.41	571.97	658.43	495.52	0.82	1.00	25.64	6.27	1.72	9.31	9.66	8.83	9.82	8.42	8.72	7.20
RNAPII_TF_1489	scaffoldA01	8353235	8354225	exon	exon (BnaA01T0140200ZS, exon 1 of 3)	505	BnaA01G0140200ZS	0.31	0.39	25.23	5.38	12.62	32.73	40.34	35.24	39.16	29.38	20.68	37.62	0.04	0.12	24.37	8.44	1.41	5.09	5.40	5.42	5.79	4.22	3.63	4.14
RNAPII_TF_1490	scaffoldA01	8355565	8359758	intron	intron (BnaA01T0140300ZS, intron 8 of 13)	1653	BnaA01G0140300ZS	0.00	0.00	25.80	3.63	157.47	280.38	361.00	316.47	134.38	139.30	113.62	168.93	0.00	0.01	25.92	10.55	2.06	8.80	10.99	11.68	11.76	11.73	9.72	8.09
RNAPII_TF_1491	scaffoldA01	8370158	8373688	Intergenic	Intergenic	-1711	None	0.04	0.15	24.37	15.84	54.30	44.15	48.88	137.99	69.59	78.05	100.06	52.04	NA	NA	NA	NA	NA	NA	NA	NA	NA	NA	NA	NA
RNAPII_TF_1492	scaffoldA01	8378256	8384249	intron	intron (BnaA01T0140500ZS, intron 5 of 34)	2367	BnaA01G0140500ZS	0.08	0.15	24.72	2.61	52.68	171.04	199.85	174.94	109.89	152.77	146.63	158.11	0.72	1.00	23.05	19.76	3.64	14.85	14.74	16.29	15.93	15.70	16.34	13.06
RNAPII_TF_1493	scaffoldA01	8388128	8393066	intron	intron (BnaA01T0140600ZS, intron 7 of 9)	-1745	BnaA01G0140600ZS	0.00	0.01	25.41	25.12	29.73	148.06	124.11	96.58	101.15	104.29	108.56	130.64	0.02	0.09	25.53	2.88	1.98	12.76	14.42	12.41	12.69	11.65	10.92	12.62
RNAPII_TF_1494	scaffoldA01	8394698	8394949	TTS	TTS (BnaA01T0140700ZS)	-2463	BnaA01G0140700ZS	0.29	0.38	25.09	0.04	6.25	10.55	8.38	10.87	3.64	4.79	9.78	13.54	0.72	0.99	23.14	15.80	1.20	7.19	5.66	5.69	7.68	6.65	5.73	6.39
RNAPII_TF_1495	scaffoldA01	8399509	8400140	exon	exon (BnaA01T0140800ZS, exon 5 of 12)	2530	BnaA01G0140800ZS	0.45	0.53	24.57	23.82	7.50	26.96	12.75	14.89	16.17	12.17	14.43	23.93	0.20	0.38	22.93	21.39	1.52	8.24	7.45	5.88	6.67	6.78	6.64	6.19
RNAPII_TF_1496	scaffoldA01	8404862	8405469	intron	intron (BnaA01T0140900ZS.2, intron 2 of 6)	604	BnaA01G0140900ZS	0.41	0.49	26.42	12.26	8.61	13.27	16.01	11.92	19.27	19.08	10.46	16.21	0.07	0.16	24.67	6.22	0.66	1.73	2.66	1.86	2.30	1.75	1.53	1.59
RNAPII_TF_1497	scaffoldA01	8408163	8408798	promoter-TSS	promoter-TSS (BnaA01T0141100ZS)	-60	BnaA01G0141100ZS	0.29	0.38	25.39	25.01	11.27	21.33	19.71	21.32	6.47	12.79	17.05	16.10	0.00	0.00	24.88	4.33	21.82	49.23	67.93	52.32	34.46	27.86	23.12	46.69
RNAPII_TF_1498	scaffoldA01	8411511	8412945	promoter-TSS	promoter-TSS (BnaA01T0141200ZS)	-419	BnaA01G0141200ZS	0.00	0.02	24.27	4.27	37.31	62.75	87.73	66.52	28.82	38.12	32.71	48.86	0.40	0.64	26.44	25.42	0.13	0.38	0.28	0.27	0.25	0.24	0.29	0.31
RNAPII_TF_1499	scaffoldA01	8420541	8420883	exon	exon (BnaA01T0141300ZS, exon 1 of 17)	359	BnaA01G0141300ZS	0.35	0.44	24.55	6.26	6.47	14.10	10.05	11.00	11.92	11.65	8.02	12.59	0.00	0.02	23.56	12.13	1.12	6.64	7.60	7.85	7.97	8.23	6.77	6.00
RNAPII_TF_1500	scaffoldA01	8429836	8430245	intron	intron (BnaA01T0141400ZS, intron 8 of 14)	5356	BnaA01G0141400ZS	0.48	0.56	22.92	2.00	7.43	16.55	12.90	9.33	11.50	13.59	5.51	21.45	0.00	0.00	26.70	1.31	2.06	7.96	7.53	5.47	5.45	4.62	4.83	6.17
RNAPII_TF_1501	scaffoldA01	8432218	8432740	intron	intron (BnaA01T0141400ZS, intron 7 of 14)	2917	BnaA01G0141400ZS	0.01	0.04	26.00	0.77	10.82	22.28	27.75	10.55	9.45	8.02	11.92	16.85	0.00	0.00	26.70	1.31	2.06	7.96	7.53	5.47	5.45	4.62	4.83	6.17
RNAPII_TF_1502	scaffoldA01	8438275	8442367	exon	exon (BnaA01T0141500ZS, exon 7 of 13)	2021	BnaA01G0141500ZS	0.10	0.18	22.57	5.00	19.38	75.37	64.84	67.47	65.64	53.48	54.36	89.12	0.09	0.20	24.13	13.25	1.96	9.89	13.70	11.96	13.39	13.39	13.20	10.72
RNAPII_TF_1503	scaffoldA01	8446087	8450225	TTS	TTS (BnaA01T0141800ZS)	418	BnaA01G0141800ZS	0.00	0.00	25.81	4.35	938.04	753.00	1880.09	1731.35	361.06	510.70	670.32	585.93	0.00	0.01	25.73	2.06	0.53	1.30	1.37	0.80	0.81	0.57	0.37	0.99
RNAPII_TF_1504	scaffoldA01	8454966	8455442	exon	exon (BnaA01T0141800ZS, exon 1 of 23)	331	BnaA01G0141800ZS	0.23	0.32	22.54	21.23	5.44	11.45	6.10	2.16	8.15	9.29	8.10	12.71	0.00	0.01	25.73	2.06	0.53	1.30	1.37	0.80	0.81	0.57	0.37	0.99
RNAPII_TF_1505	scaffoldA01	8460011	8461124	TTS	TTS (BnaA01T0142000ZS)	564	BnaA01G0142000ZS	0.76	0.80	24.82	14.88	12.71	23.90	17.19	17.93	35.75	24.18	25.78	35.26	0.01	0.04	25.00	1.43	1.14	3.06	1.88	1.27	1.16	1.51	0.79	1.82
RNAPII_TF_1506	scaffoldA01	8468724	8472830	exon	exon (BnaA01T0142100ZS, exon 8 of 14)	1909	BnaA01G0142100ZS	0.00	0.02	24.82	24.07	122.25	243.19	76.46	26.57	47.55	42.51	72.76	136.12	0.00	0.02	24.57	1.78	11.37	31.52	20.46	16.76	13.87	11.24	11.73	22.33
RNAPII_TF_1507	scaffoldA01	8489751	8492050	TTS	TTS (BnaA01T0142400ZS)	1032	BnaA01G0142400ZS	0.00	0.01	23.51	19.28	60.03	96.60	26.82	26.05	52.21	74.82	112.36	58.68	0.00	0.00	23.46	21.13	13.34	23.63	4.50	4.15	6.86	9.62	28.37	19.51
RNAPII_TF_1508	scaffoldA01	8496004	8497615	exon	exon (BnaA01T0142500ZS, exon 4 of 4)	2218	BnaA01G0142500ZS	0.00	0.00	25.47	24.77	50.04	110.28	38.90	13.18	23.29	13.87	28.21	73.31	0.00	0.00	23.51	3.06	9.23	19.86	15.72	11.28	5.86	3.81	5.25	17.30
RNAPII_TF_1509	scaffoldA01	8506218	8506806	promoter-TSS	promoter-TSS (BnaA01T0142700ZS)	-503	BnaA01G0142700ZS	0.06	0.15	22.31	15.10	11.21	18.66	11.97	13.96	34.00	21.56	16.58	23.74	0.02	0.09	24.57	2.58	2.24	5.44	3.19	2.51	2.07	2.81	1.67	3.02
RNAPII_TF_1510	scaffoldA01	8512768	8518157	exon	exon (BnaA01T0142900ZS, exon 3 of 7)	1478	BnaA01G0142900ZS	0.08	0.15	24.86	21.64	115.93	255.34	252.45	258.25	189.10	371.59	278.37	249.99	0.76	1.00	24.60	3.50	8.73	48.87	58.22	48.64	50.40	46.27	49.79	41.94
RNAPII_TF_1511	scaffoldA01	8523659	8524849	exon	exon (BnaA01T0143000ZS, exon 12 of 15)	2625	BnaA01G0143000ZS	0.36	0.45	24.79	13.21	15.63	16.99	7.05	6.23	31.10	16.80	13.16	18.46	0.00	0.00	24.40	16.53	0.90	1.25	0.81	1.18	1.78	2.14	2.40	1.22
RNAPII_TF_1512	scaffoldA01	8525169	8525438	exon	exon (BnaA01T0143000ZS, exon 8 of 15)	1576	BnaA01G0143000ZS	0.09	0.16	26.55	13.76	6.75	5.02	1.33	1.66	7.55	7.91	4.55	4.30	0.00	0.00	24.40	16.53	0.90	1.25	0.81	1.18	1.78	2.14	2.40	1.22
RNAPII_TF_1513	scaffoldA01	8525806	8526976	exon	exon (BnaA01T0143000ZS, exon 3 of 15)	488	BnaA01G0143000ZS	0.40	0.48	22.61	4.47	11.88	23.67	14.68	9.75	23.49	13.26	14.77	28.08	0.00	0.00	24.40	16.53	0.90	1.25	0.81	1.18	1.78	2.14	2.40	1.22
RNAPII_TF_1514	scaffoldA01	8530152	8535198	intron	intron (BnaA01T0143200ZS, intron 5 of 12)	1353	BnaA01G0143200ZS	0.15	0.23	24.62	1.40	150.45	315.71	290.64	289.58	130.55	186.43	240.38	194.47	0.00	0.01	24.27	3.53	15.01	39.57	27.54	24.28	16.28	15.18	13.18	27.39
RNAPII_TF_1515	scaffoldA01	8538531	8539465	intron	intron (BnaA01T0143400ZS, intron 1 of 4)	1768	BnaA01G0143400ZS	0.08	0.15	23.10	17.73	14.18	11.41	13.94	14.61	21.59	23.59	29.96	14.80	0.02	0.08	22.84	19.09	2.55	7.07	2.85	4.02	6.27	5.81	6.75	5.10
RNAPII_TF_1516	scaffoldA01	8544690	8546023	intron	intron (BnaA01T0143500ZS, intron 1 of 3)	703	BnaA01G0143500ZS	0.02	0.11	22.41	16.05	34.88	46.35	54.44	47.12	80.79	96.70	59.94	75.32	0.08	0.18	26.68	0.54	10.93	53.34	61.06	48.96	49.97	52.77	49.17	53.76
RNAPII_TF_1517	scaffoldA01	8562764	8563668	exon	exon (BnaA01T0143800ZS.4, exon 1 of 3)	259	BnaA01G0143800ZS	0.13	0.20	24.80	13.90	8.46	18.93	13.71	14.71	24.99	23.88	14.52	22.34	0.00	0.00	24.46	15.18	3.17	10.50	12.16	10.80	14.48	14.55	14.34	9.33
RNAPII_TF_1518	scaffoldA01	8566595	8567048	TTS	TTS (BnaA01T0143800ZS)	818	BnaA01G0143800ZS	0.00	0.03	24.80	6.42	18.02	14.73	30.30	43.08	12.22	16.33	15.30	11.00	0.00	0.00	24.46	15.18	3.17	10.50	12.16	10.80	14.48	14.55	14.34	9.33
RNAPII_TF_1519	scaffoldA01	8568787	8570011	TTS	TTS (BnaA01T0144100ZS)	376	BnaA01G0144100ZS	0.02	0.09	24.33	11.35	9.05	26.34	31.49	31.86	42.78	34.29	27.21	32.43	0.79	1.00	24.65	0.84	0.69	2.03	1.75	1.96	2.21	1.92	2.09	2.03
RNAPII_TF_1520	scaffoldA01	8572406	8573005	promoter-TSS	promoter-TSS (BnaA01T0144100ZS)	51	BnaA01G0144100ZS	0.64	0.70	25.00	2.92	6.64	33.04	32.67	30.24	28.79	29.48	27.11	32.49	0.79	1.00	24.65	0.84	0.69	2.03	1.75	1.96	2.21	1.92	2.09	2.03
RNAPII_TF_1521	scaffoldA01	8577057	8577451	TTS	TTS (BnaA01T0144300ZS)	158	BnaA01G0144300ZS	0.20	0.28	22.34	11.95	11.27	11.87	8.39	14.02	28.89	11.37	12.22	20.66	0.05	0.14	23.63	22.86	0.15	0.06	0.00	0.21	0.00	0.00	0.00	0.06
RNAPII_TF_1522	scaffoldA01	8585374	8587200	exon	exon (BnaA01T0144500ZS, exon 4 of 11)	813	BnaA01G0144500ZS	0.00	0.00	26.12	25.30	79.09	169.21	126.79	55.62	45.81	56.80	75.75	112.38	0.00	0.00	24.11	2.05	10.12	20.13	16.36	7.62	3.83	3.90	3.30	17.72
RNAPII_TF_1523	scaffoldA01	8589023	8589469	exon	exon (BnaA01T0144600ZS, exon 1 of 4)	218	BnaA01G0144600ZS	0.39	0.48	25.21	19.54	8.24	11.74	10.70	13.34	16.29	16.39	16.77	21.80	0.90	1.00	24.41	6.58	1.38	3.92	4.20	4.44	3.89	3.85	4.02	2.43
RNAPII_TF_1524	scaffoldA01	8592486	8595822	promoter-TSS	promoter-TSS (BnaA01T0144800ZS)	-165	BnaA01G0144800ZS	0.47	0.55	24.71	6.58	61.62	161.06	186.31	244.19	129.41	200.55	144.45	151.12	0.00	0.00	25.10	14.85	31.75	67.09	70.43	76.97	107.26	110.19	109.35	82.77
RNAPII_TF_1525	scaffoldA01	8597070	8597800	Intergenic	Intergenic	-1672	None	0.94	0.95	23.81	13.06	7.88	24.49	34.29	21.96	30.12	28.87	21.87	23.18	NA	NA	NA	NA	NA	NA	NA	NA	NA	NA	NA	NA
RNAPII_TF_1526	scaffoldA01	8598432	8598759	Intergenic	Intergenic	-1443	None	0.04	0.15	23.94	21.10	3.79	6.75	3.47	4.13	5.07	3.83	9.41	6.68	NA	NA	NA	NA	NA	NA	NA	NA	NA	NA	NA	NA
RNAPII_TF_1527	scaffoldA01	8599989	8600626	intron	intron (BnaA01T0145000ZS, intron 1 of 2)	269	BnaA01G0145000ZS	0.01	0.06	20.83	14.23	5.73	18.02	17.81	21.01	26.10	22.84	20.62	20.28	0.73	1.00	24.39	6.25	0.98	2.84	2.85	3.14	2.73	3.67	3.20	3.28
RNAPII_TF_1528	scaffoldA01	8601511	8603507	promoter-TSS	promoter-TSS (BnaA01T0145100ZS)	8	BnaA01G0145100ZS	0.00	0.01	23.44	1.36	32.39	75.61	90.55	47.70	40.64	34.28	79.90	57.13	0.00	0.00	23.06	3.26	6.08	10.48	11.78	6.01	2.26	2.33	3.49	7.52
RNAPII_TF_1529	scaffoldA01	8606740	8607320	exon	exon (BnaA01T0145200ZS, exon 1 of 19)	172	BnaA01G0145200ZS	0.04	0.15	26.15	4.32	12.52	15.73	28.95	21.91	25.97	13.34	15.74	16.92	0.15	0.30	24.77	4.34	1.14	5.70	4.85	5.47	4.87	4.15	4.28	4.88
RNAPII_TF_1530	scaffoldA01	8608359	8608686	exon	exon (BnaA01T0145200ZS, exon 8 of 19)	1664	BnaA01G0145200ZS	0.00	0.04	25.41	23.99	6.25	17.90	12.72	7.28	8.21	6.37	11.48	14.73	0.15	0.30	24.77	4.34	1.14	5.70	4.85	5.47	4.87	4.15	4.28	4.88
RNAPII_TF_1531	scaffoldA01	8612180	8614053	exon	exon (BnaA01T0145300ZS, exon 1 of 4)	111	BnaA01G0145300ZS	0.00	0.00	25.07	0.97	60.92	125.87	152.60	37.19	60.50	62.30	63.71	114.46	0.00	0.00	24.65	0.78	5.00	9.55	7.13	1.70	2.30	1.81	1.57	9.92
RNAPII_TF_1532	scaffoldA01	8615231	8618259	TTS	TTS (BnaA01T0145300ZS)	3740	BnaA01G0145300ZS	0.00	0.01	25.02	0.85	75.72	136.17	147.52	72.62	56.89	56.64	65.35	152.21	0.00	0.00	24.65	0.78	5.00	9.55	7.13	1.70	2.30	1.81	1.57	9.92
RNAPII_TF_1533	scaffoldA01	8627372	8628696	promoter-TSS	promoter-TSS (BnaA01T0145500ZS)	544	BnaA01G0145500ZS	0.02	0.11	24.77	6.52	21.95	23.83	54.15	55.45	24.86	35.96	26.60	21.98	0.02	0.06	21.15	5.69	1.15	0.53	1.08	0.66	0.40	0.19	1.45	0.99
RNAPII_TF_1534	scaffoldA01	8642919	8645276	promoter-TSS	promoter-TSS (BnaA01T0145900ZS)	-725	BnaA01G0145900ZS	0.87	0.89	24.85	1.05	53.91	95.31	117.50	59.94	74.67	127.01	54.06	99.29	0.00	0.00	25.18	14.32	1.46	1.16	1.21	1.66	2.60	3.82	1.87	0.75
RNAPII_TF_1535	scaffoldA01	8648423	8652175	TTS	TTS (BnaA01T0146000ZS)	1497	BnaA01G0146000ZS	0.35	0.44	24.50	1.46	86.25	194.91	232.87	155.00	138.08	166.22	124.49	203.57	0.15	0.30	23.96	15.78	78.46	276.83	296.90	315.59	336.22	357.06	372.21	310.80
RNAPII_TF_1536	scaffoldA01	8653662	8662208	promoter-TSS	promoter-TSS (BnaA01T0146300ZS)	-900	BnaA01G0146300ZS	0.76	0.80	23.88	23.24	570.68	696.11	897.41	1087.89	474.13	1157.88	661.06	379.70	0.23	0.41	22.42	15.04	34.16	378.33	378.35	386.81	394.53	363.96	375.64	376.86
RNAPII_TF_1537	scaffoldA01	8665162	8665561	promoter-TSS	promoter-TSS (BnaA01T0146700ZS)	-8	BnaA01G0146700ZS	0.09	0.16	25.99	13.56	7.48	4.50	4.56	5.84	16.23	14.47	7.16	9.29	0.15	0.30	22.27	6.25	0.77	0.82	1.29	0.56	0.85	0.59	0.98	1.54
RNAPII_TF_1538	scaffoldA01	8692100	8694939	exon	exon (BnaA01T0146900ZS, exon 1 of 4)	136	BnaA01G0146900ZS	0.20	0.28	23.89	23.14	47.15	107.39	85.73	97.22	74.22	133.92	77.27	69.21	0.00	0.00	24.28	15.19	4.29	3.10	3.10	5.83	8.87	9.45	9.30	2.78
RNAPII_TF_1539	scaffoldA01	8716358	8720474	exon	exon (BnaA01T0147000ZS, exon 2 of 2)	764	BnaA01G0147000ZS	0.32	0.41	24.44	4.86	143.23	213.47	387.92	375.49	171.12	267.44	234.68	196.95	0.02	0.07	26.59	8.24	4.98	13.82	20.19	21.28	19.03	18.90	15.62	11.11
RNAPII_TF_1540	scaffoldA01	8721333	8722581	intron	intron (BnaA01T0147100ZS, intron 8 of 8)	1879	BnaA01G0147100ZS	0.00	0.03	24.74	1.13	13.46	31.32	30.08	18.52	14.87	13.52	15.68	28.85	0.63	0.90	22.33	0.45	0.50	2.09	1.24	1.62	1.75	1.60	1.43	1.76
RNAPII_TF_1541	scaffoldA01	8729615	8730948	exon	exon (BnaA01T0147500ZS, exon 1 of 1)	408	BnaA01G0147500ZS	0.27	0.35	23.58	8.86	10.69	37.78	37.32	53.63	38.79	46.74	32.41	42.41	0.00	0.01	24.29	13.67	6.61	14.06	21.55	23.38	23.24	28.22	22.62	13.26
RNAPII_TF_1542	scaffoldA01	8747032	8747961	exon	exon (BnaA01T0148000ZS, exon 2 of 8)	541	BnaA01G0148000ZS	0.37	0.46	23.64	18.05	9.24	14.69	8.09	5.61	16.77	6.46	13.78	16.42	0.04	0.12	24.20	0.78	0.16	0.32	0.29	0.21	0.15	0.25	0.17	0.39
RNAPII_TF_1543	scaffoldA01	8762422	8762804	promoter-TSS	promoter-TSS (BnaA01T0148400ZS)	-270	BnaA01G0148400ZS	0.15	0.23	23.36	22.71	8.78	20.89	8.90	7.61	7.16	9.93	6.57	8.21	0.05	0.12	21.21	9.04	0.60	0.65	1.23	1.12	0.80	0.80	0.93	0.91
RNAPII_TF_1544	scaffoldA01	8763465	8764185	intron	intron (BnaA01T0148500ZS, intron 2 of 8)	235	BnaA01G0148500ZS	0.88	0.89	23.66	14.36	5.57	6.24	8.60	13.37	9.46	12.76	7.76	11.48	0.94	1.00	23.46	21.85	1.38	3.55	2.69	3.60	2.76	3.27	2.67	2.79
RNAPII_TF_1545	scaffoldA01	8776352	8776685	exon	exon (BnaA01T0148900ZS, exon 1 of 5)	101	BnaA01G0148900ZS	0.63	0.69	24.43	12.24	5.01	4.05	6.84	3.65	10.42	9.85	4.28	7.37	0.19	0.37	26.33	6.14	1.05	3.57	5.23	4.59	4.42	4.79	3.96	3.22
RNAPII_TF_1546	scaffoldA01	8789644	8794736	promoter-TSS	promoter-TSS (BnaA01T0149000ZS)	-271	BnaA01G0149000ZS	0.00	0.02	25.62	3.36	123.84	239.52	299.75	315.09	113.71	157.50	188.44	151.56	0.03	0.10	23.79	18.78	5.20	8.68	8.37	9.95	9.42	12.73	16.40	10.75
RNAPII_TF_1547	scaffoldA01	8865190	8865740	Intergenic	Intergenic	-2226	None	0.00	0.01	20.86	0.48	25.30	43.59	27.52	11.66	14.70	34.27	43.02	18.08	NA	NA	NA	NA	NA	NA	NA	NA	NA	NA	NA	NA
RNAPII_TF_1548	scaffoldA01	8872997	8875162	TTS	TTS (BnaA01T0150000ZS)	883	BnaA01G0150000ZS	0.00	0.01	21.41	1.24	55.88	101.34	98.76	38.25	43.11	41.36	112.94	53.73	0.04	0.12	24.35	18.75	1.51	0.34	0.71	2.72	0.34	1.07	1.45	0.43
RNAPII_TF_1549	scaffoldA01	8878014	8878308	TTS	TTS (BnaA01T0150100ZS)	-3199	BnaA01G0150100ZS	0.09	0.16	23.41	1.55	7.56	13.06	8.79	6.26	3.51	7.44	8.26	4.55	0.00	0.00	25.71	11.01	0.24	0.31	0.37	0.54	0.60	0.55	0.26	0.23
RNAPII_TF_1550	scaffoldA01	8893453	8897038	exon	exon (BnaA01T0150300ZS, exon 3 of 5)	1728	BnaA01G0150300ZS	0.00	0.00	25.15	1.49	99.28	202.67	221.15	130.91	80.06	71.74	110.84	194.60	0.01	0.04	25.96	12.64	10.83	31.37	35.44	40.56	42.56	40.75	44.03	25.14
RNAPII_TF_1551	scaffoldA01	8905654	8906631	intron	intron (BnaA01T0150600ZS, intron 1 of 6)	403	BnaA01G0150600ZS	0.46	0.55	23.91	15.19	10.34	11.10	3.28	2.11	20.56	5.78	9.11	11.98	0.92	1.00	23.60	15.16	0.03	0.00	0.03	0.00	0.02	0.02	0.02	0.00
RNAPII_TF_1552	scaffoldA01	8921358	8921775	promoter-TSS	promoter-TSS (BnaA01T0150800ZS)	86	BnaA01G0150800ZS	0.61	0.68	25.87	9.56	7.63	13.52	16.52	18.85	21.15	22.23	17.33	20.83	1.00	1.00	24.10	20.60	0.00	0.00	0.00	0.00	0.00	0.00	0.00	0.00
RNAPII_TF_1553	scaffoldA01	8934762	8935204	intron	intron (BnaA01T0151200ZS, intron 1 of 9)	215	BnaA01G0151200ZS	0.49	0.57	25.57	7.69	5.95	13.57	11.26	10.88	16.51	13.64	7.99	15.59	0.00	0.02	25.33	3.66	0.52	1.49	1.19	1.28	0.86	0.78	0.52	1.08
RNAPII_TF_1554	scaffoldA01	8937891	8940550	TTS	TTS (BnaA01T0151200ZS)	883	BnaA01G0151200ZS	0.05	0.15	24.35	5.92	330.30	422.63	824.61	793.45	284.73	598.94	351.36	350.73	0.00	0.02	25.33	3.66	0.52	1.49	1.19	1.28	0.86	0.78	0.52	1.08
RNAPII_TF_1555	scaffoldA01	8944828	8950816	TTS	TTS (BnaA01T0151400ZS)	2707	BnaA01G0151400ZS	0.31	0.40	24.76	21.39	153.63	294.93	354.27	285.68	179.24	407.10	351.86	256.20	0.01	0.04	23.75	18.48	8.72	14.72	13.35	13.71	14.31	23.27	26.57	15.79
RNAPII_TF_1556	scaffoldA01	8956147	8960270	intron	intron (BnaA01T0151600ZS, intron 4 of 4)	-1447	BnaA01G0151600ZS	0.06	0.15	23.29	19.47	102.47	216.09	158.92	150.47	136.00	261.96	185.59	156.86	0.10	0.23	25.24	16.87	12.92	77.63	85.66	81.58	92.91	93.33	91.87	85.40
RNAPII_TF_1557	scaffoldA01	8961545	8967258	promoter-TSS	promoter-TSS (BnaA01T0152000ZS)	-293	BnaA01G0152000ZS	0.00	0.00	25.30	4.79	124.63	231.86	351.55	352.86	183.20	195.27	157.84	195.58	0.00	0.00	26.85	9.22	3.30	6.55	8.50	10.34	11.25	8.58	6.49	5.98
RNAPII_TF_1558	scaffoldA01	8971115	8974712	intron	intron (BnaA01T0152100ZS, intron 5 of 5)	1485	BnaA01G0152100ZS	0.02	0.11	23.16	18.09	420.07	263.99	82.37	181.26	168.11	724.28	407.60	138.64	0.00	0.00	23.86	18.41	48.07	34.99	8.35	9.96	35.49	74.49	100.92	36.87
RNAPII_TF_1559	scaffoldA01	8979202	8981115	Intergenic	Intergenic	5201	None	0.00	0.02	26.27	8.57	21.65	19.93	38.73	59.98	43.55	33.14	31.35	23.83	NA	NA	NA	NA	NA	NA	NA	NA	NA	NA	NA	NA
RNAPII_TF_1560	scaffoldA01	8984514	8985393	intron	intron (BnaA01T0152200ZS, intron 2 of 4)	406	BnaA01G0152200ZS	0.46	0.54	21.80	5.29	8.45	24.11	27.24	27.32	20.78	24.07	24.55	32.14	0.95	1.00	23.67	4.34	8.63	17.26	16.33	15.26	17.57	14.31	19.60	21.64
RNAPII_TF_1561	scaffoldA01	9005645	9006170	TTS	TTS (BnaA01T0152400ZS)	1200	BnaA01G0152400ZS	0.34	0.43	23.06	5.53	7.54	15.21	21.19	17.14	14.62	10.40	17.08	17.79	0.00	0.00	23.82	7.23	2.20	1.30	2.80	4.39	0.93	1.32	0.18	0.34
RNAPII_TF_1562	scaffoldA01	9008098	9008632	exon	exon (BnaA01T0152500ZS, exon 1 of 10)	266	BnaA01G0152500ZS	0.52	0.60	24.91	8.29	11.61	14.62	15.81	15.26	29.08	20.40	12.31	21.92	0.26	0.46	24.65	0.11	1.46	6.87	7.01	6.07	6.02	6.20	5.99	7.19
RNAPII_TF_1563	scaffoldA01	9031543	9032416	exon	exon (BnaA01T0153100ZS, exon 3 of 9)	420	BnaA01G0153100ZS	0.02	0.11	24.78	8.85	12.82	33.61	44.62	50.97	44.84	44.47	31.75	27.47	0.00	0.02	23.15	16.84	1.91	6.03	5.33	6.42	6.17	8.39	7.17	4.66
RNAPII_TF_1564	scaffoldA01	9034480	9035029	TTS	TTS (BnaA01T0153100ZS)	-1564	BnaA01G0153100ZS	0.21	0.29	23.28	4.56	4.53	15.71	10.19	11.05	10.78	8.75	10.47	12.27	0.00	0.02	23.15	16.84	1.91	6.03	5.33	6.42	6.17	8.39	7.17	4.66
RNAPII_TF_1565	scaffoldA01	9036366	9038521	exon	exon (BnaA01T0153200ZS, exon 3 of 3)	1125	BnaA01G0153200ZS	0.00	0.00	25.47	5.33	163.96	130.64	262.92	343.57	55.62	58.00	90.52	89.62	0.43	0.68	24.91	7.13	0.76	0.65	0.46	1.39	1.01	0.32	0.60	1.15
RNAPII_TF_1566	scaffoldA01	9049165	9050708	TTS	TTS (BnaA01T0153400ZS)	893	BnaA01G0153400ZS	0.01	0.07	25.43	24.10	22.97	69.35	60.62	30.59	39.05	51.06	38.23	48.82	0.03	0.11	21.18	2.94	3.32	10.15	10.15	7.38	9.25	7.22	11.64	9.92
RNAPII_TF_1567	scaffoldA01	9054066	9054917	exon	exon (BnaA01T0153500ZS, exon 1 of 1)	351	BnaA01G0153500ZS	0.03	0.13	24.67	10.64	15.89	10.54	8.90	7.27	32.54	12.00	7.64	14.23	0.22	0.40	24.95	5.65	0.16	0.09	0.31	0.19	0.11	0.14	0.05	0.02
RNAPII_TF_1568	scaffoldA01	9079673	9081055	exon	exon (BnaA01T0153900ZS, exon 2 of 10)	707	BnaA01G0153900ZS	0.03	0.13	26.26	24.83	10.88	47.91	51.24	40.25	32.94	43.08	45.43	47.79	0.08	0.18	24.98	2.76	1.56	4.99	5.36	4.30	3.96	3.64	3.19	4.47
RNAPII_TF_1569	scaffoldA01	9083172	9084074	TTS	TTS (BnaA01T0153900ZS)	3966	BnaA01G0153900ZS	0.48	0.56	23.32	2.17	13.75	28.84	27.45	23.51	21.04	20.39	21.60	31.00	0.08	0.18	24.98	2.76	1.56	4.99	5.36	4.30	3.96	3.64	3.19	4.47
RNAPII_TF_1570	scaffoldA01	9090390	9091128	exon	exon (BnaA01T0154000ZS, exon 3 of 27)	1047	BnaA01G0154000ZS	0.07	0.15	22.53	13.58	10.95	16.82	16.55	22.20	27.94	20.15	10.91	21.55	0.17	0.33	22.98	15.12	0.48	1.53	1.24	1.46	1.56	1.68	1.24	1.08
RNAPII_TF_1571	scaffoldA01	9099700	9102877	intron	intron (BnaA01T0154100ZS, intron 7 of 7)	-1467	BnaA01G0154100ZS	0.00	0.00	25.02	4.52	1452.46	1252.93	3105.96	2435.25	547.15	974.53	568.99	884.40	0.00	0.00	24.90	12.84	14.05	17.05	17.59	29.64	38.97	36.10	28.91	19.07
RNAPII_TF_1572	scaffoldA01	9104212	9105556	exon	exon (BnaA01T0154200ZS, exon 4 of 8)	2129	BnaA01G0154200ZS	0.00	0.02	21.28	6.59	14.10	19.45	22.88	17.89	17.66	6.72	7.96	29.86	0.10	0.22	22.85	16.84	0.04	0.00	0.00	0.02	0.04	0.03	0.03	0.00
RNAPII_TF_1573	scaffoldA01	9106196	9106458	TTS	TTS (BnaA01T0154200ZS)	-1980	BnaA01G0154200ZS	0.41	0.49	23.20	21.83	5.57	9.89	3.63	2.57	8.59	4.03	5.79	7.91	0.10	0.22	22.85	16.84	0.04	0.00	0.00	0.02	0.04	0.03	0.03	0.00
RNAPII_TF_1574	scaffoldA01	9107848	9110910	TTS	TTS (BnaA01T0154300ZS)	1072	BnaA01G0154300ZS	0.86	0.88	23.19	0.14	74.42	196.43	232.39	259.14	186.32	246.97	173.20	189.08	0.00	0.00	26.77	20.83	13.71	98.32	87.51	75.91	86.23	92.98	97.73	106.69
RNAPII_TF_1575	scaffoldA01	9116741	9119846	exon	exon (BnaA01T0154600ZS, exon 6 of 12)	2753	BnaA01G0154600ZS	0.00	0.01	22.91	7.32	62.84	78.88	150.91	170.94	69.33	88.34	79.90	71.26	0.00	0.00	26.26	3.85	18.44	54.89	73.15	55.44	50.81	41.50	32.26	50.89
RNAPII_TF_1576	scaffoldA01	9120849	9124008	promoter-TSS	promoter-TSS (BnaA01T0154700ZS)	-265	BnaA01G0154700ZS	0.00	0.00	24.53	3.63	76.26	108.99	203.80	105.94	74.04	44.69	70.10	106.45	0.00	0.00	24.60	6.71	3.07	5.59	10.03	9.38	6.78	6.21	4.27	4.96
RNAPII_TF_1577	scaffoldA01	9203261	9207258	exon	exon (BnaA01T0155500ZS, exon 2 of 4)	1273	BnaA01G0155500ZS	0.16	0.24	24.24	4.58	137.20	253.19	359.01	388.27	140.97	250.75	263.54	222.88	0.00	0.00	24.72	0.91	28.37	86.29	67.70	40.55	37.01	34.02	41.70	65.36
RNAPII_TF_1578	scaffoldA01	9214454	9215587	exon	exon (BnaA01T0155800ZS, exon 1 of 1)	804	BnaA01G0155800ZS	0.00	0.00	25.68	4.27	39.76	44.78	87.06	80.37	25.98	25.52	22.16	45.70	0.00	0.00	25.85	4.71	2.46	5.11	6.98	6.46	4.64	3.20	1.98	4.63
RNAPII_TF_1579	scaffoldA01	9218883	9221327	promoter-TSS	promoter-TSS (BnaA01T0155900ZS)	-807	BnaA01G0155900ZS	0.03	0.14	23.24	4.74	22.77	63.66	58.94	72.73	48.15	42.31	43.25	63.94	0.00	0.00	25.04	14.87	2.69	8.65	9.52	10.20	11.39	13.51	11.90	8.75
RNAPII_TF_1580	scaffoldA01	9222137	9225702	exon	exon (BnaA01T0156100ZS, exon 2 of 5)	1115	BnaA01G0156100ZS	0.00	0.02	26.66	1.38	114.89	205.58	243.51	154.93	89.41	108.87	86.59	139.81	0.01	0.03	26.41	4.38	2.65	6.55	9.51	6.81	7.13	6.03	3.78	6.18
RNAPII_TF_1581	scaffoldA01	9235283	9236043	intron	intron (BnaA01T0156200ZS, intron 2 of 10)	211	BnaA01G0156200ZS	0.12	0.20	21.86	17.21	11.20	19.35	20.27	23.65	25.73	28.66	33.08	21.72	0.01	0.03	23.41	18.03	3.92	9.85	9.87	10.15	11.52	14.17	14.85	10.79
RNAPII_TF_1582	scaffoldA01	9237207	9238479	TTS	TTS (BnaA01T0156200ZS)	-1882	BnaA01G0156200ZS	0.05	0.15	23.44	0.16	16.59	41.36	42.85	22.36	25.31	30.93	49.30	52.15	0.01	0.03	23.41	18.03	3.92	9.85	9.87	10.15	11.52	14.17	14.85	10.79
RNAPII_TF_1583	scaffoldA01	9240003	9244872	TTS	TTS (BnaA01T0156300ZS)	2258	BnaA01G0156300ZS	0.00	0.01	24.08	23.35	99.03	201.87	199.99	110.71	87.95	133.23	256.28	193.18	0.04	0.11	22.54	18.02	1.88	1.96	2.58	2.26	3.07	4.01	4.46	1.37
RNAPII_TF_1584	scaffoldA01	9247966	9248543	TTS	TTS (BnaA01T0156500ZS)	-3559	BnaA01G0156500ZS	0.00	0.00	25.14	17.40	8.96	12.84	5.22	4.53	14.44	15.60	19.75	12.23	0.98	1.00	25.40	8.06	0.24	1.41	1.55	1.53	1.68	1.33	1.34	1.33
RNAPII_TF_1585	scaffoldA01	9260093	9261685	exon	exon (BnaA01T0156600ZS, exon 3 of 3)	1408	BnaA01G0156600ZS	0.32	0.41	24.78	16.47	19.69	39.87	25.62	50.84	35.29	45.01	36.34	38.89	0.00	0.00	24.52	11.66	3.21	3.00	1.94	5.98	9.04	3.72	4.40	3.71
RNAPII_TF_1586	scaffoldA01	9265556	9266209	Intergenic	Intergenic	-1526	None	0.08	0.15	23.94	11.83	15.09	22.58	0.13	2.92	7.18	4.38	3.03	21.60	NA	NA	NA	NA	NA	NA	NA	NA	NA	NA	NA	NA
RNAPII_TF_1587	scaffoldA01	9266479	9268398	promoter-TSS	promoter-TSS (BnaA01T0156700ZS)	30	BnaA01G0156700ZS	0.10	0.18	26.03	13.06	13.35	39.86	30.16	50.93	50.25	48.00	43.18	47.85	0.02	0.07	26.49	25.71	1.21	3.62	2.06	1.61	2.12	1.61	1.51	2.19
RNAPII_TF_1588	scaffoldA01	9281057	9282088	intron	intron (BnaA01T0157000ZS, intron 2 of 5)	366	BnaA01G0157000ZS	0.14	0.22	24.32	13.65	14.98	16.30	10.10	13.64	35.34	22.33	20.30	24.38	0.10	0.22	25.34	2.79	1.56	4.12	3.02	2.97	3.05	2.09	1.86	3.31
RNAPII_TF_1589	scaffoldA01	9323780	9325190	TTS	TTS (BnaA01T0157200ZS)	345	BnaA01G0157200ZS	0.79	0.82	24.97	20.69	16.50	42.22	53.79	57.43	38.09	56.32	57.97	49.93	0.18	0.34	26.01	0.76	12.16	34.95	34.20	27.29	29.91	25.52	33.29	36.68
RNAPII_TF_1590	scaffoldA01	9331571	9331996	promoter-TSS	promoter-TSS (BnaA01T0157400ZS)	172	BnaA01G0157400ZS	0.70	0.75	23.52	9.91	6.04	10.79	14.10	9.59	17.59	14.07	11.36	14.43	0.95	1.00	23.47	8.64	0.95	6.10	7.12	7.73	7.04	7.00	7.39	7.11
RNAPII_TF_1591	scaffoldA01	9351827	9354064	TTS	TTS (BnaA01T0157800ZS)	871	BnaA01G0157800ZS	0.17	0.25	24.14	4.10	70.01	87.50	196.81	93.59	73.18	110.44	67.06	89.04	0.03	0.10	23.18	9.68	7.08	8.70	17.53	16.36	13.44	14.03	7.27	8.22
RNAPII_TF_1592	scaffoldA01	9374538	9375044	promoter-TSS	promoter-TSS (BnaA01T0158200ZS)	42	BnaA01G0158200ZS	0.79	0.83	23.63	21.82	7.20	12.32	13.65	8.85	20.49	13.52	12.91	14.35	0.06	0.14	25.72	24.70	0.33	0.76	0.47	0.23	0.42	0.36	0.11	0.77
RNAPII_TF_1593	scaffoldA01	9376369	9380328	intron	intron (BnaA01T0158300ZS, intron 5 of 6)	1459	BnaA01G0158300ZS	0.01	0.08	25.07	0.59	32.86	81.52	116.51	83.55	68.96	69.51	98.54	112.50	0.09	0.21	24.78	6.53	6.47	17.40	28.71	26.19	22.94	21.69	22.17	18.29
RNAPII_TF_1594	scaffoldA01	9381558	9382659	promoter-TSS	promoter-TSS (BnaA01T0158400ZS)	-101	BnaA01G0158400ZS	0.36	0.45	23.36	16.40	21.02	36.55	22.14	36.86	54.88	39.80	29.04	48.08	0.36	0.59	24.56	15.36	1.37	5.07	5.11	5.20	6.84	6.70	5.91	5.56
RNAPII_TF_1595	scaffoldA01	9384258	9384667	TTS	TTS (BnaA01T0158500ZS)	2253	BnaA01G0158500ZS	0.15	0.23	23.99	20.99	6.18	14.02	5.93	11.20	9.33	11.65	15.18	14.97	0.80	1.00	25.79	18.12	1.49	17.38	16.70	16.57	17.00	18.55	17.78	18.51
RNAPII_TF_1596	scaffoldA01	9398501	9400120	intron	intron (BnaA01T0158700ZS, intron 3 of 8)	732	BnaA01G0158700ZS	0.95	0.95	25.57	16.73	9.31	33.92	28.88	30.78	30.72	36.64	31.51	43.28	0.25	0.45	24.37	14.07	0.98	4.58	5.36	4.64	5.89	5.39	5.58	4.38
RNAPII_TF_1597	scaffoldA01	9400764	9401095	TTS	TTS (BnaA01T0158700ZS)	1712	BnaA01G0158700ZS	0.17	0.26	24.12	3.66	6.21	15.31	11.97	9.24	10.76	7.77	10.59	13.72	0.25	0.45	24.37	14.07	0.98	4.58	5.36	4.64	5.89	5.39	5.58	4.38
RNAPII_TF_1598	scaffoldA01	9401544	9402345	exon	exon (BnaA01T0158800ZS, exon 2 of 3)	697	BnaA01G0158800ZS	0.53	0.60	22.34	22.29	6.48	11.04	6.23	5.98	9.98	11.37	11.27	10.57	0.11	0.23	22.51	21.27	0.16	0.16	0.02	0.02	0.11	0.21	0.08	0.15
RNAPII_TF_1599	scaffoldA01	9421692	9428849	promoter-TSS	promoter-TSS (BnaA01T0159000ZS)	-219	BnaA01G0159000ZS	0.07	0.15	24.55	24.30	71.67	256.37	259.05	232.18	183.60	238.79	235.75	216.73	0.73	1.00	22.94	15.63	1.83	8.02	7.93	9.16	9.02	10.49	8.68	7.05
RNAPII_TF_1600	scaffoldA01	9438138	9442011	intron	intron (BnaA01T0159200ZS, intron 3 of 6)	1682	BnaA01G0159200ZS	0.49	0.57	24.25	5.70	81.90	127.42	148.88	254.06	100.94	133.26	179.80	105.48	0.00	0.01	25.43	13.22	5.77	14.28	12.80	20.88	20.87	20.92	22.13	12.50
RNAPII_TF_1601	scaffoldA01	9451979	9455790	exon	exon (BnaA01T0159400ZS, exon 1 of 3)	257	BnaA01G0159400ZS	0.35	0.44	24.37	1.31	34.39	107.56	90.36	70.59	105.61	77.22	73.41	128.57	0.23	0.42	24.70	7.29	1.95	9.53	12.39	11.30	11.81	10.03	10.71	10.71
RNAPII_TF_1602	scaffoldA01	9457807	9466116	TTS	TTS (BnaA01T0159700ZS)	2886	BnaA01G0159700ZS	0.00	0.00	24.67	2.65	502.05	663.13	1114.81	369.55	278.49	284.17	254.89	732.36	0.02	0.07	23.43	10.58	3.71	3.48	4.73	9.16	5.24	6.04	3.30	2.10
RNAPII_TF_1603	scaffoldA01	9478311	9478607	intron	intron (BnaA01T0159800ZS, intron 3 of 3)	1460	BnaA01G0159800ZS	0.40	0.49	24.61	10.87	5.69	6.92	2.26	5.04	10.98	3.39	2.57	6.56	0.05	0.14	24.53	8.11	0.81	1.70	2.55	2.64	2.33	2.27	1.57	2.21
RNAPII_TF_1604	scaffoldA01	9483725	9485547	TTS	TTS (BnaA01T0160000ZS)	1268	BnaA01G0160000ZS	0.00	0.03	23.83	2.49	25.04	53.36	51.31	32.64	26.29	19.33	28.24	46.89	0.00	0.00	24.31	3.65	9.55	24.46	29.34	21.22	15.46	13.68	13.36	21.45
RNAPII_TF_1605	scaffoldA01	9485748	9487130	promoter-TSS	promoter-TSS (BnaA01T0160000ZS)	-535	BnaA01G0160000ZS	0.04	0.15	25.79	25.53	11.96	47.30	33.50	29.22	30.56	29.06	24.41	43.40	0.00	0.00	24.31	3.65	9.55	24.46	29.34	21.22	15.46	13.68	13.36	21.45
RNAPII_TF_1606	scaffoldA01	9503908	9504689	exon	exon (BnaA01T0160400ZS, exon 1 of 3)	158	BnaA01G0160400ZS	0.34	0.42	22.22	11.38	9.40	14.78	22.07	25.23	27.34	24.44	11.19	18.71	0.00	0.00	23.33	10.10	4.47	2.71	5.20	11.24	7.97	6.33	2.19	2.28
RNAPII_TF_1607	scaffoldA01	9506521	9506954	TTS	TTS (BnaA01T0160400ZS)	2514	BnaA01G0160400ZS	0.00	0.01	22.19	7.26	12.49	13.26	25.92	30.32	12.09	12.94	10.52	12.52	0.00	0.00	23.33	10.10	4.47	2.71	5.20	11.24	7.97	6.33	2.19	2.28
RNAPII_TF_1608	scaffoldA01	9508776	9509281	exon	exon (BnaA01T0160500ZS, exon 1 of 5)	223	BnaA01G0160500ZS	0.57	0.64	25.74	6.13	7.81	9.75	13.06	15.93	15.59	11.24	10.15	15.11	0.18	0.34	23.95	2.78	0.81	3.61	3.71	3.35	3.39	4.69	3.26	3.88
RNAPII_TF_1609	scaffoldA01	9510923	9512155	TTS	TTS (BnaA01T0160600ZS)	-2288	BnaA01G0160600ZS	0.01	0.05	21.32	5.96	17.89	44.75	47.60	49.41	24.88	26.73	35.91	35.21	1.00	1.00	23.71	16.90	4.79	10.23	7.58	8.37	5.48	9.73	6.13	5.06
RNAPII_TF_1610	scaffoldA01	9512841	9516670	exon	exon (BnaA01T0160600ZS, exon 1 of 11)	951	BnaA01G0160600ZS	0.30	0.39	25.35	3.11	21.39	70.60	87.40	85.24	74.83	75.60	81.50	75.83	1.00	1.00	23.71	16.90	4.79	10.23	7.58	8.37	5.48	9.73	6.13	5.06
RNAPII_TF_1611	scaffoldA01	9519483	9522724	exon	exon (BnaA01T0160700ZS, exon 3 of 6)	1636	BnaA01G0160700ZS	0.29	0.37	23.92	1.83	17.65	60.83	67.19	57.07	55.50	59.28	51.44	73.48	0.73	1.00	24.29	23.28	1.04	8.35	7.98	6.78	7.67	7.42	7.63	7.68
RNAPII_TF_1612	scaffoldA01	9551029	9553352	TTS	TTS (BnaA01T0161000ZS)	302	BnaA01G0161000ZS	0.00	0.01	23.66	1.58	20.39	66.74	61.72	43.28	44.62	45.59	47.77	82.14	0.00	0.01	26.39	5.73	4.94	9.47	17.19	16.56	13.74	11.62	10.29	10.33
RNAPII_TF_1613	scaffoldA01	9559421	9560530	Intergenic	Intergenic	6727	None	0.00	0.01	24.92	5.35	282.40	195.94	466.28	529.04	97.47	67.35	191.27	151.84	NA	NA	NA	NA	NA	NA	NA	NA	NA	NA	NA	NA
RNAPII_TF_1614	scaffoldA01	9561791	9563696	Intergenic	Intergenic	-7279	None	0.00	0.01	25.79	5.76	578.70	295.50	966.92	1248.75	252.48	362.61	470.98	194.01	NA	NA	NA	NA	NA	NA	NA	NA	NA	NA	NA	NA
RNAPII_TF_1615	scaffoldA01	9569576	9570569	promoter-TSS	promoter-TSS (BnaA01T0161300ZS)	50	BnaA01G0161300ZS	0.31	0.40	24.74	6.96	20.78	30.64	39.80	54.31	23.78	33.76	30.70	17.45	0.59	0.86	24.00	14.51	2.15	7.49	5.98	8.40	7.51	7.17	7.98	6.52
RNAPII_TF_1616	scaffoldA01	9571649	9572729	intron	intron (BnaA01T0161300ZS, intron 8 of 13)	2167	BnaA01G0161300ZS	0.10	0.18	20.70	4.31	11.87	25.42	23.15	27.05	10.75	17.69	29.09	25.24	0.59	0.86	24.00	14.51	2.15	7.49	5.98	8.40	7.51	7.17	7.98	6.52
RNAPII_TF_1617	scaffoldA01	9594016	9594632	exon	exon (BnaA01T0161400ZS, exon 14 of 21)	4488	BnaA01G0161400ZS	0.87	0.89	22.98	20.89	6.89	22.61	21.50	26.38	22.14	25.64	18.15	22.39	0.05	0.12	25.31	17.27	0.16	0.39	0.44	0.40	0.44	0.52	0.61	0.35
RNAPII_TF_1618	scaffoldA01	9600635	9600867	intron	intron (BnaA01T0161600ZS, intron 3 of 5)	1168	BnaA01G0161600ZS	0.56	0.63	25.22	18.74	5.63	12.59	6.45	4.97	10.61	9.75	7.28	9.78	0.08	0.18	22.57	16.59	0.90	1.08	0.71	1.14	1.11	1.82	0.91	0.48
RNAPII_TF_1619	scaffoldA01	9601249	9602190	TTS	TTS (BnaA01T0161700ZS)	200	BnaA01G0161700ZS	0.07	0.15	26.01	11.29	13.75	28.44	40.30	39.95	34.88	43.35	27.90	21.26	0.34	0.56	21.16	8.05	0.47	0.66	1.21	1.40	0.80	0.61	0.88	0.92
RNAPII_TF_1620	scaffoldA01	9610483	9611030	TTS	TTS (BnaA01T0161800ZS)	1805	BnaA01G0161800ZS	0.34	0.43	24.47	19.96	8.43	13.52	4.77	4.27	18.60	3.76	11.93	14.73	0.03	0.09	23.93	7.30	0.18	0.31	0.00	0.08	0.04	0.00	0.00	0.12
RNAPII_TF_1621	scaffoldA01	9612186	9612718	exon	exon (BnaA01T0161900ZS, exon 1 of 5)	109	BnaA01G0161900ZS	0.08	0.15	23.82	16.92	10.97	10.44	8.08	4.58	20.93	15.02	15.12	16.46	0.87	1.00	23.90	5.99	2.02	3.84	6.65	4.08	4.56	4.69	4.75	5.43
RNAPII_TF_1622	scaffoldA01	9620607	9623769	intron	intron (BnaA01T0162300ZS, intron 2 of 2)	1029	BnaA01G0162300ZS	0.60	0.66	24.57	22.52	54.01	155.52	196.90	177.19	117.28	182.44	187.21	149.02	0.05	0.14	25.62	19.55	6.75	45.20	45.90	42.31	48.87	46.20	53.71	52.01
RNAPII_TF_1623	scaffoldA01	9627917	9631396	exon	exon (BnaA01T0162400ZS, exon 4 of 7)	1231	BnaA01G0162400ZS	0.03	0.13	24.07	17.65	2004.77	1273.50	514.13	1357.53	931.63	3702.14	2576.06	963.82	0.00	0.00	23.66	18.42	196.09	261.22	74.29	125.78	194.35	403.81	433.57	222.32
RNAPII_TF_1624	scaffoldA01	9635164	9637054	exon	exon (BnaA01T0162500ZS, exon 4 of 7)	793	BnaA01G0162500ZS	0.00	0.01	25.06	19.42	29.70	54.55	27.46	17.81	41.36	47.69	63.80	45.80	0.00	0.00	24.38	24.21	7.04	21.37	12.61	9.86	8.36	8.09	11.81	21.14
RNAPII_TF_1625	scaffoldA01	9640966	9643108	TTS	TTS (BnaA01T0162700ZS)	185	BnaA01G0162700ZS	0.01	0.05	26.70	4.09	204.78	256.08	296.68	349.85	73.42	103.86	101.72	59.96	0.28	0.48	23.67	2.47	1.28	0.72	0.21	2.13	0.17	0.53	0.00	0.39
RNAPII_TF_1626	scaffoldA01	9647887	9648226	Intergenic	Intergenic	-1424	None	0.06	0.15	23.70	6.44	15.28	20.36	7.85	30.53	5.00	3.58	5.60	13.84	NA	NA	NA	NA	NA	NA	NA	NA	NA	NA	NA	NA
RNAPII_TF_1627	scaffoldA01	9661808	9662250	TTS	TTS (BnaA01T0163000ZS)	1309	BnaA01G0163000ZS	0.57	0.64	23.62	11.24	6.56	13.59	4.66	10.00	12.55	6.83	8.69	14.68	0.95	1.00	25.25	5.50	0.45	0.42	1.32	1.13	0.88	0.76	0.96	0.53
RNAPII_TF_1628	scaffoldA01	9665964	9666820	promoter-TSS	promoter-TSS (BnaA01T0163100ZS)	18	BnaA01G0163100ZS	0.30	0.39	24.21	16.18	13.00	19.79	8.36	10.64	27.38	19.53	14.58	26.28	0.20	0.38	23.05	13.37	0.63	0.84	1.51	1.30	1.56	1.37	1.52	1.20
RNAPII_TF_1629	scaffoldA01	9672141	9672700	promoter-TSS	promoter-TSS (BnaA01T0163300ZS)	-230	BnaA01G0163300ZS	0.42	0.50	23.35	3.49	7.36	26.20	17.39	21.74	13.73	16.97	15.40	23.98	0.45	0.69	23.90	9.72	0.26	0.64	0.34	0.80	0.63	0.60	0.29	0.56
RNAPII_TF_1630	scaffoldA01	9673616	9674002	intron	intron (BnaA01T0163400ZS, intron 2 of 4)	-1619	BnaA01G0163400ZS	0.14	0.22	24.85	16.55	2.54	4.68	2.40	3.92	4.85	5.91	6.50	3.93	0.00	0.02	23.88	2.79	1.34	4.22	4.76	2.92	3.14	2.68	2.60	4.17
RNAPII_TF_1631	scaffoldA01	9674024	9676073	promoter-TSS	promoter-TSS (BnaA01T0163500ZS)	466	BnaA01G0163500ZS	0.35	0.44	23.82	22.39	12.28	49.36	40.91	38.89	43.27	45.75	40.29	55.65	0.02	0.09	24.77	23.50	0.64	1.63	1.57	0.56	0.64	1.09	1.30	1.83
RNAPII_TF_1632	scaffoldA01	9685152	9691320	promoter-TSS	promoter-TSS (BnaA01T0163800ZS)	19	BnaA01G0163800ZS	0.03	0.12	23.82	20.41	107.10	272.66	167.76	136.64	127.64	213.89	201.89	165.93	0.01	0.05	23.66	23.28	10.28	28.85	16.12	13.98	12.47	13.12	15.73	23.59
RNAPII_TF_1633	scaffoldA01	9697410	9698273	promoter-TSS	promoter-TSS (BnaA01T0164200ZS)	351	BnaA01G0164200ZS	0.11	0.19	23.48	12.75	8.76	15.03	10.34	14.08	26.09	17.75	7.76	19.22	1.00	1.00	24.10	20.60	0.00	0.00	0.00	0.00	0.00	0.00	0.00	0.00
RNAPII_TF_1634	scaffoldA01	9699356	9701336	promoter-TSS	promoter-TSS (BnaA01T0164300ZS)	-104	BnaA01G0164300ZS	0.45	0.53	23.82	6.97	29.46	60.88	101.02	96.87	57.06	85.67	77.06	72.94	0.66	0.93	21.13	0.11	18.67	57.39	46.67	45.54	52.69	58.49	58.64	60.72
RNAPII_TF_1635	scaffoldA01	9710536	9712806	promoter-TSS	promoter-TSS (BnaA01T0164600ZS)	-897	BnaA01G0164600ZS	0.12	0.19	23.80	3.87	27.86	88.53	93.17	98.63	57.30	71.56	70.49	73.79	0.00	0.01	21.25	14.98	0.20	0.04	0.09	0.12	0.29	0.30	0.04	0.11
RNAPII_TF_1636	scaffoldA01	9754775	9755137	exon	exon (BnaA01T0165100ZS, exon 2 of 16)	216	BnaA01G0165100ZS	0.11	0.19	24.27	13.27	4.33	5.63	5.78	5.51	13.91	9.36	5.96	8.00	0.00	0.00	26.07	2.32	1.48	5.27	5.89	4.81	3.62	3.56	2.91	4.92
RNAPII_TF_1637	scaffoldA01	9760470	9761982	promoter-TSS	promoter-TSS (BnaA01T0165200ZS)	-191	BnaA01G0165200ZS	0.00	0.04	23.70	11.84	15.21	31.28	37.48	45.68	55.21	50.39	35.35	44.83	0.80	1.00	24.00	21.52	2.54	7.90	8.72	6.33	8.01	8.75	7.24	5.84
RNAPII_TF_1638	scaffoldA01	9773411	9774669	intron	intron (BnaA01T0165300ZS, intron 1 of 1)	-6541	BnaA01G0165300ZS	0.00	0.00	26.22	23.29	15.73	43.35	31.98	14.15	18.81	19.93	30.18	31.45	0.00	0.01	25.30	2.24	6.13	15.63	11.49	8.77	6.64	5.94	5.28	9.45
RNAPII_TF_1639	scaffoldA01	9775526	9777608	intron	intron (BnaA01T0165300ZS, intron 1 of 1)	-4014	BnaA01G0165300ZS	0.00	0.00	25.67	23.88	20.14	55.89	29.85	15.77	25.21	17.15	34.60	38.98	0.00	0.01	25.30	2.24	6.13	15.63	11.49	8.77	6.64	5.94	5.28	9.45
RNAPII_TF_1640	scaffoldA01	9780170	9785993	exon	exon (BnaA01T0165300ZS, exon 2 of 2)	1928	BnaA01G0165300ZS	0.02	0.11	25.69	0.20	119.06	319.77	302.79	259.77	142.45	218.44	214.42	237.41	0.00	0.01	25.30	2.24	6.13	15.63	11.49	8.77	6.64	5.94	5.28	9.45
RNAPII_TF_1641	scaffoldA01	9787523	9788307	exon	exon (BnaA01T0165500ZS, exon 1 of 2)	288	BnaA01G0165500ZS	0.46	0.54	24.42	10.47	7.70	17.64	15.08	17.31	22.16	15.26	16.38	27.36	0.00	0.00	24.11	7.23	5.39	8.61	7.92	16.17	7.75	5.57	5.42	6.32
RNAPII_TF_1642	scaffoldA01	9789010	9789479	TTS	TTS (BnaA01T0165500ZS)	1617	BnaA01G0165500ZS	0.06	0.15	22.42	10.11	8.85	12.46	10.45	19.59	11.89	13.25	7.08	13.86	0.00	0.00	24.11	7.23	5.39	8.61	7.92	16.17	7.75	5.57	5.42	6.32
RNAPII_TF_1643	scaffoldA01	9828314	9828669	Intergenic	Intergenic	-4449	None	0.32	0.41	23.63	3.31	8.22	21.56	19.42	26.89	19.20	16.78	23.49	27.51	NA	NA	NA	NA	NA	NA	NA	NA	NA	NA	NA	NA
RNAPII_TF_1644	scaffoldA01	9832870	9833115	promoter-TSS	promoter-TSS (BnaA01T0165700ZS)	52	BnaA01G0165700ZS	0.51	0.58	24.14	10.71	6.08	3.73	13.42	3.70	10.04	5.24	6.55	5.94	0.00	0.02	26.67	4.18	0.20	0.15	0.36	0.32	0.11	0.16	0.03	0.16
RNAPII_TF_1645	scaffoldA01	9833208	9834847	exon	exon (BnaA01T0165700ZS, exon 2 of 3)	1087	BnaA01G0165700ZS	0.03	0.13	24.94	13.74	21.12	13.69	42.06	13.00	24.53	16.46	18.02	14.15	0.00	0.02	26.67	4.18	0.20	0.15	0.36	0.32	0.11	0.16	0.03	0.16
RNAPII_TF_1646	scaffoldA01	9843683	9847231	intron	intron (BnaA01T0165800ZS, intron 1 of 3)	547	BnaA01G0165800ZS	0.08	0.15	25.50	5.95	830.56	588.57	1600.72	1914.91	592.50	970.65	1090.23	376.25	0.03	0.10	24.07	6.90	7.38	3.68	4.28	16.60	3.25	2.74	7.08	3.91
RNAPII_TF_1647	scaffoldA01	9859365	9866136	Intergenic	Intergenic	-1869	None	0.02	0.08	24.52	17.78	772.01	350.07	189.38	263.37	257.99	1230.14	1103.29	317.33	NA	NA	NA	NA	NA	NA	NA	NA	NA	NA	NA	NA
RNAPII_TF_1648	scaffoldA01	9874021	9878332	intron	intron (BnaA01T0166500ZS, intron 1 of 1)	916	BnaA01G0166500ZS	0.19	0.27	26.22	12.65	88.02	93.79	154.97	206.47	139.91	196.53	183.15	87.71	0.00	0.00	25.13	16.28	8.29	4.20	2.60	8.20	9.09	15.54	17.45	3.18
RNAPII_TF_1649	scaffoldA01	9879261	9881301	TTS	TTS (BnaA01T0166600ZS)	426	BnaA01G0166600ZS	0.00	0.04	24.76	16.17	347.22	51.24	22.68	140.05	115.22	611.41	330.71	38.51	0.00	0.00	24.01	18.51	38.00	6.53	0.17	11.11	12.97	46.21	72.68	4.55
RNAPII_TF_1650	scaffoldA01	9891895	9894882	TTS	TTS (BnaA01T0166800ZS)	1165	BnaA01G0166800ZS	0.00	0.03	24.13	1.68	91.94	188.18	271.81	167.60	104.02	144.68	197.20	150.57	0.00	0.00	21.91	17.82	5.61	9.31	9.14	7.96	11.93	16.52	15.94	10.72
RNAPII_TF_1651	scaffoldA01	9920841	9926083	exon	exon (BnaA01T0167100ZS, exon 7 of 8)	2660	BnaA01G0167100ZS	0.00	0.03	24.09	6.19	131.10	169.27	219.04	395.30	134.26	128.15	212.48	161.73	0.00	0.00	24.96	7.60	22.43	45.13	52.77	78.29	54.95	40.82	37.26	36.61
RNAPII_TF_1652	scaffoldA01	9929230	9931501	exon	exon (BnaA01T0167300ZS, exon 3 of 4)	1069	BnaA01G0167300ZS	0.00	0.01	24.22	23.64	47.15	117.92	79.70	53.67	47.41	64.45	74.82	120.21	0.00	0.00	22.72	5.34	45.56	95.45	132.96	86.71	70.76	49.69	49.21	102.67
RNAPII_TF_1653	scaffoldA01	9940605	9940907	Intergenic	Intergenic	-7938	None	0.51	0.59	24.71	13.01	6.60	9.47	2.07	1.24	8.76	8.80	5.69	5.80	NA	NA	NA	NA	NA	NA	NA	NA	NA	NA	NA	NA
RNAPII_TF_1654	scaffoldA01	9953811	9957387	promoter-TSS	promoter-TSS (BnaA01T0167700ZS)	404	BnaA01G0167700ZS	0.48	0.56	24.83	21.59	25.52	49.75	42.56	27.52	65.06	37.67	51.87	73.61	0.00	0.00	25.62	0.59	1.95	3.23	3.66	1.08	1.21	1.07	1.15	3.25
RNAPII_TF_1655	scaffoldA01	9978441	9978757	intron	intron (BnaA01T0167900ZS, intron 1 of 6)	165	BnaA01G0167900ZS	0.83	0.86	22.70	0.06	6.66	7.45	7.09	5.76	10.76	7.54	12.22	13.13	0.32	0.54	24.34	16.70	1.35	2.70	2.48	2.11	2.61	2.65	3.18	3.79
RNAPII_TF_1656	scaffoldA01	9985442	9986175	intron	intron (BnaA01T0168000ZS, intron 1 of 6)	358	BnaA01G0168000ZS	0.33	0.42	23.33	20.24	12.64	16.38	1.93	2.37	18.91	10.63	9.34	14.59	0.44	0.69	24.88	2.70	0.03	0.04	0.04	0.00	0.04	0.02	0.00	0.03
RNAPII_TF_1657	scaffoldA01	9989563	9992291	intron	intron (BnaA01T0168000ZS, intron 5 of 6)	5477	BnaA01G0168000ZS	0.06	0.15	24.22	13.10	34.58	50.41	5.84	2.29	22.74	8.49	22.47	53.42	0.44	0.69	24.88	2.70	0.03	0.04	0.04	0.00	0.04	0.02	0.00	0.03
RNAPII_TF_1658	scaffoldA01	10000832	10006132	promoter-TSS	promoter-TSS (BnaA01T0168200ZS)	55	BnaA01G0168200ZS	0.01	0.04	25.30	1.15	693.90	1042.24	1149.95	372.25	190.16	350.93	363.35	373.30	0.77	1.00	24.72	4.95	9.97	16.09	17.79	14.85	8.05	12.90	5.27	7.91
RNAPII_TF_1659	scaffoldA01	10008903	10011170	intron	intron (BnaA01T0168300ZS, intron 2 of 3)	962	BnaA01G0168300ZS	0.11	0.19	23.93	21.63	23.16	68.76	53.13	37.64	57.12	52.19	61.22	64.47	0.46	0.71	25.90	21.19	0.76	2.44	2.70	2.17	2.00	3.03	2.75	2.86
RNAPII_TF_1660	scaffoldA01	10014111	10014400	promoter-TSS	promoter-TSS (BnaA01T0168400ZS)	-221	BnaA01G0168400ZS	0.03	0.14	26.09	18.52	6.80	5.34	4.00	7.42	9.10	6.01	17.52	10.47	1.00	1.00	24.10	20.60	0.00	0.00	0.00	0.00	0.00	0.00	0.00	0.00
RNAPII_TF_1661	scaffoldA01	10016505	10017232	intron	intron (BnaA01T0168500ZS, intron 1 of 8)	304	BnaA01G0168500ZS	0.02	0.10	23.87	15.94	10.16	11.58	6.59	8.56	22.07	15.47	19.31	16.59	0.30	0.50	25.01	18.61	2.40	11.08	12.42	12.61	12.58	13.19	15.27	13.05
RNAPII_TF_1662	scaffoldA01	10034911	10041034	promoter-TSS	promoter-TSS (BnaA01T0168800ZS)	57	BnaA01G0168800ZS	0.50	0.57	24.51	22.94	60.80	200.37	236.61	166.35	187.56	219.01	166.29	193.29	0.00	0.00	24.86	5.44	10.22	25.85	39.82	35.83	28.38	22.55	22.46	25.82
RNAPII_TF_1663	scaffoldA01	10074822	10075940	promoter-TSS	promoter-TSS (BnaA01T0169500ZS)	-793	BnaA01G0169500ZS	0.14	0.22	25.32	12.89	11.61	22.23	14.56	16.46	34.15	24.27	19.52	21.49	0.29	0.49	21.30	20.06	1.16	7.45	6.86	6.58	7.12	7.08	7.92	6.67
RNAPII_TF_1664	scaffoldA01	10079688	10080336	exon	exon (BnaA01T0169600ZS, exon 1 of 13)	192	BnaA01G0169600ZS	0.19	0.27	24.27	12.06	10.46	16.67	12.72	15.76	31.57	18.83	15.74	24.22	0.01	0.06	22.16	14.45	0.74	2.25	2.50	2.05	2.86	3.04	1.87	1.76
RNAPII_TF_1665	scaffoldA01	10087537	10087793	intron	intron (BnaA01T0169700ZS.2, intron 2 of 18)	621	BnaA01G0169700ZS	0.92	0.93	23.58	15.16	4.21	5.37	3.63	4.86	6.82	8.67	2.60	9.39	0.03	0.10	24.31	14.53	0.83	2.32	3.34	2.64	3.41	4.07	2.97	2.60
RNAPII_TF_1666	scaffoldA01	10092426	10092885	promoter-TSS	promoter-TSS (BnaA01T0169800ZS)	89	BnaA01G0169800ZS	0.41	0.49	23.65	18.68	8.53	13.14	8.09	7.00	21.31	12.23	14.09	15.88	0.00	0.02	26.49	1.98	0.63	2.67	2.18	2.02	1.75	1.75	1.63	1.82
RNAPII_TF_1667	scaffoldA01	10118423	10120804	TTS	TTS (BnaA01T0170000ZS)	696	BnaA01G0170000ZS	0.00	0.01	26.04	3.04	195.29	235.49	384.60	198.89	70.96	62.72	100.91	93.35	0.07	0.16	23.49	17.86	0.18	0.00	0.00	0.23	0.00	0.00	0.00	0.00
RNAPII_TF_1668	scaffoldA01	10122848	10126357	TTS	TTS (BnaA01T0170300ZS)	1195	BnaA01G0170300ZS	0.03	0.12	23.54	17.68	75.33	132.92	92.99	134.04	129.44	215.85	187.26	123.41	0.44	0.69	24.35	22.98	0.63	0.59	1.31	0.14	0.10	1.05	0.43	0.48
RNAPII_TF_1669	scaffoldA01	10131562	10133253	TTS	TTS (BnaA01T0170400ZS)	498	BnaA01G0170400ZS	0.02	0.11	23.79	19.06	231.91	225.57	126.84	93.83	83.73	345.82	265.52	89.10	0.00	0.00	24.42	19.73	24.26	19.96	3.03	4.15	9.45	21.77	53.66	20.74
RNAPII_TF_1670	scaffoldA01	10160515	10160964	Intergenic	Intergenic	-3935	None	0.03	0.13	25.60	18.93	9.03	12.24	1.20	0.96	3.82	4.90	10.86	11.46	NA	NA	NA	NA	NA	NA	NA	NA	NA	NA	NA	NA
RNAPII_TF_1671	scaffoldA01	10181785	10183165	intron	intron (BnaA01T0171000ZS, intron 5 of 5)	-2633	BnaA01G0171000ZS	0.07	0.15	24.66	3.12	29.17	59.52	88.56	44.29	44.06	55.76	32.83	54.54	0.47	0.73	25.85	25.03	0.08	0.18	0.17	0.10	0.12	0.14	0.16	0.16
RNAPII_TF_1672	scaffoldA01	10195997	10202215	intron	intron (BnaA01T0171400ZS, intron 4 of 9)	620	BnaA01G0171400ZS	0.00	0.01	25.35	22.27	188.34	386.22	315.54	150.19	152.05	274.51	324.30	403.75	0.05	0.14	23.66	1.00	0.45	0.77	0.44	0.52	0.31	0.19	0.57	0.77
RNAPII_TF_1673	scaffoldA01	10203987	10208167	Intergenic	Intergenic	-4169	None	0.00	0.01	25.72	3.04	657.20	943.44	1175.08	940.50	181.80	289.94	369.61	393.07	NA	NA	NA	NA	NA	NA	NA	NA	NA	NA	NA	NA
RNAPII_TF_1674	scaffoldA01	10212928	10213661	Intergenic	Intergenic	5434	None	0.46	0.54	23.04	8.76	8.25	25.82	24.77	36.63	26.29	25.70	25.71	32.99	NA	NA	NA	NA	NA	NA	NA	NA	NA	NA	NA	NA
RNAPII_TF_1675	scaffoldA01	10215327	10215820	TTS	TTS (BnaA01T0171600ZS)	3155	BnaA01G0171600ZS	0.20	0.28	24.48	4.53	14.23	17.25	18.85	32.36	14.17	9.77	15.79	15.78	0.00	0.00	25.93	1.87	3.00	7.66	5.41	5.81	2.90	1.94	2.75	5.54
RNAPII_TF_1676	scaffoldA01	10223226	10224372	TTS	TTS (BnaA01T0171700ZS)	409	BnaA01G0171700ZS	0.00	0.01	22.85	7.69	19.92	38.45	51.82	67.78	34.77	43.21	28.78	34.21	0.13	0.27	23.08	12.84	3.88	7.90	9.78	7.91	14.27	10.40	6.29	9.19
RNAPII_TF_1677	scaffoldA01	10230896	10231184	promoter-TSS	promoter-TSS (BnaA01T0172000ZS)	392	BnaA01G0172000ZS	0.12	0.19	24.58	10.28	4.96	2.99	4.81	5.01	10.69	5.24	2.85	7.22	0.02	0.08	22.98	3.97	0.16	0.00	0.11	0.00	0.00	0.00	0.18	0.00
RNAPII_TF_1678	scaffoldA01	10233161	10233540	exon	exon (BnaA01T0172200ZS, exon 1 of 7)	141	BnaA01G0172200ZS	0.86	0.88	23.55	8.00	3.38	9.54	9.05	6.33	12.28	7.61	8.50	10.48	0.52	0.78	25.32	3.74	0.80	2.01	3.12	1.89	2.22	2.06	1.89	1.56
RNAPII_TF_1679	scaffoldA01	10236245	10238270	exon	exon (BnaA01T0172300ZS, exon 1 of 6)	406	BnaA01G0172300ZS	0.04	0.15	21.87	19.24	25.85	50.58	50.11	46.97	42.05	62.00	71.52	33.87	0.01	0.04	24.15	20.04	4.54	12.88	7.68	6.06	9.12	12.80	11.16	11.08
RNAPII_TF_1680	scaffoldA01	10252330	10252743	Intergenic	Intergenic	-3524	None	0.04	0.15	26.32	12.55	5.61	4.59	1.10	3.10	9.85	5.83	5.71	6.43	NA	NA	NA	NA	NA	NA	NA	NA	NA	NA	NA	NA
RNAPII_TF_1681	scaffoldA01	10267633	10268435	exon	exon (BnaA01T0172800ZS, exon 1 of 10)	424	BnaA01G0172800ZS	0.00	0.00	25.21	5.82	16.62	19.70	45.08	34.38	28.80	17.31	13.87	18.86	0.01	0.06	23.47	11.26	2.20	5.38	8.34	8.39	8.27	8.85	6.38	5.32
RNAPII_TF_1682	scaffoldA01	10271558	10273232	TTS	TTS (BnaA01T0172800ZS)	402	BnaA01G0172800ZS	0.69	0.74	25.22	0.67	34.55	87.46	93.31	111.18	60.91	82.41	90.11	62.33	0.01	0.06	23.47	11.26	2.20	5.38	8.34	8.39	8.27	8.85	6.38	5.32
RNAPII_TF_1683	scaffoldA01	10290993	10291423	Intergenic	Intergenic	4150	None	0.11	0.19	25.40	12.56	7.09	7.53	5.51	7.81	16.21	13.57	8.35	14.30	NA	NA	NA	NA	NA	NA	NA	NA	NA	NA	NA	NA
RNAPII_TF_1684	scaffoldA01	10293606	10294010	TTS	TTS (BnaA01T0173200ZS)	1550	BnaA01G0173200ZS	0.01	0.06	24.63	21.61	7.39	16.71	7.66	8.87	10.60	5.09	18.95	13.01	1.00	1.00	24.10	20.60	0.00	0.00	0.00	0.00	0.00	0.00	0.00	0.00
RNAPII_TF_1685	scaffoldA01	10336844	10343278	intron	intron (BnaA01T0173500ZS, intron 4 of 7)	2773	BnaA01G0173500ZS	0.45	0.53	23.27	7.17	729.55	853.68	1204.39	1876.84	506.43	1099.42	968.66	689.75	0.00	0.00	25.02	14.26	5.48	13.23	13.91	19.09	22.78	22.49	21.57	16.30
RNAPII_TF_1686	scaffoldA01	10367035	10367638	Intergenic	Intergenic	3211	None	0.29	0.38	24.53	13.41	3.00	4.54	1.34	2.23	4.60	2.10	2.83	4.78	NA	NA	NA	NA	NA	NA	NA	NA	NA	NA	NA	NA
RNAPII_TF_1687	scaffoldA01	10367654	10369142	Intergenic	Intergenic	2149	None	0.00	0.01	24.82	0.92	24.09	33.89	55.29	15.67	12.73	19.26	30.11	40.55	NA	NA	NA	NA	NA	NA	NA	NA	NA	NA	NA	NA
RNAPII_TF_1688	scaffoldA01	10370460	10373351	exon	exon (BnaA01T0173900ZS, exon 5 of 6)	-1358	BnaA01G0173900ZS	0.03	0.13	25.18	0.73	52.86	90.01	147.97	60.11	49.96	86.86	77.12	89.39	0.58	0.84	23.22	9.10	3.67	13.89	16.08	17.62	14.70	13.66	17.12	14.84
RNAPII_TF_1689	scaffoldA01	10376300	10377276	TTS	TTS (BnaA01T0174100ZS)	1218	BnaA01G0174100ZS	0.47	0.55	26.96	22.07	5.47	11.83	8.30	7.74	8.88	7.40	12.26	16.49	0.00	0.00	24.57	9.43	2.59	3.82	5.29	7.41	7.33	5.84	4.31	5.35
RNAPII_TF_1690	scaffoldA01	10378294	10380355	promoter-TSS	promoter-TSS (BnaA01T0174100ZS)	351	BnaA01G0174100ZS	0.20	0.29	25.92	8.09	14.65	35.00	43.85	49.72	57.10	40.22	33.46	40.12	0.00	0.00	24.57	9.43	2.59	3.82	5.29	7.41	7.33	5.84	4.31	5.35
RNAPII_TF_1691	scaffoldA01	10390934	10391196	promoter-TSS	promoter-TSS (BnaA01T0174600ZS)	-451	BnaA01G0174600ZS	0.30	0.39	23.41	18.88	4.50	5.88	0.77	0.49	5.09	2.70	4.19	5.88	1.00	1.00	24.10	20.60	0.00	0.00	0.00	0.00	0.00	0.00	0.00	0.00
RNAPII_TF_1692	scaffoldA01	10392094	10393850	TTS	TTS (BnaA01T0174700ZS)	1328	BnaA01G0174700ZS	0.21	0.29	25.72	22.75	21.99	34.33	36.65	14.46	26.18	22.37	20.48	51.39	0.84	1.00	24.88	0.75	1.01	2.17	1.91	1.73	1.17	2.48	0.90	1.96
RNAPII_TF_1693	scaffoldA01	10406661	10407336	TTS	TTS (BnaA01T0175000ZS)	469	BnaA01G0175000ZS	0.97	0.98	22.56	18.23	6.56	12.64	10.71	16.38	12.29	18.10	12.89	13.78	0.03	0.10	23.90	21.18	0.06	0.00	0.00	0.00	0.08	0.00	0.00	0.00
RNAPII_TF_1694	scaffoldA01	10408965	10410102	promoter-TSS	promoter-TSS (BnaA01T0175200ZS)	95	BnaA01G0175200ZS	0.10	0.17	24.52	8.54	16.35	20.94	11.65	40.07	23.63	14.79	15.35	22.08	0.00	0.00	25.28	10.47	3.85	0.55	0.76	7.07	6.89	3.53	2.92	0.54
RNAPII_TF_1695	scaffoldA01	10412872	10413348	promoter-TSS	promoter-TSS (BnaA01T0175300ZS)	391	BnaA01G0175300ZS	0.60	0.66	22.63	13.45	7.13	5.30	5.32	5.06	14.71	7.56	6.30	12.63	1.00	1.00	24.10	20.60	0.00	0.00	0.00	0.00	0.00	0.00	0.00	0.00
RNAPII_TF_1696	scaffoldA01	10415046	10416062	TTS	TTS (BnaA01T0175500ZS)	1823	BnaA01G0175500ZS	0.15	0.23	23.89	15.42	14.72	23.37	36.43	33.56	33.07	51.31	41.28	29.26	0.04	0.12	23.48	14.79	0.67	0.52	0.88	1.35	0.99	1.83	1.23	0.84
RNAPII_TF_1697	scaffoldA01	10416900	10418596	promoter-TSS	promoter-TSS (BnaA01T0175500ZS)	-371	BnaA01G0175500ZS	0.00	0.04	24.86	10.84	41.34	49.19	72.31	111.54	78.90	115.10	50.70	55.79	0.04	0.12	23.48	14.79	0.67	0.52	0.88	1.35	0.99	1.83	1.23	0.84
RNAPII_TF_1698	scaffoldA01	10424418	10426711	exon	exon (BnaA01T0175700ZS, exon 4 of 4)	1214	BnaA01G0175700ZS	0.00	0.02	25.11	0.73	25.42	38.44	54.31	13.26	18.05	12.53	20.99	33.47	0.00	0.00	25.98	0.93	3.79	8.31	8.25	3.69	1.84	2.39	3.22	5.86
RNAPII_TF_1699	scaffoldA01	10441654	10444750	promoter-TSS	promoter-TSS (BnaA01T0175800ZS)	26	BnaA01G0175800ZS	0.00	0.01	23.80	6.98	305.27	216.27	650.66	620.66	240.38	380.70	129.67	188.78	0.00	0.00	23.50	11.74	14.51	8.17	18.25	36.89	33.34	28.43	17.06	9.06
RNAPII_TF_1700	scaffoldA01	10453928	10459499	promoter-TSS	promoter-TSS (BnaA01T0176100ZS)	-704	BnaA01G0176100ZS	0.02	0.10	22.21	17.78	161.62	225.03	142.09	154.18	174.38	403.62	203.78	142.36	0.00	0.00	23.87	17.13	7.03	6.69	2.66	4.36	8.50	15.35	11.78	4.66
RNAPII_TF_1701	scaffoldA01	10465524	10466267	exon	exon (BnaA01T0176300ZS, exon 1 of 5)	175	BnaA01G0176300ZS	0.53	0.60	24.29	23.01	10.54	23.41	16.75	14.23	26.39	26.07	13.32	19.78	0.06	0.16	25.65	11.75	2.41	8.18	9.73	9.71	10.13	10.01	9.23	7.73
RNAPII_TF_1702	scaffoldA01	10471116	10472961	TTS	TTS (BnaA01T0176400ZS)	1081	BnaA01G0176400ZS	0.18	0.27	23.93	9.28	32.00	57.62	70.77	101.46	52.67	72.15	63.54	34.26	0.27	0.48	24.37	15.69	0.95	1.45	0.61	1.88	1.87	2.46	1.51	1.47
RNAPII_TF_1703	scaffoldA01	10505036	10507272	exon	exon (BnaA01T0176600ZS, exon 3 of 3)	861	BnaA01G0176600ZS	0.05	0.15	24.85	5.88	65.68	42.77	105.94	117.55	22.12	43.32	52.46	23.69	0.02	0.08	24.23	16.52	4.59	0.59	0.78	7.61	1.91	2.08	2.17	0.35
RNAPII_TF_1704	scaffoldA01	10526149	10529237	Intergenic	Intergenic	-1232	None	0.00	0.01	25.50	4.41	49.03	129.85	166.34	160.19	95.85	106.01	87.41	94.27	NA	NA	NA	NA	NA	NA	NA	NA	NA	NA	NA	NA
RNAPII_TF_1705	scaffoldA01	10531633	10532206	exon	exon (BnaA01T0177200ZS, exon 2 of 8)	201	BnaA01G0177200ZS	0.02	0.10	25.27	1.57	11.87	33.04	34.53	20.13	22.75	23.90	14.27	34.84	0.00	0.00	25.22	5.18	6.16	22.10	24.35	25.15	20.19	16.25	13.33	18.79
RNAPII_TF_1706	scaffoldA01	10533018	10533523	TTS	TTS (BnaA01T0177200ZS)	1552	BnaA01G0177200ZS	0.01	0.06	24.37	1.66	14.42	36.76	28.74	20.86	19.55	12.71	13.15	29.07	0.00	0.00	25.22	5.18	6.16	22.10	24.35	25.15	20.19	16.25	13.33	18.79
RNAPII_TF_1707	scaffoldA01	10558760	10561890	exon	exon (BnaA01T0177500ZS, exon 2 of 3)	580	BnaA01G0177500ZS	0.00	0.03	25.56	0.88	117.07	232.19	193.30	87.97	79.12	83.11	58.70	135.47	0.01	0.04	23.47	5.40	3.48	11.01	13.42	10.58	9.20	9.42	6.59	10.01
RNAPII_TF_1708	scaffoldA01	10568042	10568795	Intergenic	Intergenic	-6405	None	0.00	0.01	22.20	6.59	12.81	20.34	25.87	34.00	11.55	11.84	16.42	19.76	NA	NA	NA	NA	NA	NA	NA	NA	NA	NA	NA	NA
RNAPII_TF_1709	scaffoldA01	10574796	10575334	exon	exon (BnaA01T0177600ZS, exon 1 of 1)	242	BnaA01G0177600ZS	0.26	0.35	22.29	3.71	11.28	15.93	16.02	8.03	12.70	11.02	7.86	27.20	0.01	0.03	25.45	2.96	1.19	3.19	3.84	2.46	2.34	2.03	2.07	3.06
RNAPII_TF_1710	scaffoldA01	10578168	10580254	Intergenic	Intergenic	4388	None	0.03	0.13	22.42	3.93	17.76	47.32	37.80	45.59	27.68	20.15	32.70	39.28	NA	NA	NA	NA	NA	NA	NA	NA	NA	NA	NA	NA
RNAPII_TF_1711	scaffoldA01	10600513	10602544	intron	intron (BnaA01T0177700ZS.1, intron 14 of 14)	4462	BnaA01G0177700ZS	0.07	0.15	22.30	6.73	16.99	41.24	38.80	51.21	24.55	32.10	33.46	40.36	0.00	0.00	22.96	13.83	2.63	6.33	7.22	8.94	10.80	10.02	8.30	5.03
RNAPII_TF_1712	scaffoldA01	10604600	10606106	exon	exon (BnaA01T0177700ZS, exon 2 of 16)	637	BnaA01G0177700ZS	0.56	0.63	24.38	3.08	32.74	80.32	95.89	74.79	48.99	84.41	45.55	77.59	0.00	0.00	22.96	13.83	2.63	6.33	7.22	8.94	10.80	10.02	8.30	5.03
RNAPII_TF_1713	scaffoldA01	10607984	10608468	promoter-TSS	promoter-TSS (BnaA01T0177800ZS)	-404	BnaA01G0177800ZS	0.17	0.25	25.73	15.91	5.98	7.62	1.32	2.78	9.19	5.26	7.60	8.04	0.00	0.00	25.12	17.09	4.78	9.99	5.24	8.50	11.06	14.75	13.41	10.14
RNAPII_TF_1714	scaffoldA01	10609905	10613202	exon	exon (BnaA01T0177800ZS, exon 8 of 8)	1503	BnaA01G0177800ZS	0.04	0.15	23.82	15.14	26.57	69.81	49.89	78.21	66.98	104.73	61.80	71.59	0.00	0.00	25.12	17.09	4.78	9.99	5.24	8.50	11.06	14.75	13.41	10.14
RNAPII_TF_1715	scaffoldA01	10642499	10642924	promoter-TSS	promoter-TSS (BnaA01T0178400ZS)	195	BnaA01G0178400ZS	0.14	0.22	24.20	12.40	8.82	8.52	5.06	7.63	18.62	14.85	4.79	11.32	0.59	0.86	26.82	2.54	0.88	4.93	4.89	4.54	4.27	4.23	3.97	3.84
RNAPII_TF_1716	scaffoldA01	10654875	10655557	promoter-TSS	promoter-TSS (BnaA01T0178700ZS)	295	BnaA01G0178700ZS	0.58	0.64	24.28	13.27	12.48	19.48	17.32	14.03	29.24	29.00	16.84	25.94	0.08	0.19	23.66	10.26	2.26	5.12	2.69	2.13	3.17	2.12	2.17	3.12
RNAPII_TF_1717	scaffoldA01	10661116	10661681	promoter-TSS	promoter-TSS (BnaA01T0179000ZS)	10	BnaA01G0179000ZS	0.02	0.11	21.00	15.05	12.99	28.65	26.33	27.39	44.14	34.08	28.16	37.49	0.48	0.74	27.06	3.41	1.26	5.38	5.46	4.60	5.48	4.41	3.43	4.09
RNAPII_TF_1718	scaffoldA01	10662855	10663599	TTS	TTS (BnaA01T0179000ZS)	1839	BnaA01G0179000ZS	0.69	0.74	24.84	5.08	6.05	25.82	23.82	28.49	21.52	22.58	19.02	21.47	0.48	0.74	27.06	3.41	1.26	5.38	5.46	4.60	5.48	4.41	3.43	4.09
RNAPII_TF_1719	scaffoldA01	10678661	10682868	exon	exon (BnaA01T0179400ZS, exon 2 of 2)	1049	BnaA01G0179400ZS	0.00	0.01	25.81	2.99	605.92	850.71	1263.73	863.21	275.87	369.16	404.54	570.85	0.00	0.01	25.00	7.10	2.92	5.99	6.98	8.53	7.99	4.83	3.24	6.50
RNAPII_TF_1720	scaffoldA01	10689128	10691356	promoter-TSS	promoter-TSS (BnaA01T0179800ZS)	-956	BnaA01G0179800ZS	0.74	0.78	23.44	5.63	14.27	52.19	55.41	56.93	52.80	59.25	60.71	57.06	0.47	0.72	23.57	9.95	0.49	0.79	0.23	0.83	0.83	0.59	0.25	0.38
RNAPII_TF_1721	scaffoldA01	10701920	10702263	intron	intron (BnaA01T0180100ZS, intron 1 of 4)	245	BnaA01G0180100ZS	0.07	0.15	24.10	13.03	9.29	10.82	6.56	17.01	24.23	14.84	14.49	13.69	0.02	0.08	25.63	10.96	3.79	9.82	14.91	15.68	15.00	15.47	14.67	9.28
RNAPII_TF_1722	scaffoldA01	10703320	10703748	TTS	TTS (BnaA01T0180100ZS)	1688	BnaA01G0180100ZS	0.68	0.73	23.09	2.90	6.57	17.04	14.17	14.46	11.93	10.15	13.58	13.03	0.02	0.08	25.63	10.96	3.79	9.82	14.91	15.68	15.00	15.47	14.67	9.28
RNAPII_TF_1723	scaffoldA01	10706451	10709552	exon	exon (BnaA01T0180200ZS, exon 4 of 4)	1244	BnaA01G0180200ZS	0.02	0.11	24.08	12.80	464.92	95.06	92.95	253.59	255.14	807.56	149.79	78.97	0.00	0.00	23.84	17.25	236.91	57.97	67.00	79.64	182.93	437.39	401.99	70.42
RNAPII_TF_1724	scaffoldA01	10712559	10715522	intron	intron (BnaA01T0180300ZS, intron 1 of 2)	1456	BnaA01G0180300ZS	0.16	0.24	25.13	20.82	20.39	63.66	63.18	56.06	60.84	77.20	60.01	70.85	0.96	1.00	23.75	4.69	1.67	5.63	7.24	5.29	6.98	5.64	6.26	5.73
RNAPII_TF_1725	scaffoldA01	10724312	10725121	exon	exon (BnaA01T0180400ZS, exon 1 of 5)	212	BnaA01G0180400ZS	1.00	1.00	22.39	19.68	3.16	20.40	19.36	17.98	19.73	21.28	19.43	19.60	0.13	0.27	22.19	19.37	0.71	2.78	1.89	1.84	2.28	2.65	1.78	2.29
RNAPII_TF_1726	scaffoldA01	10727170	10727818	promoter-TSS	promoter-TSS (BnaA01T0180500ZS)	77	BnaA01G0180500ZS	0.84	0.86	24.03	21.59	4.02	11.03	9.14	14.52	7.02	10.59	13.27	11.39	0.06	0.14	25.08	10.91	3.00	8.93	12.41	13.02	15.22	14.11	10.95	9.66
RNAPII_TF_1727	scaffoldA01	10728110	10729649	TTS	TTS (BnaA01T0180500ZS)	1462	BnaA01G0180500ZS	0.07	0.15	23.70	0.96	20.15	46.14	46.51	41.75	21.82	28.79	46.07	30.77	0.06	0.14	25.08	10.91	3.00	8.93	12.41	13.02	15.22	14.11	10.95	9.66
RNAPII_TF_1728	scaffoldA01	10735785	10736476	promoter-TSS	promoter-TSS (BnaA01T0180700ZS)	314	BnaA01G0180700ZS	0.13	0.21	22.27	15.10	9.38	15.41	14.50	19.50	24.97	28.24	16.29	24.85	0.73	1.00	23.79	10.84	0.77	1.48	2.11	2.02	1.48	2.29	1.42	2.21
RNAPII_TF_1729	scaffoldA01	10738165	10739354	TTS	TTS (BnaA01T0180800ZS)	2943	BnaA01G0180800ZS	0.88	0.90	22.43	9.46	9.50	30.99	25.73	33.79	20.95	24.85	25.02	26.00	0.06	0.14	21.11	15.96	2.76	24.21	24.84	25.60	26.59	28.60	24.50	24.44
RNAPII_TF_1730	scaffoldA01	10747762	10749032	exon	exon (BnaA01T0181000ZS, exon 2 of 15)	319	BnaA01G0181000ZS	0.97	0.98	20.76	20.27	7.17	41.24	32.49	32.69	34.32	38.55	39.98	33.79	0.18	0.35	24.31	7.37	1.21	3.94	3.07	2.89	2.38	2.66	2.22	2.57
RNAPII_TF_1731	scaffoldA01	10756896	10757421	promoter-TSS	promoter-TSS (BnaA01T0181200ZS)	-243	BnaA01G0181200ZS	0.35	0.43	25.48	8.11	7.48	8.05	6.96	7.31	16.04	10.76	5.87	11.52	0.94	1.00	24.35	14.41	1.79	7.81	7.77	8.47	8.97	9.19	9.17	9.47
RNAPII_TF_1732	scaffoldA01	10778726	10779017	exon	exon (BnaA01T0181500ZS, exon 1 of 14)	240	BnaA01G0181500ZS	0.94	0.94	23.37	8.74	3.38	2.29	3.64	0.66	6.69	2.26	1.92	4.65	0.08	0.18	25.09	24.81	0.34	1.07	0.94	0.55	0.71	0.82	0.39	0.77
RNAPII_TF_1733	scaffoldA01	10786808	10787523	TTS	TTS (BnaA01T0181700ZS)	303	BnaA01G0181700ZS	0.57	0.64	24.54	22.90	11.93	28.81	29.49	35.48	26.22	23.50	26.61	23.50	0.15	0.30	23.00	6.02	0.33	0.26	0.68	0.47	0.24	0.28	0.23	0.47
RNAPII_TF_1734	scaffoldA01	10794117	10794495	Intergenic	Intergenic	-4763	None	0.13	0.21	25.55	16.21	13.16	14.35	2.32	3.59	20.53	9.99	13.75	15.14	NA	NA	NA	NA	NA	NA	NA	NA	NA	NA	NA	NA
RNAPII_TF_1735	scaffoldA01	10810163	10812322	Intergenic	Intergenic	-3112	None	0.06	0.15	24.06	13.51	144.37	207.48	7.47	2.93	62.12	25.45	48.70	206.51	NA	NA	NA	NA	NA	NA	NA	NA	NA	NA	NA	NA
RNAPII_TF_1736	scaffoldA01	10846120	10850664	TTS	TTS (BnaA01T0182400ZS)	1640	BnaA01G0182400ZS	0.00	0.02	25.26	2.24	555.79	785.25	1335.91	477.71	292.03	523.28	389.93	667.90	0.00	0.01	25.24	2.16	2.69	11.23	13.42	8.97	9.86	9.18	8.54	11.22
RNAPII_TF_1737	scaffoldA01	10888918	10891574	exon	exon (BnaA01T0182700ZS, exon 6 of 14)	1310	BnaA01G0182700ZS	0.02	0.11	25.09	24.87	66.45	153.90	103.03	76.73	73.27	73.27	75.29	103.84	0.03	0.10	25.04	22.00	4.84	34.45	29.41	28.20	28.10	29.46	28.37	30.77
RNAPII_TF_1738	scaffoldA01	10892047	10893339	exon	exon (BnaA01T0182700ZS, exon 14 of 14)	3757	BnaA01G0182700ZS	0.09	0.17	24.12	21.09	17.21	41.85	13.98	24.32	16.49	19.66	29.24	28.15	0.03	0.10	25.04	22.00	4.84	34.45	29.41	28.20	28.10	29.46	28.37	30.77
RNAPII_TF_1739	scaffoldA01	10901469	10903475	TTS	TTS (BnaA01T0182800ZS)	744	BnaA01G0182800ZS	0.00	0.00	25.93	1.14	57.14	108.86	139.30	48.33	36.52	47.86	41.36	67.98	0.00	0.00	25.65	0.47	7.95	19.58	17.98	7.28	7.27	9.36	8.09	12.75
RNAPII_TF_1740	scaffoldA01	11013476	11016920	TTS	TTS (BnaA01T0183300ZS)	1029	BnaA01G0183300ZS	0.58	0.65	22.10	8.58	29.79	81.39	111.58	132.63	87.86	99.04	114.39	105.71	0.92	1.00	22.53	19.24	18.11	61.45	57.84	56.67	62.68	63.99	74.36	70.25
RNAPII_TF_1741	scaffoldA01	11019022	11020262	TTS	TTS (BnaA01T0183500ZS)	419	BnaA01G0183500ZS	0.00	0.04	26.45	6.53	11.41	32.00	43.11	47.86	35.91	33.69	35.15	35.56	0.21	0.39	21.74	19.54	0.90	2.51	1.92	1.39	2.63	2.31	2.86	2.30
RNAPII_TF_1742	scaffoldA01	11022315	11024154	intron	intron (BnaA01T0183700ZS, intron 2 of 2)	693	BnaA01G0183700ZS	0.02	0.09	22.84	17.55	46.29	63.94	45.03	32.73	53.05	112.19	53.78	42.46	0.00	0.02	26.11	19.13	7.41	15.20	10.17	11.69	13.35	15.56	22.93	16.69
RNAPII_TF_1743	scaffoldA01	11034274	11034540	promoter-TSS	promoter-TSS (BnaA01T0184000ZS)	55	BnaA01G0184000ZS	0.05	0.15	21.82	19.12	13.08	29.38	19.29	18.58	17.74	23.73	20.78	13.93	0.14	0.29	24.42	17.95	4.47	15.28	10.19	10.26	9.96	11.02	11.12	9.73
RNAPII_TF_1744	scaffoldA01	11037034	11040226	TTS	TTS (BnaA01T0184000ZS)	1519	BnaA01G0184000ZS	0.00	0.01	22.44	7.33	50.79	91.32	115.97	169.95	75.58	83.78	74.18	92.60	0.14	0.29	24.42	17.95	4.47	15.28	10.19	10.26	9.96	11.02	11.12	9.73
RNAPII_TF_1745	scaffoldA01	11041677	11041928	Intergenic	Intergenic	-1653	None	0.05	0.15	25.89	12.56	3.89	1.32	0.73	0.47	2.88	5.88	1.47	1.83	NA	NA	NA	NA	NA	NA	NA	NA	NA	NA	NA	NA
RNAPII_TF_1746	scaffoldA01	11051420	11051667	intron	intron (BnaA01T0184200ZS, intron 7 of 11)	2679	BnaA01G0184200ZS	0.13	0.20	23.65	13.89	4.63	3.52	2.53	3.54	11.18	2.35	6.39	3.88	0.00	0.01	22.12	17.17	0.74	1.75	1.26	1.07	1.79	2.32	1.70	1.13
RNAPII_TF_1747	scaffoldA01	11054223	11054958	promoter-TSS	promoter-TSS (BnaA01T0184200ZS)	-368	BnaA01G0184200ZS	0.12	0.19	21.83	14.50	9.37	19.57	13.71	27.07	31.19	29.42	20.99	17.65	0.00	0.01	22.12	17.17	0.74	1.75	1.26	1.07	1.79	2.32	1.70	1.13
RNAPII_TF_1748	scaffoldA01	11057610	11058205	exon	exon (BnaA01T0184300ZS, exon 1 of 10)	332	BnaA01G0184300ZS	0.69	0.74	23.61	9.49	9.36	16.30	9.78	14.97	21.44	14.05	9.82	24.35	0.06	0.15	23.26	11.74	1.57	6.92	4.68	4.60	5.52	4.77	4.40	5.09
RNAPII_TF_1749	scaffoldA01	11094273	11094775	TTS	TTS (BnaA01T0184700ZS)	523	BnaA01G0184700ZS	0.04	0.15	23.76	11.78	8.47	10.82	18.41	16.48	27.06	17.53	10.21	14.92	0.01	0.05	24.01	11.88	3.01	3.24	4.15	8.59	5.60	7.36	5.96	2.45
RNAPII_TF_1750	scaffoldA01	11103821	11104104	TTS	TTS (BnaA01T0184900ZS)	1689	BnaA01G0184900ZS	0.61	0.67	23.95	14.97	5.77	5.26	2.02	2.71	11.20	5.70	5.73	10.54	0.07	0.16	24.62	8.54	0.05	0.00	0.00	0.06	0.02	0.04	0.00	0.00
RNAPII_TF_1751	scaffoldA01	11107067	11107314	TTS	TTS (BnaA01T0185000ZS)	888	BnaA01G0185000ZS	0.88	0.90	24.29	8.46	8.34	9.04	8.23	5.13	17.94	10.41	8.76	9.93	0.05	0.14	23.89	3.60	0.10	0.00	0.00	0.00	0.00	0.12	0.00	0.00
RNAPII_TF_1752	scaffoldA01	11135910	11138660	exon	exon (BnaA01T0185300ZS, exon 1 of 1)	1233	BnaA01G0185300ZS	0.43	0.52	26.06	22.30	34.52	105.93	100.32	102.53	72.69	91.17	98.02	121.58	0.10	0.22	21.78	17.21	2.76	12.02	11.36	12.04	12.15	15.25	13.29	10.01
RNAPII_TF_1753	scaffoldA01	11141810	11142387	exon	exon (BnaA01T0185400ZS, exon 1 of 14)	163	BnaA01G0185400ZS	0.50	0.57	23.32	13.99	7.46	12.52	4.24	7.76	18.15	9.35	6.00	15.75	0.59	0.86	21.32	7.46	0.57	1.45	2.21	2.03	1.61	1.51	1.62	1.85
RNAPII_TF_1754	scaffoldA01	11147187	11148239	TTS	TTS (BnaA01T0185600ZS)	1808	BnaA01G0185600ZS	0.23	0.32	22.03	6.92	8.05	21.88	16.61	20.10	17.71	15.49	15.10	22.58	0.14	0.29	26.75	6.27	0.88	2.35	2.35	2.69	2.31	2.14	1.39	1.41
RNAPII_TF_1755	scaffoldA01	11150129	11152743	promoter-TSS	promoter-TSS (BnaA01T0185700ZS)	92	BnaA01G0185700ZS	0.02	0.10	24.97	5.72	100.70	59.18	129.03	152.41	24.03	19.77	52.39	26.01	0.30	0.52	24.34	22.97	0.63	0.28	0.20	0.82	0.00	0.31	0.00	0.20
RNAPII_TF_1756	scaffoldA01	11170479	11171692	TTS	TTS (BnaA01T0186200ZS)	525	BnaA01G0186200ZS	0.05	0.15	22.66	9.88	8.16	26.07	25.09	31.01	29.88	27.38	17.99	29.44	0.36	0.59	21.35	5.98	4.65	6.38	9.56	8.41	7.85	6.27	8.87	8.26
RNAPII_TF_1757	scaffoldA01	11172809	11173051	intron	intron (BnaA01T0186300ZS, intron 2 of 3)	410	BnaA01G0186300ZS	0.01	0.05	26.09	13.90	4.37	2.40	1.16	0.80	6.57	6.31	4.63	2.56	1.00	1.00	24.10	20.60	0.00	0.00	0.00	0.00	0.00	0.00	0.00	0.00
RNAPII_TF_1758	scaffoldA01	11180404	11181230	TTS	TTS (BnaA01T0186600ZS)	132	BnaA01G0186600ZS	0.05	0.15	24.43	9.87	8.37	13.38	11.59	21.04	15.60	12.95	11.13	12.41	0.13	0.26	20.99	15.22	1.75	1.13	1.27	2.17	3.44	3.40	2.12	0.40
RNAPII_TF_1759	scaffoldA01	11205990	11210430	exon	exon (BnaA01T0187000ZS, exon 1 of 2)	249	BnaA01G0187000ZS	0.40	0.49	25.27	3.15	544.78	861.73	992.07	1156.78	343.04	773.62	692.92	408.93	0.00	0.00	24.65	12.96	19.86	59.64	54.55	91.03	80.11	89.63	76.88	60.55
RNAPII_TF_1760	scaffoldA01	11211421	11211669	exon	exon (BnaA01T0187100ZS, exon 2 of 2)	708	BnaA01G0187100ZS	0.03	0.12	22.66	6.56	4.42	4.03	7.48	7.97	6.19	2.48	3.65	7.98	0.01	0.05	24.26	6.57	0.39	0.51	0.71	0.72	0.63	0.30	0.31	0.50
RNAPII_TF_1761	scaffoldA01	11217485	11218076	exon	exon (BnaA01T0187200ZS, exon 1 of 2)	283	BnaA01G0187200ZS	0.77	0.80	23.08	2.66	9.66	16.14	15.10	10.72	19.10	16.58	9.08	22.16	0.00	0.02	24.17	0.16	0.58	1.11	1.35	0.25	0.36	0.46	1.01	0.99
RNAPII_TF_1762	scaffoldA01	11249171	11249929	intron	intron (BnaA01T0187600ZS, intron 1 of 1)	162	BnaA01G0187600ZS	0.00	0.03	23.74	15.26	18.14	27.08	15.69	18.65	32.42	49.09	19.58	24.26	0.02	0.07	21.57	15.71	4.95	17.10	16.19	13.58	21.19	22.92	16.80	17.02
RNAPII_TF_1763	scaffoldA01	11281668	11282009	exon	exon (BnaA01T0188200ZS, exon 4 of 10)	954	BnaA01G0188200ZS	0.98	0.98	24.09	22.68	6.36	19.64	14.13	19.59	9.64	20.45	11.72	14.02	0.00	0.00	23.59	16.29	1.42	2.86	2.25	2.42	3.51	4.32	2.93	2.40
RNAPII_TF_1764	scaffoldA01	11283173	11285301	TTS	TTS (BnaA01T0188200ZS)	934	BnaA01G0188200ZS	0.00	0.03	23.81	5.32	42.56	87.32	125.94	133.55	62.40	81.64	79.17	81.10	0.00	0.00	23.59	16.29	1.42	2.86	2.25	2.42	3.51	4.32	2.93	2.40
RNAPII_TF_1765	scaffoldA01	11292219	11293659	TTS	TTS (BnaA01T0188500ZS)	621	BnaA01G0188500ZS	0.02	0.09	25.07	3.55	17.50	40.30	60.72	26.29	42.46	33.08	28.22	40.19	0.35	0.57	24.93	24.64	1.08	2.20	1.80	1.45	1.64	0.88	0.66	1.54
RNAPII_TF_1766	scaffoldA01	11297105	11297898	exon	exon (BnaA01T0188700ZS, exon 1 of 1)	263	BnaA01G0188700ZS	0.54	0.61	23.02	18.19	13.19	14.85	15.79	16.37	19.98	30.18	19.78	27.84	0.15	0.30	24.07	17.49	7.86	20.16	23.31	25.04	25.56	28.67	32.41	24.37
RNAPII_TF_1767	scaffoldA01	11299245	11299948	Intergenic	Intergenic	-1832	None	0.73	0.77	22.92	5.96	7.40	20.79	17.66	18.27	15.38	20.43	16.40	23.56	NA	NA	NA	NA	NA	NA	NA	NA	NA	NA	NA	NA
RNAPII_TF_1768	scaffoldA01	11316173	11316429	exon	exon (BnaA01T0188800ZS, exon 1 of 8)	112	BnaA01G0188800ZS	0.06	0.15	24.64	17.74	6.42	8.73	2.11	1.22	7.06	7.45	9.08	9.37	0.00	0.01	25.64	4.15	0.87	1.54	1.96	1.63	1.18	0.81	0.49	1.03
RNAPII_TF_1769	scaffoldA01	11317735	11318744	promoter-TSS	promoter-TSS (BnaA01T0188900ZS)	-4	BnaA01G0188900ZS	0.14	0.22	23.85	3.63	8.71	28.84	36.07	26.11	30.23	21.95	24.96	30.61	0.73	1.00	24.88	6.74	0.89	2.33	2.45	2.71	1.94	2.41	1.67	1.34
RNAPII_TF_1770	scaffoldA01	11332430	11333624	exon	exon (BnaA01T0189100ZS, exon 1 of 20)	453	BnaA01G0189100ZS	0.69	0.74	23.59	7.79	10.99	28.50	32.58	36.57	28.62	38.05	23.01	35.53	0.49	0.75	25.80	9.10	0.57	2.42	2.26	2.70	2.60	2.68	2.59	1.91
RNAPII_TF_1771	scaffoldA01	11353136	11353507	TTS	TTS (BnaA01T0189200ZS)	1565	BnaA01G0189200ZS	0.35	0.43	23.98	13.56	7.33	8.80	2.09	1.28	11.06	2.82	4.91	8.44	0.04	0.12	23.75	12.56	0.02	0.03	0.00	0.00	0.00	0.00	0.00	0.03
RNAPII_TF_1772	scaffoldA01	11361403	11362380	intron	intron (BnaA01T0189300ZS, intron 2 of 2)	-1585	BnaA01G0189300ZS	0.51	0.58	23.23	17.82	7.28	15.43	26.10	15.89	22.61	22.65	17.15	20.26	0.06	0.15	24.07	9.49	0.10	0.09	0.12	0.21	0.21	0.10	0.11	0.18
RNAPII_TF_1773	scaffoldA01	11370549	11371193	TTS	TTS (BnaA01T0189500ZS)	3309	BnaA01G0189500ZS	0.11	0.18	24.78	0.51	14.02	31.41	32.64	27.41	16.09	21.50	27.67	24.42	0.05	0.13	25.04	4.13	4.05	12.01	11.10	8.95	7.53	8.43	6.26	8.00
RNAPII_TF_1774	scaffoldA01	11372301	11375774	exon	exon (BnaA01T0189500ZS, exon 1 of 7)	143	BnaA01G0189500ZS	0.30	0.39	24.59	0.82	77.13	159.26	206.51	179.49	138.13	237.23	153.42	137.42	0.05	0.13	25.04	4.13	4.05	12.01	11.10	8.95	7.53	8.43	6.26	8.00
RNAPII_TF_1775	scaffoldA01	11380011	11382691	intron	intron (BnaA01T0189600ZS, intron 4 of 4)	1173	BnaA01G0189600ZS	0.00	0.00	25.39	0.53	42.49	111.35	106.36	68.37	45.19	46.43	77.63	85.86	0.00	0.00	24.41	2.94	7.68	18.99	21.45	13.14	8.99	7.90	8.06	17.66
RNAPII_TF_1776	scaffoldA01	11390588	11396368	exon	exon (BnaA01T0189800ZS, exon 4 of 4)	1943	BnaA01G0189800ZS	0.00	0.01	25.25	0.65	277.45	456.79	460.34	172.40	107.52	98.92	208.28	391.38	0.00	0.00	23.95	7.00	90.09	154.06	306.48	268.92	213.64	170.00	177.12	159.29
RNAPII_TF_1777	scaffoldA01	11408445	11408824	promoter-TSS	promoter-TSS (BnaA01T0190300ZS)	135	BnaA01G0190300ZS	0.92	0.93	23.76	3.56	7.40	11.20	9.05	4.69	17.45	7.78	9.42	16.94	0.16	0.32	23.43	0.34	0.08	0.06	0.00	0.10	0.00	0.00	0.00	0.06
RNAPII_TF_1778	scaffoldA01	11413096	11414377	Intergenic	Intergenic	5237	None	0.05	0.15	23.98	13.33	128.44	182.40	5.03	4.52	46.73	25.32	43.77	183.72	NA	NA	NA	NA	NA	NA	NA	NA	NA	NA	NA	NA
RNAPII_TF_1779	scaffoldA01	11450480	11452372	TTS	TTS (BnaA01T0190700ZS)	1411	BnaA01G0190700ZS	0.01	0.08	23.75	1.83	35.47	110.26	90.00	60.17	64.08	50.73	58.33	89.37	0.01	0.04	25.97	2.47	7.58	19.01	12.58	9.95	9.11	7.20	5.21	10.42
RNAPII_TF_1780	scaffoldA01	11454288	11454953	Intergenic	Intergenic	-1783	None	0.88	0.89	23.54	3.09	14.43	28.63	33.39	28.11	38.85	32.12	30.08	43.17	NA	NA	NA	NA	NA	NA	NA	NA	NA	NA	NA	NA
RNAPII_TF_1781	scaffoldA01	11469663	11470162	Intergenic	Intergenic	-2918	None	0.04	0.15	22.18	20.26	8.71	19.59	19.17	9.93	10.29	19.34	17.84	9.43	NA	NA	NA	NA	NA	NA	NA	NA	NA	NA	NA	NA
RNAPII_TF_1782	scaffoldA01	11472798	11474216	intron	intron (BnaA01T0190900ZS, intron 3 of 10)	677	BnaA01G0190900ZS	0.91	0.92	23.86	20.57	13.53	38.46	50.01	52.00	41.57	53.10	53.39	39.50	0.02	0.09	25.03	16.45	4.03	14.67	15.36	16.44	15.66	20.27	19.95	13.25
RNAPII_TF_1783	scaffoldA01	11474914	11478177	promoter-TSS	promoter-TSS (BnaA01T0191000ZS)	-661	BnaA01G0191000ZS	0.00	0.01	24.21	6.98	143.27	115.41	209.86	389.41	113.28	132.85	128.36	112.47	0.00	0.00	23.19	8.11	10.19	9.97	11.34	26.42	11.22	6.99	4.49	10.07
RNAPII_TF_1784	scaffoldA01	11482912	11483417	TTS	TTS (BnaA01T0191100ZS)	1102	BnaA01G0191100ZS	0.00	0.01	23.63	9.50	10.77	6.94	5.87	24.83	15.04	5.20	7.44	7.13	0.60	0.86	24.12	7.14	0.24	0.00	0.00	0.14	0.00	0.29	0.00	0.00
RNAPII_TF_1785	scaffoldA01	11484988	11485276	promoter-TSS	promoter-TSS (BnaA01T0191100ZS)	-866	BnaA01G0191100ZS	0.82	0.85	22.63	9.60	4.79	10.74	6.81	10.07	10.29	6.52	8.43	9.51	0.60	0.86	24.12	7.14	0.24	0.00	0.00	0.14	0.00	0.29	0.00	0.00
RNAPII_TF_1786	scaffoldA01	11491397	11491711	intron	intron (BnaA01T0191200ZS.2, intron 4 of 28)	888	BnaA01G0191200ZS	0.30	0.39	21.01	5.26	3.57	4.07	8.04	4.70	3.50	3.34	5.14	5.29	0.06	0.14	24.94	7.75	1.98	7.27	9.65	8.87	8.26	8.51	6.58	5.77
RNAPII_TF_1787	scaffoldA01	11491782	11492326	intron	intron (BnaA01T0191200ZS.2, intron 1 of 28)	388	BnaA01G0191200ZS	0.72	0.77	22.57	10.76	6.55	11.29	13.97	18.77	18.63	15.29	10.69	17.37	0.06	0.14	24.94	7.75	1.98	7.27	9.65	8.87	8.26	8.51	6.58	5.77
RNAPII_TF_1788	scaffoldA01	11502716	11506969	exon	exon (BnaA01T0191500ZS, exon 2 of 2)	1687	BnaA01G0191500ZS	0.00	0.00	25.25	5.39	254.81	189.05	452.79	471.33	103.15	97.90	137.15	127.24	0.05	0.13	24.07	10.13	1.05	1.00	1.67	2.56	2.01	2.22	0.82	0.92
RNAPII_TF_1789	scaffoldA01	11521380	11522645	Intergenic	Intergenic	-12794	None	0.14	0.22	26.03	1.55	18.20	46.49	48.51	35.29	43.71	38.14	24.12	36.21	NA	NA	NA	NA	NA	NA	NA	NA	NA	NA	NA	NA
RNAPII_TF_1790	scaffoldA01	11537637	11537888	Intergenic	Intergenic	-2117	None	0.06	0.15	24.61	5.36	10.67	23.94	15.80	14.01	7.75	12.44	5.54	13.01	NA	NA	NA	NA	NA	NA	NA	NA	NA	NA	NA	NA
RNAPII_TF_1791	scaffoldA01	11559480	11559733	Intergenic	Intergenic	8050	None	0.05	0.15	26.24	15.12	4.17	2.40	0.00	0.64	2.86	4.49	5.59	2.32	NA	NA	NA	NA	NA	NA	NA	NA	NA	NA	NA	NA
RNAPII_TF_1792	scaffoldA01	11565620	11568842	TTS	TTS (BnaA01T0191800ZS)	425	BnaA01G0191800ZS	0.00	0.02	25.09	4.71	177.41	237.32	495.36	437.33	168.95	282.13	233.29	212.34	0.00	0.00	23.61	12.50	23.78	34.45	61.20	50.53	80.87	58.25	46.10	24.40
RNAPII_TF_1793	scaffoldA01	11576944	11578320	intron	intron (BnaA01T0192000ZS, intron 3 of 4)	1078	BnaA01G0192000ZS	0.00	0.02	23.51	14.41	14.48	11.05	8.74	16.12	35.32	26.41	23.17	11.29	0.01	0.03	25.57	14.92	0.91	0.82	0.94	1.59	1.91	1.73	2.47	0.91
RNAPII_TF_1794	scaffoldA01	11632766	11633650	Intergenic	Intergenic	4941	None	0.75	0.79	24.01	1.04	11.50	24.18	32.17	32.18	14.21	26.94	30.11	22.02	NA	NA	NA	NA	NA	NA	NA	NA	NA	NA	NA	NA
RNAPII_TF_1795	scaffoldA01	11653474	11659057	exon	exon (BnaA01T0192800ZS, exon 1 of 1)	1002	BnaA01G0192800ZS	0.03	0.13	23.99	19.81	151.37	182.80	154.47	149.86	149.97	368.99	230.16	173.49	0.00	0.00	24.26	17.45	21.96	20.62	13.30	20.94	21.49	45.04	47.91	15.26
RNAPII_TF_1796	scaffoldA01	11662515	11662956	intron	intron (BnaA01T0192900ZS, intron 1 of 3)	153	BnaA01G0192900ZS	0.92	0.93	21.91	18.20	3.89	13.32	12.70	11.77	15.10	16.08	12.47	14.43	0.40	0.64	23.87	3.94	1.95	9.91	7.91	9.23	8.12	7.66	6.80	10.02
RNAPII_TF_1797	scaffoldA01	11663997	11664776	TTS	TTS (BnaA01T0192900ZS)	1804	BnaA01G0192900ZS	0.47	0.55	23.60	0.57	7.09	27.30	17.48	24.37	15.98	17.07	22.87	26.05	0.40	0.64	23.87	3.94	1.95	9.91	7.91	9.23	8.12	7.66	6.80	10.02
RNAPII_TF_1798	scaffoldA01	11666111	11666989	promoter-TSS	promoter-TSS (BnaA01T0193000ZS)	-198	BnaA01G0193000ZS	0.82	0.85	23.47	18.09	3.42	17.33	17.08	13.03	18.67	17.38	17.40	17.46	0.00	0.02	23.79	0.32	1.50	5.04	2.83	2.28	2.24	2.11	2.81	4.56
RNAPII_TF_1799	scaffoldA01	11670703	11671314	exon	exon (BnaA01T0193100ZS, exon 2 of 13)	357	BnaA01G0193100ZS	0.49	0.57	25.02	7.88	8.48	18.35	17.91	15.03	26.91	17.22	13.62	21.93	0.03	0.11	25.13	8.58	1.90	8.22	10.49	11.00	10.01	10.00	9.56	7.02
RNAPII_TF_1800	scaffoldA01	11693663	11694411	exon	exon (BnaA01T0193500ZS, exon 1 of 5)	107	BnaA01G0193500ZS	0.79	0.82	23.38	10.11	9.38	14.91	16.58	10.62	27.54	16.11	10.20	23.03	0.03	0.10	22.69	8.84	2.09	4.62	8.74	8.51	6.86	7.80	6.68	6.12
RNAPII_TF_1801	scaffoldA01	11695900	11697572	TTS	TTS (BnaA01T0193500ZS)	743	BnaA01G0193500ZS	0.01	0.06	25.86	17.24	32.35	45.29	50.29	56.84	53.20	84.15	99.71	58.82	0.03	0.10	22.69	8.84	2.09	4.62	8.74	8.51	6.86	7.80	6.68	6.12
RNAPII_TF_1802	scaffoldA01	11751859	11752376	Intergenic	Intergenic	-2617	None	0.44	0.53	24.05	16.37	9.95	9.28	4.53	3.94	18.82	8.24	9.25	8.91	NA	NA	NA	NA	NA	NA	NA	NA	NA	NA	NA	NA
RNAPII_TF_1803	scaffoldA01	11765150	11765927	intron	intron (BnaA01T0194400ZS, intron 2 of 10)	811	BnaA01G0194400ZS	0.21	0.30	23.36	18.54	6.50	10.57	6.42	6.80	11.30	14.00	13.85	9.87	0.05	0.13	25.06	0.05	0.19	0.42	0.34	0.23	0.17	0.28	0.20	0.32
RNAPII_TF_1804	scaffoldA01	11768631	11768890	intron	intron (BnaA01T0194400ZS, intron 9 of 10)	4033	BnaA01G0194400ZS	0.69	0.74	25.03	10.80	4.22	4.14	2.80	1.71	4.89	4.18	4.86	4.23	0.05	0.13	25.06	0.05	0.19	0.42	0.34	0.23	0.17	0.28	0.20	0.32
RNAPII_TF_1805	scaffoldA01	11819051	11821016	promoter-TSS	promoter-TSS (BnaA01T0194800ZS)	-611	BnaA01G0194800ZS	0.11	0.18	22.80	18.43	11.18	36.33	23.99	23.10	35.58	38.86	32.52	35.91	0.02	0.08	24.86	1.09	0.82	5.40	5.08	4.50	4.30	4.21	4.59	4.78
RNAPII_TF_1806	scaffoldA01	11822305	11826919	exon	exon (BnaA01T0195000ZS, exon 6 of 8)	2033	BnaA01G0195000ZS	0.29	0.38	24.78	20.97	101.65	263.42	212.84	202.42	142.93	243.43	190.12	210.00	0.00	0.02	23.40	19.13	14.09	72.28	47.65	53.36	56.21	64.17	62.92	57.92
RNAPII_TF_1807	scaffoldA01	11831389	11835151	exon	exon (BnaA01T0195200ZS, exon 9 of 9)	1755	BnaA01G0195200ZS	0.55	0.62	25.54	24.27	134.53	282.12	346.44	205.16	191.88	289.02	189.09	255.80	0.01	0.04	25.59	4.58	13.60	68.11	75.03	75.00	65.58	56.44	53.36	59.71
RNAPII_TF_1808	scaffoldA01	11841393	11841743	intron	intron (BnaA01T0195300ZS, intron 1 of 2)	2070	BnaA01G0195300ZS	0.10	0.17	23.92	13.83	7.01	8.18	3.85	10.49	14.77	11.81	8.81	13.13	0.19	0.36	22.40	13.53	0.13	0.05	0.14	0.07	0.23	0.11	0.06	0.13
RNAPII_TF_1809	scaffoldA01	11856136	11856920	Intergenic	Intergenic	-5816	None	0.17	0.26	25.27	2.61	11.87	33.54	45.74	26.93	33.72	31.65	23.17	33.05	NA	NA	NA	NA	NA	NA	NA	NA	NA	NA	NA	NA
RNAPII_TF_1810	scaffoldA01	11861988	11862374	promoter-TSS	promoter-TSS (BnaA01T0195400ZS)	-163	BnaA01G0195400ZS	0.18	0.26	22.00	16.81	8.61	14.50	9.38	9.92	22.09	17.67	14.54	16.29	0.27	0.47	22.31	19.84	1.34	9.28	9.39	8.35	9.73	9.87	9.00	9.67
RNAPII_TF_1811	scaffoldA01	11862598	11864796	exon	exon (BnaA01T0195400ZS, exon 5 of 5)	1353	BnaA01G0195400ZS	0.75	0.79	23.32	0.64	14.58	47.53	32.00	41.09	33.99	26.15	35.26	42.06	0.27	0.47	22.31	19.84	1.34	9.28	9.39	8.35	9.73	9.87	9.00	9.67
RNAPII_TF_1812	scaffoldA01	11866085	11876343	exon	exon (BnaA01T0195500ZS, exon 13 of 18)	2816	BnaA01G0195500ZS	0.03	0.14	23.79	20.43	204.96	392.79	231.06	250.83	268.69	554.97	301.80	335.95	0.00	0.02	25.38	18.65	19.92	35.41	27.88	29.38	33.80	50.53	56.92	42.28
RNAPII_TF_1813	scaffoldA01	11907236	11907745	Intergenic	Intergenic	-7633	None	0.34	0.43	24.45	14.03	12.47	14.45	1.93	4.22	16.61	4.91	16.71	13.76	NA	NA	NA	NA	NA	NA	NA	NA	NA	NA	NA	NA
RNAPII_TF_1814	scaffoldA01	11914903	11918589	TTS	TTS (BnaA01T0196200ZS)	1623	BnaA01G0196200ZS	0.04	0.15	25.06	13.79	62.68	77.98	88.74	123.16	107.30	163.08	103.40	80.62	0.06	0.14	22.98	16.18	12.66	36.06	27.31	32.00	47.59	35.79	37.66	30.88
RNAPII_TF_1815	scaffoldA01	11935086	11935843	exon	exon (BnaA01T0196400ZS, exon 1 of 5)	315	BnaA01G0196400ZS	0.10	0.18	23.73	12.70	13.32	10.44	6.11	9.35	32.52	9.63	9.54	17.80	0.03	0.10	24.36	12.10	2.48	6.31	8.53	9.96	8.70	10.09	8.57	6.71
RNAPII_TF_1816	scaffoldA01	11944640	11945338	exon	exon (BnaA01T0196700ZS, exon 1 of 1)	332	BnaA01G0196700ZS	0.32	0.41	22.98	19.33	8.14	11.43	7.52	7.97	17.92	14.48	12.22	14.41	0.00	0.00	22.96	16.97	0.88	0.79	0.82	0.88	1.41	2.18	1.94	0.70
RNAPII_TF_1817	scaffoldA01	11946959	11951312	exon	exon (BnaA01T0196800ZS, exon 7 of 11)	1439	BnaA01G0196800ZS	0.01	0.04	23.92	16.48	130.89	48.80	14.02	40.14	87.42	240.42	118.06	56.40	0.00	0.00	23.84	17.32	20.81	3.69	0.78	1.88	11.06	36.72	30.77	2.34
RNAPII_TF_1818	scaffoldA01	11986203	11988056	promoter-TSS	promoter-TSS (BnaA01T0197100ZS)	-293	BnaA01G0197100ZS	0.59	0.66	24.94	5.81	15.94	42.36	39.37	33.88	48.89	49.82	28.19	43.13	0.39	0.62	22.68	15.91	1.10	6.13	5.00	5.31	6.98	5.14	5.65	6.23
RNAPII_TF_1819	scaffoldA01	12046631	12050713	exon	exon (BnaA01T0197800ZS, exon 1 of 1)	265	BnaA01G0197800ZS	0.64	0.70	23.58	20.78	296.47	467.41	453.48	686.44	255.09	566.34	521.07	244.93	0.00	0.00	22.89	17.03	8.25	14.06	4.91	10.79	16.18	22.19	17.02	14.55
RNAPII_TF_1820	scaffoldA01	12052412	12053550	TTS	TTS (BnaA01T0197900ZS)	375	BnaA01G0197900ZS	0.00	0.01	23.50	17.06	92.91	22.66	5.28	14.85	43.96	166.99	88.70	18.89	0.00	0.00	23.33	16.87	23.92	3.93	0.00	1.75	12.32	45.79	24.18	2.47
RNAPII_TF_1821	scaffoldA01	12058860	12060706	exon	exon (BnaA01T0198000ZS, exon 1 of 3)	756	BnaA01G0198000ZS	0.02	0.08	26.28	8.69	18.00	26.19	31.19	52.22	47.62	44.73	31.34	31.35	0.03	0.10	20.80	16.11	1.08	1.23	1.14	0.98	2.17	2.45	1.15	0.70
RNAPII_TF_1822	scaffoldA01	12061258	12062641	promoter-TSS	promoter-TSS (BnaA01T0198100ZS)	-328	BnaA01G0198100ZS	0.03	0.12	23.76	10.19	14.15	35.53	38.97	62.73	38.18	44.72	41.18	31.77	0.15	0.30	21.43	6.47	0.02	0.01	0.03	0.01	0.01	0.01	0.00	0.02
RNAPII_TF_1823	scaffoldA01	12095957	12097691	exon	exon (BnaA01T0198400ZS, exon 2 of 20)	843	BnaA01G0198400ZS	0.16	0.24	22.84	16.15	11.92	35.24	37.56	37.81	43.82	51.07	34.86	45.81	0.09	0.20	25.29	16.05	2.80	9.67	6.40	6.50	6.47	7.25	6.92	6.06
RNAPII_TF_1824	scaffoldA01	12123631	12124067	exon	exon (BnaA01T0198600ZS, exon 3 of 8)	495	BnaA01G0198600ZS	0.05	0.15	26.81	4.00	10.63	21.58	21.71	24.42	20.80	13.79	10.34	19.56	0.00	0.01	23.98	1.09	8.45	27.35	17.58	17.04	13.83	13.12	11.68	25.84
RNAPII_TF_1825	scaffoldA01	12139465	12140608	exon	exon (BnaA01T0198900ZS.1, exon 1 of 9)	218	BnaA01G0198900ZS	0.43	0.52	24.12	3.39	14.88	28.86	25.86	18.67	42.38	14.41	22.58	32.91	0.00	0.02	24.63	3.23	4.61	10.98	13.65	8.91	8.19	6.57	4.89	9.05
RNAPII_TF_1826	scaffoldA01	12173222	12174471	promoter-TSS	promoter-TSS (BnaA01T0199100ZS)	-257	BnaA01G0199100ZS	0.39	0.48	24.03	20.85	9.05	33.69	39.17	33.15	27.42	42.52	34.83	31.22	0.23	0.42	25.30	6.49	3.05	5.60	4.43	3.70	4.98	2.05	2.21	2.59
RNAPII_TF_1827	scaffoldA01	12190738	12191542	Intergenic	Intergenic	-7999	None	0.14	0.21	25.00	17.14	8.07	10.67	1.27	3.01	9.35	8.25	9.42	11.02	NA	NA	NA	NA	NA	NA	NA	NA	NA	NA	NA	NA
RNAPII_TF_1828	scaffoldA01	12213510	12215071	intron	intron (BnaA01T0199500ZS, intron 1 of 1)	238	BnaA01G0199500ZS	0.01	0.06	26.16	1.94	82.29	162.98	223.15	139.71	113.13	106.94	113.28	111.87	0.03	0.10	25.54	4.12	2.05	5.18	4.25	3.38	3.44	2.15	2.30	3.52
RNAPII_TF_1829	scaffoldA01	12224147	12224762	TTS	TTS (BnaA01T0199700ZS)	2043	BnaA01G0199700ZS	0.45	0.53	23.17	1.53	7.76	19.37	19.53	16.89	12.59	10.25	22.40	21.39	0.70	0.97	25.27	10.67	1.77	7.94	8.84	10.01	9.70	8.58	8.57	7.06
RNAPII_TF_1830	scaffoldA01	12226203	12227566	exon	exon (BnaA01T0199700ZS, exon 3 of 11)	531	BnaA01G0199700ZS	0.24	0.33	23.47	9.10	10.75	36.00	37.64	52.30	43.58	43.01	41.83	45.33	0.70	0.97	25.27	10.67	1.77	7.94	8.84	10.01	9.70	8.58	8.57	7.06
RNAPII_TF_1831	scaffoldA01	12252398	12252655	intron	intron (BnaA01T0200000ZS, intron 3 of 3)	580	BnaA01G0200000ZS	0.15	0.23	24.58	2.44	9.87	19.70	24.02	9.74	13.40	7.02	13.36	12.28	0.10	0.22	25.33	22.90	0.19	0.20	0.06	0.00	0.07	0.00	0.15	0.13
RNAPII_TF_1832	scaffoldA01	12257516	12258727	promoter-TSS	promoter-TSS (BnaA01T0200100ZS)	-264	BnaA01G0200100ZS	0.63	0.69	25.75	23.99	11.94	32.83	28.56	25.72	31.62	30.28	26.94	33.71	0.51	0.76	23.82	8.93	0.87	2.61	3.71	4.12	3.24	3.13	4.02	2.93
RNAPII_TF_1833	scaffoldA01	12260472	12262187	TTS	TTS (BnaA01T0200100ZS)	212	BnaA01G0200100ZS	0.69	0.74	24.55	14.67	24.61	61.99	84.27	94.57	65.81	98.46	92.13	82.05	0.51	0.76	23.82	8.93	0.87	2.61	3.71	4.12	3.24	3.13	4.02	2.93
RNAPII_TF_1834	scaffoldA01	12264452	12266554	intron	intron (BnaA01T0200300ZS.2, intron 2 of 3)	965	BnaA01G0200300ZS	0.68	0.74	24.23	11.25	9.07	39.81	41.44	53.24	51.88	49.98	38.90	47.92	0.46	0.71	24.55	13.40	1.41	5.37	4.21	4.43	5.79	4.44	3.59	4.37
RNAPII_TF_1835	scaffoldA01	12274195	12274785	promoter-TSS	promoter-TSS (BnaA01T0200400ZS)	9	BnaA01G0200400ZS	0.13	0.20	23.00	15.26	9.54	10.83	8.45	17.47	19.96	19.88	13.99	15.75	0.64	0.91	20.98	15.60	0.60	1.18	0.99	1.44	1.32	1.19	1.03	0.48
RNAPII_TF_1836	scaffoldA01	12299685	12300230	intron	intron (BnaA01T0200700ZS, intron 1 of 9)	879	BnaA01G0200700ZS	0.11	0.18	25.31	16.85	14.87	17.03	6.21	3.41	28.10	12.75	18.81	16.61	0.16	0.32	26.41	1.36	0.08	0.14	0.14	0.12	0.10	0.08	0.06	0.09
RNAPII_TF_1837	scaffoldA01	12329676	12330207	exon	exon (BnaA01T0201000ZS, exon 1 of 3)	191	BnaA01G0201000ZS	0.60	0.66	24.29	1.56	5.21	23.00	22.95	21.00	13.88	16.88	20.97	18.79	0.42	0.66	25.37	5.02	2.83	16.90	15.93	16.05	16.63	16.75	15.03	13.55
RNAPII_TF_1838	scaffoldA01	12331236	12337282	exon	exon (BnaA01T0201200ZS, exon 2 of 8)	283	BnaA01G0201200ZS	0.03	0.14	25.09	3.95	245.10	433.60	702.48	590.83	255.03	418.90	391.48	365.69	0.00	0.00	24.68	13.71	14.54	63.74	69.48	85.42	89.02	91.52	84.66	72.06
RNAPII_TF_1839	scaffoldA01	12343152	12344640	promoter-TSS	promoter-TSS (BnaA01T0201500ZS.1)	-185	BnaA01G0201500ZS	0.15	0.23	23.69	19.10	29.22	51.22	73.88	58.57	64.84	88.50	71.09	63.80	0.00	0.01	26.39	0.36	0.67	2.66	2.50	2.20	1.79	1.73	1.75	2.21
RNAPII_TF_1840	scaffoldA01	12348862	12350313	Intergenic	Intergenic	3035	None	0.00	0.02	23.47	16.32	52.14	55.26	32.09	64.88	65.97	130.44	82.52	40.96	NA	NA	NA	NA	NA	NA	NA	NA	NA	NA	NA	NA
RNAPII_TF_1841	scaffoldA01	12355148	12356000	TTS	TTS (BnaA01T0201700ZS)	496	BnaA01G0201700ZS	0.03	0.12	22.39	16.74	16.47	23.66	16.96	22.42	41.21	37.10	27.41	27.27	0.23	0.42	25.72	5.33	0.68	0.62	0.81	0.96	0.88	0.09	0.65	0.66
RNAPII_TF_1842	scaffoldA01	12362786	12364485	promoter-TSS	promoter-TSS (BnaA01T0202000ZS)	146	BnaA01G0202000ZS	0.56	0.63	24.87	11.98	19.22	40.53	48.36	51.66	57.27	64.20	42.24	52.57	0.07	0.16	26.74	13.99	0.67	1.73	1.89	1.74	2.04	2.32	2.00	1.20
RNAPII_TF_1843	scaffoldA01	12368858	12370677	Intergenic	Intergenic	5790	None	0.84	0.87	25.26	14.12	16.27	38.22	66.11	61.74	49.44	64.82	63.31	53.14	NA	NA	NA	NA	NA	NA	NA	NA	NA	NA	NA	NA
RNAPII_TF_1844	scaffoldA01	12439877	12440803	Intergenic	Intergenic	9370	None	0.19	0.28	24.89	14.39	7.63	7.44	3.16	2.74	15.65	9.37	6.44	10.58	NA	NA	NA	NA	NA	NA	NA	NA	NA	NA	NA	NA
RNAPII_TF_1845	scaffoldA01	12473971	12476549	exon	exon (BnaA01T0202700ZS, exon 3 of 6)	858	BnaA01G0202700ZS	0.00	0.01	26.37	2.45	232.08	379.11	488.44	351.33	129.73	195.40	146.62	168.44	0.00	0.02	26.98	3.05	3.87	9.55	11.23	8.28	9.07	6.04	4.71	9.43
RNAPII_TF_1846	scaffoldA01	12511068	12512360	intron	intron (BnaA01T0202900ZS, intron 1 of 6)	713	BnaA01G0202900ZS	0.10	0.17	25.67	18.17	7.36	21.66	17.93	13.80	21.65	24.57	21.56	21.40	0.73	1.00	25.06	23.84	0.92	3.19	3.19	2.35	2.05	2.80	1.96	2.35
RNAPII_TF_1847	scaffoldA01	12527291	12528512	Intergenic	Intergenic	-9151	None	0.00	0.00	27.26	5.23	17.31	41.09	56.91	54.63	45.58	36.78	27.65	32.50	NA	NA	NA	NA	NA	NA	NA	NA	NA	NA	NA	NA
RNAPII_TF_1848	scaffoldA01	12583763	12584299	intron	intron (BnaA01T0203400ZS, intron 1 of 7)	235	BnaA01G0203400ZS	0.51	0.59	23.72	15.20	12.51	10.90	12.18	6.47	24.44	20.71	15.99	24.11	0.03	0.11	23.89	23.29	0.53	1.47	0.95	0.70	0.67	0.98	0.80	1.63
RNAPII_TF_1849	scaffoldA01	12586462	12587857	promoter-TSS	promoter-TSS (BnaA01T0203500ZS)	-134	BnaA01G0203500ZS	0.25	0.34	23.48	22.43	16.09	40.56	51.80	38.27	38.41	43.68	46.67	35.67	0.08	0.19	23.51	14.09	5.97	21.50	27.40	28.76	29.92	30.52	28.84	29.10
RNAPII_TF_1850	scaffoldA01	12593362	12595836	exon	exon (BnaA01T0203600ZS, exon 3 of 3)	838	BnaA01G0203600ZS	0.02	0.08	24.61	17.93	174.35	161.13	75.46	108.46	110.37	318.68	263.14	118.62	0.00	0.00	26.05	22.52	169.64	397.22	175.88	125.93	134.19	168.59	282.83	432.73
RNAPII_TF_1851	scaffoldA01	12599298	12600581	exon	exon (BnaA01T0203700ZS, exon 1 of 4)	285	BnaA01G0203700ZS	0.00	0.01	26.34	1.55	49.68	98.40	117.49	92.08	52.80	50.20	54.57	89.02	0.00	0.00	23.30	13.06	3.68	3.94	4.17	6.40	10.28	9.35	4.09	4.75
RNAPII_TF_1852	scaffoldA01	12618750	12619820	promoter-TSS	promoter-TSS (BnaA01T0204000ZS)	56	BnaA01G0204000ZS	0.05	0.15	23.97	6.03	22.03	41.39	46.45	59.61	38.68	37.13	18.39	37.43	0.34	0.57	24.97	11.28	2.50	8.60	10.74	11.46	10.24	12.82	9.50	7.86
RNAPII_TF_1853	scaffoldA01	12649401	12651981	exon	exon (BnaA01T0204100ZS, exon 3 of 3)	892	BnaA01G0204100ZS	0.19	0.27	23.24	20.04	156.14	239.63	269.93	216.67	133.40	329.18	230.12	144.96	0.00	0.03	25.23	19.45	8.06	24.89	16.61	16.48	19.49	25.54	24.21	21.37
RNAPII_TF_1854	scaffoldA01	12657372	12657640	Intergenic	Intergenic	4604	None	0.21	0.29	24.81	13.81	2.77	2.14	1.53	0.80	5.90	2.01	3.04	1.88	NA	NA	NA	NA	NA	NA	NA	NA	NA	NA	NA	NA
RNAPII_TF_1855	scaffoldA01	12659555	12660562	TTS	TTS (BnaA01T0204200ZS)	2052	BnaA01G0204200ZS	0.01	0.05	25.47	22.02	12.25	31.68	22.68	12.27	17.21	19.16	25.51	27.97	0.00	0.02	23.22	0.29	2.23	14.70	12.68	11.69	11.76	10.93	13.40	13.57
RNAPII_TF_1856	scaffoldA01	12661622	12662373	intron	intron (BnaA01T0204200ZS, intron 1 of 2)	113	BnaA01G0204200ZS	0.18	0.26	25.66	25.48	11.47	34.37	33.11	22.87	21.57	31.88	17.93	29.43	0.00	0.02	23.22	0.29	2.23	14.70	12.68	11.69	11.76	10.93	13.40	13.57
RNAPII_TF_1857	scaffoldA01	12690652	12694443	promoter-TSS	promoter-TSS (BnaA01T0204300ZS)	452	BnaA01G0204300ZS	0.17	0.25	22.66	19.04	852.32	1054.52	1165.22	1054.26	558.99	1533.51	1122.99	384.11	0.00	0.00	23.80	19.11	6.68	14.67	4.14	3.88	9.25	15.15	11.85	12.29
RNAPII_TF_1858	scaffoldA01	12695943	12696345	Intergenic	Intergenic	-3145	None	0.06	0.15	21.38	17.49	8.35	18.16	11.10	10.18	17.37	20.02	9.68	10.94	NA	NA	NA	NA	NA	NA	NA	NA	NA	NA	NA	NA
RNAPII_TF_1859	scaffoldA01	12699062	12700435	exon	exon (BnaA01T0204500ZS, exon 1 of 1)	603	BnaA01G0204500ZS	0.00	0.01	23.04	15.95	63.48	30.15	12.79	39.16	49.07	141.27	39.50	38.56	0.00	0.01	22.72	17.88	0.67	1.11	0.34	0.74	1.36	1.20	1.53	1.02
RNAPII_TF_1860	scaffoldA01	12732323	12734818	Intergenic	Intergenic	11241	None	0.11	0.19	26.16	1.92	522.46	830.80	1179.03	915.40	360.35	836.27	568.17	329.26	NA	NA	NA	NA	NA	NA	NA	NA	NA	NA	NA	NA
RNAPII_TF_1861	scaffoldA01	12740409	12745032	exon	exon (BnaA01T0204600ZS, exon 1 of 1)	2091	BnaA01G0204600ZS	0.00	0.00	24.57	5.30	225.65	159.75	466.18	392.48	144.57	140.59	96.80	187.71	0.00	0.00	25.28	8.39	2.69	3.38	6.46	6.90	7.02	5.22	3.05	2.91
RNAPII_TF_1862	scaffoldA01	12759906	12761621	exon	exon (BnaA01T0204700ZS, exon 1 of 1)	540	BnaA01G0204700ZS	0.00	0.01	23.70	2.25	61.89	99.88	110.07	35.32	44.46	26.52	37.78	116.98	0.00	0.00	23.64	2.81	19.43	30.03	36.02	9.03	5.88	3.70	5.73	34.14
RNAPII_TF_1863	scaffoldA01	12786067	12786348	intron	intron (BnaA01T0204900ZS, intron 14 of 18)	9159	BnaA01G0204900ZS	0.14	0.21	25.57	5.79	5.86	9.42	13.49	8.00	10.38	8.28	3.77	7.35	0.02	0.08	25.16	5.57	0.50	1.60	1.67	1.74	1.50	1.23	1.01	1.19
RNAPII_TF_1864	scaffoldA01	12795393	12795647	promoter-TSS	promoter-TSS (BnaA01T0204900ZS)	-154	BnaA01G0204900ZS	0.32	0.41	23.88	14.24	6.45	14.85	7.32	10.95	14.23	14.50	8.07	18.11	0.02	0.08	25.16	5.57	0.50	1.60	1.67	1.74	1.50	1.23	1.01	1.19
RNAPII_TF_1865	scaffoldA01	12818898	12819410	exon	exon (BnaA01T0205200ZS, exon 1 of 9)	228	BnaA01G0205200ZS	0.66	0.71	22.57	19.77	12.94	18.61	11.91	16.14	22.67	27.28	13.36	19.01	0.62	0.89	22.93	3.00	2.63	13.74	14.32	14.16	12.26	12.64	15.96	12.12
RNAPII_TF_1866	scaffoldA01	12820445	12826258	TTS	TTS (BnaA01T0205200ZS)	1598	BnaA01G0205200ZS	0.00	0.01	25.44	2.42	796.75	1117.94	1433.24	746.21	247.45	287.53	421.54	583.45	0.62	0.89	22.93	3.00	2.63	13.74	14.32	14.16	12.26	12.64	15.96	12.12
RNAPII_TF_1867	scaffoldA01	12827681	12828201	TTS	TTS (BnaA01T0205400ZS)	-2992	BnaA01G0205400ZS	0.31	0.40	24.05	8.38	6.55	20.55	12.61	16.85	11.09	11.96	10.53	13.96	0.06	0.15	23.57	12.98	3.26	9.18	9.73	13.58	12.28	11.96	11.96	6.99
RNAPII_TF_1868	scaffoldA01	12829761	12831988	intron	intron (BnaA01T0205400ZS, intron 6 of 19)	1137	BnaA01G0205400ZS	0.00	0.01	25.86	1.56	32.27	83.44	80.53	68.90	43.47	43.06	33.98	66.65	0.06	0.15	23.57	12.98	3.26	9.18	9.73	13.58	12.28	11.96	11.96	6.99
RNAPII_TF_1869	scaffoldA01	12834921	12835482	exon	exon (BnaA01T0205600ZS, exon 5 of 23)	846	BnaA01G0205600ZS	0.50	0.58	23.19	16.32	9.12	18.77	10.12	13.04	15.29	14.89	8.97	16.97	0.06	0.15	24.75	20.27	2.07	10.46	9.90	9.19	9.96	12.58	10.06	11.02
RNAPII_TF_1870	scaffoldA01	12836623	12837169	intron	intron (BnaA01T0205600ZS, intron 14 of 22)	2541	BnaA01G0205600ZS	0.71	0.75	23.40	22.92	9.45	20.74	19.78	17.59	9.10	24.45	15.52	23.80	0.06	0.15	24.75	20.27	2.07	10.46	9.90	9.19	9.96	12.58	10.06	11.02
RNAPII_TF_1871	scaffoldA01	12840259	12841235	intron	intron (BnaA01T0205600ZS, intron 16 of 22)	6392	BnaA01G0205600ZS	0.26	0.35	24.97	18.75	10.17	15.53	11.98	20.14	13.32	20.85	21.87	19.33	0.06	0.15	24.75	20.27	2.07	10.46	9.90	9.19	9.96	12.58	10.06	11.02
RNAPII_TF_1872	scaffoldA01	12842821	12843161	TTS	TTS (BnaA01T0205600ZS)	-4598	BnaA01G0205600ZS	0.04	0.15	24.98	20.47	10.93	10.42	10.83	7.98	8.41	9.22	26.25	16.32	0.06	0.15	24.75	20.27	2.07	10.46	9.90	9.19	9.96	12.58	10.06	11.02
RNAPII_TF_1873	scaffoldA01	12866429	12870173	TTS	TTS (BnaA01T0205900ZS)	841	BnaA01G0205900ZS	0.07	0.15	23.93	22.69	78.06	187.98	122.76	163.78	133.41	250.18	157.86	158.03	0.00	0.00	21.68	17.91	2.95	7.21	3.51	3.27	6.86	8.06	7.07	5.61
RNAPII_TF_1874	scaffoldA01	12873589	12874397	exon	exon (BnaA01T0206000ZS.3, exon 1 of 9)	430	BnaA01G0206000ZS	0.30	0.39	24.52	3.42	8.19	34.19	29.09	34.61	29.48	32.05	19.15	29.53	0.07	0.17	25.42	11.74	1.55	6.15	5.50	6.66	6.97	6.69	4.98	4.95
RNAPII_TF_1875	scaffoldA01	12880904	12881689	exon	exon (BnaA01T0206100ZS, exon 2 of 9)	276	BnaA01G0206100ZS	0.08	0.16	23.75	13.62	11.97	16.02	14.81	16.50	32.06	25.49	18.33	19.68	0.53	0.79	23.37	7.83	0.99	4.06	5.20	4.93	4.87	4.49	3.32	4.50
RNAPII_TF_1876	scaffoldA01	12885742	12890273	Intergenic	Intergenic	2040	None	0.02	0.08	22.78	7.81	93.59	128.83	211.95	235.23	95.44	139.66	110.25	104.11	NA	NA	NA	NA	NA	NA	NA	NA	NA	NA	NA	NA
RNAPII_TF_1877	scaffoldA01	12901349	12905834	exon	exon (BnaA01T0206600ZS, exon 2 of 2)	1758	BnaA01G0206600ZS	0.00	0.00	25.69	6.07	593.32	277.62	817.94	1292.61	217.60	254.97	331.33	215.77	0.00	0.01	24.79	7.20	3.77	5.04	4.40	10.39	4.46	4.12	2.65	3.10
RNAPII_TF_1878	scaffoldA01	12906917	12911497	promoter-TSS	promoter-TSS (BnaA01T0206700ZS)	-354	BnaA01G0206700ZS	0.22	0.31	23.56	21.01	114.63	272.58	210.24	222.00	194.26	327.09	234.70	224.39	0.03	0.10	24.06	19.53	1.83	7.44	6.02	5.98	7.27	7.14	8.92	7.49
RNAPII_TF_1879	scaffoldA01	12919914	12920790	TTS	TTS (BnaA01T0207200ZS)	2609	BnaA01G0207200ZS	0.32	0.41	25.41	4.89	6.97	21.46	12.28	16.41	20.29	11.84	14.04	15.35	0.11	0.24	25.87	12.81	3.16	12.45	10.43	12.94	13.22	11.93	12.06	10.73
RNAPII_TF_1880	scaffoldA01	12924281	12925313	intron	intron (BnaA01T0207200ZS.1, intron 2 of 19)	375	BnaA01G0207200ZS	0.39	0.48	25.84	5.57	10.26	30.04	30.60	34.38	31.68	34.06	25.15	29.38	0.11	0.24	25.87	12.81	3.16	12.45	10.43	12.94	13.22	11.93	12.06	10.73
RNAPII_TF_1881	scaffoldA01	12929614	12932207	exon	exon (BnaA01T0207300ZS, exon 2 of 4)	777	BnaA01G0207300ZS	0.03	0.12	25.48	4.20	241.19	381.35	488.67	536.04	203.80	318.05	185.48	212.89	0.24	0.43	23.47	15.50	6.68	28.75	23.21	25.77	34.32	28.44	27.28	27.24
RNAPII_TF_1882	scaffoldA01	12958003	12960311	intron	intron (BnaA01T0207700ZS, intron 3 of 3)	4395	BnaA01G0207700ZS	0.29	0.38	24.01	5.60	54.34	74.48	117.15	163.48	61.98	78.34	117.78	77.21	0.02	0.07	20.98	16.29	1.61	9.72	8.73	8.90	10.77	10.18	9.20	8.17
RNAPII_TF_1883	scaffoldA01	12972700	12973285	Intergenic	Intergenic	-3322	None	0.03	0.12	26.42	6.23	18.96	32.32	50.20	57.06	45.17	41.05	29.05	35.49	NA	NA	NA	NA	NA	NA	NA	NA	NA	NA	NA	NA
RNAPII_TF_1884	scaffoldA01	12974271	12974707	Intergenic	Intergenic	-1825	None	0.21	0.30	24.23	13.88	5.70	8.84	2.70	0.96	6.97	2.57	5.71	8.22	NA	NA	NA	NA	NA	NA	NA	NA	NA	NA	NA	NA
RNAPII_TF_1885	scaffoldA01	12979017	12980432	Intergenic	Intergenic	3410	None	0.05	0.15	24.08	12.93	17.02	24.10	2.00	1.44	6.60	3.23	6.55	24.45	NA	NA	NA	NA	NA	NA	NA	NA	NA	NA	NA	NA
RNAPII_TF_1886	scaffoldA01	13004985	13006334	Intergenic	Intergenic	4165	None	0.35	0.44	24.25	22.73	69.34	123.19	148.07	112.23	54.61	164.78	116.04	80.85	NA	NA	NA	NA	NA	NA	NA	NA	NA	NA	NA	NA
RNAPII_TF_1887	scaffoldA01	13020660	13020908	promoter-TSS	promoter-TSS (BnaA01T0208600ZS)	-837	BnaA01G0208600ZS	0.53	0.61	26.67	9.94	5.45	4.59	6.02	5.52	9.66	10.34	6.12	6.52	0.50	0.76	25.15	24.52	1.13	2.85	3.08	2.92	2.10	2.28	2.31	3.02
RNAPII_TF_1888	scaffoldA01	13053771	13055676	exon	exon (BnaA01T0209000ZS, exon 2 of 2)	802	BnaA01G0209000ZS	0.00	0.00	25.96	0.02	45.66	124.57	105.75	65.99	42.52	59.67	68.12	92.65	0.00	0.00	26.47	2.81	6.51	16.84	18.54	14.56	10.33	8.64	7.58	11.73
RNAPII_TF_1889	scaffoldA01	13138061	13138349	promoter-TSS	promoter-TSS (BnaA01T0209300ZS)	-149	BnaA01G0209300ZS	0.25	0.34	24.48	11.12	5.85	11.07	2.83	7.85	15.64	7.71	5.71	11.01	0.12	0.25	24.15	12.54	0.93	1.93	3.17	2.27	3.42	3.02	2.30	2.31
RNAPII_TF_1890	scaffoldA01	13144431	13144683	TTS	TTS (BnaA01T0209400ZS)	1506	BnaA01G0209400ZS	0.32	0.41	23.42	20.16	3.89	8.12	5.34	11.22	5.80	8.87	8.68	7.77	0.81	1.00	25.43	14.16	2.15	11.40	12.30	11.55	11.71	13.22	10.57	11.86
RNAPII_TF_1891	scaffoldA01	13148501	13149002	Intergenic	Intergenic	-1447	None	0.00	0.02	25.79	1.47	78.39	127.87	149.42	80.64	30.68	48.30	59.46	83.28	NA	NA	NA	NA	NA	NA	NA	NA	NA	NA	NA	NA
RNAPII_TF_1892	scaffoldA01	13178580	13179299	intron	intron (BnaA01T0210000ZS, intron 1 of 2)	143	BnaA01G0210000ZS	0.18	0.26	22.62	13.29	7.01	13.48	15.09	16.65	24.68	21.44	14.34	19.22	0.46	0.71	26.82	18.90	0.90	1.58	2.21	1.83	1.78	2.33	2.49	2.12
RNAPII_TF_1893	scaffoldA01	13210864	13212167	intron	intron (BnaA01T0210400ZS, intron 2 of 2)	1537	BnaA01G0210400ZS	0.56	0.63	22.05	15.96	16.09	27.73	33.42	34.54	45.79	44.30	34.67	38.08	0.61	0.88	24.07	6.99	0.74	1.47	2.29	1.85	1.93	2.14	1.65	1.82
RNAPII_TF_1894	scaffoldA01	13231018	13231462	promoter-TSS	promoter-TSS (BnaA01T0210500ZS)	-211	BnaA01G0210500ZS	0.07	0.15	25.33	2.36	10.29	17.24	25.42	7.71	9.79	10.72	7.54	11.73	0.07	0.16	23.29	7.92	27.87	196.99	232.07	207.07	214.94	203.91	177.87	209.20
RNAPII_TF_1895	scaffoldA01	13232648	13233546	TTS	TTS (BnaA01T0210500ZS)	1646	BnaA01G0210500ZS	0.02	0.08	24.85	1.40	90.71	132.10	179.68	45.31	47.05	78.04	54.66	119.26	0.07	0.16	23.29	7.92	27.87	196.99	232.07	207.07	214.94	203.91	177.87	209.20
RNAPII_TF_1896	scaffoldA01	13275075	13276600	Intergenic	Intergenic	8514	None	0.06	0.15	23.97	13.16	60.62	87.21	7.35	1.40	26.60	16.83	19.04	88.95	NA	NA	NA	NA	NA	NA	NA	NA	NA	NA	NA	NA
RNAPII_TF_1897	scaffoldA01	13287317	13287943	Intergenic	Intergenic	-16705	None	0.06	0.15	24.01	13.80	54.81	78.10	1.03	2.03	23.05	7.81	13.00	78.73	NA	NA	NA	NA	NA	NA	NA	NA	NA	NA	NA	NA
RNAPII_TF_1898	scaffoldA01	13290649	13291943	Intergenic	Intergenic	-13039	None	0.10	0.17	23.82	12.00	14.22	21.46	4.28	2.29	11.05	6.52	7.91	22.14	NA	NA	NA	NA	NA	NA	NA	NA	NA	NA	NA	NA
RNAPII_TF_1899	scaffoldA01	13304347	13304847	TTS	TTS (BnaA01T0211100ZS)	262	BnaA01G0211100ZS	0.41	0.50	23.64	13.76	8.46	7.34	0.87	2.91	15.19	2.57	6.30	8.58	0.04	0.12	23.70	23.04	0.51	0.00	0.00	0.69	0.00	0.00	0.00	0.00
RNAPII_TF_1900	scaffoldA01	13343568	13344023	Intergenic	Intergenic	-9477	None	0.12	0.19	24.98	15.56	8.96	12.40	0.84	1.39	8.73	4.04	8.15	11.34	NA	NA	NA	NA	NA	NA	NA	NA	NA	NA	NA	NA
RNAPII_TF_1901	scaffoldA01	13360068	13363899	exon	exon (BnaA01T0211400ZS, exon 7 of 7)	2157	BnaA01G0211400ZS	0.00	0.03	26.61	0.68	37.04	102.07	117.90	81.86	63.94	60.71	74.69	95.68	0.00	0.00	24.90	3.16	2.22	7.06	6.10	6.32	3.92	3.47	3.49	5.70
RNAPII_TF_1902	scaffoldA01	13438213	13442109	intron	intron (BnaA01T0212000ZS, intron 2 of 4)	1567	BnaA01G0212000ZS	0.01	0.04	26.11	15.89	48.55	56.52	16.27	60.78	66.33	98.80	80.75	49.01	0.00	0.00	25.15	16.41	3.12	2.43	0.79	3.32	3.32	6.40	6.53	1.96
RNAPII_TF_1903	scaffoldA01	13452143	13453197	exon	exon (BnaA01T0212100ZS, exon 1 of 11)	314	BnaA01G0212100ZS	0.34	0.43	24.24	14.99	15.95	16.47	18.45	18.37	34.18	33.52	21.77	27.70	0.00	0.00	24.79	1.97	4.85	14.92	11.94	9.85	7.25	5.84	5.70	11.86
RNAPII_TF_1904	scaffoldA01	13497699	13498025	promoter-TSS	promoter-TSS (BnaA01T0212600ZS)	-600	BnaA01G0212600ZS	0.01	0.04	25.32	15.10	5.24	4.50	0.40	1.13	9.82	5.98	4.73	4.25	0.78	1.00	24.42	4.20	0.10	0.06	0.20	0.12	0.13	0.07	0.16	0.06
RNAPII_TF_1905	scaffoldA01	13520036	13521206	exon	exon (BnaA01T0213000ZS, exon 2 of 7)	384	BnaA01G0213000ZS	0.19	0.27	25.60	4.14	21.86	47.10	66.88	72.10	35.37	50.97	46.77	40.43	0.86	1.00	23.68	10.67	3.75	15.23	14.02	14.99	12.66	14.12	11.83	10.36
RNAPII_TF_1906	scaffoldA01	13535790	13537889	intron	intron (BnaA01T0213400ZS, intron 4 of 5)	955	BnaA01G0213400ZS	0.01	0.06	23.97	4.64	38.92	103.95	131.16	122.89	67.74	89.85	78.44	88.20	0.04	0.12	26.59	15.20	5.66	29.75	27.70	31.88	36.22	32.24	34.88	36.89
RNAPII_TF_1907	scaffoldA01	13595777	13596396	promoter-TSS	promoter-TSS (BnaA01T0213700ZS)	88	BnaA01G0213700ZS	0.02	0.11	23.47	16.82	6.20	9.05	3.01	2.68	11.79	10.97	8.30	9.89	0.35	0.57	23.65	21.43	0.07	0.07	0.00	0.00	0.07	0.00	0.00	0.07
RNAPII_TF_1908	scaffoldA01	13652051	13654551	exon	exon (BnaA01T0214400ZS, exon 1 of 1)	1075	BnaA01G0214400ZS	0.02	0.10	25.00	4.24	43.12	95.87	135.21	124.27	69.01	93.69	70.68	89.20	0.48	0.73	24.40	0.75	3.07	7.76	8.22	7.05	6.06	9.14	5.35	6.51
RNAPII_TF_1909	scaffoldA01	13678856	13681382	TTS	TTS (BnaA01T0214800ZS)	742	BnaA01G0214800ZS	0.00	0.00	26.17	5.17	588.51	376.85	977.19	1196.33	234.86	230.22	393.69	194.41	0.03	0.10	23.36	7.03	2.90	1.97	0.48	5.91	0.31	0.83	1.06	1.76
RNAPII_TF_1910	scaffoldA01	13685501	13686445	exon	exon (BnaA01T0214900ZS, exon 2 of 12)	318	BnaA01G0214900ZS	0.01	0.06	24.85	5.87	14.41	29.07	44.51	41.07	41.78	28.72	24.72	39.26	0.35	0.57	23.91	12.45	2.22	5.65	4.41	4.44	4.75	5.07	3.20	2.88
RNAPII_TF_1911	scaffoldA01	13688750	13688992	TTS	TTS (BnaA01T0214900ZS)	3216	BnaA01G0214900ZS	0.13	0.21	23.76	6.93	9.72	13.19	24.91	19.18	12.35	13.27	10.86	10.54	0.35	0.57	23.91	12.45	2.22	5.65	4.41	4.44	4.75	5.07	3.20	2.88
RNAPII_TF_1912	scaffoldA01	13692686	13693387	promoter-TSS	promoter-TSS (BnaA01T0215000ZS)	27	BnaA01G0215000ZS	0.13	0.20	24.14	18.06	9.26	16.13	5.01	7.37	15.94	15.13	8.08	15.26	0.07	0.17	25.79	5.06	0.71	1.18	1.97	1.98	0.90	1.04	1.17	0.96
RNAPII_TF_1913	scaffoldA01	13706976	13710116	exon	exon (BnaA01T0215200ZS, exon 6 of 10)	1513	BnaA01G0215200ZS	0.30	0.38	24.87	21.25	22.67	86.48	73.51	71.32	64.17	74.68	79.00	79.87	0.08	0.18	26.48	17.02	6.30	47.92	45.17	45.23	49.75	55.37	52.40	48.00
RNAPII_TF_1914	scaffoldA01	13718525	13719201	TTS	TTS (BnaA01T0215300ZS)	733	BnaA01G0215300ZS	0.00	0.01	22.00	6.87	14.72	13.25	32.03	19.44	13.61	6.06	7.91	18.29	0.00	0.00	23.98	6.43	6.74	0.90	9.76	11.17	1.26	1.31	0.50	0.47
RNAPII_TF_1915	scaffoldA01	13722875	13724363	TTS	TTS (BnaA01T0215400ZS)	642	BnaA01G0215400ZS	0.65	0.71	23.07	6.27	21.12	30.35	54.96	51.41	26.37	53.58	38.34	48.16	0.87	1.00	22.50	19.61	27.83	58.93	54.50	62.07	64.69	70.81	83.36	67.54
RNAPII_TF_1916	scaffoldA01	13728609	13728885	TTS	TTS (BnaA01T0215600ZS)	2115	BnaA01G0215600ZS	0.07	0.15	21.76	0.74	5.35	7.72	5.89	8.13	4.14	10.22	11.54	8.99	0.01	0.04	26.87	3.33	0.33	0.42	0.59	0.55	0.37	0.03	0.17	0.30
RNAPII_TF_1917	scaffoldA01	13734136	13735665	intron	intron (BnaA01T0215800ZS, intron 2 of 4)	605	BnaA01G0215800ZS	0.00	0.03	23.63	9.07	12.79	30.12	33.22	51.27	42.78	34.23	29.30	34.07	0.00	0.00	26.52	8.14	2.95	5.82	6.57	7.47	10.02	5.72	4.56	4.43
RNAPII_TF_1918	scaffoldA01	13750476	13750752	TTS	TTS (BnaA01T0216000ZS)	428	BnaA01G0216000ZS	0.36	0.45	22.98	21.69	5.64	9.82	0.63	1.29	7.51	3.68	2.51	8.16	0.07	0.16	23.49	17.86	0.14	0.00	0.00	0.18	0.00	0.00	0.00	0.00
RNAPII_TF_1919	scaffoldA01	13765811	13768323	exon	exon (BnaA01T0216100ZS, exon 1 of 1)	1152	BnaA01G0216100ZS	0.00	0.00	25.40	4.16	80.47	78.40	222.95	133.40	73.36	81.39	61.00	74.23	0.00	0.00	25.30	7.24	3.19	3.23	6.08	8.18	5.30	3.25	1.76	2.28
RNAPII_TF_1920	scaffoldA01	13773006	13773475	promoter-TSS	promoter-TSS (BnaA01T0216200ZS)	-537	BnaA01G0216200ZS	0.04	0.15	23.69	14.27	10.53	25.51	17.35	27.82	27.45	35.61	21.97	27.97	0.00	0.02	23.16	21.52	6.25	23.62	17.29	13.84	15.89	18.02	21.72	20.98
RNAPII_TF_1921	scaffoldA01	13777660	13779682	exon	exon (BnaA01T0216300ZS, exon 3 of 3)	1257	BnaA01G0216300ZS	0.00	0.02	23.51	6.95	25.25	51.05	71.64	88.75	55.62	55.19	36.68	59.87	0.00	0.00	23.63	15.07	13.57	39.51	49.65	49.10	59.32	65.08	54.31	37.02
RNAPII_TF_1922	scaffoldA01	13784415	13785367	promoter-TSS	promoter-TSS (BnaA01T0216400ZS)	70	BnaA01G0216400ZS	0.56	0.63	23.25	13.27	12.29	17.43	18.05	14.94	25.82	16.85	9.59	26.36	0.00	0.00	23.84	8.01	1.18	0.27	2.02	1.70	1.58	0.31	0.31	0.28
RNAPII_TF_1923	scaffoldA01	13798832	13801213	TTS	TTS (BnaA01T0216500ZS)	716	BnaA01G0216500ZS	0.00	0.00	23.94	5.66	109.66	120.77	252.50	217.32	78.91	101.02	59.97	97.93	0.00	0.00	24.96	9.37	7.45	4.94	10.12	19.75	15.17	13.04	6.37	6.32
RNAPII_TF_1924	scaffoldA01	13827077	13828745	TTS	TTS (BnaA01T0216700ZS)	559	BnaA01G0216700ZS	0.66	0.71	23.75	13.10	17.67	42.68	46.30	31.47	67.29	46.01	36.91	51.12	0.57	0.84	23.50	7.61	1.13	1.06	2.25	0.94	1.19	1.38	0.34	0.79
RNAPII_TF_1925	scaffoldA01	13843979	13845490	intron	intron (BnaA01T0217000ZS, intron 2 of 4)	347	BnaA01G0217000ZS	0.01	0.05	24.04	7.28	16.35	45.86	56.60	70.98	47.81	55.56	39.10	47.45	0.13	0.27	23.64	15.29	1.38	2.34	2.87	3.09	3.15	4.51	2.85	1.70
RNAPII_TF_1926	scaffoldA01	13849273	13849767	TTS	TTS (BnaA01T0217100ZS)	2531	BnaA01G0217100ZS	0.45	0.53	22.40	3.94	7.94	13.50	17.82	14.25	11.76	14.23	15.59	21.06	0.01	0.06	23.93	16.46	2.51	7.31	6.62	7.16	8.03	10.43	7.33	8.64
RNAPII_TF_1927	scaffoldA01	13851309	13852012	exon	exon (BnaA01T0217100ZS, exon 2 of 9)	391	BnaA01G0217100ZS	0.17	0.26	22.49	16.11	8.97	11.22	14.06	13.33	21.88	22.74	17.71	20.59	0.01	0.06	23.93	16.46	2.51	7.31	6.62	7.16	8.03	10.43	7.33	8.64
RNAPII_TF_1928	scaffoldA01	13865738	13866860	TTS	TTS (BnaA01T0217200ZS)	4896	BnaA01G0217200ZS	0.24	0.33	24.83	14.49	12.50	12.73	6.04	2.90	23.74	14.16	13.69	13.83	0.05	0.13	23.27	10.13	0.05	0.00	0.02	0.10	0.03	0.04	0.05	0.00
RNAPII_TF_1929	scaffoldA01	13883357	13883605	promoter-TSS	promoter-TSS (BnaA01T0217300ZS)	27	BnaA01G0217300ZS	0.08	0.15	23.87	17.23	9.77	3.17	1.80	1.50	14.59	1.48	5.86	4.30	0.05	0.13	22.18	17.12	0.71	0.21	0.00	0.00	0.60	0.77	0.21	0.44
RNAPII_TF_1930	scaffoldA01	13885110	13888073	intron	intron (BnaA01T0217500ZS, intron 2 of 2)	633	BnaA01G0217500ZS	0.00	0.02	21.44	7.59	40.49	79.57	109.08	94.65	67.87	61.13	46.29	77.06	0.00	0.00	25.11	8.57	5.72	10.39	12.09	17.05	14.44	9.73	7.19	5.85
RNAPII_TF_1931	scaffoldA01	13889231	13889686	promoter-TSS	promoter-TSS (BnaA01T0217600ZS)	-130	BnaA01G0217600ZS	0.16	0.24	24.16	5.80	8.90	8.41	21.83	11.53	13.84	13.71	6.36	13.45	0.00	0.01	21.37	11.65	5.69	11.39	13.64	15.34	15.82	12.37	5.81	9.12
RNAPII_TF_1932	scaffoldA01	13927201	13927738	Intergenic	Intergenic	7764	None	0.28	0.36	24.29	15.84	8.79	9.65	1.53	1.01	12.71	5.99	9.95	9.39	NA	NA	NA	NA	NA	NA	NA	NA	NA	NA	NA	NA
RNAPII_TF_1933	scaffoldA01	13961187	13961870	promoter-TSS	promoter-TSS (BnaA01T0218200ZS)	-478	BnaA01G0218200ZS	0.01	0.07	24.80	0.32	11.61	33.08	26.13	23.31	11.47	14.01	25.25	28.51	0.65	0.92	23.88	0.79	0.67	2.53	1.95	1.64	2.10	1.73	1.81	1.94
RNAPII_TF_1934	scaffoldA01	13971944	13973269	exon	exon (BnaA01T0218300ZS, exon 2 of 12)	514	BnaA01G0218300ZS	0.64	0.70	25.36	23.37	11.18	43.25	45.41	43.93	40.75	43.49	43.35	54.47	0.10	0.22	24.22	22.67	0.98	4.29	3.26	2.01	2.99	3.48	2.56	3.57
RNAPII_TF_1935	scaffoldA01	13978404	13978898	promoter-TSS	promoter-TSS (BnaA01T0218400ZS)	295	BnaA01G0218400ZS	0.18	0.26	22.15	17.42	7.48	17.92	10.09	10.77	19.36	18.05	12.73	20.73	0.03	0.10	23.74	19.76	0.54	1.49	1.09	1.03	1.26	1.28	1.94	1.46
RNAPII_TF_1936	scaffoldA01	14045135	14046553	intron	intron (BnaA01T0218800ZS.1, intron 1 of 3)	462	BnaA01G0218800ZS	0.01	0.05	26.11	4.78	61.66	118.12	172.09	181.27	111.73	123.84	80.55	90.85	0.05	0.14	22.80	10.75	2.61	6.74	7.34	8.71	7.95	6.74	4.40	5.61
RNAPII_TF_1937	scaffoldA01	14047609	14048412	TTS	TTS (BnaA01T0218800ZS)	2628	BnaA01G0218800ZS	0.01	0.07	24.25	4.08	23.37	50.32	54.02	58.45	21.06	32.13	31.67	35.37	0.05	0.14	22.80	10.75	2.61	6.74	7.34	8.71	7.95	6.74	4.40	5.61
RNAPII_TF_1938	scaffoldA01	14053535	14056288	exon	exon (BnaA01T0218900ZS, exon 2 of 2)	884	BnaA01G0218900ZS	0.02	0.08	25.38	0.77	165.63	288.44	417.26	168.52	108.07	245.31	198.38	226.84	0.00	0.00	23.95	3.85	15.44	32.50	42.15	31.35	20.33	17.61	17.27	38.34
RNAPII_TF_1939	scaffoldA01	14077905	14078244	exon	exon (BnaA01T0219100ZS, exon 1 of 1)	144	BnaA01G0219100ZS	0.04	0.15	22.31	13.84	7.88	4.85	6.27	7.05	15.52	8.45	4.81	8.94	0.84	1.00	24.14	14.94	4.78	10.41	14.79	13.25	14.91	12.97	18.03	13.00
RNAPII_TF_1940	scaffoldA01	14080761	14081232	TTS	TTS (BnaA01T0219200ZS)	-2778	BnaA01G0219200ZS	0.01	0.05	21.41	4.19	16.57	26.14	29.20	20.89	13.98	9.00	31.72	20.42	0.14	0.28	24.11	4.32	3.27	6.50	6.51	7.22	4.75	4.50	5.01	3.95
RNAPII_TF_1941	scaffoldA01	14096837	14097376	Intergenic	Intergenic	5636	None	0.00	0.02	23.63	15.78	7.04	4.30	6.78	6.35	12.22	17.74	12.09	6.10	NA	NA	NA	NA	NA	NA	NA	NA	NA	NA	NA	NA
RNAPII_TF_1942	scaffoldA01	14112970	14115003	intron	intron (BnaA01T0219500ZS, intron 1 of 2)	133	BnaA01G0219500ZS	0.02	0.10	23.78	15.57	13.87	28.98	27.20	26.88	47.70	39.06	44.09	30.33	0.23	0.42	23.20	2.69	1.40	2.49	2.54	1.54	1.85	1.54	1.09	2.74
RNAPII_TF_1943	scaffoldA01	14131043	14135496	exon	exon (BnaA01T0219600ZS, exon 2 of 7)	2495	BnaA01G0219600ZS	0.05	0.15	24.06	18.26	82.53	148.79	64.10	122.78	87.68	191.26	138.49	105.40	0.01	0.04	23.19	20.04	3.27	10.77	4.23	6.25	6.61	8.34	8.73	9.13
RNAPII_TF_1944	scaffoldA01	14151592	14152192	exon	exon (BnaA01T0219800ZS, exon 1 of 8)	196	BnaA01G0219800ZS	0.06	0.15	25.89	16.17	7.32	11.57	10.16	8.75	20.29	15.75	14.61	19.75	0.49	0.74	21.50	6.11	0.69	1.96	3.05	2.49	2.47	2.44	3.11	2.50
RNAPII_TF_1945	scaffoldA01	14164085	14164361	exon	exon (BnaA01T0220000ZS, exon 1 of 1)	221	BnaA01G0220000ZS	0.71	0.76	24.88	6.83	5.68	8.51	8.39	7.78	13.65	6.65	9.17	10.76	0.02	0.08	27.27	2.06	0.27	0.40	0.51	0.47	0.30	0.22	0.34	0.37
RNAPII_TF_1946	scaffoldA01	14175403	14175863	Intergenic	Intergenic	5862	None	0.83	0.85	24.71	14.81	6.52	7.29	4.91	7.75	12.34	10.78	8.03	15.07	NA	NA	NA	NA	NA	NA	NA	NA	NA	NA	NA	NA
RNAPII_TF_1947	scaffoldA01	14193251	14194026	intron	intron (BnaA01T0220200ZS, intron 4 of 4)	10840	BnaA01G0220200ZS	0.48	0.56	24.41	0.27	21.62	45.93	45.44	37.55	33.60	61.01	28.69	41.32	0.07	0.17	22.98	20.23	0.44	1.43	1.19	0.87	1.17	1.28	1.14	1.08
RNAPII_TF_1948	scaffoldA01	14194808	14196290	intron	intron (BnaA01T0220200ZS, intron 4 of 4)	12304	BnaA01G0220200ZS	0.44	0.52	25.81	23.78	39.44	81.42	78.73	82.52	43.50	62.83	71.15	78.90	0.07	0.17	22.98	20.23	0.44	1.43	1.19	0.87	1.17	1.28	1.14	1.08
RNAPII_TF_1949	scaffoldA01	14208461	14213521	TTS	TTS (BnaA01T0220400ZS)	887	BnaA01G0220400ZS	0.83	0.85	24.53	21.48	52.19	143.78	197.17	185.86	125.67	188.22	194.37	162.44	0.77	1.00	22.21	19.94	22.46	49.36	43.02	41.53	52.17	50.33	65.63	59.37
RNAPII_TF_1950	scaffoldA01	14217288	14219180	intron	intron (BnaA01T0220700ZS, intron 5 of 5)	796	BnaA01G0220700ZS	0.73	0.77	25.49	17.99	34.96	55.65	88.97	85.40	62.18	87.98	99.37	85.57	0.13	0.28	22.65	19.52	15.87	46.66	36.92	40.87	44.36	50.29	59.07	51.14
RNAPII_TF_1951	scaffoldA01	14237419	14238408	TTS	TTS (BnaA01T0221300ZS)	1409	BnaA01G0221300ZS	0.00	0.01	24.61	7.44	62.42	18.13	36.65	142.96	26.54	21.15	31.92	19.63	0.00	0.01	24.64	8.02	10.39	7.12	5.97	24.05	10.00	5.61	4.71	3.69
RNAPII_TF_1952	scaffoldA01	14246914	14247161	Intergenic	Intergenic	-4722	None	0.28	0.37	24.07	16.80	1.81	1.21	0.00	0.16	1.90	2.01	0.63	1.21	NA	NA	NA	NA	NA	NA	NA	NA	NA	NA	NA	NA
RNAPII_TF_1953	scaffoldA01	14251204	14251488	Intergenic	Intergenic	3961	None	0.22	0.30	24.81	12.20	6.77	5.35	1.96	3.23	14.19	4.57	4.52	4.93	NA	NA	NA	NA	NA	NA	NA	NA	NA	NA	NA	NA
RNAPII_TF_1954	scaffoldA01	14253739	14256962	promoter-TSS	promoter-TSS (BnaA01T0221500ZS)	-43	BnaA01G0221500ZS	0.07	0.15	25.74	4.01	21.14	70.48	88.83	69.70	69.18	68.96	44.55	66.39	0.11	0.24	20.74	11.96	3.18	13.95	15.93	16.45	17.11	16.12	12.85	14.05
RNAPII_TF_1955	scaffoldA01	14270971	14275109	exon	exon (BnaA01T0222000ZS, exon 7 of 9)	1878	BnaA01G0222000ZS	0.00	0.01	26.06	4.41	167.21	204.87	395.03	388.67	146.04	187.95	166.19	151.60	0.00	0.00	24.65	13.16	4.24	11.15	11.82	15.67	18.76	17.43	14.78	10.06
RNAPII_TF_1956	scaffoldA01	14282149	14282465	promoter-TSS	promoter-TSS (BnaA01T0222200ZS)	-43	BnaA01G0222200ZS	0.33	0.41	23.43	11.33	5.10	9.03	4.79	5.00	7.29	5.52	4.59	13.43	0.00	0.01	26.90	7.71	2.78	5.61	7.40	8.38	7.88	8.42	4.72	4.15
RNAPII_TF_1957	scaffoldA01	14293370	14294405	Intergenic	Intergenic	-11623	None	0.11	0.18	24.33	13.87	12.41	18.14	1.84	1.11	10.97	4.71	7.39	17.76	NA	NA	NA	NA	NA	NA	NA	NA	NA	NA	NA	NA
RNAPII_TF_1958	scaffoldA01	14325216	14327886	exon	exon (BnaA01T0222300ZS, exon 5 of 6)	1008	BnaA01G0222300ZS	0.02	0.11	24.23	13.67	127.95	40.99	29.08	225.06	97.66	234.39	118.93	38.66	0.00	0.00	24.25	15.13	8.88	2.85	3.46	8.51	15.52	19.45	14.14	4.68
RNAPII_TF_1959	scaffoldA01	14329283	14330167	TTS	TTS (BnaA01T0222300ZS)	-1286	BnaA01G0222300ZS	0.05	0.15	24.52	13.36	35.91	18.99	10.20	68.11	31.87	53.95	35.34	16.48	0.00	0.00	24.25	15.13	8.88	2.85	3.46	8.51	15.52	19.45	14.14	4.68
RNAPII_TF_1960	scaffoldA01	14340587	14341157	Intergenic	Intergenic	-5646	None	0.00	0.04	25.99	2.49	34.35	59.89	92.14	61.26	18.43	54.59	38.22	44.19	NA	NA	NA	NA	NA	NA	NA	NA	NA	NA	NA	NA
RNAPII_TF_1961	scaffoldA01	14346760	14348619	TTS	TTS (BnaA01T0222500ZS)	612	BnaA01G0222500ZS	0.00	0.02	25.54	2.52	126.00	213.90	272.11	215.77	57.25	119.87	110.42	153.79	0.00	0.00	24.65	3.07	7.82	16.47	18.53	10.57	9.95	5.90	3.50	15.80
RNAPII_TF_1962	scaffoldA01	14361450	14362376	intron	intron (BnaA01T0222700ZS, intron 2 of 2)	5026	BnaA01G0222700ZS	0.91	0.92	23.92	1.20	7.79	23.78	22.07	14.35	20.57	16.95	18.88	20.80	0.00	0.00	26.29	1.65	1.69	4.57	4.32	3.47	2.60	2.27	1.59	3.47
RNAPII_TF_1963	scaffoldA01	14363189	14363978	TTS	TTS (BnaA01T0222700ZS)	6696	BnaA01G0222700ZS	0.00	0.03	22.15	4.85	9.30	22.90	21.37	17.05	12.36	8.23	13.33	25.03	0.00	0.00	26.29	1.65	1.69	4.57	4.32	3.47	2.60	2.27	1.59	3.47
RNAPII_TF_1964	scaffoldA01	14371091	14372806	intron	intron (BnaA01T0222800ZS, intron 2 of 2)	418	BnaA01G0222800ZS	0.13	0.21	24.91	4.14	52.27	122.99	171.17	144.41	102.04	110.13	127.60	111.82	0.01	0.03	22.80	4.61	17.22	32.84	41.03	27.53	20.66	16.63	13.40	27.15
RNAPII_TF_1965	scaffoldA01	14417666	14418924	Intergenic	Intergenic	-2455	None	0.02	0.08	26.56	3.85	24.90	30.06	47.62	32.85	17.79	14.16	14.18	14.82	NA	NA	NA	NA	NA	NA	NA	NA	NA	NA	NA	NA
RNAPII_TF_1966	scaffoldA01	14425085	14425691	promoter-TSS	promoter-TSS (BnaA01T0223300ZS)	94	BnaA01G0223300ZS	0.07	0.15	23.09	18.93	14.67	23.67	29.63	21.95	24.17	43.25	32.19	26.62	0.28	0.49	24.90	23.40	18.77	60.50	54.92	38.87	30.82	51.75	32.85	50.70
RNAPII_TF_1967	scaffoldA01	14427250	14427962	TTS	TTS (BnaA01T0223300ZS)	2312	BnaA01G0223300ZS	0.00	0.02	26.84	20.60	26.29	54.22	35.74	34.38	27.08	50.24	58.92	48.28	0.28	0.49	24.90	23.40	18.77	60.50	54.92	38.87	30.82	51.75	32.85	50.70
RNAPII_TF_1968	scaffoldA01	14451933	14452193	intron	intron (BnaA01T0223400ZS, intron 1 of 1)	136	BnaA01G0223400ZS	0.08	0.15	25.61	15.77	5.63	7.00	0.90	1.05	8.48	7.36	4.74	8.36	0.29	0.50	25.71	15.10	16.32	45.41	51.17	54.13	49.83	65.60	57.53	34.97
RNAPII_TF_1969	scaffoldA01	14463707	14464174	intron	intron (BnaA01T0223500ZS, intron 1 of 12)	296	BnaA01G0223500ZS	0.95	0.96	22.77	22.45	9.12	12.40	10.20	7.29	19.98	13.87	11.84	18.24	0.75	1.00	25.91	17.05	0.30	1.44	1.65	1.50	1.68	1.59	1.71	1.83
RNAPII_TF_1970	scaffoldA01	14472805	14473364	promoter-TSS	promoter-TSS (BnaA01T0223600ZS)	242	BnaA01G0223600ZS	0.15	0.23	24.80	12.14	10.10	13.85	6.76	12.19	24.14	17.57	10.09	19.25	1.00	1.00	24.10	20.60	0.00	0.00	0.00	0.00	0.00	0.00	0.00	0.00
RNAPII_TF_1971	scaffoldA01	14474440	14477923	exon	exon (BnaA01T0223800ZS, exon 3 of 3)	1472	BnaA01G0223800ZS	0.02	0.10	27.00	25.84	74.42	161.00	193.52	161.59	92.91	116.07	130.05	180.47	0.00	0.00	24.46	3.54	14.66	46.36	58.36	45.25	35.83	30.34	37.45	47.78
RNAPII_TF_1972	scaffoldA01	14483069	14486678	exon	exon (BnaA01T0223900ZS, exon 3 of 3)	1454	BnaA01G0223900ZS	0.00	0.01	23.37	8.19	301.14	128.35	326.14	767.89	196.15	307.02	202.36	185.04	0.00	0.00	23.78	12.20	77.99	52.81	63.64	182.16	187.75	145.07	112.45	55.67
RNAPII_TF_1973	scaffoldA01	14501096	14505052	intron	intron (BnaA01T0224000ZS, intron 4 of 4)	1304	BnaA01G0224000ZS	0.02	0.09	25.68	1.21	726.32	1189.77	1444.77	720.29	352.76	784.27	503.03	808.96	0.00	0.00	24.58	16.89	4.68	5.71	3.58	4.32	9.54	9.83	12.26	7.27
RNAPII_TF_1974	scaffoldA01	14507385	14507982	Intergenic	Intergenic	-3305	None	0.23	0.31	24.16	13.36	6.37	8.66	1.68	2.57	10.14	2.83	5.75	9.30	NA	NA	NA	NA	NA	NA	NA	NA	NA	NA	NA	NA
RNAPII_TF_1975	scaffoldA01	14523819	14525155	Intergenic	Intergenic	-20109	None	0.13	0.20	24.27	13.61	13.10	18.43	2.10	1.45	13.33	5.66	8.14	18.36	NA	NA	NA	NA	NA	NA	NA	NA	NA	NA	NA	NA
RNAPII_TF_1976	scaffoldA01	14556412	14556790	promoter-TSS	promoter-TSS (BnaA01T0224100ZS)	39	BnaA01G0224100ZS	0.02	0.08	22.68	15.85	7.30	7.48	3.19	6.57	16.17	10.99	12.79	9.36	0.01	0.04	24.22	7.99	0.94	1.84	2.68	2.94	2.38	2.42	1.56	2.11
RNAPII_TF_1977	scaffoldA01	14580614	14581628	Intergenic	Intergenic	-1823	None	0.04	0.14	23.24	18.32	13.81	22.00	19.42	20.21	19.02	38.74	27.25	19.06	NA	NA	NA	NA	NA	NA	NA	NA	NA	NA	NA	NA
RNAPII_TF_1978	scaffoldA01	14594143	14594644	Intergenic	Intergenic	5117	None	0.25	0.33	23.51	16.49	9.54	9.62	3.02	5.18	17.68	10.14	8.39	9.14	NA	NA	NA	NA	NA	NA	NA	NA	NA	NA	NA	NA
RNAPII_TF_1979	scaffoldA01	14595104	14595592	TTS	TTS (BnaA01T0224600ZS)	4162	BnaA01G0224600ZS	0.97	0.97	23.72	6.90	9.34	24.80	13.21	21.42	15.19	14.16	16.76	19.07	0.03	0.10	23.63	12.18	1.47	5.90	6.11	7.21	7.47	6.78	5.70	4.81
RNAPII_TF_1980	scaffoldA01	14598608	14600438	promoter-TSS	promoter-TSS (BnaA01T0224600ZS)	-13	BnaA01G0224600ZS	0.30	0.39	24.43	12.47	16.28	37.54	19.77	29.51	43.78	27.85	22.97	42.89	0.03	0.10	23.63	12.18	1.47	5.90	6.11	7.21	7.47	6.78	5.70	4.81
RNAPII_TF_1981	scaffoldA01	14601458	14602459	Intergenic	Intergenic	-2369	None	0.19	0.27	24.79	14.38	14.33	20.47	3.47	1.19	9.77	6.16	11.04	20.28	NA	NA	NA	NA	NA	NA	NA	NA	NA	NA	NA	NA
RNAPII_TF_1982	scaffoldA01	14616082	14616798	Intergenic	Intergenic	-5298	None	0.15	0.23	25.10	15.56	11.75	16.04	1.15	1.15	13.20	4.30	9.06	16.30	NA	NA	NA	NA	NA	NA	NA	NA	NA	NA	NA	NA
RNAPII_TF_1983	scaffoldA01	14619011	14620013	Intergenic	Intergenic	-2226	None	0.12	0.20	23.96	14.00	20.09	32.93	3.15	1.53	15.39	5.88	9.05	28.70	NA	NA	NA	NA	NA	NA	NA	NA	NA	NA	NA	NA
RNAPII_TF_1984	scaffoldA01	14622243	14622892	TTS	TTS (BnaA01T0224700ZS)	829	BnaA01G0224700ZS	0.13	0.21	23.48	9.39	12.42	18.69	6.04	1.41	9.83	3.75	8.06	18.69	1.00	1.00	24.10	20.60	0.00	0.00	0.00	0.00	0.00	0.00	0.00	0.00
RNAPII_TF_1985	scaffoldA01	14625120	14625668	Intergenic	Intergenic	3656	None	0.11	0.18	23.14	8.52	12.75	17.32	3.79	0.64	10.81	3.08	8.50	16.52	NA	NA	NA	NA	NA	NA	NA	NA	NA	NA	NA	NA
RNAPII_TF_1986	scaffoldA01	14634342	14635783	Intergenic	Intergenic	1967	None	0.04	0.15	25.22	16.35	11.89	16.97	0.40	1.42	7.39	6.10	10.33	16.90	NA	NA	NA	NA	NA	NA	NA	NA	NA	NA	NA	NA
RNAPII_TF_1987	scaffoldA01	14637962	14639539	Intergenic	Intergenic	-1721	None	0.07	0.15	24.28	13.83	18.72	27.18	1.62	1.95	10.29	5.61	5.62	28.55	NA	NA	NA	NA	NA	NA	NA	NA	NA	NA	NA	NA
RNAPII_TF_1988	scaffoldA01	14660294	14661264	Intergenic	Intergenic	-10440	None	0.07	0.15	23.94	12.39	14.52	21.99	2.62	1.39	8.72	6.20	8.53	21.47	NA	NA	NA	NA	NA	NA	NA	NA	NA	NA	NA	NA
RNAPII_TF_1989	scaffoldA01	14661269	14661631	Intergenic	Intergenic	-9769	None	0.10	0.17	23.73	12.86	3.92	5.51	0.27	0.46	1.67	2.22	2.77	5.43	NA	NA	NA	NA	NA	NA	NA	NA	NA	NA	NA	NA
RNAPII_TF_1990	scaffoldA01	14714299	14714886	Intergenic	Intergenic	-7949	None	0.94	0.95	24.01	11.96	18.45	46.30	38.25	50.93	43.28	34.67	56.49	33.70	NA	NA	NA	NA	NA	NA	NA	NA	NA	NA	NA	NA
RNAPII_TF_1991	scaffoldA01	14733562	14733832	Intergenic	Intergenic	1898	None	0.03	0.12	21.87	7.50	7.78	11.04	8.83	10.14	8.74	5.21	11.06	18.86	NA	NA	NA	NA	NA	NA	NA	NA	NA	NA	NA	NA
RNAPII_TF_1992	scaffoldA01	14744937	14745491	Intergenic	Intergenic	-5475	None	0.16	0.24	24.34	13.46	8.72	11.71	1.48	0.31	7.23	3.73	5.61	12.04	NA	NA	NA	NA	NA	NA	NA	NA	NA	NA	NA	NA
RNAPII_TF_1993	scaffoldA01	14750670	14752902	intron	intron (BnaA01T0225700ZS.1, intron 3 of 10)	1097	BnaA01G0225700ZS	0.02	0.10	26.45	22.04	16.09	44.90	34.79	14.98	29.45	31.89	28.92	50.01	0.86	1.00	23.51	12.53	7.08	12.44	21.11	18.88	18.09	17.61	20.45	15.37
RNAPII_TF_1994	scaffoldA01	14752973	14754154	exon	exon (BnaA01T0225700ZS, exon 12 of 12)	2874	BnaA01G0225700ZS	0.01	0.04	27.38	23.60	14.26	32.06	22.63	9.40	19.93	12.90	23.26	34.53	0.86	1.00	23.51	12.53	7.08	12.44	21.11	18.88	18.09	17.61	20.45	15.37
RNAPII_TF_1995	scaffoldA01	14809021	14809550	intron	intron (BnaA01T0226300ZS, intron 2 of 8)	857	BnaA01G0226300ZS	0.68	0.73	25.10	10.77	6.65	7.68	7.10	5.93	15.81	5.55	8.28	9.75	0.02	0.08	22.71	16.15	0.83	1.85	1.18	1.75	2.24	1.99	2.41	1.24
RNAPII_TF_1996	scaffoldA01	14813554	14814403	Intergenic	Intergenic	-3836	None	0.14	0.22	24.99	15.41	10.78	13.81	1.80	0.84	11.63	2.94	10.23	13.63	NA	NA	NA	NA	NA	NA	NA	NA	NA	NA	NA	NA
RNAPII_TF_1997	scaffoldA01	14848742	14849381	Intergenic	Intergenic	-6762	None	0.07	0.15	25.15	16.48	8.03	12.10	0.33	0.31	4.69	3.56	6.46	12.03	NA	NA	NA	NA	NA	NA	NA	NA	NA	NA	NA	NA
RNAPII_TF_1998	scaffoldA01	14854137	14855308	Intergenic	Intergenic	-12423	None	0.13	0.21	24.18	13.28	13.51	19.14	0.65	1.78	9.51	7.12	5.90	19.45	NA	NA	NA	NA	NA	NA	NA	NA	NA	NA	NA	NA
RNAPII_TF_1999	scaffoldA01	14858461	14859579	Intergenic	Intergenic	-11792	None	0.25	0.33	24.68	14.06	13.46	18.18	3.93	1.63	16.60	8.11	9.50	18.36	NA	NA	NA	NA	NA	NA	NA	NA	NA	NA	NA	NA
RNAPII_TF_2000	scaffoldA01	14865856	14868141	Intergenic	Intergenic	-3814	None	0.10	0.17	24.32	13.20	34.24	51.96	9.87	6.51	33.53	20.00	29.62	52.66	NA	NA	NA	NA	NA	NA	NA	NA	NA	NA	NA	NA
RNAPII_TF_2001	scaffoldA01	14878936	14879778	exon	exon (BnaA01T0226700ZS, exon 1 of 2)	321	BnaA01G0226700ZS	0.32	0.41	24.92	6.32	19.08	30.97	26.59	29.24	48.08	33.19	17.75	36.92	0.36	0.59	23.75	1.30	1.35	5.60	4.04	4.37	3.98	4.68	2.62	4.67
RNAPII_TF_2002	scaffoldA01	14886043	14886417	exon	exon (BnaA01T0226900ZS, exon 1 of 4)	273	BnaA01G0226900ZS	0.41	0.50	22.93	12.01	8.28	11.78	4.03	6.96	15.23	4.53	2.76	16.02	0.96	1.00	24.12	3.67	0.89	1.76	1.82	1.98	1.08	1.94	0.65	1.63
RNAPII_TF_2003	scaffoldA01	14894741	14895295	exon	exon (BnaA01T0227000ZS, exon 4 of 16)	905	BnaA01G0227000ZS	0.29	0.38	23.90	14.27	10.25	10.00	2.75	2.51	19.90	8.17	5.94	10.64	0.41	0.65	22.58	12.58	0.12	0.19	0.23	0.26	0.35	0.29	0.16	0.16
RNAPII_TF_2004	scaffoldA01	14903766	14904670	Intergenic	Intergenic	-8295	None	0.08	0.15	23.78	18.24	12.51	19.64	0.77	1.32	10.47	8.62	10.94	18.06	NA	NA	NA	NA	NA	NA	NA	NA	NA	NA	NA	NA
RNAPII_TF_2005	scaffoldA01	14920656	14923801	TTS	TTS (BnaA01T0227200ZS)	1060	BnaA01G0227200ZS	0.01	0.04	25.85	25.29	65.81	160.29	199.25	97.93	80.23	124.77	106.74	135.65	0.95	1.00	24.13	7.51	43.99	182.51	204.72	197.79	221.70	200.15	218.55	216.03
RNAPII_TF_2006	scaffoldA01	14943547	14945206	promoter-TSS	promoter-TSS (BnaA01T0227700ZS)	-76	BnaA01G0227700ZS	0.60	0.66	27.22	21.93	10.24	40.85	36.19	30.19	32.24	36.21	32.88	40.68	0.93	1.00	23.61	17.22	0.71	0.85	1.29	0.62	1.53	0.96	0.89	0.56
RNAPII_TF_2007	scaffoldA01	14946330	14947707	intron	intron (BnaA01T0227900ZS, intron 3 of 5)	551	BnaA01G0227900ZS	0.75	0.79	24.67	13.77	12.60	18.40	13.48	11.50	31.57	15.87	19.77	24.21	0.30	0.51	23.70	5.88	0.36	0.60	0.29	0.69	0.12	0.26	0.46	0.45
RNAPII_TF_2008	scaffoldA01	14972150	14974068	promoter-TSS	promoter-TSS (BnaA01T0228000ZS)	-864	BnaA01G0228000ZS	0.13	0.21	24.06	12.70	22.99	32.70	5.26	4.46	24.03	13.45	20.94	33.63	1.00	1.00	24.10	20.60	0.00	0.00	0.00	0.00	0.00	0.00	0.00	0.00
RNAPII_TF_2009	scaffoldA01	14975206	14975672	promoter-TSS	promoter-TSS (BnaA01T0228100ZS)	49	BnaA01G0228100ZS	0.12	0.20	24.25	14.05	21.44	31.62	2.40	3.54	21.56	9.82	11.35	33.30	0.27	0.47	22.07	8.87	0.11	0.00	0.09	0.00	0.09	0.00	0.00	0.09
RNAPII_TF_2010	scaffoldA01	14983315	14985190	Intergenic	Intergenic	8862	None	0.05	0.15	23.68	11.72	23.57	33.89	4.34	2.16	11.11	8.21	19.02	34.86	NA	NA	NA	NA	NA	NA	NA	NA	NA	NA	NA	NA
RNAPII_TF_2011	scaffoldA01	14989617	14990005	Intergenic	Intergenic	14421	None	0.22	0.31	24.14	13.63	15.56	19.00	1.25	0.64	15.44	3.76	5.18	18.47	NA	NA	NA	NA	NA	NA	NA	NA	NA	NA	NA	NA
RNAPII_TF_2012	scaffoldA01	14999839	15000460	Intergenic	Intergenic	19081	None	0.08	0.15	24.13	13.25	10.49	15.17	1.31	1.48	7.64	2.61	6.49	14.98	NA	NA	NA	NA	NA	NA	NA	NA	NA	NA	NA	NA
RNAPII_TF_2013	scaffoldA01	15009263	15010255	Intergenic	Intergenic	9471	None	0.03	0.12	23.09	18.36	11.57	15.47	2.26	1.02	5.68	5.81	11.12	15.29	NA	NA	NA	NA	NA	NA	NA	NA	NA	NA	NA	NA
RNAPII_TF_2014	scaffoldA01	15011819	15012834	Intergenic	Intergenic	6904	None	0.10	0.18	23.58	11.45	13.38	18.56	3.12	0.87	12.25	6.81	9.19	19.79	NA	NA	NA	NA	NA	NA	NA	NA	NA	NA	NA	NA
RNAPII_TF_2015	scaffoldA01	15013273	15014469	Intergenic	Intergenic	5359	None	0.11	0.19	24.83	15.34	15.77	20.70	2.95	1.68	16.56	7.67	17.75	20.51	NA	NA	NA	NA	NA	NA	NA	NA	NA	NA	NA	NA
RNAPII_TF_2016	scaffoldA01	15025220	15025762	TTS	TTS (BnaA01T0228400ZS)	320	BnaA01G0228400ZS	0.08	0.16	24.41	14.50	9.05	13.10	1.20	0.99	7.62	2.46	5.10	13.79	1.00	1.00	24.10	20.60	0.00	0.00	0.00	0.00	0.00	0.00	0.00	0.00
RNAPII_TF_2017	scaffoldA01	15031231	15034235	intron	intron (BnaA01T0228500ZS, intron 2 of 4)	-6922	BnaA01G0228500ZS	0.08	0.15	23.68	14.80	42.63	61.23	5.91	3.87	32.60	29.07	24.95	60.26	0.12	0.25	23.53	7.83	0.01	0.00	0.01	0.00	0.01	0.00	0.00	0.00
RNAPII_TF_2018	scaffoldA01	15057646	15059242	Intergenic	Intergenic	-5588	None	0.05	0.15	23.93	13.71	29.16	44.76	4.75	1.58	14.77	11.41	16.04	43.76	NA	NA	NA	NA	NA	NA	NA	NA	NA	NA	NA	NA
RNAPII_TF_2019	scaffoldA01	15060294	15062826	Intergenic	Intergenic	-2472	None	0.07	0.15	24.36	14.50	35.45	50.08	3.01	3.45	21.96	17.87	22.67	50.36	NA	NA	NA	NA	NA	NA	NA	NA	NA	NA	NA	NA
RNAPII_TF_2020	scaffoldA01	15062881	15063183	promoter-TSS	promoter-TSS (BnaA01T0228600ZS)	-1000	BnaA01G0228600ZS	0.08	0.15	24.55	14.60	5.15	3.41	0.65	0.18	3.33	1.35	6.80	3.41	1.00	1.00	24.10	20.60	0.00	0.00	0.00	0.00	0.00	0.00	0.00	0.00
RNAPII_TF_2021	scaffoldA01	15065557	15066433	Intergenic	Intergenic	1963	None	0.12	0.19	24.03	12.34	10.76	15.50	1.10	1.08	7.30	3.67	7.07	15.07	NA	NA	NA	NA	NA	NA	NA	NA	NA	NA	NA	NA
RNAPII_TF_2022	scaffoldA01	15083279	15083728	Intergenic	Intergenic	4424	None	0.09	0.16	24.04	13.37	9.35	11.42	0.52	0.53	6.07	1.44	9.77	11.75	NA	NA	NA	NA	NA	NA	NA	NA	NA	NA	NA	NA
RNAPII_TF_2023	scaffoldA01	15087163	15088621	Intergenic	Intergenic	6354	None	0.06	0.15	23.94	12.77	23.00	33.97	3.75	1.62	13.35	4.84	13.17	33.52	NA	NA	NA	NA	NA	NA	NA	NA	NA	NA	NA	NA
RNAPII_TF_2024	scaffoldA01	15088798	15089461	Intergenic	Intergenic	5117	None	0.13	0.21	24.03	12.82	11.56	15.82	2.95	1.44	10.96	6.32	7.47	16.25	NA	NA	NA	NA	NA	NA	NA	NA	NA	NA	NA	NA
RNAPII_TF_2025	scaffoldA01	15093159	15093845	TTS	TTS (BnaA01T0228900ZS)	744	BnaA01G0228900ZS	0.96	0.96	22.82	4.20	6.37	27.66	19.98	22.40	25.10	17.27	25.47	25.78	0.10	0.23	22.05	4.51	2.76	4.90	8.17	3.83	5.27	3.67	4.79	7.44
RNAPII_TF_2026	scaffoldA01	15102732	15103238	Intergenic	Intergenic	3625	None	0.10	0.17	24.29	15.55	9.17	14.48	1.50	0.63	8.53	4.29	6.17	12.96	NA	NA	NA	NA	NA	NA	NA	NA	NA	NA	NA	NA
RNAPII_TF_2027	scaffoldA01	15105041	15107535	Intergenic	Intergenic	6928	None	0.07	0.15	23.98	13.19	44.73	64.89	5.60	3.14	28.18	17.29	21.93	64.70	NA	NA	NA	NA	NA	NA	NA	NA	NA	NA	NA	NA
RNAPII_TF_2028	scaffoldA01	15110424	15112392	intron	intron (BnaA01T0229100ZS, intron 3 of 3)	2701	BnaA01G0229100ZS	0.07	0.15	23.96	12.94	22.81	32.33	2.00	2.60	12.92	9.56	17.46	32.16	1.00	1.00	24.10	20.60	0.00	0.00	0.00	0.00	0.00	0.00	0.00	0.00
RNAPII_TF_2029	scaffoldA01	15113990	15115399	promoter-TSS	promoter-TSS (BnaA01T0229100ZS)	-585	BnaA01G0229100ZS	0.12	0.19	24.06	13.30	26.79	39.36	1.46	1.30	20.52	8.29	16.67	37.90	1.00	1.00	24.10	20.60	0.00	0.00	0.00	0.00	0.00	0.00	0.00	0.00
RNAPII_TF_2030	scaffoldA01	15140616	15141745	Intergenic	Intergenic	-3919	None	0.08	0.15	23.79	11.87	19.22	28.97	2.17	2.91	13.82	4.68	15.43	27.40	NA	NA	NA	NA	NA	NA	NA	NA	NA	NA	NA	NA
RNAPII_TF_2031	scaffoldA01	15149715	15152447	Intergenic	Intergenic	-4728	None	0.08	0.15	24.14	13.56	39.87	59.53	5.98	2.33	29.58	13.39	24.60	58.77	NA	NA	NA	NA	NA	NA	NA	NA	NA	NA	NA	NA
RNAPII_TF_2032	scaffoldA01	15155657	15156253	exon	exon (BnaA01T0229400ZS, exon 1 of 1)	146	BnaA01G0229400ZS	0.39	0.48	23.03	17.87	11.44	13.24	10.04	10.49	24.08	17.51	14.21	19.21	0.51	0.77	22.30	2.26	1.01	1.54	2.00	1.90	1.80	1.45	2.49	1.13
RNAPII_TF_2033	scaffoldA01	15162868	15163149	TTS	TTS (BnaA01T0229500ZS)	943	BnaA01G0229500ZS	0.61	0.67	25.82	9.25	3.68	2.61	4.14	1.46	3.15	4.37	1.99	1.83	1.00	1.00	24.10	20.60	0.00	0.00	0.00	0.00	0.00	0.00	0.00	0.00
RNAPII_TF_2034	scaffoldA01	15165261	15165543	exon	exon (BnaA01T0229600ZS, exon 1 of 2)	107	BnaA01G0229600ZS	0.73	0.77	24.42	23.32	4.16	4.76	5.31	5.84	5.25	8.30	4.84	9.18	0.05	0.13	24.83	1.13	2.18	9.64	8.76	8.75	7.48	6.95	8.72	9.74
RNAPII_TF_2035	scaffoldA01	15167695	15168895	TTS	TTS (BnaA01T0229600ZS)	3000	BnaA01G0229600ZS	0.28	0.37	25.42	17.26	21.40	41.30	18.77	17.11	29.57	20.83	21.56	50.68	0.05	0.13	24.83	1.13	2.18	9.64	8.76	8.75	7.48	6.95	8.72	9.74
RNAPII_TF_2036	scaffoldA01	15178418	15181463	intron	intron (BnaA01T0229800ZS, intron 4 of 4)	1500	BnaA01G0229800ZS	0.00	0.02	24.14	0.11	103.56	194.76	145.81	30.97	50.03	92.97	71.34	156.73	0.00	0.00	25.93	1.46	53.94	238.82	236.23	187.37	172.18	157.03	144.53	225.24
RNAPII_TF_2037	scaffoldA01	15185900	15186191	TTS	TTS (BnaA01T0229900ZS)	1498	BnaA01G0229900ZS	0.15	0.23	22.87	19.30	6.16	10.72	2.42	2.65	10.64	5.39	9.35	7.81	0.15	0.30	23.81	5.95	0.15	0.00	0.08	0.14	0.07	0.00	0.07	0.12
RNAPII_TF_2038	scaffoldA01	15204244	15204684	Intergenic	Intergenic	-1990	None	0.07	0.15	24.48	15.00	7.50	10.41	0.40	1.14	6.16	2.68	5.46	10.42	NA	NA	NA	NA	NA	NA	NA	NA	NA	NA	NA	NA
RNAPII_TF_2039	scaffoldA01	15206435	15207038	exon	exon (BnaA01T0230200ZS, exon 1 of 6)	282	BnaA01G0230200ZS	0.43	0.51	24.10	18.83	11.77	13.00	13.69	10.87	20.23	21.21	16.25	25.47	0.52	0.78	23.68	9.22	3.60	9.34	13.52	13.80	11.31	11.71	13.37	9.79
RNAPII_TF_2040	scaffoldA01	15209556	15210142	promoter-TSS	promoter-TSS (BnaA01T0230300ZS)	-99	BnaA01G0230300ZS	0.22	0.31	26.86	20.40	6.22	15.56	11.37	10.36	12.57	13.38	14.74	18.96	0.08	0.19	25.66	18.08	0.37	0.44	0.00	0.00	0.09	0.40	0.18	0.44
RNAPII_TF_2041	scaffoldA01	15218087	15219215	TTS	TTS (BnaA01T0230600ZS)	2345	BnaA01G0230600ZS	0.39	0.48	23.87	16.38	12.65	9.85	3.93	2.28	20.80	10.17	13.03	10.48	0.01	0.05	22.71	7.95	0.13	0.00	0.09	0.15	0.06	0.00	0.00	0.00
RNAPII_TF_2042	scaffoldA01	15247981	15248799	Intergenic	Intergenic	4873	None	0.08	0.15	23.95	12.90	11.50	16.42	0.97	0.80	7.70	2.10	4.86	16.16	NA	NA	NA	NA	NA	NA	NA	NA	NA	NA	NA	NA
RNAPII_TF_2043	scaffoldA01	15251452	15251887	Intergenic	Intergenic	8152	None	0.06	0.15	23.99	13.06	12.00	16.89	0.43	0.00	5.01	1.28	4.02	16.71	NA	NA	NA	NA	NA	NA	NA	NA	NA	NA	NA	NA
RNAPII_TF_2044	scaffoldA01	15254043	15254462	Intergenic	Intergenic	10735	None	0.08	0.15	23.90	13.14	9.55	13.48	0.63	0.00	5.45	0.82	2.92	13.30	NA	NA	NA	NA	NA	NA	NA	NA	NA	NA	NA	NA
RNAPII_TF_2045	scaffoldA01	15311835	15312140	Intergenic	Intergenic	6694	None	0.37	0.46	24.28	15.57	4.89	6.03	1.05	0.17	7.17	2.53	4.29	6.83	NA	NA	NA	NA	NA	NA	NA	NA	NA	NA	NA	NA
RNAPII_TF_2046	scaffoldA01	15328370	15328788	Intergenic	Intergenic	-1086	None	0.29	0.38	24.38	12.70	5.50	8.68	2.38	2.81	9.30	4.10	4.24	8.15	NA	NA	NA	NA	NA	NA	NA	NA	NA	NA	NA	NA
RNAPII_TF_2047	scaffoldA01	15330312	15334558	exon	exon (BnaA01T0231800ZS, exon 1 of 1)	1308	BnaA01G0231800ZS	0.16	0.24	25.47	4.25	771.35	702.17	1785.70	1407.82	546.09	1042.46	868.93	453.85	0.00	0.00	25.46	10.16	13.12	10.30	20.46	35.82	33.83	21.69	24.22	10.60
RNAPII_TF_2048	scaffoldA01	15339650	15340034	Intergenic	Intergenic	-6099	None	0.06	0.15	24.03	13.62	12.40	18.02	0.63	0.53	4.88	3.18	4.54	17.75	NA	NA	NA	NA	NA	NA	NA	NA	NA	NA	NA	NA
RNAPII_TF_2049	scaffoldA01	15361372	15363207	promoter-TSS	promoter-TSS (BnaA01T0231900ZS)	-210	BnaA01G0231900ZS	0.29	0.38	26.28	21.34	11.97	53.50	39.64	39.30	47.98	37.44	47.01	51.17	0.20	0.37	25.64	8.17	1.82	1.66	3.72	3.23	2.64	4.32	2.44	2.46
RNAPII_TF_2050	scaffoldA01	15378380	15378740	intron	intron (BnaA01T0232000ZS, intron 4 of 6)	2298	BnaA01G0232000ZS	0.09	0.16	24.26	13.73	14.33	20.51	0.33	0.49	8.05	4.20	4.70	20.88	0.01	0.04	25.88	9.52	0.15	0.57	0.83	0.73	0.84	0.78	0.73	0.60
RNAPII_TF_2051	scaffoldA01	15381883	15385944	Intergenic	Intergenic	-3055	None	0.07	0.15	24.12	13.31	62.84	89.65	7.47	7.38	45.77	26.36	47.52	90.74	NA	NA	NA	NA	NA	NA	NA	NA	NA	NA	NA	NA
RNAPII_TF_2052	scaffoldA01	15386067	15386375	Intergenic	Intergenic	-5363	None	0.11	0.18	23.59	11.31	6.28	8.80	0.70	0.51	4.60	1.04	5.16	8.62	NA	NA	NA	NA	NA	NA	NA	NA	NA	NA	NA	NA
RNAPII_TF_2053	scaffoldA01	15388119	15398482	Intergenic	Intergenic	-12442	None	0.06	0.15	23.89	12.54	185.49	277.43	29.52	19.78	109.52	57.98	86.90	281.98	NA	NA	NA	NA	NA	NA	NA	NA	NA	NA	NA	NA
RNAPII_TF_2054	scaffoldA01	15403749	15410485	Intergenic	Intergenic	15579	None	0.06	0.15	23.98	13.54	123.02	180.30	11.68	6.19	76.28	52.62	60.45	179.73	NA	NA	NA	NA	NA	NA	NA	NA	NA	NA	NA	NA
RNAPII_TF_2055	scaffoldA01	15413057	15413818	Intergenic	Intergenic	9259	None	0.07	0.15	23.88	13.69	13.85	20.41	2.46	3.31	11.80	7.63	13.76	19.96	NA	NA	NA	NA	NA	NA	NA	NA	NA	NA	NA	NA
RNAPII_TF_2056	scaffoldA01	15414023	15414293	Intergenic	Intergenic	8538	None	0.07	0.15	22.04	12.40	5.58	6.99	4.50	10.77	10.34	8.49	7.03	6.73	NA	NA	NA	NA	NA	NA	NA	NA	NA	NA	NA	NA
RNAPII_TF_2057	scaffoldA01	15417822	15419136	Intergenic	Intergenic	4217	None	0.08	0.15	24.22	13.60	21.66	31.04	3.81	3.69	14.21	13.57	17.63	30.94	NA	NA	NA	NA	NA	NA	NA	NA	NA	NA	NA	NA
RNAPII_TF_2058	scaffoldA01	15419513	15420044	Intergenic	Intergenic	2918	None	0.09	0.16	23.82	12.41	10.18	15.47	1.99	0.83	7.92	3.47	5.51	15.39	NA	NA	NA	NA	NA	NA	NA	NA	NA	NA	NA	NA
RNAPII_TF_2059	scaffoldA01	15421753	15423046	exon	exon (BnaA01T0232100ZS, exon 2 of 2)	297	BnaA01G0232100ZS	0.11	0.18	22.21	5.82	20.88	30.13	13.31	12.27	12.15	14.21	15.75	34.50	1.00	1.00	24.10	20.60	0.00	0.00	0.00	0.00	0.00	0.00	0.00	0.00
RNAPII_TF_2060	scaffoldA01	15426184	15427533	intron	intron (BnaA01T0232200ZS, intron 2 of 3)	770	BnaA01G0232200ZS	0.71	0.75	23.66	13.84	15.70	44.36	37.09	57.79	43.51	48.12	29.22	46.45	0.00	0.00	23.79	13.47	9.14	21.36	27.62	30.59	39.92	37.52	31.07	21.78
RNAPII_TF_2061	scaffoldA01	15428538	15429189	TTS	TTS (BnaA01T0232200ZS)	2775	BnaA01G0232200ZS	0.05	0.15	23.11	5.63	15.55	28.68	23.49	45.58	13.21	16.96	25.00	32.48	0.00	0.00	23.79	13.47	9.14	21.36	27.62	30.59	39.92	37.52	31.07	21.78
RNAPII_TF_2062	scaffoldA01	15429871	15432879	Intergenic	Intergenic	5287	None	0.11	0.18	24.01	13.76	46.19	69.25	7.71	7.80	45.36	18.31	26.70	68.67	NA	NA	NA	NA	NA	NA	NA	NA	NA	NA	NA	NA
RNAPII_TF_2063	scaffoldA01	15433438	15433776	Intergenic	Intergenic	7519	None	0.06	0.15	23.97	13.01	11.01	15.75	0.45	1.17	4.71	2.53	4.04	16.09	NA	NA	NA	NA	NA	NA	NA	NA	NA	NA	NA	NA
RNAPII_TF_2064	scaffoldA01	15441116	15451065	Intergenic	Intergenic	20002	None	0.06	0.15	23.94	13.34	188.15	278.86	23.92	14.15	113.08	57.04	81.04	276.24	NA	NA	NA	NA	NA	NA	NA	NA	NA	NA	NA	NA
RNAPII_TF_2065	scaffoldA01	15452895	15458815	Intergenic	Intergenic	10766	None	0.06	0.15	23.70	12.63	125.16	186.98	18.77	8.07	63.83	36.99	46.89	184.00	NA	NA	NA	NA	NA	NA	NA	NA	NA	NA	NA	NA
RNAPII_TF_2066	scaffoldA01	15460554	15463750	Intergenic	Intergenic	4469	None	0.10	0.17	23.97	14.25	88.70	130.15	11.10	6.24	85.16	46.69	53.03	126.54	NA	NA	NA	NA	NA	NA	NA	NA	NA	NA	NA	NA
RNAPII_TF_2067	scaffoldA01	15467060	15470823	Intergenic	Intergenic	-2320	None	0.06	0.15	23.79	12.69	64.73	94.13	7.56	4.53	38.96	17.83	39.34	93.59	NA	NA	NA	NA	NA	NA	NA	NA	NA	NA	NA	NA
RNAPII_TF_2068	scaffoldA01	15472833	15477362	Intergenic	Intergenic	-8476	None	0.06	0.15	24.14	13.67	30.97	45.80	4.20	4.16	22.61	14.12	19.07	46.94	NA	NA	NA	NA	NA	NA	NA	NA	NA	NA	NA	NA
RNAPII_TF_2069	scaffoldA01	15481100	15489324	Intergenic	Intergenic	-18591	None	0.08	0.15	23.98	13.04	156.19	229.63	14.14	14.06	103.70	49.56	71.50	224.46	NA	NA	NA	NA	NA	NA	NA	NA	NA	NA	NA	NA
RNAPII_TF_2070	scaffoldA01	15494855	15501280	Intergenic	Intergenic	28623	None	0.07	0.15	24.34	13.85	102.36	143.24	9.09	6.27	72.48	38.75	67.91	143.57	NA	NA	NA	NA	NA	NA	NA	NA	NA	NA	NA	NA
RNAPII_TF_2071	scaffoldA01	15503416	15505051	Intergenic	Intergenic	22457	None	0.06	0.15	24.51	14.52	31.60	45.56	1.46	3.51	18.24	9.31	19.96	46.52	NA	NA	NA	NA	NA	NA	NA	NA	NA	NA	NA	NA
RNAPII_TF_2072	scaffoldA01	15507882	15510123	Intergenic	Intergenic	17688	None	0.07	0.15	24.73	14.76	39.33	54.60	2.31	1.85	28.50	15.94	23.92	55.65	NA	NA	NA	NA	NA	NA	NA	NA	NA	NA	NA	NA
RNAPII_TF_2073	scaffoldA01	15521716	15523435	intron	intron (BnaA01T0232400ZS, intron 1 of 1)	4115	BnaA01G0232400ZS	0.08	0.15	23.78	12.45	20.44	31.87	5.54	3.69	15.79	12.87	16.72	31.18	0.53	0.79	24.49	18.61	0.01	0.00	0.01	0.00	0.01	0.01	0.00	0.00
RNAPII_TF_2074	scaffoldA01	15525438	15527011	intron	intron (BnaA01T0232400ZS, intron 1 of 1)	466	BnaA01G0232400ZS	0.12	0.19	23.51	11.87	25.91	39.42	7.11	1.72	25.32	10.54	17.15	38.90	0.53	0.79	24.49	18.61	0.01	0.00	0.01	0.00	0.01	0.01	0.00	0.00
RNAPII_TF_2075	scaffoldA01	15528755	15531585	Intergenic	Intergenic	-3480	None	0.07	0.15	23.58	12.08	46.14	75.95	10.58	4.63	32.08	13.63	26.25	72.06	NA	NA	NA	NA	NA	NA	NA	NA	NA	NA	NA	NA
RNAPII_TF_2076	scaffoldA01	15535714	15537909	promoter-TSS	promoter-TSS (BnaA01T0232500ZS)	-24	BnaA01G0232500ZS	0.10	0.18	23.73	12.20	71.87	102.69	10.23	8.66	62.95	24.30	46.97	103.56	0.00	0.02	21.63	19.02	0.08	0.11	0.04	0.00	0.04	0.07	0.04	0.02
RNAPII_TF_2077	scaffoldA01	15540201	15541330	exon	exon (BnaA01T0232500ZS, exon 12 of 12)	2442	BnaA01G0232500ZS	0.10	0.17	24.01	12.97	35.42	52.69	3.43	6.00	28.83	11.46	20.87	52.59	0.00	0.02	21.63	19.02	0.08	0.11	0.04	0.00	0.04	0.07	0.04	0.02
RNAPII_TF_2078	scaffoldA01	15545354	15546430	TTS	TTS (BnaA01T0232700ZS)	-2685	BnaA01G0232700ZS	0.00	0.01	22.85	1.36	18.72	49.50	27.86	23.94	16.98	17.08	31.34	52.87	0.20	0.37	24.17	16.30	3.91	11.54	7.67	7.99	6.70	9.30	7.42	7.24
RNAPII_TF_2079	scaffoldA01	15548067	15549843	exon	exon (BnaA01T0232700ZS, exon 2 of 2)	609	BnaA01G0232700ZS	0.45	0.53	22.56	19.72	36.19	91.64	99.63	103.35	69.93	122.14	96.69	75.91	0.20	0.37	24.17	16.30	3.91	11.54	7.67	7.99	6.70	9.30	7.42	7.24
RNAPII_TF_2080	scaffoldA01	15556601	15560409	Intergenic	Intergenic	-8784	None	0.06	0.15	23.89	12.30	107.44	158.74	15.45	16.56	69.53	33.31	77.32	157.61	NA	NA	NA	NA	NA	NA	NA	NA	NA	NA	NA	NA
RNAPII_TF_2081	scaffoldA01	15563775	15564793	Intergenic	Intergenic	-14563	None	0.18	0.26	24.68	14.97	22.75	31.18	4.35	3.48	26.02	11.91	23.65	30.34	NA	NA	NA	NA	NA	NA	NA	NA	NA	NA	NA	NA
RNAPII_TF_2082	scaffoldA01	15570783	15572705	Intergenic	Intergenic	11631	None	0.07	0.15	23.90	12.99	46.92	68.45	6.25	4.23	33.00	15.90	39.53	66.69	NA	NA	NA	NA	NA	NA	NA	NA	NA	NA	NA	NA
RNAPII_TF_2083	scaffoldA01	15586139	15587368	Intergenic	Intergenic	-3378	None	0.18	0.26	23.71	10.86	16.11	21.88	3.95	1.94	10.83	4.64	12.73	24.09	NA	NA	NA	NA	NA	NA	NA	NA	NA	NA	NA	NA
RNAPII_TF_2084	scaffoldA01	15593785	15594175	TTS	TTS (BnaA01T0232900ZS)	1964	BnaA01G0232900ZS	0.78	0.82	22.63	7.44	7.48	16.37	8.82	11.69	11.48	5.89	8.57	13.19	0.00	0.01	20.83	11.40	2.02	7.28	9.09	10.27	10.72	9.25	8.70	9.22
RNAPII_TF_2085	scaffoldA01	15594806	15596165	intron	intron (BnaA01T0232900ZS, intron 1 of 6)	459	BnaA01G0232900ZS	0.16	0.24	25.74	6.68	9.66	29.64	37.38	46.62	28.82	36.39	30.15	32.33	0.00	0.01	20.83	11.40	2.02	7.28	9.09	10.27	10.72	9.25	8.70	9.22
RNAPII_TF_2086	scaffoldA01	15602350	15602792	promoter-TSS	promoter-TSS (BnaA01T0233100ZS)	-616	BnaA01G0233100ZS	0.13	0.21	23.97	13.04	10.62	15.54	3.18	2.49	11.27	6.48	6.89	16.64	1.00	1.00	24.10	20.60	0.00	0.00	0.00	0.00	0.00	0.00	0.00	0.00
RNAPII_TF_2087	scaffoldA01	15606102	15607293	exon	exon (BnaA01T0233200ZS, exon 2 of 23)	446	BnaA01G0233200ZS	0.00	0.00	26.31	3.62	27.86	51.30	87.60	63.35	47.17	40.88	32.79	41.38	0.00	0.00	25.60	6.35	5.76	15.42	20.41	20.72	15.39	14.17	11.20	11.66
RNAPII_TF_2088	scaffoldA01	15610667	15612248	exon	exon (BnaA01T0233200ZS, exon 23 of 23)	5206	BnaA01G0233200ZS	0.00	0.01	22.83	4.20	21.00	41.42	56.41	28.31	26.54	16.11	23.96	39.14	0.00	0.00	25.60	6.35	5.76	15.42	20.41	20.72	15.39	14.17	11.20	11.66
RNAPII_TF_2089	scaffoldA01	15623249	15623982	exon	exon (BnaA01T0233300ZS, exon 2 of 10)	302	BnaA01G0233300ZS	0.66	0.72	22.03	0.37	14.38	24.20	17.97	12.86	31.17	21.66	18.92	29.82	0.86	1.00	24.40	1.08	1.54	8.15	9.68	8.55	8.11	8.84	8.17	9.61
RNAPII_TF_2090	scaffoldA01	15629542	15630970	TTS	TTS (BnaA01T0233400ZS)	364	BnaA01G0233400ZS	0.00	0.02	26.87	5.56	41.63	71.93	99.86	118.50	57.08	74.13	52.59	39.61	0.52	0.77	24.28	5.12	1.68	2.04	2.24	2.58	3.46	0.85	3.22	2.43
RNAPII_TF_2091	scaffoldA01	15641211	15641834	Intergenic	Intergenic	4981	None	0.06	0.15	23.47	11.15	15.00	21.82	1.83	0.96	8.71	5.82	7.67	21.80	NA	NA	NA	NA	NA	NA	NA	NA	NA	NA	NA	NA
RNAPII_TF_2092	scaffoldA01	15645430	15645925	exon	exon (BnaA01T0233600ZS, exon 3 of 4)	826	BnaA01G0233600ZS	0.52	0.59	23.80	19.82	11.01	10.73	2.78	2.60	15.17	9.20	10.01	12.78	0.07	0.16	23.49	17.86	0.03	0.00	0.00	0.04	0.00	0.00	0.00	0.00
RNAPII_TF_2093	scaffoldA01	15665025	15670975	Intergenic	Intergenic	3378	None	0.00	0.01	25.47	22.96	89.89	291.95	179.92	126.24	140.05	141.47	209.19	252.40	NA	NA	NA	NA	NA	NA	NA	NA	NA	NA	NA	NA
RNAPII_TF_2094	scaffoldA01	15671455	15671969	Intergenic	Intergenic	7090	None	0.15	0.23	24.08	13.39	10.04	14.07	1.01	1.34	8.54	1.62	5.17	14.01	NA	NA	NA	NA	NA	NA	NA	NA	NA	NA	NA	NA
RNAPII_TF_2095	scaffoldA01	15675677	15676701	Intergenic	Intergenic	11567	None	0.08	0.16	24.23	13.40	22.72	32.56	2.66	1.12	15.41	6.35	10.81	33.32	NA	NA	NA	NA	NA	NA	NA	NA	NA	NA	NA	NA
RNAPII_TF_2096	scaffoldA01	15680995	15682908	Intergenic	Intergenic	-9710	None	0.08	0.15	24.37	14.02	29.59	43.60	2.54	2.94	22.72	9.31	17.33	44.13	NA	NA	NA	NA	NA	NA	NA	NA	NA	NA	NA	NA
RNAPII_TF_2097	scaffoldA01	15684853	15686283	Intergenic	Intergenic	-6093	None	0.05	0.15	24.53	14.88	26.78	38.35	3.10	1.40	15.46	5.92	20.06	38.74	NA	NA	NA	NA	NA	NA	NA	NA	NA	NA	NA	NA
RNAPII_TF_2098	scaffoldA01	15690828	15696021	TTS	TTS (BnaA01T0233800ZS)	1763	BnaA01G0233800ZS	0.00	0.00	24.12	6.48	187.01	120.34	296.55	432.71	108.51	85.24	154.00	135.35	0.00	0.00	25.93	7.34	36.86	22.95	50.71	82.63	53.68	26.23	18.66	16.25
RNAPII_TF_2099	scaffoldA01	15696538	15697131	Intergenic	Intergenic	5173	None	0.17	0.25	24.30	12.00	12.53	17.13	1.27	7.02	9.76	3.95	10.69	17.48	NA	NA	NA	NA	NA	NA	NA	NA	NA	NA	NA	NA
RNAPII_TF_2100	scaffoldA01	15701240	15716947	Intergenic	Intergenic	17432	None	0.07	0.15	24.19	13.40	299.46	442.27	31.44	33.23	206.38	101.25	180.72	435.54	NA	NA	NA	NA	NA	NA	NA	NA	NA	NA	NA	NA
RNAPII_TF_2101	scaffoldA01	15718043	15720606	Intergenic	Intergenic	27663	None	0.06	0.15	24.05	13.11	56.72	81.54	5.55	3.09	31.72	16.42	26.99	81.82	NA	NA	NA	NA	NA	NA	NA	NA	NA	NA	NA	NA
RNAPII_TF_2102	scaffoldA01	15722987	15725312	Intergenic	Intergenic	-26866	None	0.06	0.15	23.77	12.49	58.16	82.91	5.49	2.91	35.27	25.05	31.29	83.88	NA	NA	NA	NA	NA	NA	NA	NA	NA	NA	NA	NA
RNAPII_TF_2103	scaffoldA01	15726276	15726546	Intergenic	Intergenic	-24604	None	0.07	0.15	24.02	13.57	8.71	12.62	0.13	0.31	5.64	3.59	5.41	12.45	NA	NA	NA	NA	NA	NA	NA	NA	NA	NA	NA	NA
RNAPII_TF_2104	scaffoldA01	15727749	15728668	Intergenic	Intergenic	-22807	None	0.06	0.15	23.86	12.45	32.25	46.98	2.10	2.88	11.77	8.37	14.69	46.52	NA	NA	NA	NA	NA	NA	NA	NA	NA	NA	NA	NA
RNAPII_TF_2105	scaffoldA01	15730615	15731585	Intergenic	Intergenic	-19915	None	0.08	0.16	24.19	13.57	28.75	42.63	5.89	4.61	23.84	10.74	15.39	44.64	NA	NA	NA	NA	NA	NA	NA	NA	NA	NA	NA	NA
RNAPII_TF_2106	scaffoldA01	15732789	15733467	Intergenic	Intergenic	-17887	None	0.10	0.18	23.91	12.83	22.13	32.86	4.60	2.37	17.49	7.52	18.83	32.05	NA	NA	NA	NA	NA	NA	NA	NA	NA	NA	NA	NA
RNAPII_TF_2107	scaffoldA01	15736624	15737009	Intergenic	Intergenic	-14199	None	0.05	0.15	23.78	12.60	18.78	26.94	0.77	1.13	5.95	4.88	4.34	26.94	NA	NA	NA	NA	NA	NA	NA	NA	NA	NA	NA	NA
RNAPII_TF_2108	scaffoldA01	15738439	15739300	Intergenic	Intergenic	-12146	None	0.07	0.15	23.54	11.59	25.91	39.38	3.13	2.02	14.59	9.66	5.80	37.56	NA	NA	NA	NA	NA	NA	NA	NA	NA	NA	NA	NA
RNAPII_TF_2109	scaffoldA01	15742844	15756042	Intergenic	Intergenic	-1572	None	0.06	0.15	24.13	13.97	262.98	457.98	92.94	88.14	237.86	159.11	205.98	456.18	NA	NA	NA	NA	NA	NA	NA	NA	NA	NA	NA	NA
RNAPII_TF_2110	scaffoldA01	15757273	15764863	Intergenic	Intergenic	-7114	None	0.09	0.16	23.67	11.66	139.74	219.62	35.08	18.86	111.89	59.01	91.61	210.17	NA	NA	NA	NA	NA	NA	NA	NA	NA	NA	NA	NA
RNAPII_TF_2111	scaffoldA01	15766787	15768615	promoter-TSS	promoter-TSS (BnaA01T0234000ZS)	-481	BnaA01G0234000ZS	0.07	0.15	23.59	13.00	26.28	39.49	2.77	1.34	17.55	7.94	10.82	38.43	0.11	0.23	23.84	4.13	1.11	0.80	0.97	0.37	1.50	0.40	0.27	0.41
RNAPII_TF_2112	scaffoldA01	15768626	15815204	Intergenic	Intergenic	23733	None	0.05	0.15	24.01	13.34	1138.13	1636.11	70.26	45.90	541.10	281.24	474.52	1631.77	NA	NA	NA	NA	NA	NA	NA	NA	NA	NA	NA	NA
RNAPII_TF_2113	scaffoldA01	15816899	15818083	Intergenic	Intergenic	49309	None	0.08	0.16	24.09	13.61	15.72	21.91	0.58	0.36	11.47	2.48	7.58	21.83	NA	NA	NA	NA	NA	NA	NA	NA	NA	NA	NA	NA
RNAPII_TF_2114	scaffoldA01	15824733	15852001	Intergenic	Intergenic	-54482	None	0.06	0.15	24.03	13.46	739.95	1055.21	42.56	25.55	399.12	167.14	322.42	1056.03	NA	NA	NA	NA	NA	NA	NA	NA	NA	NA	NA	NA
RNAPII_TF_2115	scaffoldA01	15861902	15884832	Intergenic	Intergenic	-19482	None	0.05	0.15	24.03	13.51	506.34	735.04	34.76	26.63	254.50	144.61	217.82	738.78	NA	NA	NA	NA	NA	NA	NA	NA	NA	NA	NA	NA
RNAPII_TF_2116	scaffoldA01	15885189	15886876	Intergenic	Intergenic	-6817	None	0.07	0.15	24.74	14.65	42.14	59.51	1.82	2.61	30.41	14.38	24.91	60.36	NA	NA	NA	NA	NA	NA	NA	NA	NA	NA	NA	NA
RNAPII_TF_2117	scaffoldA01	15891188	15893793	promoter-TSS	promoter-TSS (BnaA01T0234100ZS)	-359	BnaA01G0234100ZS	0.07	0.15	24.04	14.29	53.32	77.69	4.36	1.84	36.05	18.28	20.76	75.14	1.00	1.00	24.10	20.60	0.00	0.00	0.00	0.00	0.00	0.00	0.00	0.00
RNAPII_TF_2118	scaffoldA01	15898870	15899365	Intergenic	Intergenic	6268	None	0.15	0.22	24.59	14.85	10.64	15.48	2.96	0.35	10.14	3.28	6.22	15.76	NA	NA	NA	NA	NA	NA	NA	NA	NA	NA	NA	NA
RNAPII_TF_2119	scaffoldA01	15900666	15902671	Intergenic	Intergenic	8819	None	0.07	0.15	23.86	13.00	48.30	68.95	2.86	2.60	25.12	19.59	21.85	69.06	NA	NA	NA	NA	NA	NA	NA	NA	NA	NA	NA	NA
RNAPII_TF_2120	scaffoldA01	15904431	15905283	Intergenic	Intergenic	12008	None	0.06	0.15	24.61	14.64	20.28	28.99	1.05	1.75	9.70	5.49	9.72	29.15	NA	NA	NA	NA	NA	NA	NA	NA	NA	NA	NA	NA
RNAPII_TF_2121	scaffoldA01	15906551	15907538	Intergenic	Intergenic	14195	None	0.04	0.15	24.01	12.74	36.61	52.47	4.88	2.09	11.83	6.31	17.91	52.94	NA	NA	NA	NA	NA	NA	NA	NA	NA	NA	NA	NA
RNAPII_TF_2122	scaffoldA01	15909492	15912817	Intergenic	Intergenic	-16564	None	0.07	0.15	24.00	13.25	69.52	102.10	8.65	3.99	46.04	20.60	35.41	102.06	NA	NA	NA	NA	NA	NA	NA	NA	NA	NA	NA	NA
RNAPII_TF_2123	scaffoldA01	15914651	15917923	Intergenic	Intergenic	-11431	None	0.11	0.18	24.63	14.11	60.13	82.69	4.18	3.94	40.26	17.17	32.11	84.16	NA	NA	NA	NA	NA	NA	NA	NA	NA	NA	NA	NA
RNAPII_TF_2124	scaffoldA01	15922721	15923894	Intergenic	Intergenic	-4411	None	0.07	0.15	24.09	12.74	16.13	22.99	2.20	0.97	7.67	3.18	8.84	23.26	NA	NA	NA	NA	NA	NA	NA	NA	NA	NA	NA	NA
RNAPII_TF_2125	scaffoldA01	15929636	15930904	TTS	TTS (BnaA01T0234200ZS)	453	BnaA01G0234200ZS	0.00	0.01	25.37	3.64	34.68	42.52	92.05	44.46	32.98	33.66	14.53	33.29	0.86	1.00	25.78	11.17	0.09	0.07	0.04	0.06	0.15	0.08	0.10	0.04
RNAPII_TF_2126	scaffoldA01	15939395	15941285	exon	exon (BnaA01T0234400ZS, exon 2 of 13)	297	BnaA01G0234400ZS	0.00	0.00	26.80	4.00	120.23	154.37	291.65	236.58	104.68	113.10	80.53	110.44	0.00	0.00	24.85	10.17	2.43	2.76	4.15	7.02	6.81	4.72	2.89	2.79
RNAPII_TF_2127	scaffoldA01	15961034	15962890	Intergenic	Intergenic	2447	None	0.18	0.27	24.59	13.74	36.09	46.40	1.56	1.02	23.81	6.35	24.80	46.74	NA	NA	NA	NA	NA	NA	NA	NA	NA	NA	NA	NA
RNAPII_TF_2128	scaffoldA01	15965398	15968688	Intergenic	Intergenic	7528	None	0.05	0.15	24.02	12.97	67.25	103.67	10.34	9.88	45.31	25.97	39.37	106.39	NA	NA	NA	NA	NA	NA	NA	NA	NA	NA	NA	NA
RNAPII_TF_2129	scaffoldA01	15970466	15970773	Intergenic	Intergenic	11104	None	0.03	0.14	24.52	15.01	16.18	21.64	0.00	0.36	6.11	3.42	10.60	21.81	NA	NA	NA	NA	NA	NA	NA	NA	NA	NA	NA	NA
RNAPII_TF_2130	scaffoldA01	15974252	15981632	Intergenic	Intergenic	-12907	None	0.09	0.16	24.24	13.55	135.96	193.80	11.82	8.95	98.16	40.20	79.65	193.37	NA	NA	NA	NA	NA	NA	NA	NA	NA	NA	NA	NA
RNAPII_TF_2131	scaffoldA01	15982743	15983443	Intergenic	Intergenic	-7756	None	0.14	0.21	25.02	14.73	15.03	20.01	1.01	0.83	12.39	5.67	9.17	20.00	NA	NA	NA	NA	NA	NA	NA	NA	NA	NA	NA	NA
RNAPII_TF_2132	scaffoldA01	15984639	15986005	Intergenic	Intergenic	-5527	None	0.12	0.20	23.61	11.28	24.69	51.83	19.58	26.25	35.37	23.62	25.61	49.58	NA	NA	NA	NA	NA	NA	NA	NA	NA	NA	NA	NA
RNAPII_TF_2133	scaffoldA01	15990453	15991073	promoter-TSS	promoter-TSS (BnaA01T0234700ZS)	-86	BnaA01G0234700ZS	0.08	0.16	23.87	12.60	25.48	37.63	5.70	2.06	19.35	5.02	13.41	37.74	0.03	0.11	23.85	21.02	0.20	0.00	0.00	0.00	0.27	0.00	0.00	0.00
RNAPII_TF_2134	scaffoldA01	15994079	16044356	Intergenic	Intergenic	28368	None	0.06	0.15	24.13	13.63	1096.79	1581.71	81.15	60.89	601.46	292.98	524.20	1581.21	NA	NA	NA	NA	NA	NA	NA	NA	NA	NA	NA	NA
RNAPII_TF_2135	scaffoldA01	16045948	16054964	Intergenic	Intergenic	-12735	None	0.05	0.15	24.02	13.41	246.73	351.84	11.64	7.87	119.72	67.16	95.26	351.91	NA	NA	NA	NA	NA	NA	NA	NA	NA	NA	NA	NA
RNAPII_TF_2136	scaffoldA01	16056975	16058065	Intergenic	Intergenic	-5671	None	0.07	0.15	24.02	13.51	30.90	43.42	0.33	0.64	17.58	6.01	13.19	42.87	NA	NA	NA	NA	NA	NA	NA	NA	NA	NA	NA	NA
RNAPII_TF_2137	scaffoldA01	16059712	16061411	Intergenic	Intergenic	-2630	None	0.08	0.15	23.82	12.46	45.65	68.03	4.03	4.38	27.22	8.50	21.58	65.50	NA	NA	NA	NA	NA	NA	NA	NA	NA	NA	NA	NA
RNAPII_TF_2138	scaffoldA01	16069024	16083104	Intergenic	Intergenic	8326	None	0.06	0.15	24.16	13.87	253.06	372.63	22.94	22.54	166.74	86.47	150.85	367.41	NA	NA	NA	NA	NA	NA	NA	NA	NA	NA	NA	NA
RNAPII_TF_2139	scaffoldA01	16087944	16090603	Intergenic	Intergenic	3741	None	0.08	0.15	23.74	12.40	40.45	60.88	7.10	4.19	27.33	10.93	23.02	59.20	NA	NA	NA	NA	NA	NA	NA	NA	NA	NA	NA	NA
RNAPII_TF_2140	scaffoldA01	16090850	16093173	Intergenic	Intergenic	6479	None	0.09	0.16	24.44	14.00	38.21	53.80	3.85	3.35	25.32	15.21	22.45	53.68	NA	NA	NA	NA	NA	NA	NA	NA	NA	NA	NA	NA
RNAPII_TF_2141	scaffoldA01	16096152	16102576	Intergenic	Intergenic	6209	None	0.05	0.15	24.01	13.28	256.08	371.71	24.81	14.26	121.95	73.14	101.76	375.50	NA	NA	NA	NA	NA	NA	NA	NA	NA	NA	NA	NA
RNAPII_TF_2142	scaffoldA01	16105514	16107374	promoter-TSS	promoter-TSS (BnaA01T0235300ZS)	-871	BnaA01G0235300ZS	0.04	0.15	25.01	24.75	33.90	85.42	102.03	64.69	46.14	78.73	58.39	110.54	0.44	0.69	24.26	7.13	0.17	0.22	0.24	0.37	0.26	0.13	0.05	0.26
RNAPII_TF_2143	scaffoldA01	16117152	16117831	TTS	TTS (BnaA01T0235500ZS)	2570	BnaA01G0235500ZS	0.68	0.73	23.26	3.47	13.54	32.52	16.27	14.53	15.63	13.87	14.55	30.09	0.01	0.03	25.16	4.02	6.24	20.10	22.01	20.52	16.92	14.91	12.53	17.43
RNAPII_TF_2144	scaffoldA01	16119056	16120124	intron	intron (BnaA01T0235500ZS, intron 1 of 6)	471	BnaA01G0235500ZS	0.13	0.20	24.23	23.98	17.69	63.63	31.07	33.31	47.78	34.78	29.44	51.32	0.01	0.03	25.16	4.02	6.24	20.10	22.01	20.52	16.92	14.91	12.53	17.43
RNAPII_TF_2145	scaffoldA01	16121455	16124208	Intergenic	Intergenic	-1595	None	0.07	0.15	24.62	13.95	48.51	69.84	10.16	7.68	37.72	14.66	35.34	70.48	NA	NA	NA	NA	NA	NA	NA	NA	NA	NA	NA	NA
RNAPII_TF_2146	scaffoldA01	16131111	16132139	exon	exon (BnaA01T0235700ZS, exon 3 of 3)	3394	BnaA01G0235700ZS	0.71	0.76	23.47	4.65	17.94	45.36	17.49	32.15	28.97	18.60	31.23	37.50	0.61	0.88	24.71	11.53	1.52	5.43	3.41	5.85	4.65	3.98	3.56	4.64
RNAPII_TF_2147	scaffoldA01	16133657	16135331	exon	exon (BnaA01T0235700ZS, exon 1 of 3)	525	BnaA01G0235700ZS	0.04	0.14	24.18	8.25	34.58	58.70	86.49	128.71	63.15	88.62	72.51	65.71	0.61	0.88	24.71	11.53	1.52	5.43	3.41	5.85	4.65	3.98	3.56	4.64
RNAPII_TF_2148	scaffoldA01	16141309	16141949	intron	intron (BnaA01T0235800ZS, intron 3 of 3)	2907	BnaA01G0235800ZS	0.09	0.16	23.26	14.50	8.61	17.13	14.54	13.74	28.45	17.82	17.32	21.82	0.93	1.00	23.41	20.29	0.28	0.87	0.69	0.85	0.86	0.74	0.57	0.73
RNAPII_TF_2149	scaffoldA01	16148152	16148815	promoter-TSS	promoter-TSS (BnaA01T0235900ZS)	40	BnaA01G0235900ZS	0.06	0.15	24.42	16.32	10.67	27.37	13.93	19.45	31.08	30.70	20.21	33.13	0.46	0.71	25.11	10.87	1.40	4.01	2.73	3.71	2.53	3.22	3.14	2.06
RNAPII_TF_2150	scaffoldA01	16152909	16154391	Intergenic	Intergenic	5207	None	0.00	0.01	25.79	5.02	30.85	46.62	73.86	79.45	28.99	39.44	35.10	30.74	NA	NA	NA	NA	NA	NA	NA	NA	NA	NA	NA	NA
RNAPII_TF_2151	scaffoldA01	16160334	16161349	exon	exon (BnaA01T0236000ZS, exon 2 of 27)	688	BnaA01G0236000ZS	0.25	0.34	24.45	15.69	9.84	19.76	15.05	22.50	23.85	24.57	20.80	24.94	0.01	0.04	25.87	10.21	0.63	2.42	2.74	3.19	3.18	3.12	2.36	2.15
RNAPII_TF_2152	scaffoldA01	16182091	16182465	promoter-TSS	promoter-TSS (BnaA01T0236500ZS)	-119	BnaA01G0236500ZS	0.56	0.63	24.80	19.89	11.05	23.35	13.83	11.34	20.00	21.48	12.47	28.63	0.50	0.76	24.91	6.22	2.78	10.84	10.18	9.88	9.00	9.22	8.72	7.34
RNAPII_TF_2153	scaffoldA01	16185566	16190374	Intergenic	Intergenic	-5811	None	0.08	0.15	24.04	13.04	128.31	189.16	20.49	11.42	100.88	54.71	88.78	191.20	NA	NA	NA	NA	NA	NA	NA	NA	NA	NA	NA	NA
RNAPII_TF_2154	scaffoldA01	16201107	16229928	Intergenic	Intergenic	-29124	None	0.05	0.15	24.04	13.54	792.18	1130.83	31.40	35.26	360.93	181.18	289.38	1136.33	NA	NA	NA	NA	NA	NA	NA	NA	NA	NA	NA	NA
RNAPII_TF_2155	scaffoldA01	16231352	16241526	Intergenic	Intergenic	-8202	None	0.07	0.15	24.07	13.79	220.25	313.23	13.43	9.99	154.61	73.08	91.07	317.84	NA	NA	NA	NA	NA	NA	NA	NA	NA	NA	NA	NA
RNAPII_TF_2156	scaffoldA01	16243189	16243866	Intergenic	Intergenic	-1114	None	0.10	0.17	24.43	15.64	13.83	20.26	2.25	2.06	13.69	5.13	14.48	18.71	NA	NA	NA	NA	NA	NA	NA	NA	NA	NA	NA	NA
RNAPII_TF_2157	scaffoldA01	16245080	16246027	TTS	TTS (BnaA01T0236700ZS)	912	BnaA01G0236700ZS	0.01	0.04	23.87	3.56	24.95	51.84	37.19	22.86	24.30	8.88	19.40	54.21	0.03	0.10	24.96	6.12	1.79	5.15	5.58	6.80	4.72	4.92	3.86	4.03
RNAPII_TF_2158	scaffoldA01	16250906	16251758	intron	intron (BnaA01T0236700ZS.2, intron 2 of 16)	-2101	BnaA01G0236700ZS	0.26	0.34	23.54	10.00	16.59	27.79	8.71	5.64	16.13	8.15	11.78	25.51	0.03	0.10	24.96	6.12	1.79	5.15	5.58	6.80	4.72	4.92	3.86	4.03
RNAPII_TF_2159	scaffoldA01	16253725	16255652	promoter-TSS	promoter-TSS (BnaA01T0236700ZS)	-892	BnaA01G0236700ZS	0.10	0.18	24.50	14.02	37.91	53.33	4.40	2.25	31.29	8.75	22.44	52.54	0.03	0.10	24.96	6.12	1.79	5.15	5.58	6.80	4.72	4.92	3.86	4.03
RNAPII_TF_2160	scaffoldA01	16259988	16261214	Intergenic	Intergenic	-6805	None	0.10	0.17	24.20	13.92	29.62	45.30	6.37	2.27	25.06	13.05	23.23	43.82	NA	NA	NA	NA	NA	NA	NA	NA	NA	NA	NA	NA
RNAPII_TF_2161	scaffoldA01	16261950	16262383	Intergenic	Intergenic	-8370	None	0.16	0.24	24.39	13.56	14.62	19.34	0.54	0.64	9.18	5.65	10.53	19.15	NA	NA	NA	NA	NA	NA	NA	NA	NA	NA	NA	NA
RNAPII_TF_2162	scaffoldA01	16262679	16329326	Intergenic	Intergenic	-22299	None	0.05	0.15	24.00	13.38	1970.13	2834.15	113.10	70.01	948.66	419.19	760.13	2830.08	NA	NA	NA	NA	NA	NA	NA	NA	NA	NA	NA	NA
RNAPII_TF_2163	scaffoldA01	16334813	16356053	Intergenic	Intergenic	-10881	None	0.05	0.15	23.98	13.46	557.95	799.46	31.65	19.30	229.33	126.27	210.25	804.07	NA	NA	NA	NA	NA	NA	NA	NA	NA	NA	NA	NA
RNAPII_TF_2164	scaffoldA01	16370244	16381330	intron	intron (BnaA01T0237000ZS, intron 1 of 1)	19473	BnaA01G0237000ZS	0.05	0.15	23.91	13.25	254.21	364.63	11.02	4.27	103.25	47.66	76.45	361.26	0.16	0.32	25.16	20.88	0.76	1.51	0.15	0.44	0.24	0.60	0.27	1.02
RNAPII_TF_2165	scaffoldA01	16383764	16385290	intron	intron (BnaA01T0237000ZS, intron 1 of 1)	28213	BnaA01G0237000ZS	0.06	0.15	23.93	12.89	19.93	27.87	0.63	0.00	8.65	4.04	6.69	27.69	0.16	0.32	25.16	20.88	0.76	1.51	0.15	0.44	0.24	0.60	0.27	1.02
RNAPII_TF_2166	scaffoldA01	16387913	16389587	intron	intron (BnaA01T0237000ZS, intron 1 of 1)	32436	BnaA01G0237000ZS	0.05	0.15	23.82	13.23	28.12	40.51	1.20	1.65	11.71	6.46	10.38	39.98	0.16	0.32	25.16	20.88	0.76	1.51	0.15	0.44	0.24	0.60	0.27	1.02
RNAPII_TF_2167	scaffoldA01	16401175	16405972	Intergenic	Intergenic	18369	None	0.05	0.15	23.98	13.21	77.62	109.27	2.22	1.02	34.27	14.76	29.29	109.51	NA	NA	NA	NA	NA	NA	NA	NA	NA	NA	NA	NA
RNAPII_TF_2168	scaffoldA01	16407297	16410725	Intergenic	Intergenic	12931	None	0.08	0.15	24.08	13.16	26.86	37.35	0.97	0.71	15.51	3.75	10.20	38.06	NA	NA	NA	NA	NA	NA	NA	NA	NA	NA	NA	NA
RNAPII_TF_2169	scaffoldA01	16414216	16416010	Intergenic	Intergenic	6829	None	0.05	0.15	23.95	14.08	33.77	47.78	1.01	0.52	11.68	9.59	8.05	48.30	NA	NA	NA	NA	NA	NA	NA	NA	NA	NA	NA	NA
RNAPII_TF_2170	scaffoldA01	16419374	16422404	exon	exon (BnaA01T0237100ZS, exon 4 of 8)	1053	BnaA01G0237100ZS	0.06	0.15	24.09	13.31	42.28	59.15	0.32	0.49	16.41	4.67	12.24	60.53	0.65	0.92	24.06	9.74	15.28	20.02	7.77	20.20	12.23	5.38	10.92	3.89
RNAPII_TF_2171	scaffoldA01	16423875	16430978	Intergenic	Intergenic	-5484	None	0.05	0.15	24.01	13.44	158.07	223.46	3.65	2.59	59.08	24.48	55.00	223.15	NA	NA	NA	NA	NA	NA	NA	NA	NA	NA	NA	NA
RNAPII_TF_2172	scaffoldA01	16433603	16434938	Intergenic	Intergenic	-12328	None	0.05	0.15	24.43	14.14	15.41	20.97	0.88	0.34	7.03	2.64	9.29	21.16	NA	NA	NA	NA	NA	NA	NA	NA	NA	NA	NA	NA
RNAPII_TF_2173	scaffoldA01	16441365	16441763	Intergenic	Intergenic	-19622	None	0.05	0.15	23.82	12.93	13.84	19.39	0.75	0.49	4.87	0.83	2.17	19.39	NA	NA	NA	NA	NA	NA	NA	NA	NA	NA	NA	NA
RNAPII_TF_2174	scaffoldA01	16444239	16445462	Intergenic	Intergenic	-20943	None	0.07	0.15	23.94	13.78	19.49	27.58	0.56	0.49	9.90	4.76	4.84	27.57	NA	NA	NA	NA	NA	NA	NA	NA	NA	NA	NA	NA
RNAPII_TF_2175	scaffoldA01	16448371	16451684	Intergenic	Intergenic	-15766	None	0.07	0.15	24.18	13.40	41.20	58.12	1.88	1.29	19.06	11.85	13.67	58.55	NA	NA	NA	NA	NA	NA	NA	NA	NA	NA	NA	NA
RNAPII_TF_2176	scaffoldA01	16453288	16458249	Intergenic	Intergenic	-10025	None	0.05	0.15	23.97	13.28	73.01	103.79	1.72	2.02	29.81	11.86	28.44	103.50	NA	NA	NA	NA	NA	NA	NA	NA	NA	NA	NA	NA
RNAPII_TF_2177	scaffoldA01	16462593	16463754	Intergenic	Intergenic	-2620	None	0.04	0.15	23.43	11.41	14.47	20.62	1.28	0.49	5.51	4.59	5.43	20.61	NA	NA	NA	NA	NA	NA	NA	NA	NA	NA	NA	NA
RNAPII_TF_2178	scaffoldA01	16487336	16489504	Intergenic	Intergenic	10518	None	0.05	0.15	23.94	13.66	75.47	106.60	1.67	1.40	28.76	16.67	28.30	106.24	NA	NA	NA	NA	NA	NA	NA	NA	NA	NA	NA	NA
RNAPII_TF_2179	scaffoldA01	16493995	16497132	Intergenic	Intergenic	-5225	None	0.05	0.15	23.98	13.53	60.19	83.92	1.15	0.88	22.89	7.71	23.95	84.26	NA	NA	NA	NA	NA	NA	NA	NA	NA	NA	NA	NA
RNAPII_TF_2180	scaffoldA01	16498386	16500900	Intergenic	Intergenic	-1145	None	0.05	0.15	23.92	12.80	32.57	45.94	1.42	0.32	11.30	2.40	8.81	46.10	NA	NA	NA	NA	NA	NA	NA	NA	NA	NA	NA	NA
RNAPII_TF_2181	scaffoldA01	16534267	16541012	Intergenic	Intergenic	4260	None	0.05	0.15	23.97	13.19	587.05	835.81	21.84	14.30	236.71	104.72	200.95	835.30	NA	NA	NA	NA	NA	NA	NA	NA	NA	NA	NA	NA
RNAPII_TF_2182	scaffoldA01	16543724	16547649	Intergenic	Intergenic	12307	None	0.05	0.15	23.84	12.81	121.82	173.36	5.78	3.53	47.59	18.28	28.89	173.56	NA	NA	NA	NA	NA	NA	NA	NA	NA	NA	NA	NA
RNAPII_TF_2183	scaffoldA01	16563637	16564020	Intergenic	Intergenic	30449	None	0.05	0.15	23.80	13.09	10.88	15.94	1.40	0.49	4.82	1.91	4.54	15.76	NA	NA	NA	NA	NA	NA	NA	NA	NA	NA	NA	NA
RNAPII_TF_2184	scaffoldA01	16565812	16566397	Intergenic	Intergenic	32725	None	0.06	0.15	23.91	13.03	8.52	12.33	0.32	0.83	4.11	1.27	2.58	12.07	NA	NA	NA	NA	NA	NA	NA	NA	NA	NA	NA	NA
RNAPII_TF_2185	scaffoldA01	16573745	16574359	Intergenic	Intergenic	-25537	None	0.06	0.15	23.81	13.68	17.49	24.32	0.47	0.51	9.59	3.08	4.71	24.86	NA	NA	NA	NA	NA	NA	NA	NA	NA	NA	NA	NA
RNAPII_TF_2186	scaffoldA01	16587898	16594817	Intergenic	Intergenic	-8232	None	0.05	0.15	23.88	13.03	140.71	199.51	4.18	3.20	58.09	29.26	45.62	201.83	NA	NA	NA	NA	NA	NA	NA	NA	NA	NA	NA	NA
RNAPII_TF_2187	scaffoldA01	16597132	16598130	Intergenic	Intergenic	-1958	None	0.05	0.15	23.96	13.04	95.53	135.92	5.66	2.60	37.84	20.03	36.71	137.19	NA	NA	NA	NA	NA	NA	NA	NA	NA	NA	NA	NA
RNAPII_TF_2188	scaffoldA01	16600021	16601554	TTS	TTS (BnaA01T0238200ZS)	1198	BnaA01G0238200ZS	0.05	0.15	23.85	12.83	45.83	65.39	2.43	0.48	17.52	7.14	11.54	65.99	0.21	0.39	24.05	5.18	1.50	3.05	0.74	1.16	0.66	0.25	0.70	1.29
RNAPII_TF_2189	scaffoldA01	16607495	16607937	Intergenic	Intergenic	-3953	None	0.05	0.15	23.81	12.89	7.89	10.96	0.00	0.00	2.43	0.60	1.10	10.96	NA	NA	NA	NA	NA	NA	NA	NA	NA	NA	NA	NA
RNAPII_TF_2190	scaffoldA01	16610397	16611263	promoter-TSS	promoter-TSS (BnaA01T0238300ZS)	-839	BnaA01G0238300ZS	0.05	0.15	23.83	13.00	12.18	17.41	0.95	0.00	2.88	2.03	2.34	17.57	0.19	0.36	24.59	22.94	0.73	1.70	0.32	0.72	0.51	0.47	0.32	0.98
RNAPII_TF_2191	scaffoldA01	16627709	16634334	Intergenic	Intergenic	7853	None	0.05	0.15	23.87	12.94	552.83	785.60	24.17	8.68	212.65	88.76	145.17	785.81	NA	NA	NA	NA	NA	NA	NA	NA	NA	NA	NA	NA
RNAPII_TF_2192	scaffoldA01	16640150	16640433	TTS	TTS (BnaA01T0238700ZS)	1159	BnaA01G0238700ZS	0.03	0.13	22.75	5.11	8.01	10.28	1.20	0.00	2.16	0.59	4.81	10.28	0.32	0.53	24.87	9.80	1.37	1.87	0.46	0.94	0.93	0.27	0.55	0.15
RNAPII_TF_2193	scaffoldA01	16646719	16649414	TTS	TTS (BnaA01T0238900ZS)	393	BnaA01G0238900ZS	0.05	0.15	23.86	12.90	21.50	30.53	0.54	1.54	7.99	3.15	6.29	30.61	0.80	1.00	25.17	13.70	0.63	1.01	0.12	0.70	0.58	0.79	0.38	0.36
RNAPII_TF_2194	scaffoldA01	16651161	16652587	Intergenic	Intergenic	-3415	None	0.05	0.15	23.68	12.27	22.08	32.47	1.65	0.48	8.57	4.04	6.12	31.92	NA	NA	NA	NA	NA	NA	NA	NA	NA	NA	NA	NA
RNAPII_TF_2195	scaffoldA01	16654018	16659829	Intergenic	Intergenic	-7479	None	0.05	0.15	23.80	12.37	95.57	135.94	5.96	2.47	34.00	16.64	40.53	136.42	NA	NA	NA	NA	NA	NA	NA	NA	NA	NA	NA	NA
RNAPII_TF_2196	scaffoldA01	16662218	16663082	Intergenic	Intergenic	-1752	None	0.05	0.15	24.07	14.27	14.55	19.97	0.00	0.00	5.87	1.52	4.70	19.97	NA	NA	NA	NA	NA	NA	NA	NA	NA	NA	NA	NA
RNAPII_TF_2197	scaffoldA01	16665655	16668214	Intergenic	Intergenic	2532	None	0.06	0.15	23.92	13.00	29.50	41.89	1.58	0.67	11.85	3.72	7.16	41.52	NA	NA	NA	NA	NA	NA	NA	NA	NA	NA	NA	NA
RNAPII_TF_2198	scaffoldA01	16671064	16671725	Intergenic	Intergenic	-3184	None	0.07	0.15	24.15	13.45	11.59	15.98	0.00	0.35	3.92	1.58	3.09	16.33	NA	NA	NA	NA	NA	NA	NA	NA	NA	NA	NA	NA
RNAPII_TF_2199	scaffoldA01	16682679	16684295	Intergenic	Intergenic	8909	None	0.04	0.15	23.84	12.44	19.63	27.78	1.13	0.46	4.87	4.13	9.24	28.30	NA	NA	NA	NA	NA	NA	NA	NA	NA	NA	NA	NA
RNAPII_TF_2200	scaffoldA01	16685724	16689159	Intergenic	Intergenic	-9868	None	0.05	0.15	23.81	12.70	46.25	65.10	1.08	0.32	18.01	8.98	15.36	65.89	NA	NA	NA	NA	NA	NA	NA	NA	NA	NA	NA	NA
RNAPII_TF_2201	scaffoldA01	16706685	16708394	Intergenic	Intergenic	9596	None	0.07	0.15	24.04	12.90	28.20	38.98	0.63	0.48	9.82	2.26	13.00	38.96	NA	NA	NA	NA	NA	NA	NA	NA	NA	NA	NA	NA
RNAPII_TF_2202	scaffoldA01	16711147	16712052	Intergenic	Intergenic	9142	None	0.06	0.15	24.07	13.08	5.89	8.21	0.00	0.48	2.11	1.43	2.57	8.38	NA	NA	NA	NA	NA	NA	NA	NA	NA	NA	NA	NA
RNAPII_TF_2203	scaffoldA01	16713751	16714223	Intergenic	Intergenic	6754	None	0.08	0.15	24.43	14.19	7.91	11.08	0.13	0.61	5.35	0.97	3.29	11.45	NA	NA	NA	NA	NA	NA	NA	NA	NA	NA	NA	NA
RNAPII_TF_2204	scaffoldA01	16793831	16794775	Intergenic	Intergenic	3275	None	0.05	0.15	23.71	12.42	30.93	44.13	2.54	0.86	8.21	3.19	6.54	44.21	NA	NA	NA	NA	NA	NA	NA	NA	NA	NA	NA	NA
RNAPII_TF_2205	scaffoldA01	16798260	16803143	Intergenic	Intergenic	9673	None	0.07	0.15	24.19	13.57	95.28	134.38	4.19	3.59	46.07	17.19	34.74	133.61	NA	NA	NA	NA	NA	NA	NA	NA	NA	NA	NA	NA
RNAPII_TF_2206	scaffoldA01	16807630	16810663	Intergenic	Intergenic	18118	None	0.05	0.15	24.05	13.17	45.99	65.28	0.27	2.07	19.03	7.43	16.57	66.02	NA	NA	NA	NA	NA	NA	NA	NA	NA	NA	NA	NA
RNAPII_TF_2207	scaffoldA01	16813213	16813556	Intergenic	Intergenic	14843	None	0.25	0.34	24.19	13.84	6.03	7.08	0.43	0.53	6.57	1.40	2.97	7.08	NA	NA	NA	NA	NA	NA	NA	NA	NA	NA	NA	NA
RNAPII_TF_2208	scaffoldA01	16815802	16816311	Intergenic	Intergenic	12171	None	0.06	0.15	23.80	13.64	23.97	36.57	0.40	0.86	10.96	3.14	7.16	33.91	NA	NA	NA	NA	NA	NA	NA	NA	NA	NA	NA	NA
RNAPII_TF_2209	scaffoldA01	16817940	16818315	Intergenic	Intergenic	10100	None	0.03	0.13	22.33	3.59	8.64	11.87	2.15	0.00	1.45	4.08	3.73	11.87	NA	NA	NA	NA	NA	NA	NA	NA	NA	NA	NA	NA
RNAPII_TF_2210	scaffoldA01	16822946	16823603	Intergenic	Intergenic	4953	None	0.07	0.15	23.37	9.39	15.49	24.09	2.36	0.18	9.00	4.25	4.89	21.66	NA	NA	NA	NA	NA	NA	NA	NA	NA	NA	NA	NA
RNAPII_TF_2211	scaffoldA01	16834137	16837569	Intergenic	Intergenic	-7626	None	0.07	0.15	24.11	13.29	75.01	106.68	3.01	1.49	39.03	14.27	30.54	105.80	NA	NA	NA	NA	NA	NA	NA	NA	NA	NA	NA	NA
RNAPII_TF_2212	scaffoldA01	16839515	16839942	Intergenic	Intergenic	-11501	None	0.07	0.15	24.03	13.23	13.52	18.86	0.13	0.53	6.32	3.02	5.24	18.87	NA	NA	NA	NA	NA	NA	NA	NA	NA	NA	NA	NA
RNAPII_TF_2213	scaffoldA01	16846696	16847188	Intergenic	Intergenic	-18715	None	0.06	0.15	23.83	13.02	11.48	16.46	0.77	1.62	5.20	2.02	3.77	16.80	NA	NA	NA	NA	NA	NA	NA	NA	NA	NA	NA	NA
RNAPII_TF_2214	scaffoldA01	16851464	16851899	Intergenic	Intergenic	-23454	None	0.10	0.17	24.34	13.79	10.33	14.16	0.00	0.31	4.85	1.93	2.30	14.16	NA	NA	NA	NA	NA	NA	NA	NA	NA	NA	NA	NA
RNAPII_TF_2215	scaffoldA01	16864508	16868053	Intergenic	Intergenic	-38053	None	0.06	0.15	24.06	13.11	198.03	283.56	15.74	6.77	98.49	37.83	77.22	286.41	NA	NA	NA	NA	NA	NA	NA	NA	NA	NA	NA	NA
RNAPII_TF_2216	scaffoldA01	16873758	16875141	Intergenic	Intergenic	-46222	None	0.06	0.15	23.89	12.23	14.26	20.17	2.23	0.17	6.60	1.36	4.40	20.35	NA	NA	NA	NA	NA	NA	NA	NA	NA	NA	NA	NA
RNAPII_TF_2217	scaffoldA01	16880665	16885956	Intergenic	Intergenic	-55083	None	0.07	0.15	23.86	12.59	87.41	123.54	4.98	3.20	53.33	18.14	36.02	126.18	NA	NA	NA	NA	NA	NA	NA	NA	NA	NA	NA	NA
RNAPII_TF_2218	scaffoldA01	16888704	16890065	Intergenic	Intergenic	-61157	None	0.07	0.15	23.90	12.47	35.47	50.25	3.10	1.16	17.40	6.53	10.20	51.14	NA	NA	NA	NA	NA	NA	NA	NA	NA	NA	NA	NA
RNAPII_TF_2219	scaffoldA01	16905581	16908268	Intergenic	Intergenic	-78697	None	0.08	0.15	24.17	13.03	27.41	38.02	2.39	0.80	16.13	5.26	14.70	39.23	NA	NA	NA	NA	NA	NA	NA	NA	NA	NA	NA	NA
RNAPII_TF_2220	scaffoldA01	16909826	16911670	Intergenic	Intergenic	-82521	None	0.06	0.15	24.46	14.50	21.46	30.62	0.65	1.33	9.92	4.39	10.05	30.46	NA	NA	NA	NA	NA	NA	NA	NA	NA	NA	NA	NA
RNAPII_TF_2221	scaffoldA01	16917501	16917895	Intergenic	Intergenic	-89471	None	0.03	0.13	23.60	12.41	8.49	12.26	0.45	0.00	1.12	0.83	3.18	11.90	NA	NA	NA	NA	NA	NA	NA	NA	NA	NA	NA	NA
RNAPII_TF_2222	scaffoldA01	16923609	16927805	Intergenic	Intergenic	-97480	None	0.06	0.15	24.04	13.26	39.14	55.51	2.05	1.52	13.71	6.09	10.66	55.42	NA	NA	NA	NA	NA	NA	NA	NA	NA	NA	NA	NA
RNAPII_TF_2223	scaffoldA01	16972198	16974962	Intergenic	Intergenic	-128931	None	0.05	0.15	24.03	13.63	34.92	49.43	3.58	0.53	18.77	6.71	22.16	50.03	NA	NA	NA	NA	NA	NA	NA	NA	NA	NA	NA	NA
RNAPII_TF_2224	scaffoldA01	16977416	16978763	Intergenic	Intergenic	-124422	None	0.03	0.13	23.19	8.50	12.85	17.18	1.18	0.32	2.69	3.43	4.12	18.05	NA	NA	NA	NA	NA	NA	NA	NA	NA	NA	NA	NA
RNAPII_TF_2225	scaffoldA01	16997325	16998001	Intergenic	Intergenic	-104848	None	0.05	0.15	24.08	14.13	15.23	21.53	1.20	0.49	5.86	2.57	5.78	21.70	NA	NA	NA	NA	NA	NA	NA	NA	NA	NA	NA	NA
RNAPII_TF_2226	scaffoldA01	17000836	17004714	Intergenic	Intergenic	-99736	None	0.05	0.15	23.91	12.71	84.18	122.41	10.68	3.05	36.28	19.48	40.23	122.15	NA	NA	NA	NA	NA	NA	NA	NA	NA	NA	NA	NA
RNAPII_TF_2227	scaffoldA01	17013907	17016291	Intergenic	Intergenic	-87412	None	0.05	0.15	24.07	13.74	35.49	50.18	0.77	1.01	11.14	5.04	9.45	49.74	NA	NA	NA	NA	NA	NA	NA	NA	NA	NA	NA	NA
RNAPII_TF_2228	scaffoldA01	17018167	17019944	Intergenic	Intergenic	-83456	None	0.06	0.15	23.98	13.79	21.57	30.89	1.40	0.00	9.88	3.22	5.27	30.72	NA	NA	NA	NA	NA	NA	NA	NA	NA	NA	NA	NA
RNAPII_TF_2229	scaffoldA01	17024247	17025625	Intergenic	Intergenic	-77575	None	0.05	0.15	24.01	13.09	23.55	33.47	1.15	0.80	8.78	3.40	7.93	33.47	NA	NA	NA	NA	NA	NA	NA	NA	NA	NA	NA	NA
RNAPII_TF_2230	scaffoldA01	17037728	17042686	Intergenic	Intergenic	-62304	None	0.06	0.15	24.12	13.21	303.81	432.62	21.73	11.87	141.39	70.04	138.19	435.60	NA	NA	NA	NA	NA	NA	NA	NA	NA	NA	NA	NA
RNAPII_TF_2231	scaffoldA01	17048357	17048953	Intergenic	Intergenic	-53856	None	0.07	0.15	24.02	14.10	13.84	19.17	0.90	0.17	7.76	6.08	3.12	19.51	NA	NA	NA	NA	NA	NA	NA	NA	NA	NA	NA	NA
RNAPII_TF_2232	scaffoldA01	17060742	17061464	Intergenic	Intergenic	-41408	None	0.07	0.15	23.92	13.62	14.78	20.89	0.47	0.54	7.44	5.12	5.51	20.71	NA	NA	NA	NA	NA	NA	NA	NA	NA	NA	NA	NA
RNAPII_TF_2233	scaffoldA01	17063056	17065424	Intergenic	Intergenic	-38271	None	0.08	0.15	23.83	12.97	34.39	49.29	1.83	1.66	21.34	7.21	12.76	48.41	NA	NA	NA	NA	NA	NA	NA	NA	NA	NA	NA	NA
RNAPII_TF_2234	scaffoldA01	17071873	17073076	Intergenic	Intergenic	-30037	None	0.07	0.15	24.26	13.58	19.43	27.09	0.78	1.19	9.55	3.36	8.74	27.10	NA	NA	NA	NA	NA	NA	NA	NA	NA	NA	NA	NA
RNAPII_TF_2235	scaffoldA01	17096730	17097027	Intergenic	Intergenic	-5633	None	0.11	0.19	24.03	12.48	6.53	8.86	0.20	0.31	2.31	0.98	3.03	8.86	NA	NA	NA	NA	NA	NA	NA	NA	NA	NA	NA	NA
RNAPII_TF_2236	scaffoldA01	17099475	17100067	Intergenic	Intergenic	-2740	None	0.07	0.15	24.06	13.40	14.71	20.36	0.13	0.00	8.30	1.14	4.80	20.36	NA	NA	NA	NA	NA	NA	NA	NA	NA	NA	NA	NA
RNAPII_TF_2237	scaffoldA01	17104039	17106640	Intergenic	Intergenic	2828	None	0.07	0.15	24.00	13.13	60.92	86.14	3.10	0.32	31.72	10.38	17.08	86.73	NA	NA	NA	NA	NA	NA	NA	NA	NA	NA	NA	NA
RNAPII_TF_2238	scaffoldA01	17110536	17110957	Intergenic	Intergenic	8235	None	0.05	0.15	24.04	14.52	9.67	14.02	0.32	0.31	2.50	0.76	3.11	13.76	NA	NA	NA	NA	NA	NA	NA	NA	NA	NA	NA	NA
RNAPII_TF_2239	scaffoldA01	17118402	17119443	Intergenic	Intergenic	-14286	None	0.04	0.15	23.86	12.91	38.42	54.00	2.06	0.18	10.53	8.94	14.19	54.17	NA	NA	NA	NA	NA	NA	NA	NA	NA	NA	NA	NA
RNAPII_TF_2240	scaffoldA01	17121427	17121819	Intergenic	Intergenic	-11585	None	0.08	0.15	23.99	14.09	12.08	16.47	0.13	0.51	6.10	6.54	3.64	17.36	NA	NA	NA	NA	NA	NA	NA	NA	NA	NA	NA	NA
RNAPII_TF_2241	scaffoldA01	17127622	17134599	Intergenic	Intergenic	-2098	None	0.07	0.15	24.06	13.27	142.72	201.96	9.06	4.56	80.18	24.66	45.13	203.62	NA	NA	NA	NA	NA	NA	NA	NA	NA	NA	NA	NA
RNAPII_TF_2242	scaffoldA01	17147009	17152729	Intergenic	Intergenic	-2717	None	0.07	0.15	23.78	12.44	199.73	289.11	19.60	5.53	116.11	46.77	67.40	289.32	NA	NA	NA	NA	NA	NA	NA	NA	NA	NA	NA	NA
RNAPII_TF_2243	scaffoldA01	17192878	17197905	Intergenic	Intergenic	-11485	None	0.06	0.15	24.07	13.29	117.04	163.20	3.31	2.26	53.70	18.09	35.57	165.15	NA	NA	NA	NA	NA	NA	NA	NA	NA	NA	NA	NA
RNAPII_TF_2244	scaffoldA01	17202184	17203845	Intergenic	Intergenic	-19108	None	0.05	0.15	23.87	13.35	43.14	61.01	1.74	0.16	13.97	8.51	10.24	61.00	NA	NA	NA	NA	NA	NA	NA	NA	NA	NA	NA	NA
RNAPII_TF_2245	scaffoldA01	17207305	17208524	Intergenic	Intergenic	-24008	None	0.06	0.15	23.90	12.97	20.40	28.85	0.98	0.34	8.38	3.56	4.50	28.85	NA	NA	NA	NA	NA	NA	NA	NA	NA	NA	NA	NA
RNAPII_TF_2246	scaffoldA01	17210146	17216631	Intergenic	Intergenic	-29482	None	0.05	0.15	23.90	13.33	96.19	137.54	4.82	2.42	44.01	19.97	29.43	137.45	NA	NA	NA	NA	NA	NA	NA	NA	NA	NA	NA	NA
RNAPII_TF_2247	scaffoldA01	17220036	17220296	Intergenic	Intergenic	-36260	None	0.06	0.15	23.98	13.99	3.98	5.49	0.00	0.00	1.44	1.20	0.42	5.49	NA	NA	NA	NA	NA	NA	NA	NA	NA	NA	NA	NA
RNAPII_TF_2248	scaffoldA01	17221733	17227872	Intergenic	Intergenic	-40896	None	0.05	0.15	23.92	13.30	97.59	138.25	5.35	3.06	41.35	25.68	35.67	138.86	NA	NA	NA	NA	NA	NA	NA	NA	NA	NA	NA	NA
RNAPII_TF_2249	scaffoldA01	17229452	17232333	Intergenic	Intergenic	-46986	None	0.05	0.15	23.68	12.14	33.06	48.00	0.75	0.99	10.14	5.80	10.19	47.06	NA	NA	NA	NA	NA	NA	NA	NA	NA	NA	NA	NA
RNAPII_TF_2250	scaffoldA01	17233784	17241329	Intergenic	Intergenic	-53650	None	0.05	0.15	24.00	13.50	139.63	198.01	4.55	2.80	56.23	33.97	53.30	199.60	NA	NA	NA	NA	NA	NA	NA	NA	NA	NA	NA	NA
RNAPII_TF_2251	scaffoldA01	17243535	17245584	Intergenic	Intergenic	-60653	None	0.07	0.15	23.97	13.58	21.40	30.07	1.29	1.04	12.88	1.79	6.64	29.98	NA	NA	NA	NA	NA	NA	NA	NA	NA	NA	NA	NA
RNAPII_TF_2252	scaffoldA01	17250169	17253678	Intergenic	Intergenic	-68017	None	0.05	0.15	23.90	13.49	77.39	109.74	2.40	0.86	20.43	12.55	25.93	108.51	NA	NA	NA	NA	NA	NA	NA	NA	NA	NA	NA	NA
RNAPII_TF_2253	scaffoldA01	17258564	17263512	Intergenic	Intergenic	-77132	None	0.06	0.15	23.96	13.20	106.88	151.42	5.99	1.49	42.49	15.13	25.48	151.43	NA	NA	NA	NA	NA	NA	NA	NA	NA	NA	NA	NA
RNAPII_TF_2254	scaffoldA01	17264874	17265492	Intergenic	Intergenic	-81277	None	0.05	0.15	23.85	12.99	13.54	19.21	0.43	0.00	4.55	3.38	4.12	19.38	NA	NA	NA	NA	NA	NA	NA	NA	NA	NA	NA	NA
RNAPII_TF_2255	scaffoldA01	17266928	17268507	Intergenic	Intergenic	-83811	None	0.05	0.15	23.58	11.51	21.53	30.45	2.55	0.52	7.11	4.66	6.11	30.96	NA	NA	NA	NA	NA	NA	NA	NA	NA	NA	NA	NA
RNAPII_TF_2256	scaffoldA01	17270801	17273344	Intergenic	Intergenic	-88166	None	0.06	0.15	23.96	13.59	44.67	62.61	0.72	1.31	18.14	11.99	11.33	63.15	NA	NA	NA	NA	NA	NA	NA	NA	NA	NA	NA	NA
RNAPII_TF_2257	scaffoldA01	17275457	17278233	Intergenic	Intergenic	-92939	None	0.06	0.15	24.01	13.88	29.02	41.25	0.75	0.00	14.65	5.59	8.38	41.18	NA	NA	NA	NA	NA	NA	NA	NA	NA	NA	NA	NA
RNAPII_TF_2258	scaffoldA01	17281361	17281807	Intergenic	Intergenic	-97678	None	0.08	0.15	23.77	12.40	8.51	11.98	0.75	0.00	4.76	2.18	1.83	12.15	NA	NA	NA	NA	NA	NA	NA	NA	NA	NA	NA	NA
RNAPII_TF_2259	scaffoldA01	17283249	17288060	Intergenic	Intergenic	-101748	None	0.06	0.15	24.14	14.05	83.05	117.21	2.23	3.25	38.96	19.12	24.36	116.88	NA	NA	NA	NA	NA	NA	NA	NA	NA	NA	NA	NA
RNAPII_TF_2260	scaffoldA01	17292183	17301183	Intergenic	Intergenic	104810	None	0.05	0.15	23.96	13.31	123.41	175.59	6.62	3.25	55.58	32.15	42.91	177.85	NA	NA	NA	NA	NA	NA	NA	NA	NA	NA	NA	NA
RNAPII_TF_2261	scaffoldA01	17301840	17304663	Intergenic	Intergenic	98242	None	0.07	0.15	23.87	13.40	39.27	55.60	1.28	0.66	23.53	10.73	11.45	55.87	NA	NA	NA	NA	NA	NA	NA	NA	NA	NA	NA	NA
RNAPII_TF_2262	scaffoldA01	17309223	17309918	Intergenic	Intergenic	91923	None	0.05	0.15	23.81	13.29	21.85	30.99	1.67	1.01	12.06	6.26	10.13	30.81	NA	NA	NA	NA	NA	NA	NA	NA	NA	NA	NA	NA
RNAPII_TF_2263	scaffoldA01	17311874	17315473	Intergenic	Intergenic	87820	None	0.05	0.15	23.89	13.23	64.50	92.30	2.58	0.49	20.56	10.37	22.14	92.24	NA	NA	NA	NA	NA	NA	NA	NA	NA	NA	NA	NA
RNAPII_TF_2264	scaffoldA01	17320092	17322685	Intergenic	Intergenic	80105	None	0.07	0.15	24.04	13.45	42.99	60.75	1.28	1.32	24.06	6.33	12.43	60.41	NA	NA	NA	NA	NA	NA	NA	NA	NA	NA	NA	NA
RNAPII_TF_2265	scaffoldA01	17324166	17330327	Intergenic	Intergenic	74247	None	0.06	0.15	23.80	12.78	82.92	119.00	2.40	1.36	39.03	11.74	27.22	116.86	NA	NA	NA	NA	NA	NA	NA	NA	NA	NA	NA	NA
RNAPII_TF_2266	scaffoldA01	17333861	17336655	Intergenic	Intergenic	66235	None	0.06	0.15	24.03	13.18	60.64	85.72	3.74	1.88	28.51	10.70	23.97	85.56	NA	NA	NA	NA	NA	NA	NA	NA	NA	NA	NA	NA
RNAPII_TF_2267	scaffoldA01	17341746	17346397	Intergenic	Intergenic	57422	None	0.06	0.15	24.04	13.45	52.26	72.77	0.65	0.48	22.36	10.66	14.39	73.29	NA	NA	NA	NA	NA	NA	NA	NA	NA	NA	NA	NA
RNAPII_TF_2268	scaffoldA01	17352877	17356424	Intergenic	Intergenic	46843	None	0.05	0.15	24.02	13.69	97.26	137.64	3.43	1.22	38.55	17.15	32.54	138.47	NA	NA	NA	NA	NA	NA	NA	NA	NA	NA	NA	NA
RNAPII_TF_2269	scaffoldA01	17358222	17360078	Intergenic	Intergenic	42343	None	0.05	0.15	24.11	13.31	47.55	67.13	3.67	0.97	23.75	11.77	20.68	68.28	NA	NA	NA	NA	NA	NA	NA	NA	NA	NA	NA	NA
RNAPII_TF_2270	scaffoldA01	17361285	17363858	Intergenic	Intergenic	38922	None	0.06	0.15	23.87	13.52	34.03	48.31	1.79	0.52	20.86	12.52	10.55	49.60	NA	NA	NA	NA	NA	NA	NA	NA	NA	NA	NA	NA
RNAPII_TF_2271	scaffoldA01	17365312	17366856	Intergenic	Intergenic	35409	None	0.05	0.15	23.90	12.86	71.18	101.37	4.97	2.18	34.35	13.59	32.64	102.92	NA	NA	NA	NA	NA	NA	NA	NA	NA	NA	NA	NA
RNAPII_TF_2272	scaffoldA01	17368472	17373847	Intergenic	Intergenic	30334	None	0.05	0.15	23.81	12.61	102.32	147.46	7.40	3.25	46.95	23.32	36.71	147.86	NA	NA	NA	NA	NA	NA	NA	NA	NA	NA	NA	NA
RNAPII_TF_2273	scaffoldA01	17377946	17379076	Intergenic	Intergenic	22982	None	0.05	0.15	24.00	13.81	23.63	33.84	1.25	0.34	10.06	3.47	7.06	33.56	NA	NA	NA	NA	NA	NA	NA	NA	NA	NA	NA	NA
RNAPII_TF_2274	scaffoldA01	17383962	17389700	Intergenic	Intergenic	14662	None	0.06	0.15	23.95	12.79	79.27	112.23	5.26	1.33	33.50	10.73	26.47	112.12	NA	NA	NA	NA	NA	NA	NA	NA	NA	NA	NA	NA
RNAPII_TF_2275	scaffoldA01	17395128	17395735	Intergenic	Intergenic	6062	None	0.06	0.15	24.00	13.84	8.34	11.55	0.00	0.00	3.40	1.95	1.00	11.91	NA	NA	NA	NA	NA	NA	NA	NA	NA	NA	NA	NA
RNAPII_TF_2276	scaffoldA01	17397824	17398433	Intergenic	Intergenic	3365	None	0.05	0.15	24.77	14.84	11.82	15.73	0.00	0.17	5.82	1.80	7.24	15.91	NA	NA	NA	NA	NA	NA	NA	NA	NA	NA	NA	NA
RNAPII_TF_2277	scaffoldA01	17402614	17403238	Intergenic	Intergenic	-1433	None	0.05	0.15	23.95	13.76	14.87	20.64	0.13	0.00	3.73	2.86	3.14	20.64	NA	NA	NA	NA	NA	NA	NA	NA	NA	NA	NA	NA
RNAPII_TF_2278	scaffoldA01	17407530	17415910	Intergenic	Intergenic	-10227	None	0.06	0.15	24.07	13.51	117.35	164.43	3.13	2.04	52.73	22.13	41.55	164.55	NA	NA	NA	NA	NA	NA	NA	NA	NA	NA	NA	NA
RNAPII_TF_2279	scaffoldA01	17418695	17418973	Intergenic	Intergenic	-17341	None	0.07	0.15	24.19	13.42	6.35	8.61	0.13	0.00	3.66	0.76	2.46	8.79	NA	NA	NA	NA	NA	NA	NA	NA	NA	NA	NA	NA
RNAPII_TF_2280	scaffoldA01	17420609	17431550	Intergenic	Intergenic	-24586	None	0.06	0.15	23.97	12.90	212.45	302.81	10.45	6.36	95.96	36.54	64.98	304.42	NA	NA	NA	NA	NA	NA	NA	NA	NA	NA	NA	NA
RNAPII_TF_2281	scaffoldA01	17437721	17446165	Intergenic	Intergenic	-40450	None	0.07	0.15	23.93	13.11	154.99	218.13	4.85	3.65	82.75	26.94	45.35	218.54	NA	NA	NA	NA	NA	NA	NA	NA	NA	NA	NA	NA
RNAPII_TF_2282	scaffoldA01	17447707	17451199	Intergenic	Intergenic	-47960	None	0.07	0.15	23.96	12.93	24.12	33.89	1.31	1.01	13.42	4.73	8.13	34.60	NA	NA	NA	NA	NA	NA	NA	NA	NA	NA	NA	NA
RNAPII_TF_2283	scaffoldA01	17454797	17455249	Intergenic	Intergenic	-53530	None	0.05	0.15	24.07	13.12	11.16	15.48	0.40	0.00	2.92	2.21	4.34	16.17	NA	NA	NA	NA	NA	NA	NA	NA	NA	NA	NA	NA
RNAPII_TF_2284	scaffoldA01	17456723	17460143	Intergenic	Intergenic	-56940	None	0.05	0.15	23.86	12.36	42.71	60.73	2.69	1.41	12.89	6.92	13.85	60.90	NA	NA	NA	NA	NA	NA	NA	NA	NA	NA	NA	NA
RNAPII_TF_2285	scaffoldA01	17461745	17464884	Intergenic	Intergenic	-61821	None	0.05	0.15	24.46	15.04	45.24	61.84	0.70	1.51	18.42	8.76	18.75	62.71	NA	NA	NA	NA	NA	NA	NA	NA	NA	NA	NA	NA
RNAPII_TF_2286	scaffoldA01	17469137	17469721	Intergenic	Intergenic	-67936	None	0.13	0.20	24.01	13.73	12.70	17.71	0.32	0.34	10.96	2.65	4.88	17.27	NA	NA	NA	NA	NA	NA	NA	NA	NA	NA	NA	NA
RNAPII_TF_2287	scaffoldA01	17474664	17481124	Intergenic	Intergenic	-76401	None	0.05	0.15	23.90	13.49	118.86	169.50	3.33	1.33	47.84	28.33	32.89	169.53	NA	NA	NA	NA	NA	NA	NA	NA	NA	NA	NA	NA
RNAPII_TF_2288	scaffoldA01	17485680	17489822	Intergenic	Intergenic	-86258	None	0.05	0.15	24.07	13.98	84.82	119.25	2.61	1.63	41.41	22.74	29.78	120.15	NA	NA	NA	NA	NA	NA	NA	NA	NA	NA	NA	NA
RNAPII_TF_2289	scaffoldA01	17494392	17498261	Intergenic	Intergenic	-94833	None	0.06	0.15	23.96	13.39	56.19	79.03	2.33	0.16	27.85	10.86	15.22	79.11	NA	NA	NA	NA	NA	NA	NA	NA	NA	NA	NA	NA
RNAPII_TF_2290	scaffoldA01	17503926	17512426	Intergenic	Intergenic	-106683	None	0.06	0.15	23.96	12.95	141.87	200.01	4.65	2.50	55.73	22.91	39.35	201.98	NA	NA	NA	NA	NA	NA	NA	NA	NA	NA	NA	NA
RNAPII_TF_2291	scaffoldA01	17514164	17517904	Intergenic	Intergenic	-114541	None	0.05	0.15	24.09	13.42	54.43	75.79	1.43	0.67	24.16	8.11	21.38	76.68	NA	NA	NA	NA	NA	NA	NA	NA	NA	NA	NA	NA
RNAPII_TF_2292	scaffoldA01	17521893	17532630	Intergenic	Intergenic	-125768	None	0.05	0.15	24.00	13.35	110.41	156.43	3.77	2.17	50.47	18.57	39.90	157.24	NA	NA	NA	NA	NA	NA	NA	NA	NA	NA	NA	NA
RNAPII_TF_2293	scaffoldA01	17536821	17539318	Intergenic	Intergenic	-136576	None	0.05	0.15	23.98	13.39	35.86	50.30	0.77	1.33	15.09	6.95	13.64	51.20	NA	NA	NA	NA	NA	NA	NA	NA	NA	NA	NA	NA
RNAPII_TF_2294	scaffoldA01	17541959	17547914	Intergenic	Intergenic	-143443	None	0.05	0.15	24.05	13.68	56.14	79.31	1.91	1.57	18.15	8.88	17.84	79.74	NA	NA	NA	NA	NA	NA	NA	NA	NA	NA	NA	NA
RNAPII_TF_2295	scaffoldA01	17551158	17552710	Intergenic	Intergenic	-150441	None	0.08	0.16	23.81	11.96	18.73	26.01	1.40	0.48	8.64	2.42	8.46	26.27	NA	NA	NA	NA	NA	NA	NA	NA	NA	NA	NA	NA
RNAPII_TF_2296	scaffoldA01	17555674	17556048	Intergenic	Intergenic	-154368	None	0.05	0.15	24.12	13.44	10.89	15.19	0.32	0.00	3.56	1.60	2.86	15.72	NA	NA	NA	NA	NA	NA	NA	NA	NA	NA	NA	NA
RNAPII_TF_2297	scaffoldA01	17558690	17568320	Intergenic	Intergenic	-162012	None	0.05	0.15	23.88	13.25	492.51	699.23	18.34	10.09	220.47	100.39	142.03	702.91	NA	NA	NA	NA	NA	NA	NA	NA	NA	NA	NA	NA
RNAPII_TF_2298	scaffoldA01	17570471	17577517	Intergenic	Intergenic	170245	None	0.05	0.15	23.96	13.63	159.38	224.87	4.63	3.12	54.60	37.38	45.04	227.84	NA	NA	NA	NA	NA	NA	NA	NA	NA	NA	NA	NA
RNAPII_TF_2299	scaffoldA01	17579765	17584840	Intergenic	Intergenic	161937	None	0.06	0.15	23.93	12.77	49.90	71.00	4.11	1.22	20.73	9.17	15.82	70.73	NA	NA	NA	NA	NA	NA	NA	NA	NA	NA	NA	NA
RNAPII_TF_2300	scaffoldA01	17587726	17588302	Intergenic	Intergenic	156225	None	0.04	0.15	23.69	12.67	12.26	17.66	1.27	0.16	2.99	3.16	3.97	17.66	NA	NA	NA	NA	NA	NA	NA	NA	NA	NA	NA	NA
RNAPII_TF_2301	scaffoldA01	17594451	17594875	Intergenic	Intergenic	149576	None	0.10	0.17	24.66	14.74	8.60	11.15	0.00	0.16	7.21	1.36	5.02	11.32	NA	NA	NA	NA	NA	NA	NA	NA	NA	NA	NA	NA
RNAPII_TF_2302	scaffoldA01	17597231	17597921	Intergenic	Intergenic	146663	None	0.06	0.15	24.16	13.83	15.86	22.17	0.13	0.49	5.97	1.90	4.84	22.28	NA	NA	NA	NA	NA	NA	NA	NA	NA	NA	NA	NA
RNAPII_TF_2303	scaffoldA01	17603500	17606806	Intergenic	Intergenic	139086	None	0.05	0.15	23.91	13.27	98.28	138.96	3.08	1.67	29.42	13.16	21.75	139.00	NA	NA	NA	NA	NA	NA	NA	NA	NA	NA	NA	NA
RNAPII_TF_2304	scaffoldA01	17612930	17615105	Intergenic	Intergenic	130222	None	0.06	0.15	24.11	13.68	46.58	65.76	1.99	0.54	13.16	9.71	15.60	65.60	NA	NA	NA	NA	NA	NA	NA	NA	NA	NA	NA	NA
RNAPII_TF_2305	scaffoldA01	17623822	17628668	Intergenic	Intergenic	117994	None	0.05	0.15	23.96	13.13	48.14	67.59	1.33	0.69	18.31	7.41	14.38	68.12	NA	NA	NA	NA	NA	NA	NA	NA	NA	NA	NA	NA
RNAPII_TF_2306	scaffoldA01	17632963	17633283	Intergenic	Intergenic	111116	None	0.09	0.17	25.02	15.15	7.66	10.46	0.20	0.18	5.87	2.57	3.87	10.37	NA	NA	NA	NA	NA	NA	NA	NA	NA	NA	NA	NA
RNAPII_TF_2307	scaffoldA01	17637656	17638175	Intergenic	Intergenic	106324	None	0.06	0.15	24.19	13.87	15.32	21.75	0.00	0.83	5.73	3.66	6.09	21.90	NA	NA	NA	NA	NA	NA	NA	NA	NA	NA	NA	NA
RNAPII_TF_2308	scaffoldA01	17639670	17642165	Intergenic	Intergenic	103322	None	0.05	0.15	24.03	12.98	23.40	32.98	1.00	1.15	10.10	2.86	10.93	33.13	NA	NA	NA	NA	NA	NA	NA	NA	NA	NA	NA	NA
RNAPII_TF_2309	scaffoldA01	17644787	17646213	Intergenic	Intergenic	98739	None	0.05	0.15	23.91	13.60	16.62	23.41	0.20	0.49	6.62	1.93	4.62	23.78	NA	NA	NA	NA	NA	NA	NA	NA	NA	NA	NA	NA
RNAPII_TF_2310	scaffoldA01	17648838	17657725	Intergenic	Intergenic	90958	None	0.06	0.15	24.00	13.15	183.76	258.92	6.55	2.37	80.93	29.78	59.44	259.85	NA	NA	NA	NA	NA	NA	NA	NA	NA	NA	NA	NA
RNAPII_TF_2311	scaffoldA01	17658711	17663702	Intergenic	Intergenic	83033	None	0.06	0.15	24.09	13.57	49.02	69.20	2.91	0.83	23.96	9.91	15.68	69.72	NA	NA	NA	NA	NA	NA	NA	NA	NA	NA	NA	NA
RNAPII_TF_2312	scaffoldA01	17672841	17673255	Intergenic	Intergenic	71191	None	0.05	0.15	23.98	12.91	12.48	17.65	0.86	0.00	4.02	0.67	4.43	17.65	NA	NA	NA	NA	NA	NA	NA	NA	NA	NA	NA	NA
RNAPII_TF_2313	scaffoldA01	17674995	17675848	Intergenic	Intergenic	68818	None	0.06	0.15	24.04	13.08	25.30	34.68	0.00	0.70	9.53	4.82	12.06	35.19	NA	NA	NA	NA	NA	NA	NA	NA	NA	NA	NA	NA
RNAPII_TF_2314	scaffoldA01	17677354	17681562	Intergenic	Intergenic	64781	None	0.08	0.16	23.85	12.64	55.17	77.60	4.72	2.07	32.96	9.75	12.94	78.22	NA	NA	NA	NA	NA	NA	NA	NA	NA	NA	NA	NA
RNAPII_TF_2315	scaffoldA01	17682614	17684022	Intergenic	Intergenic	60921	None	0.08	0.15	23.84	13.33	22.50	31.43	0.27	0.16	14.10	3.53	5.45	31.87	NA	NA	NA	NA	NA	NA	NA	NA	NA	NA	NA	NA
RNAPII_TF_2316	scaffoldA01	17685564	17696934	Intergenic	Intergenic	52990	None	0.05	0.15	23.95	13.09	229.58	325.39	10.52	6.20	91.42	43.70	75.71	325.58	NA	NA	NA	NA	NA	NA	NA	NA	NA	NA	NA	NA
RNAPII_TF_2317	scaffoldA01	17701429	17702007	Intergenic	Intergenic	42521	None	0.05	0.15	24.05	13.89	21.26	30.26	0.27	0.48	7.88	3.29	6.02	29.74	NA	NA	NA	NA	NA	NA	NA	NA	NA	NA	NA	NA
RNAPII_TF_2318	scaffoldA01	17704915	17705193	Intergenic	Intergenic	39185	None	0.09	0.16	24.10	13.19	8.34	11.61	0.00	0.66	3.34	0.76	2.57	11.44	NA	NA	NA	NA	NA	NA	NA	NA	NA	NA	NA	NA
RNAPII_TF_2319	scaffoldA01	17707026	17708591	Intergenic	Intergenic	36431	None	0.07	0.15	24.15	13.60	38.13	52.84	1.55	0.00	17.16	5.46	11.01	52.76	NA	NA	NA	NA	NA	NA	NA	NA	NA	NA	NA	NA
RNAPII_TF_2320	scaffoldA01	17710716	17714326	Intergenic	Intergenic	31718	None	0.05	0.15	24.10	13.84	68.74	96.25	2.67	2.39	23.71	11.00	22.92	99.03	NA	NA	NA	NA	NA	NA	NA	NA	NA	NA	NA	NA
RNAPII_TF_2321	scaffoldA01	17716686	17724110	Intergenic	Intergenic	23841	None	0.06	0.15	23.79	12.56	97.37	141.01	6.83	7.58	49.41	23.29	38.22	141.64	NA	NA	NA	NA	NA	NA	NA	NA	NA	NA	NA	NA
RNAPII_TF_2322	scaffoldA01	17725700	17728088	Intergenic	Intergenic	17345	None	0.05	0.15	23.92	12.89	24.08	34.06	0.77	0.77	5.06	3.68	7.34	34.57	NA	NA	NA	NA	NA	NA	NA	NA	NA	NA	NA	NA
RNAPII_TF_2323	scaffoldA01	17752493	17761890	Intergenic	Intergenic	-12952	None	0.06	0.15	24.02	13.36	130.51	185.11	8.36	7.09	57.64	33.33	38.86	184.94	NA	NA	NA	NA	NA	NA	NA	NA	NA	NA	NA	NA
RNAPII_TF_2324	scaffoldA01	17763671	17764006	Intergenic	Intergenic	-19599	None	0.11	0.18	24.14	13.32	6.86	9.76	0.00	0.00	4.65	1.59	3.51	9.49	NA	NA	NA	NA	NA	NA	NA	NA	NA	NA	NA	NA
RNAPII_TF_2325	scaffoldA01	17769551	17778532	Intergenic	Intergenic	-29802	None	0.06	0.15	24.06	13.56	132.35	185.42	2.08	2.71	68.63	31.73	40.71	185.79	NA	NA	NA	NA	NA	NA	NA	NA	NA	NA	NA	NA
RNAPII_TF_2326	scaffoldA01	17779584	17784308	Intergenic	Intergenic	-37707	None	0.06	0.15	24.04	13.20	62.52	87.59	1.98	0.83	27.67	9.54	19.48	88.54	NA	NA	NA	NA	NA	NA	NA	NA	NA	NA	NA	NA
RNAPII_TF_2327	scaffoldA01	17785727	17786207	Intergenic	Intergenic	-41728	None	0.07	0.15	24.03	13.21	6.89	9.54	0.45	0.00	3.46	0.90	2.25	9.54	NA	NA	NA	NA	NA	NA	NA	NA	NA	NA	NA	NA
RNAPII_TF_2328	scaffoldA01	17787395	17788048	Intergenic	Intergenic	-43482	None	0.05	0.15	23.61	11.21	11.88	16.57	0.75	0.00	4.39	1.25	2.35	16.57	NA	NA	NA	NA	NA	NA	NA	NA	NA	NA	NA	NA
RNAPII_TF_2329	scaffoldA01	17793276	17800764	Intergenic	Intergenic	-52781	None	0.06	0.15	24.05	13.15	137.22	193.15	5.45	3.56	59.50	28.37	42.43	195.90	NA	NA	NA	NA	NA	NA	NA	NA	NA	NA	NA	NA
RNAPII_TF_2330	scaffoldA01	17805963	17806437	Intergenic	Intergenic	-61961	None	0.05	0.15	23.78	11.90	8.35	11.72	0.45	0.00	2.02	0.53	3.70	11.54	NA	NA	NA	NA	NA	NA	NA	NA	NA	NA	NA	NA
RNAPII_TF_2331	scaffoldA01	17808512	17809295	Intergenic	Intergenic	-64664	None	0.05	0.15	23.50	11.17	12.24	17.04	1.07	0.52	3.47	2.48	5.02	17.04	NA	NA	NA	NA	NA	NA	NA	NA	NA	NA	NA	NA
RNAPII_TF_2332	scaffoldA01	17811335	17818030	Intergenic	Intergenic	-70443	None	0.05	0.15	24.05	13.59	90.52	129.93	4.07	2.89	31.88	12.73	27.66	129.03	NA	NA	NA	NA	NA	NA	NA	NA	NA	NA	NA	NA
RNAPII_TF_2333	scaffoldA01	17819607	17820222	Intergenic	Intergenic	-75675	None	0.09	0.16	24.23	13.70	10.47	14.49	0.32	0.32	6.93	2.75	3.36	14.68	NA	NA	NA	NA	NA	NA	NA	NA	NA	NA	NA	NA
RNAPII_TF_2334	scaffoldA01	17822916	17823714	Intergenic	Intergenic	-79076	None	0.05	0.15	23.88	12.90	18.40	25.77	0.86	0.16	6.18	2.14	3.08	25.77	NA	NA	NA	NA	NA	NA	NA	NA	NA	NA	NA	NA
RNAPII_TF_2335	scaffoldA01	17826300	17828048	Intergenic	Intergenic	-82935	None	0.06	0.15	24.04	13.13	31.03	44.47	2.53	0.31	14.49	5.64	10.66	44.42	NA	NA	NA	NA	NA	NA	NA	NA	NA	NA	NA	NA
RNAPII_TF_2336	scaffoldA01	17830611	17832797	Intergenic	Intergenic	-87465	None	0.05	0.15	23.92	12.97	16.08	22.50	0.45	0.16	4.17	2.63	4.56	22.67	NA	NA	NA	NA	NA	NA	NA	NA	NA	NA	NA	NA
RNAPII_TF_2337	scaffoldA01	17834230	17835094	Intergenic	Intergenic	-90423	None	0.05	0.15	23.74	12.16	20.69	29.13	1.89	0.48	5.58	2.40	3.13	29.13	NA	NA	NA	NA	NA	NA	NA	NA	NA	NA	NA	NA
RNAPII_TF_2338	scaffoldA01	17840390	17842068	Intergenic	Intergenic	-96990	None	0.07	0.15	23.97	13.11	32.64	45.64	1.27	0.84	14.38	7.92	6.80	46.19	NA	NA	NA	NA	NA	NA	NA	NA	NA	NA	NA	NA
RNAPII_TF_2339	scaffoldA01	17846563	17848963	Intergenic	Intergenic	-103524	None	0.06	0.15	23.79	12.24	37.06	53.13	2.25	0.87	17.01	5.54	9.99	53.46	NA	NA	NA	NA	NA	NA	NA	NA	NA	NA	NA	NA
RNAPII_TF_2340	scaffoldA01	17850614	17853338	Intergenic	Intergenic	-107737	None	0.07	0.15	23.83	12.55	39.26	56.39	3.59	0.69	18.59	9.74	16.89	56.22	NA	NA	NA	NA	NA	NA	NA	NA	NA	NA	NA	NA
RNAPII_TF_2341	scaffoldA01	17855018	17856222	Intergenic	Intergenic	-111381	None	0.07	0.15	23.98	13.05	33.34	47.44	0.75	1.01	14.80	5.44	10.81	46.83	NA	NA	NA	NA	NA	NA	NA	NA	NA	NA	NA	NA
RNAPII_TF_2342	scaffoldA01	17859408	17859861	Intergenic	Intergenic	-115395	None	0.06	0.15	24.11	13.74	8.35	12.05	0.43	0.34	2.53	1.20	2.50	11.87	NA	NA	NA	NA	NA	NA	NA	NA	NA	NA	NA	NA
RNAPII_TF_2343	scaffoldA01	17865112	17873829	Intergenic	Intergenic	-125231	None	0.07	0.15	23.90	13.05	152.03	216.69	5.37	4.48	84.21	31.07	50.76	215.96	NA	NA	NA	NA	NA	NA	NA	NA	NA	NA	NA	NA
RNAPII_TF_2344	scaffoldA01	17875901	17880596	Intergenic	Intergenic	-134009	None	0.05	0.15	23.84	12.73	81.01	116.15	3.57	1.92	31.40	13.06	25.69	115.78	NA	NA	NA	NA	NA	NA	NA	NA	NA	NA	NA	NA
RNAPII_TF_2345	scaffoldA01	17886070	17886651	Intergenic	Intergenic	-142121	None	0.05	0.15	23.64	12.16	15.01	21.12	1.00	0.17	6.90	1.89	5.41	21.31	NA	NA	NA	NA	NA	NA	NA	NA	NA	NA	NA	NA
RNAPII_TF_2346	scaffoldA01	17892863	17893242	Intergenic	Intergenic	-148813	None	0.05	0.15	24.29	14.74	8.82	12.38	0.20	0.00	2.02	2.25	2.56	12.82	NA	NA	NA	NA	NA	NA	NA	NA	NA	NA	NA	NA
RNAPII_TF_2347	scaffoldA01	17895200	17896492	Intergenic	Intergenic	-151607	None	0.07	0.15	23.82	12.96	14.27	20.43	0.32	0.17	7.69	2.91	2.99	20.53	NA	NA	NA	NA	NA	NA	NA	NA	NA	NA	NA	NA
RNAPII_TF_2348	scaffoldA01	17900937	17902371	Intergenic	Intergenic	-157415	None	0.05	0.15	23.75	13.13	39.02	54.99	0.00	0.36	12.74	6.51	11.68	54.55	NA	NA	NA	NA	NA	NA	NA	NA	NA	NA	NA	NA
RNAPII_TF_2349	scaffoldA01	17907463	17909872	Intergenic	Intergenic	-164428	None	0.05	0.15	23.93	13.28	68.20	96.98	1.75	0.83	29.81	12.84	18.97	98.19	NA	NA	NA	NA	NA	NA	NA	NA	NA	NA	NA	NA
RNAPII_TF_2350	scaffoldA01	17915685	17916558	Intergenic	Intergenic	-171882	None	0.05	0.15	24.07	14.06	17.05	23.52	0.47	0.17	5.26	2.46	3.06	23.52	NA	NA	NA	NA	NA	NA	NA	NA	NA	NA	NA	NA
RNAPII_TF_2351	scaffoldA01	17918141	17919460	Intergenic	Intergenic	-174561	None	0.05	0.15	23.90	12.28	18.78	26.40	1.29	0.16	6.64	2.56	5.85	26.75	NA	NA	NA	NA	NA	NA	NA	NA	NA	NA	NA	NA
RNAPII_TF_2352	scaffoldA01	17922444	17926938	Intergenic	Intergenic	-180452	None	0.06	0.15	23.95	12.58	105.17	148.98	8.09	1.31	42.82	18.85	41.72	151.66	NA	NA	NA	NA	NA	NA	NA	NA	NA	NA	NA	NA
RNAPII_TF_2353	scaffoldA01	17937313	17937875	Intergenic	Intergenic	-193355	None	0.05	0.15	23.96	13.06	13.78	19.20	0.00	0.31	4.76	1.75	4.38	19.20	NA	NA	NA	NA	NA	NA	NA	NA	NA	NA	NA	NA
RNAPII_TF_2354	scaffoldA01	17943140	17944704	Intergenic	Intergenic	-199683	None	0.07	0.15	24.09	13.88	19.42	27.86	0.45	0.34	9.42	4.78	7.06	27.15	NA	NA	NA	NA	NA	NA	NA	NA	NA	NA	NA	NA
RNAPII_TF_2355	scaffoldA01	17947053	17947631	Intergenic	Intergenic	-203103	None	0.08	0.15	24.03	13.65	17.77	24.73	0.27	0.70	9.34	5.65	3.35	24.91	NA	NA	NA	NA	NA	NA	NA	NA	NA	NA	NA	NA
RNAPII_TF_2356	scaffoldA01	17948785	17950552	Intergenic	Intergenic	-205429	None	0.06	0.15	24.15	13.84	25.83	36.10	0.13	0.16	11.63	4.04	9.15	36.28	NA	NA	NA	NA	NA	NA	NA	NA	NA	NA	NA	NA
RNAPII_TF_2357	scaffoldA01	17952842	17954805	Intergenic	Intergenic	-209584	None	0.05	0.15	23.76	11.58	20.59	29.08	2.42	0.18	6.06	1.74	8.14	29.25	NA	NA	NA	NA	NA	NA	NA	NA	NA	NA	NA	NA
RNAPII_TF_2358	scaffoldA01	17957581	17961977	Intergenic	Intergenic	-215540	None	0.06	0.15	24.19	13.53	35.54	49.52	0.00	0.84	14.43	6.31	13.14	49.84	NA	NA	NA	NA	NA	NA	NA	NA	NA	NA	NA	NA
RNAPII_TF_2359	scaffoldA01	17964431	17968139	Intergenic	Intergenic	-222046	None	0.05	0.15	23.64	12.10	39.01	55.63	3.07	0.67	15.44	10.19	11.45	55.91	NA	NA	NA	NA	NA	NA	NA	NA	NA	NA	NA	NA
RNAPII_TF_2360	scaffoldA01	17974497	17974822	Intergenic	Intergenic	-230420	None	0.06	0.15	24.43	14.07	8.77	11.92	0.00	0.18	2.99	0.73	3.58	12.26	NA	NA	NA	NA	NA	NA	NA	NA	NA	NA	NA	NA
RNAPII_TF_2361	scaffoldA01	17976592	17979127	Intergenic	Intergenic	-233620	None	0.06	0.15	24.02	13.09	111.52	157.48	3.85	1.44	46.00	22.55	38.08	157.82	NA	NA	NA	NA	NA	NA	NA	NA	NA	NA	NA	NA
RNAPII_TF_2362	scaffoldA01	17980865	17983249	Intergenic	Intergenic	-237818	None	0.05	0.15	24.03	12.93	34.29	48.75	2.96	0.69	14.73	4.48	12.95	49.01	NA	NA	NA	NA	NA	NA	NA	NA	NA	NA	NA	NA
RNAPII_TF_2363	scaffoldA01	17985161	17993097	Intergenic	Intergenic	-244890	None	0.06	0.15	23.85	13.03	247.13	354.30	9.19	5.63	111.57	49.06	68.80	350.73	NA	NA	NA	NA	NA	NA	NA	NA	NA	NA	NA	NA
RNAPII_TF_2364	scaffoldA01	17994851	17995368	Intergenic	Intergenic	-250870	None	0.06	0.15	23.86	13.36	15.36	21.43	0.32	0.64	5.74	1.57	1.96	21.60	NA	NA	NA	NA	NA	NA	NA	NA	NA	NA	NA	NA
RNAPII_TF_2365	scaffoldA01	18000903	18002103	Intergenic	Intergenic	-257264	None	0.06	0.15	24.06	13.35	18.94	26.86	0.63	0.98	7.31	2.49	5.38	26.67	NA	NA	NA	NA	NA	NA	NA	NA	NA	NA	NA	NA
RNAPII_TF_2366	scaffoldA01	18004212	18010571	Intergenic	Intergenic	-263152	None	0.05	0.15	23.94	13.26	120.11	169.57	3.74	4.02	54.09	27.50	41.57	170.37	NA	NA	NA	NA	NA	NA	NA	NA	NA	NA	NA	NA
RNAPII_TF_2367	scaffoldA01	18016073	18017801	Intergenic	Intergenic	-272698	None	0.05	0.15	23.90	13.31	51.35	71.99	1.97	2.04	11.60	4.62	12.56	71.99	NA	NA	NA	NA	NA	NA	NA	NA	NA	NA	NA	NA
RNAPII_TF_2368	scaffoldA01	18022744	18025099	Intergenic	Intergenic	-279682	None	0.05	0.15	23.91	13.16	52.87	74.59	2.12	0.54	21.38	7.99	18.53	74.43	NA	NA	NA	NA	NA	NA	NA	NA	NA	NA	NA	NA
RNAPII_TF_2369	scaffoldA01	18028371	18028975	Intergenic	Intergenic	-284434	None	0.08	0.15	23.95	13.52	11.48	16.08	0.77	0.52	7.11	2.46	5.38	16.52	NA	NA	NA	NA	NA	NA	NA	NA	NA	NA	NA	NA
RNAPII_TF_2370	scaffoldA01	18030489	18033315	Intergenic	Intergenic	-287663	None	0.05	0.15	23.78	12.71	31.00	44.38	3.80	0.18	12.71	4.27	8.70	44.47	NA	NA	NA	NA	NA	NA	NA	NA	NA	NA	NA	NA
RNAPII_TF_2371	scaffoldA01	18038281	18040393	Intergenic	Intergenic	-295098	None	0.05	0.15	23.97	13.94	34.32	49.05	1.23	0.85	13.99	5.17	12.99	48.53	NA	NA	NA	NA	NA	NA	NA	NA	NA	NA	NA	NA
RNAPII_TF_2372	scaffoldA01	18042816	18045775	Intergenic	Intergenic	-300056	None	0.05	0.15	24.08	13.37	101.24	142.20	2.73	4.89	40.18	15.02	41.95	142.45	NA	NA	NA	NA	NA	NA	NA	NA	NA	NA	NA	NA
RNAPII_TF_2373	scaffoldA01	18047642	18048385	Intergenic	Intergenic	-303774	None	0.05	0.15	24.13	13.99	18.31	25.51	0.00	0.70	5.76	3.16	6.77	26.72	NA	NA	NA	NA	NA	NA	NA	NA	NA	NA	NA	NA
RNAPII_TF_2374	scaffoldA01	18050430	18051654	Intergenic	Intergenic	-306803	None	0.06	0.15	23.86	13.26	23.72	33.85	0.00	0.35	11.17	3.37	6.06	34.02	NA	NA	NA	NA	NA	NA	NA	NA	NA	NA	NA	NA
RNAPII_TF_2375	scaffoldA01	18053674	18054394	Intergenic	Intergenic	-309795	None	0.06	0.15	23.92	12.15	15.89	22.20	1.27	0.66	5.43	1.34	4.64	22.37	NA	NA	NA	NA	NA	NA	NA	NA	NA	NA	NA	NA
RNAPII_TF_2376	scaffoldA01	18057510	18062220	Intergenic	Intergenic	-315626	None	0.06	0.15	24.00	13.38	256.60	363.06	17.42	7.40	110.62	54.48	79.08	364.33	NA	NA	NA	NA	NA	NA	NA	NA	NA	NA	NA	NA
RNAPII_TF_2377	scaffoldA01	18065385	18067637	Intergenic	Intergenic	-322272	None	0.06	0.15	24.00	13.11	34.71	48.54	1.28	1.05	16.21	4.94	11.12	49.24	NA	NA	NA	NA	NA	NA	NA	NA	NA	NA	NA	NA
RNAPII_TF_2378	scaffoldA01	18070455	18074090	Intergenic	Intergenic	-328033	None	0.06	0.15	24.09	13.69	52.86	74.42	1.58	0.70	18.36	12.47	13.00	74.76	NA	NA	NA	NA	NA	NA	NA	NA	NA	NA	NA	NA
RNAPII_TF_2379	scaffoldA01	18075953	18076307	Intergenic	Intergenic	-331891	None	0.12	0.19	24.33	13.56	6.83	9.55	0.13	0.31	3.98	1.93	3.40	9.19	NA	NA	NA	NA	NA	NA	NA	NA	NA	NA	NA	NA
RNAPII_TF_2380	scaffoldA01	18078731	18079946	Intergenic	Intergenic	-335099	None	0.06	0.15	24.01	12.90	13.00	18.01	0.52	0.54	5.11	1.35	5.60	18.53	NA	NA	NA	NA	NA	NA	NA	NA	NA	NA	NA	NA
RNAPII_TF_2381	scaffoldA01	18081510	18085678	Intergenic	Intergenic	-339355	None	0.06	0.15	24.06	13.06	55.54	77.64	3.13	1.15	19.18	8.66	19.02	78.34	NA	NA	NA	NA	NA	NA	NA	NA	NA	NA	NA	NA
RNAPII_TF_2382	scaffoldA01	18088602	18088927	Intergenic	Intergenic	-344525	None	0.05	0.15	24.00	13.43	8.45	11.68	0.00	0.00	2.26	1.51	3.20	11.68	NA	NA	NA	NA	NA	NA	NA	NA	NA	NA	NA	NA
RNAPII_TF_2383	scaffoldA01	18092462	18094025	Intergenic	Intergenic	-349004	None	0.08	0.15	24.05	13.10	13.53	19.21	0.63	1.04	4.88	1.65	5.27	19.38	NA	NA	NA	NA	NA	NA	NA	NA	NA	NA	NA	NA
RNAPII_TF_2384	scaffoldA01	18095487	18100297	Intergenic	Intergenic	-353653	None	0.05	0.15	24.09	13.55	100.36	140.53	3.64	2.98	47.80	17.60	38.16	142.97	NA	NA	NA	NA	NA	NA	NA	NA	NA	NA	NA	NA
RNAPII_TF_2385	scaffoldA01	18120942	18122702	Intergenic	Intergenic	-377583	None	0.05	0.15	23.94	13.13	27.85	39.53	1.43	0.52	10.75	3.67	9.18	39.17	NA	NA	NA	NA	NA	NA	NA	NA	NA	NA	NA	NA
RNAPII_TF_2386	scaffoldA01	18123792	18128311	Intergenic	Intergenic	-381812	None	0.06	0.15	23.95	13.37	42.88	60.54	1.65	0.83	21.11	5.88	13.17	61.76	NA	NA	NA	NA	NA	NA	NA	NA	NA	NA	NA	NA
RNAPII_TF_2387	scaffoldA01	18130971	18131823	Intergenic	Intergenic	-387158	None	0.05	0.15	23.56	10.40	14.65	20.44	2.28	0.66	5.29	1.56	3.72	20.44	NA	NA	NA	NA	NA	NA	NA	NA	NA	NA	NA	NA
RNAPII_TF_2388	scaffoldA01	18133725	18134079	Intergenic	Intergenic	-389663	None	0.07	0.15	23.77	12.73	5.40	7.64	0.00	0.49	2.30	0.91	2.45	7.46	NA	NA	NA	NA	NA	NA	NA	NA	NA	NA	NA	NA
RNAPII_TF_2389	scaffoldA01	18135892	18137694	Intergenic	Intergenic	-392554	None	0.07	0.15	24.02	13.62	30.80	43.45	0.86	0.49	19.61	11.29	11.49	44.14	NA	NA	NA	NA	NA	NA	NA	NA	NA	NA	NA	NA
RNAPII_TF_2390	scaffoldA01	18138646	18140038	Intergenic	Intergenic	-395103	None	0.04	0.15	24.14	13.72	19.55	27.42	0.63	0.18	5.90	3.31	7.11	29.48	NA	NA	NA	NA	NA	NA	NA	NA	NA	NA	NA	NA
RNAPII_TF_2391	scaffoldA01	18144967	18148534	Intergenic	Intergenic	-402511	None	0.05	0.15	23.84	13.05	59.38	85.35	2.58	0.99	24.95	8.12	15.54	84.95	NA	NA	NA	NA	NA	NA	NA	NA	NA	NA	NA	NA
RNAPII_TF_2392	scaffoldA01	18150125	18151862	Intergenic	Intergenic	-406754	None	0.08	0.15	23.90	13.37	21.08	30.14	1.93	0.35	15.23	5.48	8.06	30.66	NA	NA	NA	NA	NA	NA	NA	NA	NA	NA	NA	NA
RNAPII_TF_2393	scaffoldA01	18153352	18154488	Intergenic	Intergenic	-409681	None	0.05	0.15	23.74	12.09	11.24	15.56	0.43	0.34	3.82	2.70	5.77	15.56	NA	NA	NA	NA	NA	NA	NA	NA	NA	NA	NA	NA
RNAPII_TF_2394	scaffoldA01	18155764	18159337	Intergenic	Intergenic	-413311	None	0.07	0.15	23.91	12.53	33.90	48.68	3.61	2.13	17.08	6.65	12.14	49.03	NA	NA	NA	NA	NA	NA	NA	NA	NA	NA	NA	NA
RNAPII_TF_2395	scaffoldA01	18162263	18165478	Intergenic	Intergenic	-419631	None	0.05	0.15	23.86	13.40	50.76	72.10	1.51	1.22	22.84	9.21	15.11	72.45	NA	NA	NA	NA	NA	NA	NA	NA	NA	NA	NA	NA
RNAPII_TF_2396	scaffoldA01	18167241	18169044	Intergenic	Intergenic	-423903	None	0.07	0.15	23.95	13.47	21.78	30.61	0.70	0.83	11.34	6.39	3.86	30.43	NA	NA	NA	NA	NA	NA	NA	NA	NA	NA	NA	NA
RNAPII_TF_2397	scaffoldA01	18170614	18180215	Intergenic	Intergenic	-431175	None	0.06	0.15	24.10	13.60	160.41	226.15	5.52	4.89	73.61	30.57	64.52	225.47	NA	NA	NA	NA	NA	NA	NA	NA	NA	NA	NA	NA
RNAPII_TF_2398	scaffoldA01	18184525	18187366	Intergenic	Intergenic	-441706	None	0.05	0.15	24.03	13.76	58.79	82.73	2.66	1.19	24.20	11.30	22.34	82.82	NA	NA	NA	NA	NA	NA	NA	NA	NA	NA	NA	NA
RNAPII_TF_2399	scaffoldA01	18188469	18188994	Intergenic	Intergenic	-444492	None	0.08	0.15	24.13	13.47	9.34	12.71	0.27	0.00	3.22	0.89	2.35	12.71	NA	NA	NA	NA	NA	NA	NA	NA	NA	NA	NA	NA
RNAPII_TF_2400	scaffoldA01	18191762	18206071	Intergenic	Intergenic	-454677	None	0.06	0.15	23.99	13.33	192.73	276.01	8.65	6.02	87.88	49.27	65.80	274.48	NA	NA	NA	NA	NA	NA	NA	NA	NA	NA	NA	NA
RNAPII_TF_2401	scaffoldA01	18207742	18209851	Intergenic	Intergenic	-464557	None	0.05	0.15	23.65	12.62	16.99	25.31	1.50	0.52	5.92	3.16	6.29	24.88	NA	NA	NA	NA	NA	NA	NA	NA	NA	NA	NA	NA
RNAPII_TF_2402	scaffoldA01	18211388	18212363	Intergenic	Intergenic	-467636	None	0.06	0.15	23.89	13.31	22.97	32.22	0.00	0.54	8.99	3.89	5.56	32.04	NA	NA	NA	NA	NA	NA	NA	NA	NA	NA	NA	NA
RNAPII_TF_2403	scaffoldA01	18214806	18217317	Intergenic	Intergenic	-471822	None	0.06	0.15	24.21	14.30	27.57	39.21	0.77	0.36	14.45	6.67	11.19	39.50	NA	NA	NA	NA	NA	NA	NA	NA	NA	NA	NA	NA
RNAPII_TF_2404	scaffoldA01	18220128	18220581	Intergenic	Intergenic	-476115	None	0.05	0.15	23.76	12.70	8.56	12.12	0.00	0.17	3.01	0.98	2.30	11.95	NA	NA	NA	NA	NA	NA	NA	NA	NA	NA	NA	NA
RNAPII_TF_2405	scaffoldA01	18226652	18227122	Intergenic	Intergenic	-482648	None	0.09	0.16	24.05	13.30	9.95	13.59	0.45	0.00	5.68	1.65	2.25	13.77	NA	NA	NA	NA	NA	NA	NA	NA	NA	NA	NA	NA
RNAPII_TF_2406	scaffoldA01	18233461	18233915	Intergenic	Intergenic	-484196	None	0.07	0.15	23.97	12.44	7.79	10.66	0.20	0.32	2.92	0.68	3.61	10.84	NA	NA	NA	NA	NA	NA	NA	NA	NA	NA	NA	NA
RNAPII_TF_2407	scaffoldA01	18238307	18240005	Intergenic	Intergenic	-478728	None	0.05	0.15	24.07	13.17	21.33	29.75	0.85	0.49	7.33	2.98	8.84	30.46	NA	NA	NA	NA	NA	NA	NA	NA	NA	NA	NA	NA
RNAPII_TF_2408	scaffoldA01	18245403	18247633	Intergenic	Intergenic	-471366	None	0.06	0.15	24.09	13.62	48.64	68.31	1.22	1.78	24.60	9.13	11.87	68.59	NA	NA	NA	NA	NA	NA	NA	NA	NA	NA	NA	NA
RNAPII_TF_2409	scaffoldA01	18250032	18258151	Intergenic	Intergenic	-463793	None	0.06	0.15	23.91	12.82	115.15	163.42	4.70	3.81	55.89	23.33	36.87	162.66	NA	NA	NA	NA	NA	NA	NA	NA	NA	NA	NA	NA
RNAPII_TF_2410	scaffoldA01	18262520	18263734	Intergenic	Intergenic	-454757	None	0.05	0.15	23.92	12.74	19.70	27.67	0.78	0.66	6.45	2.95	6.96	28.20	NA	NA	NA	NA	NA	NA	NA	NA	NA	NA	NA	NA
RNAPII_TF_2411	scaffoldA01	18265421	18266245	Intergenic	Intergenic	-452051	None	0.07	0.15	24.26	13.78	15.03	20.61	0.27	0.46	6.17	5.21	5.00	20.78	NA	NA	NA	NA	NA	NA	NA	NA	NA	NA	NA	NA
RNAPII_TF_2412	scaffoldA01	18268349	18271106	Intergenic	Intergenic	-448157	None	0.06	0.15	23.93	13.07	31.42	44.19	0.75	0.17	12.29	4.17	7.15	44.48	NA	NA	NA	NA	NA	NA	NA	NA	NA	NA	NA	NA
[truncated: 69,390 more rows]
