# Supplementary material for: Diurnal oscillations of epigenetic modifications are associated with variation in rhythmic expression of homoeologous genes in Brassica napus
Source: BMC Biol. 2023 Oct 31;21:241. doi: 10.1186/s12915-023-01735-7 (PMC10617162; doi:10.1186/s12915-023-01735-7)
Supplement: Supplementary file 5 — Additional file 5: Supplementary Dataset 4. Oscillating biological clock genes. [file 12915_2023_1735_MOESM5_ESM.csv]

Supplementary Dataset 4. Oscillating biological clock genes.
					Circadian oscillations in gene transcription												Circadian oscillations of epigenetic modification
No.	Gene	Copy Number Variation	Serial Number	Gene ID	P_VALUE	Q_VALUE	PERIOD	LAG	AMPLITUDE	12:00	16:00	20:00	0:00	4:00	8:00	12:00	���	Start	End	Element	Annotation	Distance to TSS	P_VALUE	Q_VALUE	PERIOD	LAG	AMPLITUDE	12:00	16:00	20:00	0:00	4:00	8:00	12:00	���	Start	End	Element	Annotation	Distance to TSS	P_VALUE	Q_VALUE	PERIOD	LAG	AMPLITUDE	12:00	16:00	20:00	0:00
1	ARR3	2	1	BnaA09G0170400ZS	0.72573361	0.997381656	22.30230891	15.61058813	0.22603667	0.3101735	0.076614	0.2890365	0.2419345	0.42525525	0	0.1568585	H3K4me3_histone_20102	11009319	11010400	exon	exon (BnaA09T0170400ZS, exon 3 of 5)	491	0.21921124	0.433766652	21.96860865	9.876237488	9.991974514	87.27173125	81.498554	97.82873325	91.0251465	84.136609	80.86841225	89.273275	H3K9ac_histone_26413	11010077	11010395	exon	exon (BnaA09T0170400ZS, exon 5 of 5)	868	0.00085264	0.011283028	24.19892426	4.309759657	10.18804087	22.34380075	31.48871075	24.0507655	19.15651675
			2	BnaC09G0190200ZS	0.01056784	0.048053341	24.94663746	10.55336797	0.349921886	0	0.271108	0.48528825	0.54344525	0.2618275	0.1802555	0	H3K4me3_histone_51173	16269149	16269727	exon	exon (BnaC09T0190200ZS, exon 5 of 5)	1000	0.33500944	0.552324801	25.41647865	10.44046631	13.04924844	62.45406925	66.65792975	79.010448	73.4939325	76.3366975	68.77584425	73.30610525	H3K9ac_histone_74075	16269385	16269620	exon	exon (BnaC09T0190200ZS, exon 5 of 5)	1064	0.05363856	0.194087712	23.00404501	6.152292685	9.983896365	30.618228	37.601927	31.23602725	29.3846525
2	ARR4	7	1	BnaA06G0066700ZS	0.00374544	0.021489912	24.33683454	7.954375162	6.242221088	7.3054175	14.58845	13.63381	16.7900025	9.6443075	8.150525	9.72898	H3K4me3_histone_12594	3941638	3943200	intron	intron (BnaA06T0066700ZS, intron 2 of 4)	391	0.01214404	0.072625115	25.09347663	13.72112649	38.46154824	264.072874	271.5773878	281.3775725	315.64832	302.72923	299.614535	248.3019868	H3K9ac_histone_16534	3942295	3943065	exon	exon (BnaA06T0066700ZS, exon 1 of 5)	130	0.04004001	0.159854969	24.49294329	1.313177594	22.44061476	109.2860193	93.405426	75.2010965	82.0469865
			2	BnaA08G0288700ZS	0.567009	0.832513476	24.61372634	7.197262734	5.165253843	16.81085	12.257255	15.44895	16.8379	10.3054425	14.117365	15.544925	H3K4me3_histone_18908	26897826	26899345	TTS	TTS (BnaA08T0288700ZS)	483	0.98843364	0.996235698	23.67726137	13.34250455	25.89081388	222.9109285	236.5239648	212.2948765	259.3189395	224.0672945	243.8748958	239.98687	H3K9ac_histone_24962	26898025	26898492	exon	exon (BnaA08T0288700ZS, exon 1 of 4)	156	0.01493284	0.084337492	24.31465509	23.97758369	14.72311269	63.946023	67.33541625	46.22155	47.175604
					NA	NA	NA	NA	NA	NA	NA	NA	NA	NA	NA	NA	NA	NA	NA	NA	NA	NA	NA	NA	NA	NA	NA	NA	NA	NA	NA	NA	NA	NA	H3K9ac_histone_24963	26898797	26899337	TTS	TTS (BnaA08T0288700ZS)	965	0.03779136	0.153387421	22.11689248	4.29533622	12.69518546	41.7121955	44.56560375	26.74675825	36.23478425
			3	BnaA09G0657800ZS	0.01147041	0.051107387	25.63285913	24.93368269	17.7657727	46.848325	29.753625	21.23575	32.426275	21.002975	23.289675	53.82895	H3K4me3_histone_22450	62592265	62594317	intron	intron (BnaA09T0657800ZS, intron 2 of 4)	437	0.813604	0.892972707	24.96211273	24.83409583	26.92992572	370.7916838	364.1155088	335.9026578	353.9661048	348.678185	336.4320563	347.6890783	H3K9ac_histone_29607	62592607	62594166	intron	intron (BnaA09T0657800ZS, intron 3 of 4)	532	0.52258441	0.696603743	26.63205318	18.1082254	34.90921959	175.1833578	166.4813343	170.2992263	167.6433605
			4	BnaC05G0082300ZS	0.00121104	0.008680797	26.30765411	5.262919657	2.38078113	5.8387375	7.9476725	6.323115	7.199705	4.475435	4.5951925	3.8638975	NA	NA	NA	NA	NA	NA	NA	NA	NA	NA	NA	NA	NA	NA	NA	NA	NA	NA	NA	NA	NA	NA	NA	NA	NA	NA	NA	NA	NA	NA	NA	NA	NA
			5	BnaC05G0083500ZS	0.15319396	0.305585493	23.51234362	21.6741808	4.544128733	15.2785	14.02905	10.556715	19.0222	11.7895925	15.723375	16.27485	H3K4me3_histone_38609	4729160	4729665	promoter-TSS	promoter-TSS (BnaC05T0083500ZS)	-68	0.96177249	0.981286132	23.95555525	22.62516972	13.15076532	28.2498635	20.95102875	36.779776	18.546624	25.98172175	23.798988	21.47532075	NA	NA	NA	NA	NA	NA	NA	NA	NA	NA	NA	NA	NA	NA	NA
			6	BnaC08G0202000ZS	0.09012004	0.202458134	25.54672382	23.37417216	7.222354515	26.9243	18.658025	18.03415	21.56085	19.72465	17.6803	25.57015	H3K4me3_histone_48193	30806492	30808092	intron	intron (BnaC08T0202000ZS, intron 2 of 3)	508	0.68359824	0.810394876	25.70426891	20.95445096	52.41869757	414.2374648	445.2585158	394.069658	417.88209	388.790532	425.1986263	414.8351165	H3K9ac_histone_69893	30806542	30807932	exon	exon (BnaC08T0202000ZS, exon 3 of 4)	563	1.09E-05	0.000520022	27.33645539	23.57238779	42.7916108	214.5186673	184.0313673	141.2802683	155.1091595
			7	BnaC08G0519400ZS	0.15539364	0.308874394	24.70583203	22.03704912	0.730649387	2.5640875	2.17415	1.4766025	2.10054	2.21678975	1.751785	2.4132525	H3K4me3_histone_50062	52795115	52796679	exon	exon (BnaC08T0519400ZS, exon 3 of 4)	527	0.30074256	0.521853383	22.87071623	4.737529112	31.70784871	299.3445588	357.3432913	311.8294958	290.4657978	301.7478523	310.4032588	314.524016	H3K9ac_histone_72477	52794318	52794924	promoter-TSS	promoter-TSS (BnaC08T0519400ZS)	-749	0.18870336	0.405120434	25.11980653	4.602779527	12.16273313	35.60631375	41.03222925	38.77067575	40.5179415
					NA	NA	NA	NA	NA	NA	NA	NA	NA	NA	NA	NA	NA	NA	NA	NA	NA	NA	NA	NA	NA	NA	NA	NA	NA	NA	NA	NA	NA	NA	H3K9ac_histone_72478	52795228	52796665	intron	intron (BnaC08T0519400ZS, intron 3 of 3)	576	0.044521	0.171424623	27.32131661	19.94614814	38.34231399	177.6530033	152.346271	146.3942253	160.3251305
3	bHLH69	3	1	BnaA01G0064700ZS	0	0	25.00230538	15.91254033	2.74692784	3.1050375	2.0639925	3.1369975	5.9713575	6.8871125	6.6426025	3.36539	H3K4me3_histone_442	3405559	3406395	exon	exon (BnaA01T0064700ZS, exon 1 of 5)	327	0.60621796	0.763051793	24.42141838	12.60971161	7.029783364	39.8536135	42.4700695	47.58580425	36.86884725	44.83302525	42.4807275	40.451538	NA	NA	NA	NA	NA	NA	NA	NA	NA	NA	NA	NA	NA	NA	NA
			2	BnaC01G0077700ZS	0	0	24.93379956	16.38657113	3.712162962	2.9893825	2.0364625	2.507325	6.170185	8.60371	7.6274325	3.3333025	NA	NA	NA	NA	NA	NA	NA	NA	NA	NA	NA	NA	NA	NA	NA	NA	NA	NA	NA	NA	NA	NA	NA	NA	NA	NA	NA	NA	NA	NA	NA	NA	NA
			3	BnaC03G0769400ZS	0.59876644	0.86759193	24.56044148	15.74981866	0.728637304	1.6961855	0.66465275	1.317696	1.352988	1.40503425	1.29060725	1.499323	H3K4me3_histone_34482	74442222	74442867	promoter-TSS	promoter-TSS (BnaC03T0769400ZS)	-21	0.25290841	0.472216922	24.43930594	7.292642417	9.257551369	25.610672	35.5863175	36.2879515	36.3092915	32.29781925	28.60992625	30.968676	H3K9ac_histone_47641	74442153	74442929	promoter-TSS	promoter-TSS (BnaC03T0769400ZS)	-24	0.003481	0.030430979	24.81349266	4.202262231	14.2218328	63.0999395	75.57990325	66.4096885	56.014255
4	bHLH92	7	4	BnaA06G0441000ZS	0.03290596	0.110620805	24.50882229	21.17659269	0.110243032	0.020798	0	0	0	0	0	0.16760775	NA	NA	NA	NA	NA	NA	NA	NA	NA	NA	NA	NA	NA	NA	NA	NA	NA	NA	NA	NA	NA	NA	NA	NA	NA	NA	NA	NA	NA	NA	NA	NA	NA
			5	BnaA09G0191200ZS	0.01437601	0.061381475	24.69018974	24.35262154	0.257218671	0.19862825	0.0913975	0	0	0	0.086637	0.50414575	NA	NA	NA	NA	NA	NA	NA	NA	NA	NA	NA	NA	NA	NA	NA	NA	NA	NA	NA	NA	NA	NA	NA	NA	NA	NA	NA	NA	NA	NA	NA	NA	NA
			6	BnaC07G0221400ZS	0.05654884	0.143854513	23.89391301	12.95973589	0.124443833	0	0	0	0.02434075	0	0	0.170133	NA	NA	NA	NA	NA	NA	NA	NA	NA	NA	NA	NA	NA	NA	NA	NA	NA	NA	NA	NA	NA	NA	NA	NA	NA	NA	NA	NA	NA	NA	NA	NA	NA
			7	BnaC09G0220100ZS	0.02119936	0.082250518	23.97715311	2.324578471	0.129001593	0.1169905	0.02691625	0.083054	0	0	0	0.25898875	NA	NA	NA	NA	NA	NA	NA	NA	NA	NA	NA	NA	NA	NA	NA	NA	NA	NA	NA	NA	NA	NA	NA	NA	NA	NA	NA	NA	NA	NA	NA	NA	NA
5	CBF2	6	1	BnaA03G0144200ZS	0.00271441	0.016660719	23.53492544	2.301325348	48.14989575	25.949675	87.369225	1.773285	0	0.317205	24.259725	22.87225	H3K4me3_histone_5599	7340957	7342623	exon	exon (BnaA03T0144200ZS, exon 1 of 1)	398	0.00351649	0.0321162	25.17322601	7.029410856	77.62067714	110.0275848	233.010091	226.465123	166.9295475	142.9538193	155.3097378	120.221397	H3K9ac_histone_7246	7341195	7342156	exon	exon (BnaA03T0144200ZS, exon 1 of 1)	283	0	0	26.17936307	24.85141094	38.14857894	81.91978475	68.97283825	29.05412425	22.14286
					NA	NA	NA	NA	NA	NA	NA	NA	NA	NA	NA	NA	NA	NA	NA	NA	NA	NA	NA	NA	NA	NA	NA	NA	NA	NA	NA	NA	NA	NA	H3K9ac_histone_7247	7342403	7342661	TTS	TTS (BnaA03T0144200ZS)	1140	9.00E-08	1.48E-05	22.52956019	1.814275141	9.794790878	19.679005	17.96204025	5.22006275	4.019321
			2	BnaA03G0486800ZS	0.000096	0.001141475	23.62106505	20.6297357	143.9368676	94.428225	28.093475	2.0913075	4.2301595	13.0241225	292.241	67.5637	NA	NA	NA	NA	NA	NA	NA	NA	NA	NA	NA	NA	NA	NA	NA	NA	NA	NA	NA	NA	NA	NA	NA	NA	NA	NA	NA	NA	NA	NA	NA	NA	NA
			3	BnaA08G0172600ZS	0.00219024	0.01402607	22.53222917	16.7268312	0.394055891	0	0	0	0.4345425	0.377177	0.36588975	0	H3K4me3_histone_18153	21034045	21034608	exon	exon (BnaA08T0172600ZS, exon 1 of 1)	292	0.06589489	0.213379411	24.13544863	15.58523923	16.30614387	47.1326845	44.352898	59.70020225	49.438651	45.042546	45.46215275	60.19630125	H3K9ac_histone_24037	21033617	21034831	exon	exon (BnaA08T0172600ZS, exon 1 of 1)	190	0.00527076	0.040447669	22.79967614	14.50897196	48.01822346	165.175391	189.1558078	211.8307868	201.8060225
			4	BnaA08G0172700ZS	0.00249001	0.015534701	22.44146122	16.85084319	5.365305471	0	0.0591	0.9410235	6.3219915	4.230811	5.97229	0	NA	NA	NA	NA	NA	NA	NA	NA	NA	NA	NA	NA	NA	NA	NA	NA	NA	NA	NA	NA	NA	NA	NA	NA	NA	NA	NA	NA	NA	NA	NA	NA	NA
			5	BnaC03G0167600ZS	0.0000168	0.000299885	23.6489621	20.95752404	43.40692394	32.69065	15.97576	0.7487285	2.1658725	10.726545	89.45455	30.43645	NA	NA	NA	NA	NA	NA	NA	NA	NA	NA	NA	NA	NA	NA	NA	NA	NA	NA	H3K9ac_histone_42164	9341770	9342273	promoter-TSS	promoter-TSS (BnaC03T0167600ZS)	-840	9.00E-08	1.48E-05	23.07565395	0.618161922	17.50356227	32.5131125	25.209387	1.7987985	6.18159575
					NA	NA	NA	NA	NA	NA	NA	NA	NA	NA	NA	NA	H3K4me3_histone_30990	9342563	9344088	exon	exon (BnaC03T0167600ZS, exon 1 of 1)	464	0.17732521	0.383754884	23.25479773	5.867711801	54.68205994	176.972878	228.5114533	200.1915118	184.250378	166.5456798	190.5218168	183.2699518	H3K9ac_histone_42165	9342599	9343795	exon	exon (BnaC03T0167600ZS, exon 1 of 1)	336	1.69E-06	0.000151837	24.44355002	21.51109469	30.07188895	75.1098585	40.03832625	26.24699875	35.17926075
			6	BnaC07G0465300ZS	0.000256	0.002465903	24.13207079	19.91379239	140.3901204	37.84395	23.5321425	1.32314	7.3359375	26.66535	286.856	34.582775	H3K4me3_histone_46735	56044548	56045853	exon	exon (BnaC07T0465300ZS, exon 1 of 1)	418	0.03888784	0.15526542	23.19513849	1.236767168	111.2540399	255.0858265	288.1223285	230.113605	230.2829428	238.4071288	416.23513	257.4482248	H3K9ac_histone_67366	56044642	56045642	exon	exon (BnaC07T0465300ZS, exon 1 of 1)	476	3.61E-06	0.000237448	24.94379702	20.00338796	28.02447069	97.84709325	65.34894225	50.596262	69.8013485
6	CCA1	2	1	BnaA05G0011000ZS	0.0000144	0.000267881	24.24730997	18.45504375	81.88589328	18.74494	1.178866	1.5529665	12.7279925	93.9514	152.16675	9.2540575	H3K4me3_histone_10106	752061	753555	intron	intron (BnaA05T0011000ZS, intron 3 of 7)	690	1.69E-06	0.00016824	24.38628037	19.66580389	152.2677079	369.1153855	186.7142028	195.6378815	209.3693548	366.5780123	452.9179255	318.1600258	H3K9ac_histone_13304	751685	753545	intron	intron (BnaA05T0011000ZS, intron 4 of 7)	883	6.08E-05	0.001797232	23.98111017	17.67331002	122.5531653	75.61638975	35.891797	45.35742225	103.3873655
			2	BnaC04G0011300ZS	0.0000123	0.000230516	24.04436812	18.59108371	92.74326832	24.0137	1.184135	1.928695	17.563775	105.596625	174.5465	13.2268	H3K4me3_histone_34772	1316668	1318440	exon	exon (BnaC04T0011300ZS, exon 3 of 8)	622	1.21E-06	0.000159037	23.31491893	20.11805439	95.96662699	305.4894088	192.35943	180.6726585	192.8538773	285.7836265	344.26016	261.094986	H3K9ac_histone_48075	1316241	1318199	intron	intron (BnaC04T0011300ZS, intron 4 of 7)	956	1.09E-05	0.000520022	23.96932288	18.00212116	158.0163185	105.7725055	36.17937225	48.08479075	127.6954218
7	CCR1	8	1	BnaA01G0004500ZS	0.00156025	0.010702751	22.88729147	4.625990293	94.64354479	133.71235	232.47375	136.571	69.830725	77.873625	91.759475	98.679125	H3K4me3_histone_33	374071	376851	intron	intron (BnaA01T0004500ZS, intron 1 of 1)	299	0.16949689	0.374102657	26.03236183	9.522997378	95.39394667	658.407218	752.561606	752.2488755	762.4087815	755.4024743	782.1914505	669.8779285	H3K9ac_histone_23	374154	375639	TTS	TTS (BnaA01T0004500ZS)	864	0.10163344	0.286742703	24.23104979	19.72464043	27.5975938	117.0872018	103.5478228	102.9154835	94.053173
					NA	NA	NA	NA	NA	NA	NA	NA	NA	NA	NA	NA	NA	NA	NA	NA	NA	NA	NA	NA	NA	NA	NA	NA	NA	NA	NA	NA	NA	NA	H3K9ac_histone_24	376399	376843	promoter-TSS	promoter-TSS (BnaA01T0004500ZS)	-861	0.00089401	0.011715312	27.5903747	21.8204649	15.14259642	46.39521975	46.11020925	29.0296485	36.0416775
			2	BnaA07G0037400ZS	0.14478025	0.292701592	24.95045476	0.25093997	1.456993517	2.81778975	1.9277695	1.51925025	0.31034525	1.36909225	0.677915	2.1223855	NA	NA	NA	NA	NA	NA	NA	NA	NA	NA	NA	NA	NA	NA	NA	NA	NA	NA	NA	NA	NA	NA	NA	NA	NA	NA	NA	NA	NA	NA	NA	NA	NA
			3	BnaA08G0196500ZS	0.13660416	0.27967369	23.52634169	4.55166739	44.13611585	68.5812	88.404275	60.553625	31.72915	38.9719	25.212175	37.8676	NA	NA	NA	NA	NA	NA	NA	NA	NA	NA	NA	NA	NA	NA	NA	NA	NA	NA	H3K9ac_histone_24203	22408946	22410148	exon	exon (BnaA08T0196500ZS, exon 2 of 2)	529	0.23464336	0.453796887	25.01704126	21.02806339	29.23128394	135.5540855	143.892125	135.2784125	130.0961575
			4	BnaC01G0004600ZS	0.01844164	0.074575728	23.01720682	5.776787787	92.16219251	108.876925	197.9015	145.996575	66.670775	72.896975	76.4781	64.614	H3K4me3_histone_24658	231231	234881	exon	exon (BnaC01T0004600ZS, exon 2 of 2)	432	0.00614656	0.046303339	26.8872378	11.08593855	217.4727893	783.1651528	881.9445338	985.62293	1076.319394	1014.822736	1049.212502	829.44838	H3K9ac_histone_32382	232326	233262	TTS	TTS (BnaC01T0004600ZS)	694	0.042436	0.166083047	26.38974578	22.40028613	26.87475575	103.6956983	108.501872	84.94999525	75.344145
					NA	NA	NA	NA	NA	NA	NA	NA	NA	NA	NA	NA	NA	NA	NA	NA	NA	NA	NA	NA	NA	NA	NA	NA	NA	NA	NA	NA	NA	NA	H3K9ac_histone_32383	233948	234555	promoter-TSS	promoter-TSS (BnaC01T0004600ZS)	169	0.67831696	0.809493696	24.23783873	18.95469029	12.75630834	50.51873425	67.1363565	58.3726595	60.2755625
			5	BnaC02G0290600ZS	0.01907161	0.076210169	22.94361633	1.421997086	0.299232741	0.34989	0.201205	0	0	0	0.18046675	0	NA	NA	NA	NA	NA	NA	NA	NA	NA	NA	NA	NA	NA	NA	NA	NA	NA	NA	NA	NA	NA	NA	NA	NA	NA	NA	NA	NA	NA	NA	NA	NA	NA
			6	BnaC03G0674400ZS	0.00124609	0.008866541	23.47595483	4.584569397	63.47253464	61.84325	126.511125	62.9961	22.73125	21.8548475	24.2155	34.04195	H3K4me3_histone_34006	65044615	65046632	exon	exon (BnaC03T0674400ZS, exon 2 of 2)	542	0.00011449	0.003167596	26.50261279	9.533648976	129.6428155	494.569558	564.2526845	708.6878103	697.1996665	594.0271778	637.2055985	480.093425	H3K9ac_histone_46865	65045041	65046275	exon	exon (BnaC03T0674400ZS, exon 2 of 2)	507	0.07546009	0.239415902	25.22980411	1.369492133	43.43147933	142.8860703	156.7869628	134.4649768	114.9381753
			7	BnaC06G0125200ZS	0.00019321	0.001955527	23.628656	1.236615562	0.558436809	0.82904625	0.9126865	0.067341	0.12370975	0.0760795	0.39481975	0.549857	NA	NA	NA	NA	NA	NA	NA	NA	NA	NA	NA	NA	NA	NA	NA	NA	NA	NA	NA	NA	NA	NA	NA	NA	NA	NA	NA	NA	NA	NA	NA	NA	NA
			8	BnaC07G0065700ZS	0.01329409	0.057550887	24.71707205	1.512589109	0.94031225	1.59688	0.793097	0.22922775	0.113592	0.2982125	0.0640925	0.52809725	H3K4me3_histone_44355	10734867	10737210	promoter-TSS	promoter-TSS (BnaC07T0065700ZS)	-307	0.04932841	0.178544798	25.39110868	4.229484016	51.97362684	206.369925	223.5137063	209.7189995	178.561662	183.7884725	142.959923	193.7890578	H3K9ac_histone_63518	10734709	10737943	promoter-TSS	promoter-TSS (BnaC07T0065700ZS)	-595	6.25E-06	0.000351563	24.55974201	21.16175427	72.52131632	262.3190253	214.1278463	161.1717298	180.863059
8	CCR2	2	1	BnaA04G0140100ZS	0.00010816	0.001256666	23.67451889	4.699117215	47.92291136	34.23635	104.4271	44.683125	12.2164175	11.0479025	19.93005	22.018825	H3K4me3_histone_9141	15419774	15422100	exon	exon (BnaA04T0140100ZS, exon 2 of 2)	750	0.00018496	0.004401458	26.74720855	9.904955714	241.1136004	451.0009583	400.4882695	753.7504818	773.6064065	645.6167763	608.4585775	435.349914	H3K9ac_histone_12061	15420753	15421064	exon	exon (BnaA04T0140100ZS, exon 2 of 2)	779	0.00061009	0.009069455	23.25519076	2.633861209	16.82175951	29.47748825	40.88330625	27.3712225	11.74389025
					NA	NA	NA	NA	NA	NA	NA	NA	NA	NA	NA	NA	NA	NA	NA	NA	NA	NA	NA	NA	NA	NA	NA	NA	NA	NA	NA	NA	NA	NA	H3K9ac_histone_12062	15421468	15421744	promoter-TSS	promoter-TSS (BnaA04T0140100ZS)	81	0.0961	0.276955723	23.59101615	1.122123415	6.814686426	16.641917	12.97085675	14.456343	9.45961975
					NA	NA	NA	NA	NA	NA	NA	NA	NA	NA	NA	NA	NA	NA	NA	NA	NA	NA	NA	NA	NA	NA	NA	NA	NA	NA	NA	NA	NA	NA	H3K9ac_histone_12063	15422280	15422556	promoter-TSS	promoter-TSS (BnaA04T0140100ZS)	-731	0.01385329	0.080386148	24.98527391	2.923483334	10.42516944	14.85113975	28.53162125	12.5442385	8.64162575
			2	BnaC08G0450300ZS	0.0000123	0.000230516	24.41964297	5.468386934	191.0489603	125.185975	442.74225	281.067	128.624625	92.244675	90.610275	111.13905	H3K4me3_histone_49676	48798072	48801969	TTS	TTS (BnaC08T0450300ZS)	1140	1.69E-06	0.00016824	26.66635485	8.89354686	169.8627649	556.093351	633.1520388	875.2007693	788.475166	688.7308145	649.4842575	548.7912843	H3K9ac_histone_71976	48798422	48799442	exon	exon (BnaC08T0450300ZS, exon 2 of 2)	494	0.00352836	0.030649389	24.76371505	0.574342414	34.43984563	83.6301835	100.9446683	64.9078785	48.69440525
9	CDF1	4	1	BnaA02G0400200ZS	0.04133089	0.122919293	24.20605634	13.22300678	0.466292808	0	0.0585195	0.22068425	0	0.79028	0.21700075	0.050094	NA	NA	NA	NA	NA	NA	NA	NA	NA	NA	NA	NA	NA	NA	NA	NA	NA	NA	NA	NA	NA	NA	NA	NA	NA	NA	NA	NA	NA	NA	NA	NA	NA
			2	BnaA06G0277300ZS	0.0000194	0.000328424	24.42601298	17.59305789	18.65071206	2.6853425	2.2252975	5.56225	6.3414175	30.272875	31.520375	3.632895	H3K4me3_histone_13619	37777621	37778996	exon	exon (BnaA06T0277300ZS, exon 2 of 2)	693	0.00010404	0.002920563	24.23163093	19.54386988	57.91056067	175.8809338	117.2626308	126.267333	128.1703903	180.6354215	222.1107893	158.6902503	H3K9ac_histone_18003	37777601	37778909	exon	exon (BnaA06T0277300ZS, exon 2 of 2)	746	9.00E-06	0.000461376	23.53865433	17.29638602	40.33122992	78.73562725	76.18962375	66.83956775	92.650788
			3	BnaC02G0532300ZS	0.00000225	0.0000664	24.06471546	18.7071729	32.88398517	18.545625	5.20479	6.3300975	11.4685475	46.0912	67.312825	15.95575	NA	NA	NA	NA	NA	NA	NA	NA	NA	NA	NA	NA	NA	NA	NA	NA	NA	NA	NA	NA	NA	NA	NA	NA	NA	NA	NA	NA	NA	NA	NA	NA	NA
			4	BnaC03G0554300ZS	0.0000168	0.000299885	24.42964308	17.65169265	12.04840003	3.184275	2.3181825	4.66006	4.92241	21.0309	21.36455	4.4024925	H3K4me3_histone_33348	42110410	42111786	intron	intron (BnaC03T0554300ZS, intron 1 of 1)	652	0.000144	0.003732405	23.00388427	19.72146173	36.63016771	109.450459	94.563864	98.18071425	73.3477745	130.2413535	149.6014045	103.7926008	H3K9ac_histone_45630	42110436	42112049	exon	exon (BnaC03T0554300ZS, exon 2 of 2)	796	7.29E-06	0.000388245	23.71662184	18.27724297	53.22518638	117.3675463	84.57288775	75.741649	103.0292535
10	CDF2	6	1	BnaA04G0109200ZS	0.00000009	0.00000856	23.66221155	16.13360248	75.67862638	5.0645775	3.004525	19.170225	59.197325	151.43475	72.8291	4.0634	H3K4me3_histone_8940	12758052	12759072	intron	intron (BnaA04T0109200ZS, intron 1 of 1)	455	2.56E-06	0.000220189	24.01002368	18.06689774	81.89250094	120.445352	58.267236	73.306348	101.989373	177.1164388	206.4200813	94.078638	H3K9ac_histone_11813	12758430	12758967	intron	intron (BnaA04T0109200ZS, intron 1 of 1)	591	2.92E-05	0.001100371	23.5701573	14.48496058	24.13899964	22.589999	21.370506	39.20990175	56.3292085
			2	BnaA07G0171100ZS	0.00000441	0.000110107	23.68738636	17.23068607	4.543374586	5.0584525	2.5398	2.95226	4.490655	11.1416225	7.74394	4.0524025	H3K4me3_histone_15707	19736895	19738201	intron	intron (BnaA07T0171100ZS, intron 1 of 1)	384	0.08755681	0.252930917	25.4139023	19.59938336	31.6007354	211.2284873	186.915997	167.9723438	171.592811	214.9810115	209.7337498	197.8205968	H3K9ac_histone_20786	19737024	19738352	exon	exon (BnaA07T0171100ZS, exon 2 of 2)	524	0.05225796	0.190451395	25.11267157	14.62841707	17.52212533	111.372111	95.86253575	113.91349	128.4510013
			3	BnaC01G0259000ZS	0.30151081	0.513451612	25.98511852	24.72257857	1.748490048	1.83126	2.38365025	1.0719375	1.9455555	1.383965	0.881092	0.954815	NA	NA	NA	NA	NA	NA	NA	NA	NA	NA	NA	NA	NA	NA	NA	NA	NA	NA	H3K9ac_histone_34496	20643167	20645004	promoter-TSS	promoter-TSS (BnaC01T0259000ZS)	-63	0.63856081	0.781816168	23.5443476	3.612699471	18.10579621	193.3342178	185.546097	173.3000868	198.0122368
			4	BnaC04G0392000ZS	0.00000004	0.00000434	23.80902043	16.18086726	91.90445048	3.58882	2.4455925	24.532075	73.27415	178.798	98.2656	3.3224325	H3K4me3_histone_36836	51822684	51824154	intron	intron (BnaC04T0392000ZS, intron 1 of 1)	511	1.44E-06	0.00016824	23.75076221	17.68667136	171.4494818	266.1317133	162.503745	218.2610458	299.3475355	427.985845	482.5137188	211.8714055	H3K9ac_histone_51544	51822209	51822534	promoter-TSS	promoter-TSS (BnaC04T0392000ZS)	-537	9.00E-08	1.48E-05	23.58449236	15.06253297	16.14613618	6.2338055	3.59268875	9.60269925	26.59899725
					NA	NA	NA	NA	NA	NA	NA	NA	NA	NA	NA	NA	NA	NA	NA	NA	NA	NA	NA	NA	NA	NA	NA	NA	NA	NA	NA	NA	NA	NA	H3K9ac_histone_51545	51822944	51823941	intron	intron (BnaC04T0392000ZS, intron 1 of 1)	534	1.69E-06	0.000151837	23.48998135	13.35888644	68.06343805	72.3862975	67.910713	112.7921993	174.6670893
			5	BnaC05G0282600ZS	0.99640324	0.997381656	24.10155567	20.59575636	0	0	0	0	0	0	0	0	NA	NA	NA	NA	NA	NA	NA	NA	NA	NA	NA	NA	NA	NA	NA	NA	NA	NA	NA	NA	NA	NA	NA	NA	NA	NA	NA	NA	NA	NA	NA	NA	NA
			6	BnaC06G0161800ZS	0.00000529	0.000120729	23.48582054	15.6947493	8.315149631	5.8922425	1.75134	11.03489	11.47384	20.3098	12.23665	4.87414	H3K4me3_histone_42237	26140667	26141706	intron	intron (BnaC06T0161800ZS, intron 1 of 1)	223	4.90E-07	0.000123757	23.94890048	18.49497905	68.2364442	246.1397708	168.2564188	178.803745	226.9200103	268.4207105	304.3811953	238.8553633	H3K9ac_histone_60085	26140765	26141997	intron	intron (BnaC06T0161800ZS, intron 1 of 1)	418	7.40E-05	0.002013399	23.1144825	14.08213955	24.74185289	114.6213945	95.62333175	129.227343	147.0116898
11	CDF3	2	1	BnaA06G0175400ZS	0.000004	0.000107791	23.99872337	19.23011834	100.3566038	90.903175	50.42585	20.93745	37.3805	155.201	213.14375	71.1767	H3K4me3_histone_13341	11111934	11114488	exon	exon (BnaA06T0175400ZS, exon 2 of 2)	1055	0.09308601	0.263397444	22.20455625	1.874965226	170.0718589	679.0905908	710.6562305	688.8041613	575.7495548	668.4864723	851.2157243	603.8781733	H3K9ac_histone_17497	11112246	11113508	exon	exon (BnaA06T0175400ZS, exon 2 of 2)	721	5.48E-05	0.00177108	25.02099533	21.40401572	48.37418377	138.1449463	83.35104625	37.14174625	66.0996355
			2	BnaC03G0619100ZS	0.00000441	0.000110107	23.97301983	19.22814272	119.5825692	117.1785	53.1345	35.17245	50.179375	184.7045	258.429	88.6701	H3K4me3_histone_33682	59378635	59381400	exon	exon (BnaC03T0619100ZS, exon 2 of 2)	933	0.10705984	0.286885789	21.88371635	1.463437301	196.5779074	748.4365893	734.53194	747.0547533	637.5175705	715.7486673	971.8860755	697.293763	H3K9ac_histone_46382	59378821	59379984	exon	exon (BnaC03T0619100ZS, exon 2 of 2)	1548	2.56E-06	0.000192	25.64234488	25.13285969	27.18090091	108.394659	96.242791	56.749886	60.2244115
					NA	NA	NA	NA	NA	NA	NA	NA	NA	NA	NA	NA	NA	NA	NA	NA	NA	NA	NA	NA	NA	NA	NA	NA	NA	NA	NA	NA	NA	NA	H3K9ac_histone_46383	59380242	59380959	intron	intron (BnaC03T0619100ZS, intron 1 of 1)	350	0.000144	0.003323322	23.57551436	20.74375841	32.63768021	91.62889625	52.86138525	21.53982125	45.26273775
					NA	NA	NA	NA	NA	NA	NA	NA	NA	NA	NA	NA	NA	NA	NA	NA	NA	NA	NA	NA	NA	NA	NA	NA	NA	NA	NA	NA	NA	NA	H3K9ac_histone_46384	59381230	59381633	promoter-TSS	promoter-TSS (BnaC03T0619100ZS)	-481	0.00831744	0.055846588	23.3412398	21.68586253	11.8852183	33.6954275	20.075406	11.039174	13.04236225
12	CDF4	2	1	BnaA04G0219700ZS	0.05755201	0.144623787	23.75058469	4.481075424	0.07283406	0	0	0	0	0	0.09401375	0	NA	NA	NA	NA	NA	NA	NA	NA	NA	NA	NA	NA	NA	NA	NA	NA	NA	NA	NA	NA	NA	NA	NA	NA	NA	NA	NA	NA	NA	NA	NA	NA	NA
			2	BnaC04G0531300ZS	0.99640324	0.997381656	24.10155567	20.59575636	0	0	0	0	0	0	0	0	NA	NA	NA	NA	NA	NA	NA	NA	NA	NA	NA	NA	NA	NA	NA	NA	NA	NA	NA	NA	NA	NA	NA	NA	NA	NA	NA	NA	NA	NA	NA	NA	NA
13	CDF5	4	1	BnaA07G0271000ZS	0.00000025	0.0000148	23.03728772	16.66941595	40.93973043	1.91028	1.6693225	9.43653	26.30845	80.087875	41.8071	0.291605	H3K4me3_histone_16338	25443150	25444741	TTS	TTS (BnaA07T0271000ZS)	779	3.60E-07	0.000101322	23.10995975	18.50060361	109.8422486	159.863178	91.97649975	88.82828425	109.1389923	266.1417205	264.7733455	135.0967965	H3K9ac_histone_21572	25443247	25444900	TTS	TTS (BnaA07T0271000ZS)	907	9.00E-08	1.48E-05	24.05942643	15.59945187	96.16183213	61.6080945	47.21311125	89.36675775	166.0302205
			2	BnaA07G0310700ZS	0.0000194	0.000328424	24.64996731	15.70757054	10.03305226	3.680645	5.8488325	11.2965	11.28265	22.71345	17.934525	3.19571	H3K4me3_histone_16591	27850591	27851225	exon	exon (BnaA07T0310700ZS, exon 2 of 2)	952	0.10830681	0.28893103	22.13554882	19.58035495	6.739187587	28.127948	26.5535115	27.40162325	22.72235625	34.3719495	33.45362975	25.9034035	H3K9ac_histone_21886	27850383	27851345	exon	exon (BnaA07T0310700ZS, exon 2 of 2)	996	0.00082944	0.011052829	25.00640916	17.8260712	34.73366857	59.61238025	50.7769255	56.333705	60.3253825
			3	BnaC06G0306600ZS	0.00000064	0.0000283	23.56038417	16.49823889	32.25868164	1.0929475	1.09069375	8.002725	17.540175	64.343875	31.47535	1.05083075	H3K4me3_histone_43083	41055929	41056774	intron	intron (BnaC06T0306600ZS, intron 1 of 1)	423	8.10E-07	0.000129593	23.70879122	18.27255857	97.889152	122.5236843	60.9190985	77.30700625	107.8429928	206.722051	246.594374	105.7363213	H3K9ac_histone_61420	41056026	41056774	intron	intron (BnaC06T0306600ZS, intron 1 of 1)	472	3.60E-07	4.84E-05	23.98294353	16.21059347	54.36545579	45.3634415	30.86311925	50.431405	86.42201075
			4	BnaC06G0360900ZS	0.00000016	0.00000998	24.00113202	17.01839824	18.8881271	5.55707	2.58912	5.9902425	13.129875	36.375125	29.3323	4.9849575	H3K4me3_histone_43417	46215572	46216767	exon	exon (BnaC06T0360900ZS, exon 2 of 2)	811	0.00022801	0.004964412	24.71651192	18.09766261	35.91526341	83.409663	62.03438575	77.161236	70.31518175	119.5437238	127.7357065	83.77899275	H3K9ac_histone_61974	46215245	46216778	exon	exon (BnaC06T0360900ZS, exon 2 of 2)	969	2.50E-05	0.000984304	25.20640519	17.26502322	89.95371344	113.7933085	78.750381	90.33093225	143.6616215
14	CHE	6	1	BnaA02G0029000ZS	0.00023716	0.002304222	24.38459755	8.959109948	17.85614471	8.1169425	7.3130575	43.9966	16.398075	14.9792	12.213645	7.3218375	H3K4me3_histone_2580	1746719	1748117	exon	exon (BnaA02T0029000ZS, exon 1 of 1)	421	1.23E-05	0.000665848	26.71310664	13.98384878	55.32416989	155.9697698	161.5202835	179.0313135	218.961313	226.8341665	238.2348458	164.7990275	H3K9ac_histone_3431	1746742	1748146	exon	exon (BnaA02T0029000ZS, exon 1 of 1)	447	0.18766224	0.403740132	23.36463581	11.8192906	31.47738114	114.4969613	111.030875	155.355707	146.948247
			2	BnaA03G0032200ZS	0.00088209	0.006793318	24.67004578	6.629655984	32.88589169	28.6248	44.26395	77.878375	23.3377	14.854075	27.946115	30.958925	H3K4me3_histone_4855	1501642	1503057	TTS	TTS (BnaA03T0032200ZS)	699	0.47637604	0.669714598	24.78890241	14.81575831	171.9489274	433.591621	361.9943173	427.0395513	568.1291928	514.6691608	572.3987945	511.5195078	H3K9ac_histone_6396	1501447	1502583	exon	exon (BnaA03T0032200ZS, exon 1 of 1)	365	0.50353216	0.683233809	24.84927395	19.19285976	67.16268925	256.4843873	271.1993465	295.4984743	247.5917933
			3	BnaA10G0253900ZS	0.00000081	0.0000301	24.57587109	8.166185444	10.33102842	7.8308325	14.94685	28.001225	17.836075	11.22708	7.36524	10.47484	H3K4me3_histone_24322	24336378	24337146	promoter-TSS	promoter-TSS (BnaA10T0253900ZS)	-1	0.59505796	0.755283705	24.06034072	17.82521025	30.397583	73.12324975	71.21649075	68.0789675	95.45354025	89.29383675	96.608668	81.57711875	H3K9ac_histone_31974	24335057	24335767	TTS	TTS (BnaA10T0253900ZS)	1349	0.02518569	0.118384873	25.53906506	4.697549941	12.00438521	33.42540025	35.63345625	35.5874735	39.2877865
					NA	NA	NA	NA	NA	NA	NA	NA	NA	NA	NA	NA	NA	NA	NA	NA	NA	NA	NA	NA	NA	NA	NA	NA	NA	NA	NA	NA	NA	NA	H3K9ac_histone_31975	24336508	24336909	promoter-TSS	promoter-TSS (BnaA10T0253900ZS)	53	0.50239744	0.682631352	22.15474651	12.1035668	15.14212478	45.011761	48.39544775	57.499981	45.563187
			4	BnaC02G0032000ZS	0.0000194	0.000328424	24.18497158	9.309948629	18.44476043	3.686065	8.2977725	43.333925	20.51275	12.8211475	10.50987	4.2866525	H3K4me3_histone_27482	2159096	2160418	exon	exon (BnaC02T0032000ZS, exon 1 of 1)	169	0.11758041	0.303474654	26.12197971	13.12325246	83.01656482	210.7583693	161.0822028	220.5498283	300.1675663	247.1706395	287.5949503	251.638577	H3K9ac_histone_36741	2159171	2160518	exon	exon (BnaC02T0032000ZS, exon 1 of 1)	256	0.00258064	0.024580147	22.7830382	9.390291651	54.59006138	114.532424	149.7524428	214.9180228	173.2961928
			5	BnaC03G0039100ZS	0.07166329	0.168909255	24.35551592	16.16719637	3.439301178	0.26495575	0.26026075	5.41204	0.29252825	1.7646225	0.10399775	0.21778525	NA	NA	NA	NA	NA	NA	NA	NA	NA	NA	NA	NA	NA	NA	NA	NA	NA	NA	NA	NA	NA	NA	NA	NA	NA	NA	NA	NA	NA	NA	NA	NA	NA
			6	BnaC09G0567700ZS	0.00000036	0.000017	24.59868212	8.419345459	8.818976125	10.28811	14.813925	25.147025	19.704075	12.0733575	8.2409625	11.2538375	H3K4me3_histone_53399	64952416	64953206	promoter-TSS	promoter-TSS (BnaC09T0567700ZS)	3	0.03928324	0.156467846	25.13008975	15.06234486	33.65425444	86.9686525	80.66655575	79.1767295	119.3228678	116.7074235	119.719983	106.313396	H3K9ac_histone_77612	64952480	64953014	promoter-TSS	promoter-TSS (BnaC09T0567700ZS)	67	0.470596	0.657912522	23.25865184	15.59102245	18.43332828	53.1465875	52.18524275	50.76129475	59.21512475
15	CKB3	4	1	BnaA07G0211300ZS	0.0000518	0.000712952	24.12894163	12.56424755	4.644846098	5.5331025	6.5951225	11.957125	11.8298	13.54195	8.5110775	5.50954	H3K4me3_histone_15960	22165478	22166275	intron	intron (BnaA07T0211300ZS, intron 1 of 4)	189	0.38241856	0.593850289	21.46967444	18.46292596	19.73208299	155.4306115	147.844982	135.5298225	152.5083698	158.7959653	159.7912958	132.9835745	H3K9ac_histone_21094	22165811	22166214	promoter-TSS	promoter-TSS (BnaA07T0211300ZS)	53	0.21307456	0.431035012	24.47072417	18.16511437	9.594213253	59.8018675	56.5760615	59.991255	56.63999575
			2	BnaA09G0548400ZS	0.00016641	0.001742109	24.01204397	8.733405209	3.794718792	13.36585	15.26015	19.228175	16.0567	15.119675	10.5359925	13.48445	H3K4me3_histone_21775	56785375	56786249	exon	exon (BnaA09T0548400ZS, exon 1 of 5)	112	0.61293241	0.767711446	23.36118157	8.895224383	17.88443047	126.0178355	135.6349278	139.20279	118.8621668	122.8724675	126.372937	127.390482	H3K9ac_histone_28786	56785632	56786043	promoter-TSS	promoter-TSS (BnaA09T0548400ZS)	87	0.34833604	0.559054748	24.89475681	18.12381499	10.64019168	41.3471405	38.905694	45.69130475	45.347789
			3	BnaC06G0222800ZS	0.04309776	0.122919293	24.03385572	14.4598283	6.938515522	27.2676	29.536	32.7655	35.031825	34.904575	37.47045	25.123975	H3K4me3_histone_42587	33453877	33454874	intron	intron (BnaC06T0222800ZS, intron 1 of 4)	215	0.32319225	0.541933491	24.88853785	16.72776707	28.91434872	250.7509718	244.9435398	256.1529458	267.7130138	257.1979903	288.9134545	245.6466465	H3K9ac_histone_60644	33454023	33454792	intron	intron (BnaC06T0222800ZS, intron 1 of 4)	183	0.16040025	0.372184068	25.16660732	1.468113075	19.34353041	111.779342	106.7653775	111.8808998	101.9942815
			4	BnaC08G0394700ZS	0.00000256	0.000075	24.29569103	7.263556912	5.462336068	12.041275	17.2817	17.78195	14.473925	11.38021	7.0671475	11.0545	H3K4me3_histone_49329	45487484	45488440	promoter-TSS	promoter-TSS (BnaC08T0394700ZS)	47	0.17313921	0.378797953	23.7235404	7.219984322	14.79708684	64.833805	81.36827575	83.26324075	65.7627935	65.85221525	61.83906675	59.80594025	H3K9ac_histone_71486	45487949	45488312	promoter-TSS	promoter-TSS (BnaC08T0394700ZS)	-121	0.68773849	0.815825434	25.10857088	8.81670473	6.39576139	31.8641625	29.6474175	32.798945	34.76508375
16	CKB4	4	1	BnaA03G0217800ZS	0.62141689	0.892213165	25.35219272	9.939387548	1.605316062	8.1379375	8.5016275	9.6029825	10.343175	8.333075	7.99294	7.4359775	H3K4me3_histone_6047	11304028	11304801	promoter-TSS	promoter-TSS (BnaA03T0217800ZS)	64	1	1	24.69354603	3.582901444	16.49704323	83.6071015	81.8369765	81.91342525	68.46695775	75.262574	70.17926825	67.0063425	H3K9ac_histone_7760	11304179	11304580	promoter-TSS	promoter-TSS (BnaA03T0217800ZS)	99	0.40106889	0.603132894	23.88921027	9.961354814	8.86368729	30.82544525	33.532162	36.129149	39.17921825
					NA	NA	NA	NA	NA	NA	NA	NA	NA	NA	NA	NA	H3K4me3_histone_6048	11305089	11305781	promoter-TSS	promoter-TSS (BnaA03T0217800ZS)	-957	0.08346321	0.246166917	23.88272952	14.878597	14.88392061	84.3674825	70.29429925	86.56863325	93.85381225	97.12866075	88.2913745	86.77226725	H3K9ac_histone_7761	11305093	11305538	promoter-TSS	promoter-TSS (BnaA03T0217800ZS)	-837	0.04100625	0.16245816	23.97493987	13.02716256	13.74899098	29.992335	34.090281	47.9546495	50.4049395
			2	BnaA05G0047100ZS	0.10125124	0.222023203	25.58563747	12.73739783	2.622882503	7.27847	9.618545	10.657765	11.328425	12.28055	10.1663575	6.8275425	H3K4me3_histone_10306	2556069	2557451	promoter-TSS	promoter-TSS (BnaA05T0047100ZS)	77	0.48372025	0.675587152	22.82655809	18.20093875	38.92730695	233.5274118	232.479018	233.804824	213.283953	237.4906015	237.5591213	202.2890933	H3K9ac_histone_13552	2556202	2557101	intron	intron (BnaA05T0047100ZS, intron 1 of 4)	186	0.01522756	0.085439579	23.57778552	17.85507182	13.80683119	70.26852975	60.25434225	67.12453475	79.4326635
			3	BnaC03G0256300ZS	0.001369	0.009606989	22.27022339	12.55246649	2.29416509	6.218	7.003305	7.38709	10.37494	7.838055	5.3945375	6.42805	H3K4me3_histone_31502	15764987	15766215	exon	exon (BnaC03T0256300ZS, exon 1 of 4)	446	1	1	24.82232412	12.30198857	28.69788897	133.8793565	127.2075978	133.585006	123.874294	130.9922875	111.952292	112.771944	H3K9ac_histone_42857	15765203	15766202	exon	exon (BnaC03T0256300ZS, exon 1 of 4)	345	0.37149025	0.57943306	23.79370913	22.46094146	10.89024568	63.94774175	57.53018625	56.498865	68.97929375
			4	BnaC04G0052700ZS	0.0000194	0.000328424	23.32887846	11.21786145	2.276577055	5.6432875	7.636895	9.179515	9.163395	9.534565	5.6626875	6.061195	H3K4me3_histone_35011	4773867	4775273	intron	intron (BnaC04T0052700ZS, intron 1 of 4)	211	0.87216921	0.929247849	22.71666305	14.88541253	27.80856245	183.4459753	208.5804908	197.178518	197.5560373	197.1453088	204.620886	170.3732835	H3K9ac_histone_48426	4773975	4774975	exon	exon (BnaC04T0052700ZS, exon 2 of 5)	306	0.45077796	0.642833462	24.81022518	6.306986835	15.63736501	95.55433475	80.50146125	82.16163425	91.91101275
17	COL2	4	1	BnaA01G0416100ZS	0.00000001	0.00000134	23.10135692	16.56587753	390.5499406	14.5773	2.633985	40.3804	319.4695	718.862	425.06075	12.3582525	NA	NA	NA	NA	NA	NA	NA	NA	NA	NA	NA	NA	NA	NA	NA	NA	NA	NA	NA	NA	NA	NA	NA	NA	NA	NA	NA	NA	NA	NA	NA	NA	NA
			2	BnaA03G0287400ZS	0.00000441	0.000110107	24.00949396	17.86524832	155.1167377	2.985115	1.029821	6.1104	41.1986	227.13175	245.36575	2.0229455	H3K4me3_histone_6516	15253175	15254377	intron	intron (BnaA03T0287400ZS, intron 1 of 1)	382	1.21E-06	0.000159037	24.1119973	18.50231239	171.1085895	231.3097215	105.0467875	122.2522323	170.3487488	335.7091535	432.485669	189.0542748	H3K9ac_histone_8318	15253246	15254186	exon	exon (BnaA03T0287400ZS, exon 2 of 2)	442	0	0	24.01007925	15.41560577	53.59166272	52.451718	23.4582285	52.70646875	108.53692
			3	BnaC01G0499200ZS	0.00000001	0.00000134	22.94145382	16.37614409	308.399557	32.623625	11.092355	52.338025	284.47875	604.5495	293.67025	30.022675	H3K4me3_histone_27325	56776498	56780228	promoter-TSS	promoter-TSS (BnaC01T0499200ZS)	-493	2.50E-07	0.000101322	23.27583745	18.63712852	260.3521924	634.1995925	450.9079603	423.3958643	608.5806713	831.5692155	874.0466208	658.2480378	NA	NA	NA	NA	NA	NA	NA	NA	NA	NA	NA	NA	NA	NA	NA
			4	BnaC03G0345500ZS	0.00000081	0.0000301	23.67861702	17.2544609	195.4023123	9.60011	1.7291875	20.241325	95.989025	326.58975	277.7535	9.5798375	H3K4me3_histone_32088	23496063	23497416	exon	exon (BnaC03T0345500ZS, exon 1 of 1)	486	3.60E-07	0.000101322	24.32411527	18.60482686	167.8286544	305.4638313	149.8644735	160.9922138	260.4374523	378.5909173	486.0404613	293.095567	H3K9ac_histone_43693	23496258	23497277	exon	exon (BnaC03T0345500ZS, exon 1 of 1)	458	0	0	24.38462476	14.89861627	46.80364801	53.86862225	39.6769655	72.30423175	121.886137
					NA	NA	NA	NA	NA	NA	NA	NA	NA	NA	NA	NA	NA	NA	NA	NA	NA	NA	NA	NA	NA	NA	NA	NA	NA	NA	NA	NA	NA	NA	NA	NA	NA	NA	NA	NA	NA	NA	NA	NA	NA	NA	NA	NA	NA
18	COL9	5	1	BnaA01G0428500ZS	0.00000529	0.000120729	25.05249493	6.274840767	42.93391174	16.0961	97.406275	62.06425	47.1561	26.3535	17.08905	14.6	H3K4me3_histone_2424	37877941	37879928	promoter-TSS	promoter-TSS (BnaA01T0428500ZS)	-4	0.02002225	0.101016996	23.40620904	11.49763872	169.0387696	381.795533	563.9054615	637.511738	570.9535778	539.0440003	520.4558103	328.5454205	H3K9ac_histone_3235	37878417	37879648	promoter-TSS	promoter-TSS (BnaA01T0428500ZS)	-102	3.61E-06	0.000237448	24.57715477	4.594274668	75.02932847	172.9534553	261.646352	179.0305458	164.9606838
			2	BnaA03G0310300ZS	0.0000608	0.000793886	24.80999572	5.196224764	36.63592084	3.5834575	74.421225	32.136875	17.306725	8.475495	4.6871125	3.368595	H3K4me3_histone_6653	16378185	16379895	exon	exon (BnaA03T0310300ZS, exon 2 of 5)	810	7.23E-05	0.002260735	25.2363797	8.251940157	101.9884091	119.878625	279.5063213	297.4811555	222.4079028	202.0498895	167.2729338	98.09504975	H3K9ac_histone_8450	16378475	16378894	intron	intron (BnaA03T0310300ZS, intron 1 of 4)	454	6.56E-05	0.00181907	24.9179417	4.355805784	27.21164934	22.346496	65.86370775	28.08407375	26.27680425
					NA	NA	NA	NA	NA	NA	NA	NA	NA	NA	NA	NA	NA	NA	NA	NA	NA	NA	NA	NA	NA	NA	NA	NA	NA	NA	NA	NA	NA	NA	H3K9ac_histone_8451	16379227	16379586	intron	intron (BnaA03T0310300ZS, intron 2 of 4)	1176	0.00014884	0.003381054	24.10945828	4.93919871	17.37739667	12.62589375	41.3304885	19.30883225	12.04151825
			3	BnaA05G0456200ZS	0.00000016	0.00000998	24.55277111	8.870576714	31.19793769	11.40935	56.292975	57.813875	62.011075	29.918925	12.04294	11.0750025	H3K4me3_histone_11951	42000883	42002488	promoter-TSS	promoter-TSS (BnaA05T0456200ZS)	-37	0.00339889	0.031545948	23.45450877	13.45798224	92.27455136	230.9446905	295.9324045	370.17614	350.7064833	373.5018375	340.6150163	200.6954038	H3K9ac_histone_15783	42001221	42002444	promoter-TSS	promoter-TSS (BnaA05T0456200ZS)	-184	9.22E-05	0.002368463	24.24732272	6.707616893	58.04549288	96.004578	144.6383288	116.4969395	131.6012545
			4	BnaC03G0371800ZS	0.0000397	0.000580167	24.78444962	5.428526421	20.51388397	5.6812175	45.8076	22.604525	15.3805	7.6816375	5.824815	5.633065	H3K4me3_histone_32262	25053783	25056177	promoter-TSS	promoter-TSS (BnaC03T0371800ZS)	-491	0.00234256	0.024638818	25.04528245	8.405715144	92.52044937	154.2389665	297.007002	303.208536	232.4456833	234.4184385	189.6881288	127.8340155	H3K9ac_histone_43913	25057494	25058036	TTS	TTS (BnaC03T0371800ZS)	-1125	0.00029929	0.005508502	26.03220238	6.023328904	13.43661573	25.29926625	38.08717875	36.36512125	37.805824
					NA	NA	NA	NA	NA	NA	NA	NA	NA	NA	NA	NA	H3K4me3_histone_32263	25057520	25057960	TTS	TTS (BnaC03T0371800ZS)	-1150	0.04048144	0.158971493	22.97558386	10.28641533	6.240910149	1.5661755	2.3718155	8.7303815	4.67479	0.92650025	1.94007075	2.8961855	H3K9ac_histone_58257	54653765	54655095	intron	intron (BnaC05T0514700ZS, intron 1 of 4)	527	2.40E-05	0.00097028	24.54506199	5.92218181	63.88113944	60.8701065	151.8225185	85.28800225	97.13517275
			5	BnaC05G0514700ZS	0.00000004	0.00000434	25.0185126	7.741728955	20.04024457	1.39780025	33.80265	30.863975	28.13965	8.433435	2.5857525	1.40099725	H3K4me3_histone_41156	54653538	54655310	intron	intron (BnaC05T0514700ZS, intron 1 of 4)	533	2.50E-05	0.001158556	25.00239053	12.29761802	130.430217	258.5233768	332.5559338	453.5992183	453.0987068	447.6618103	415.4684533	211.941952	NA	NA	NA	NA	NA	NA	NA	NA	NA	NA	NA	NA	NA	NA	NA
19	COP1	5	1	BnaA04G0211800ZS	0.26050816	0.459330194	24.35084056	22.76745869	0.316566039	0.5963095	0.09957275	0.1667965	0.1549435	0.26374425	0.2347385	0.5831075	NA	NA	NA	NA	NA	NA	NA	NA	NA	NA	NA	NA	NA	NA	NA	NA	NA	NA	H3K9ac_histone_14027	6690441	6691297	intron	intron (BnaA05T0112800ZS, intron 1 of 12)	404	0.14607684	0.352854071	27.02802388	18.39117626	25.201361	86.716554	72.39573775	81.26683525	87.188917
			2	BnaA05G0112800ZS	0.000016	0.0002866	22.54320832	19.47781587	7.990074271	32.965875	23.245075	21.262225	26.5254	28.825275	33.7734	27.04375	H3K4me3_histone_10702	6690173	6692937	promoter-TSS	promoter-TSS (BnaA05T0112800ZS)	-282	0.01671849	0.089671903	22.74203339	18.0280492	59.31679464	515.9265993	508.701041	492.3130585	542.4992338	526.2301125	575.4662778	468.3687668	NA	NA	NA	NA	NA	NA	NA	NA	NA	NA	NA	NA	NA	NA	NA
			3	BnaC03G0184700ZS	0.99640324	0.997381656	24.10155567	20.59575636	0	0	0	0	0	0	0	0	NA	NA	NA	NA	NA	NA	NA	NA	NA	NA	NA	NA	NA	NA	NA	NA	NA	NA	NA	NA	NA	NA	NA	NA	NA	NA	NA	NA	NA	NA	NA	NA	NA
			4	BnaC04G0141600ZS	0.00018496	0.001899072	24.82783671	21.45589808	6.553719833	29.9281	22.298875	17.579725	20.3886	23.687125	24.7586	26.5455	H3K4me3_histone_35519	12836303	12838892	promoter-TSS	promoter-TSS (BnaC04T0141600ZS)	-206	0.01418481	0.080776783	23.70526045	17.6329813	60.98431617	524.0989085	479.5845755	491.217201	535.460312	533.4087145	561.8815275	477.7645135	H3K9ac_histone_49202	12837655	12838572	promoter-TSS	promoter-TSS (BnaC04T0141600ZS)	225	0.48986001	0.672312132	24.15060493	16.66007387	20.16282587	134.925616	129.0578808	137.0916658	135.4274605
			5	BnaC04G0522300ZS	0.0441	0.122919293	23.74886563	12.56472159	0.151665395	0.2077025	0	0	0	0	0	0.2077025	NA	NA	NA	NA	NA	NA	NA	NA	NA	NA	NA	NA	NA	NA	NA	NA	NA	NA	H3K9ac_histone_52750	64767888	64768442	promoter-TSS	promoter-TSS (BnaC04T0522300ZS)	-415	0.56791296	0.730245958	24.42324024	2.164848201	10.90167475	19.18288975	20.080955	17.50985925	17.7524785
20	COR27	4	1	BnaA06G0444700ZS	0.000841	0.006555409	23.56682893	4.380098798	63.73828331	8.6683475	128.84075	23.181575	4.4300225	3.036265	11.88482	8.6834725	H3K4me3_histone_14729	48214676	48216460	exon	exon (BnaA06T0444700ZS, exon 3 of 5)	664	1.68E-05	0.0008344	24.73264633	7.771611538	184.3388182	208.0626658	544.593805	518.1801383	389.6462928	324.4960213	284.3208345	205.3088375	H3K9ac_histone_19386	48215031	48216333	exon	exon (BnaA06T0444700ZS, exon 3 of 5)	550	0.00021609	0.004360617	23.79949264	3.484440972	113.5656914	86.032169	265.3807025	72.31567075	28.151701
					NA	NA	NA	NA	NA	NA	NA	NA	NA	NA	NA	NA	NA	NA	NA	NA	NA	NA	NA	NA	NA	NA	NA	NA	NA	NA	NA	NA	NA	NA	H3K9ac_histone_19387	48216751	48217133	promoter-TSS	promoter-TSS (BnaA06T0444700ZS)	-710	0.00017689	0.003768264	22.87143578	4.120792756	13.2421836	8.398389	28.93861625	7.25540825	3.3424335
			2	BnaA09G0188300ZS	0.0000397	0.000580167	24.67934783	5.577063335	64.8053333	6.11952	133.77975	72.2695	29.648475	17.021575	16.24897	4.9341075	H3K4me3_histone_20214	12709502	12710963	exon	exon (BnaA09T0188300ZS, exon 3 of 5)	538	8.10E-07	0.000129593	24.73224105	7.198726352	54.54976196	39.936609	138.0773853	127.4542243	85.3291635	65.614709	44.566931	41.84204575	H3K9ac_histone_26565	12709675	12710407	intron	intron (BnaA09T0188300ZS, intron 3 of 4)	729	5.04E-05	0.001680513	24.05339273	4.437285221	40.82006549	20.03738425	91.49595075	34.5592925	12.0479775
			3	BnaC04G0214400ZS	0.00010404	0.001222734	23.94131057	4.693108591	81.87323101	13.18154	166.7395	50.154875	11.036925	3.020235	14.0059	15.09214	H3K4me3_histone_35881	21723612	21725220	exon	exon (BnaC04T0214400ZS, exon 3 of 5)	633	1.69E-06	0.00016824	25.45519945	7.215527323	169.8548922	236.8668615	548.9824925	537.6541833	404.4083863	342.996667	314.1840308	254.5542193	H3K9ac_histone_49821	21723654	21725085	exon	exon (BnaC04T0214400ZS, exon 3 of 5)	680	2.70E-05	0.001039974	23.98000484	3.545826647	111.1950321	99.469504	265.184213	96.986992	30.1483065
					NA	NA	NA	NA	NA	NA	NA	NA	NA	NA	NA	NA	NA	NA	NA	NA	NA	NA	NA	NA	NA	NA	NA	NA	NA	NA	NA	NA	NA	NA	H3K9ac_histone_49822	21725626	21726232	promoter-TSS	promoter-TSS (BnaC04T0214400ZS)	-880	0.00038025	0.00663123	22.74027078	4.073627041	27.86934973	17.43057125	63.21332775	16.0323865	7.4071825
			4	BnaC09G0216300ZS	0.0000372	0.000566736	24.6153111	5.694269258	42.82914404	1.98495	85.8006	46.322425	17.55955	9.61703	6.6417275	1.96811525	H3K4me3_histone_51306	19410103	19411448	intron	intron (BnaC09T0216300ZS, intron 2 of 3)	384	5.04E-05	0.001822388	24.2720902	8.065094098	32.02670079	33.04058675	75.9146365	96.01508925	59.03250925	56.70213	33.88586725	37.01209475	H3K9ac_histone_74288	19410102	19411420	intron	intron (BnaC09T0216300ZS, intron 2 of 3)	398	0.00020449	0.004228167	23.94173908	4.885412936	44.41383003	35.42033425	115.004425	52.5402375	36.92861175
21	COR28	6	1	BnaA01G0041400ZS	0.00826281	0.0399959	23.94721598	5.368331023	7.609817715	0.1162425	13.1485125	2.60669	0.5918745	0.15037675	1.815475	0.1705705	H3K4me3_histone_282	2246708	2248371	intron	intron (BnaA01T0041400ZS, intron 1 of 3)	277	0.00045369	0.00810805	23.98928128	8.694208103	54.9078059	69.54012525	139.6232918	157.0903365	116.58628	97.95510525	83.0661275	58.307681	H3K9ac_histone_320	2246603	2246892	promoter-TSS	promoter-TSS (BnaA01T0041400ZS)	-515	0.00215296	0.021745453	23.71409679	4.313579281	13.97921862	4.01334375	28.2776645	5.526931	4.308345
					NA	NA	NA	NA	NA	NA	NA	NA	NA	NA	NA	NA	NA	NA	NA	NA	NA	NA	NA	NA	NA	NA	NA	NA	NA	NA	NA	NA	NA	NA	H3K9ac_histone_321	2247179	2248486	exon	exon (BnaA01T0041400ZS, exon 2 of 4)	570	0.00030625	0.005608836	24.67905642	4.746570201	53.77856078	30.13615225	132.4747043	56.8959525	44.07195825
			2	BnaA03G0540900ZS	0.01679616	0.069270604	24.16440657	4.909295939	21.84776424	0.0667395	33.354105	1.63007975	0.204444	0	0.71579375	0.139383	H3K4me3_histone_8065	30592777	30594452	exon	exon (BnaA03T0540900ZS, exon 3 of 4)	619	0.45077796	0.651553446	23.04609796	8.374876326	85.29898569	132.566833	211.9227948	199.642245	163.9992983	136.179534	126.075412	112.7611568	H3K9ac_histone_10329	30593222	30594384	exon	exon (BnaA03T0540900ZS, exon 2 of 4)	430	0.00019881	0.004142538	24.49235884	4.548416414	52.49862943	10.84124775	112.6303823	40.1125775	20.6619915
			3	BnaA08G0138800ZS	0.00760384	0.037618115	24.24577421	5.353316403	15.30463771	0.233129	25.2420125	3.9524375	1.10120875	0.189427	1.29090925	0.19240875	H3K4me3_histone_17943	18842903	18844135	intron	intron (BnaA08T0138800ZS, intron 1 of 3)	538	0.00954529	0.062234828	24.51261753	9.578616294	78.27585523	107.8283485	222.3810858	227.7079883	205.4163758	172.5519658	158.9710983	101.18573	H3K9ac_histone_23779	18843010	18843868	intron	intron (BnaA08T0138800ZS, intron 1 of 3)	458	4.49E-05	0.0015426	24.93034779	5.689345506	53.01870011	34.9057495	138.5918683	93.87130325	72.17305475
			4	BnaC01G0047300ZS	0.00177241	0.011780153	23.90332097	4.695703849	7.350761844	0.40892725	13.7386925	2.6865	0.496202	0.59003875	0.67699025	0.21636375	H3K4me3_histone_24921	2655679	2656929	intron	intron (BnaC01T0047300ZS, intron 1 of 3)	348	0.001369	0.017170633	24.57751102	7.783588728	41.24222681	55.29050825	133.8934858	124.873136	92.61054025	90.13059275	80.234855	55.11208625	H3K9ac_histone_32717	2655301	2656786	promoter-TSS	promoter-TSS (BnaC01T0047300ZS)	87	0.00047089	0.007550778	23.74446755	4.479783151	52.91276755	42.9814575	135.3059103	56.3939605	42.97520425
					NA	NA	NA	NA	NA	NA	NA	NA	NA	NA	NA	NA	NA	NA	NA	NA	NA	NA	NA	NA	NA	NA	NA	NA	NA	NA	NA	NA	NA	NA	H3K9ac_histone_32718	2656974	2657378	intron	intron (BnaC01T0047300ZS, intron 3 of 3)	-1002	0.00196249	0.020318447	26.13931445	3.844501804	12.71885381	14.17768975	32.74918775	13.18583025	15.39508975
			5	BnaC03G0750400ZS	0.00246016	0.015391289	24.51917695	5.483078949	16.61249467	0.0428145	27.798975	7.996465	1.599506	0.69574575	1.4431375	0	H3K4me3_histone_34368	72766187	72767628	exon	exon (BnaC03T0750400ZS, exon 2 of 4)	419	0.01205604	0.072267679	24.46387072	9.786726722	49.28476368	89.95538225	150.0598265	168.5578243	155.183206	122.897283	130.8259145	86.1781295	H3K9ac_histone_47466	72765898	72767423	intron	intron (BnaC03T0750400ZS, intron 1 of 3)	172	9.00E-06	0.000461376	25.05220335	5.794122549	67.56882149	34.97584125	161.3092045	99.68314	83.63181425
			6	BnaC07G0517300ZS	0.01183744	0.052271926	24.12018621	4.650137077	24.0998387	0.13846275	38.929875	2.886545	0.29204275	0.102682	2.5213425	0	H3K4me3_histone_47020	59066066	59067902	intron	intron (BnaC07T0517300ZS, intron 1 of 3)	341	0.04549689	0.170854091	24.19549371	9.145660646	99.85292268	114.1441288	227.6694905	236.2823883	183.2726718	152.0374995	140.5815183	105.3729048	H3K9ac_histone_67770	59066274	59067385	exon	exon (BnaC07T0517300ZS, exon 2 of 4)	496	0.00034596	0.006222259	24.41875827	4.335916118	67.09900337	17.70134	146.1357908	43.63330875	23.436016
					NA	NA	NA	NA	NA	NA	NA	NA	NA	NA	NA	NA	NA	NA	NA	NA	NA	NA	NA	NA	NA	NA	NA	NA	NA	NA	NA	NA	NA	NA	H3K9ac_histone_67771	59067815	59068116	promoter-TSS	promoter-TSS (BnaC07T0517300ZS)	-640	0.00261121	0.024789667	24.13821879	5.56035666	10.26978787	0.7997055	18.23871025	4.14435275	3.2066575
22	CRB	5	1	BnaA06G0056200ZS	0.99780121	0.99830571	23.64889747	17.23629221	67.16186283	270.45025	281.288	292.1605	302.05025	280.9955	314.33325	324.675	NA	NA	NA	NA	NA	NA	NA	NA	NA	NA	NA	NA	NA	NA	NA	NA	NA	NA	H3K9ac_histone_16461	3490143	3490871	promoter-TSS	promoter-TSS (BnaA06T0056200ZS)	216	0.12475024	0.322544458	23.14520391	18.60724081	12.02502874	91.4575385	87.47019525	82.21149325	92.3148495
					NA	NA	NA	NA	NA	NA	NA	NA	NA	NA	NA	NA	NA	NA	NA	NA	NA	NA	NA	NA	NA	NA	NA	NA	NA	NA	NA	NA	NA	NA	H3K9ac_histone_16463	3492198	3492478	exon	exon (BnaA06T0056200ZS, exon 5 of 10)	1114	0.146689	0.35367623	25.43094697	19.97394191	6.285670959	22.236979	17.28099425	12.391846	18.91847725
			2	BnaA06G0056500ZS	0.49336576	0.748811573	23.94603042	20.02313346	17.27690189	103.705325	94.652325	89.6509	98.1823	110.0591	105.4273	106.0612	NA	NA	NA	NA	NA	NA	NA	NA	NA	NA	NA	NA	NA	NA	NA	NA	NA	NA	NA	NA	NA	NA	NA	NA	NA	NA	NA	NA	NA	NA	NA	NA	NA
			3	BnaA09G0662400ZS	0.07349521	0.172237492	24.36707114	22.33539159	0.251027031	0.128242	0.3225325	0	0	0.0911125	0	0.128242	NA	NA	NA	NA	NA	NA	NA	NA	NA	NA	NA	NA	NA	NA	NA	NA	NA	NA	H3K9ac_histone_29657	62837880	62839024	exon	exon (BnaA09T0662400ZS, exon 2 of 4)	286	2.25E-06	0.000174969	24.48477827	17.83828667	27.29069612	62.441697	48.56461025	50.38218875	60.898259
			4	BnaC05G0070300ZS	0.92044836	0.997381656	25.04989607	21.22307104	69.67841462	394.27325	387.8555	368.09575	388.15175	376.7265	410.55775	442.5125	NA	NA	NA	NA	NA	NA	NA	NA	NA	NA	NA	NA	NA	NA	NA	NA	NA	NA	H3K9ac_histone_54034	3981379	3982068	promoter-TSS	promoter-TSS (BnaC05T0070300ZS)	206	0.06880129	0.227189169	26.18977876	21.4756672	18.45094717	97.48849025	77.76924325	81.74017	82.728695
			5	BnaC08G0526100ZS	0.0000176	0.000312592	26.2653717	26.03353061	7.128135528	19.80115	17.2792	10.12063	7.172915	9.5849975	10.94533	13.961875	H3K4me3_histone_50103	53163335	53165524	promoter-TSS	promoter-TSS (BnaC08T0526100ZS)	-13	0.88604569	0.938064404	23.15525431	10.06970639	59.51305824	283.478153	272.7719585	300.2738403	267.575304	247.1262513	271.057442	253.8870003	H3K9ac_histone_72524	53163822	53165459	promoter-TSS	promoter-TSS (BnaC08T0526100ZS)	-224	0.44876601	0.640939752	24.26342771	19.68898507	21.39486853	187.0605508	168.0655525	161.9995155	177.4853293
23	CRY1	2	1	BnaA09G0264500ZS	0.00000144	0.000048	24.21034763	14.62118548	28.47041747	25.35735	31.895675	51.554	67.3391	74.0839	64.428475	24.1302	H3K4me3_histone_20660	20104193	20105417	exon	exon (BnaA09T0264500ZS, exon 1 of 4)	216	0.01159929	0.070155607	21.91678144	16.4467906	51.45488853	178.924331	173.6312215	209.283961	208.3331645	229.927186	224.2363878	155.2699558	H3K9ac_histone_27201	20104275	20104910	intron	intron (BnaA09T0264500ZS.1, intron 1 of 2)	429	0.67158025	0.804739825	25.19568781	19.19349725	13.46381723	59.96926625	56.71407375	46.0545165	54.39006425
					NA	NA	NA	NA	NA	NA	NA	NA	NA	NA	NA	NA	NA	NA	NA	NA	NA	NA	NA	NA	NA	NA	NA	NA	NA	NA	NA	NA	NA	NA	H3K9ac_histone_27202	20105037	20105419	promoter-TSS	promoter-TSS (BnaA09T0264500ZS)	-207	0.29170801	0.508043964	24.44881486	17.79618636	7.925017904	18.795885	15.03882625	11.09026525	24.60947725
			2	BnaC09G0311500ZS	0.00000841	0.00016493	23.93185507	14.52253642	21.88342611	23.85665	30.72255	48.228825	56.295475	62.330575	54.50055	23.795875	H3K4me3_histone_51857	31570005	31571322	exon	exon (BnaC09T0311500ZS, exon 1 of 4)	484	0.05919489	0.199694992	23.80536819	15.13794723	49.20913157	232.5220215	239.290628	279.4899485	264.598419	301.1581888	283.8122965	222.6037155	H3K9ac_histone_75223	31570051	31571236	exon	exon (BnaC09T0311500ZS, exon 1 of 4)	504	0.04726276	0.178176726	27.01325004	17.15664878	27.48309776	131.2639298	109.656718	108.8116248	137.6455658
24	CRY2	5	1	BnaA08G0315300ZS	0.00010404	0.001222734	23.46337308	8.944899448	12.86758054	29.557475	51.698	49.55035	45.043275	42.508275	29.832625	32.087725	H3K4me3_histone_19082	28051151	28052724	exon	exon (BnaA08T0315300ZS, exon 2 of 5)	763	0.63011844	0.778570735	26.19323875	3.362153434	40.53948094	268.1878453	310.6534835	298.84666	265.2855353	279.3259805	273.4097648	260.393221	H3K9ac_histone_25165	28050330	28050579	promoter-TSS	promoter-TSS (BnaA08T0315300ZS)	-720	0.31069476	0.525645605	24.05725917	6.496236198	7.269522969	12.12345275	18.559354	20.191918	15.2308285
			2	BnaA10G0025800ZS	0.01483524	0.062810773	24.08337141	15.69504963	9.105516815	13.198275	22.80785	21.860325	22.945375	27.58755	30.324275	12.4607	H3K4me3_histone_22968	1469096	1470001	TTS	TTS (BnaA10T0025800ZS)	256	0.20349121	0.414280514	22.61007107	1.110716361	13.39351539	106.3507028	93.90571775	92.36406925	90.19300825	100.741335	88.60701175	108.9231615	H3K9ac_histone_30198	1468982	1469923	TTS	TTS (BnaA10T0025800ZS)	352	0.67502656	0.807271175	24.84258239	15.81083907	14.86469747	80.06641425	84.74078125	87.78688575	86.98995925
					NA	NA	NA	NA	NA	NA	NA	NA	NA	NA	NA	NA	NA	NA	NA	NA	NA	NA	NA	NA	NA	NA	NA	NA	NA	NA	NA	NA	NA	NA	NA	NA	NA	NA	NA	NA	NA	NA	NA	NA	NA	NA	NA	NA	NA
			3	BnaC05G0027100ZS	0.00016384	0.001720559	24.22141905	16.16850604	32.36729653	32.79245	47.654725	54.863525	64.572825	85.536725	91.8163	31.9005	H3K4me3_histone_38272	1658599	1659756	TTS	TTS (BnaC05T0027100ZS)	140	0.07360369	0.22857964	24.06696888	2.085158268	19.7400387	173.1867888	153.2446335	142.4746548	150.9720405	131.7036118	143.9938695	154.842768	H3K9ac_histone_53686	1658705	1659506	TTS	TTS (BnaC05T0027100ZS)	212	0.06651241	0.222520307	23.24415106	20.78233843	15.79296236	96.49658	94.950344	88.652037	83.922011
					NA	NA	NA	NA	NA	NA	NA	NA	NA	NA	NA	NA	H3K4me3_histone_38273	1661439	1662874	exon	exon (BnaC05T0027100ZS, exon 1 of 4)	452	0.00034969	0.006737737	23.57983711	16.70336677	77.43107582	279.984101	262.3247318	289.1497018	325.5032673	359.0073735	396.4590188	282.0593108	H3K9ac_histone_53687	1661424	1662798	exon	exon (BnaC05T0027100ZS, exon 1 of 4)	497	0.00055225	0.008408135	26.0335565	18.19098041	36.47560194	167.8400193	155.1332488	138.06314	153.7266438
			4	BnaC08G0010300ZS	0.02365444	0.089427678	23.04596645	11.47344284	25.59344429	72.690975	109.920175	111.98	100.905725	117.17565	86.295675	73.67835	NA	NA	NA	NA	NA	NA	NA	NA	NA	NA	NA	NA	NA	NA	NA	NA	NA	NA	H3K9ac_histone_68139	901442	901712	TTS	TTS (BnaC08T0010300ZS)	109	0.70509609	0.828323461	23.26538661	20.1489571	4.299044217	17.24307775	17.608514	15.9166775	17.971672
			5	BnaC08G0010400ZS	0.00016129	0.001701215	23.38147865	11.53286606	16.12332526	45.319275	71.35055	71.8429	78.68025	70.12865	59.2939	48.3872	H3K4me3_histone_47263	903988	905106	promoter-TSS	promoter-TSS (BnaC08T0010400ZS)	36	0.46049796	0.658149811	24.70306451	2.188226242	34.52665212	258.5819365	279.0574133	271.7998453	258.9780025	259.0042255	269.26814	247.8022073	H3K9ac_histone_68140	904192	904899	promoter-TSS	promoter-TSS (BnaC08T0010400ZS)	38	0.49519369	0.676765288	22.52555915	20.31238581	9.883095133	88.4506285	86.09951075	80.200133	84.97346225
25	DET1	2	1	BnaA03G0253600ZS	0.02461761	0.092123427	24.30318286	22.82811807	4.813758148	11.623295	5.781695	4.8964125	3.7006025	5.4306025	3.9433675	6.8315575	H3K4me3_histone_6294	13291479	13292889	exon	exon (BnaA03T0253600ZS, exon 2 of 10)	430	0.25290841	0.472216922	22.53498445	4.078406396	37.61748276	209.5354238	207.9645345	194.8786235	185.4327763	175.796041	190.3463098	183.768415	H3K9ac_histone_8067	13291623	13291917	promoter-TSS	promoter-TSS (BnaA03T0253600ZS)	16	0.69422224	0.821046753	24.1782038	21.83446314	8.377804034	20.502671	29.12293575	15.92259	22.8558035
					NA	NA	NA	NA	NA	NA	NA	NA	NA	NA	NA	NA	NA	NA	NA	NA	NA	NA	NA	NA	NA	NA	NA	NA	NA	NA	NA	NA	NA	NA	H3K9ac_histone_8068	13292194	13292860	exon	exon (BnaA03T0253600ZS, exon 2 of 10)	773	0.25715041	0.476255296	23.70300169	13.75194105	11.96533651	41.27451075	38.94485525	43.38170275	52.23257325
			2	BnaC03G0301000ZS	0.07300804	0.171390318	24.52821011	4.433323139	2.395891229	6.26732	4.8748475	3.93989	3.3917975	4.1108125	2.8614575	3.704705	H3K4me3_histone_31822	19753142	19754517	exon	exon (BnaC03T0301000ZS, exon 2 of 10)	378	0.23833924	0.456656183	26.99985599	4.114700968	26.91044834	188.948367	215.0178795	203.5019295	184.6631208	197.634659	183.5797158	168.3304045	H3K9ac_histone_43323	19753882	19754308	exon	exon (BnaC03T0301000ZS, exon 2 of 10)	644	0.146689	0.35367623	25.26503438	14.14178892	13.1273102	41.09356975	32.91787075	51.4923385	55.42329975
					NA	NA	NA	NA	NA	NA	NA	NA	NA	NA	NA	NA	NA	NA	NA	NA	NA	NA	NA	NA	NA	NA	NA	NA	NA	NA	NA	NA	NA	NA	NA	NA	NA	NA	NA	NA	NA	NA	NA	NA	NA	NA	NA	NA	NA
26	EID1	2	1	BnaA09G0025800ZS	0.00000001	0.00000134	24.00542564	14.32239048	19.11241017	21.96505	31.351125	43.319175	53.748325	59.592475	47.2584	20.51605	H3K4me3_histone_19223	1748771	1750567	exon	exon (BnaA09T0025800ZS, exon 1 of 1)	607	9.00E-06	0.00052818	26.21118658	14.69949594	157.4757282	529.1337678	541.9932118	579.2085273	738.9511535	735.168402	779.7291858	549.757144	H3K9ac_histone_25326	1749218	1750013	exon	exon (BnaA09T0025800ZS, exon 1 of 1)	553	0.04088484	0.162092311	25.79770965	16.32097926	56.63410788	188.0469565	180.824562	194.6011593	223.993456
			2	BnaC09G0010500ZS	0.00000576	0.000125333	23.5946671	15.54871845	5.359127059	6.5752	7.155575	9.27832	11.747125	15.568025	12.429775	4.7121675	H3K4me3_histone_50173	788699	789647	exon	exon (BnaC09T0010500ZS, exon 1 of 1)	585	0.44368921	0.646169291	22.95214455	0.207649951	25.70425567	45.401668	36.0600565	49.3561395	40.25302825	67.88895625	51.175358	43.91368825	NA	NA	NA	NA	NA	NA	NA	NA	NA	NA	NA	NA	NA	NA	NA
27	ELF3	4	1	BnaA04G0172100ZS	0.00186624	0.012306526	24.90604786	8.804219884	2.388398245	5.3284125	6.5653675	6.9709575	6.6652725	5.737305	3.7333425	2.775325	H3K4me3_histone_9320	17941805	17943482	intron	intron (BnaA04T0172100ZS, intron 1 of 3)	273	0.07890481	0.238457717	23.60387383	14.44183508	46.8079724	270.706083	283.1277255	311.6189005	307.3752723	320.9475588	325.781216	270.664625	H3K9ac_histone_12338	17942019	17942889	promoter-TSS	promoter-TSS (BnaA04T0172100ZS)	84	0.44609041	0.639078659	24.92291562	10.43867782	12.97282377	89.74301225	89.6987285	90.48842725	107.9303668
			2	BnaA09G0572800ZS	0.00212521	0.013686049	24.60748372	10.45660425	5.831456548	10.810045	18.46325	22.539975	19.9458	17.774625	18.1598	10.1630025	H3K4me3_histone_21931	58020005	58020929	exon	exon (BnaA09T0572800ZS, exon 1 of 4)	374	0.06953769	0.221047697	22.80302568	16.67422325	28.96771147	177.4707543	186.2018153	192.4513588	198.416602	223.734325	219.318805	174.0587885	H3K9ac_histone_28963	58020062	58020828	exon	exon (BnaA09T0572800ZS, exon 1 of 4)	352	0.68211081	0.812110976	26.31065732	3.376715204	8.850888778	75.760249	66.543995	71.86897	69.158135
			3	BnaC04G0470000ZS	0.20921476	0.387835128	24.95885803	8.520554475	0.601249623	1.75595475	2.0388025	1.6868875	2.1433825	1.9555775	0.930474	1.52274725	H3K4me3_histone_37273	59703883	59705142	exon	exon (BnaC04T0470000ZS, exon 1 of 4)	198	0.70610409	0.825264432	23.92096075	3.049264644	22.15038771	175.724531	184.2758683	171.2712215	166.539409	177.7289088	167.5886463	172.624565	H3K9ac_histone_52238	59703911	59704644	promoter-TSS	promoter-TSS (BnaC04T0470000ZS)	-37	0.01272384	0.075613777	26.41048589	9.107530859	14.02904827	69.98071675	86.895218	82.75428675	91.31478775
			4	BnaC08G0423900ZS	0.024025	0.090428874	24.03790931	11.88127281	5.313374624	14.124525	20.103475	22.9575	20.769075	21.736175	20.458375	12.107675	H3K4me3_histone_49509	47037343	47038389	exon	exon (BnaC08T0423900ZS, exon 1 of 4)	412	0.00908209	0.060626588	21.87552098	15.61688083	39.41506948	277.0374438	271.9843528	303.9966145	314.5052913	330.6511595	310.6178535	264.4927798	H3K9ac_histone_71736	47037413	47038178	exon	exon (BnaC08T0423900ZS, exon 1 of 4)	341	0.27133681	0.490464229	24.93958833	23.88986614	17.26199555	92.560608	84.829465	77.2198295	72.054199
					NA	NA	NA	NA	NA	NA	NA	NA	NA	NA	NA	NA	NA	NA	NA	NA	NA	NA	NA	NA	NA	NA	NA	NA	NA	NA	NA	NA	NA	NA	NA	NA	NA	NA	NA	NA	NA	NA	NA	NA	NA	NA	NA	NA	NA
28	FHY3	4	1	BnaA01G0303000ZS	0.917764	0.997381656	23.94423881	1.76221511	2.8186504	14.1416	14.348375	12.6745425	13.533025	12.916225	12.057575	11.45715	H3K4me3_histone_1740	28248092	28248794	intron	intron (BnaA01T0303000ZS.1, intron 1 of 3)	383	0.10640644	0.286090377	22.98687023	21.16139812	18.34210787	172.0045693	172.9676905	148.563359	169.857718	163.7252143	184.8144523	166.8965623	H3K9ac_histone_2354	28248110	28248756	intron	intron (BnaA01T0303000ZS.1, intron 1 of 3)	373	0.16900321	0.382206808	26.38355016	16.01718117	31.70223445	96.7040795	97.6547105	118.729939	115.3207925
					NA	NA	NA	NA	NA	NA	NA	NA	NA	NA	NA	NA	NA	NA	NA	NA	NA	NA	NA	NA	NA	NA	NA	NA	NA	NA	NA	NA	NA	NA	NA	NA	NA	NA	NA	NA	NA	NA	NA	NA	NA	NA	NA	NA	NA
			2	BnaA05G0338500ZS	0.0000176	0.000312592	21.84363374	17.49463687	4.923367875	15.5145325	12.29175	12.72098	16.0962	18.991375	17.1935	10.6954075	H3K4me3_histone_11229	34152523	34153823	exon	exon (BnaA05T0338500ZS, exon 2 of 8)	184	0.10188864	0.278710952	25.26367795	18.00185737	28.1556163	216.032467	194.5880673	214.5157275	213.4124888	228.5421123	239.5534353	201.9329693	H3K9ac_histone_14875	34152640	34153657	exon	exon (BnaA05T0338500ZS, exon 2 of 8)	159	0.31505769	0.530189226	25.7334493	17.01801038	42.6943345	145.0259355	130.473417	142.7717433	150.5299005
					NA	NA	NA	NA	NA	NA	NA	NA	NA	NA	NA	NA	NA	NA	NA	NA	NA	NA	NA	NA	NA	NA	NA	NA	NA	NA	NA	NA	NA	NA	NA	NA	NA	NA	NA	NA	NA	NA	NA	NA	NA	NA	NA	NA	NA
			3	BnaC01G0374400ZS	0.611524	0.881344566	23.89523739	20.86511246	2.779893591	12.3207375	11.207065	10.4540525	9.7556575	11.121965	11.0387725	9.8968875	H3K4me3_histone_26687	43111150	43111813	intron	intron (BnaC01T0374400ZS.1, intron 1 of 6)	401	0.48539089	0.676198768	24.19288982	20.86140352	11.87532997	180.245749	170.5216738	165.782131	163.957912	176.5799738	177.1304788	175.266961	H3K9ac_histone_35514	43111135	43111807	intron	intron (BnaC01T0374400ZS.1, intron 1 of 6)	391	0.09954025	0.282737477	25.79907262	15.76074314	32.58112344	119.1389628	109.6306448	128.611585	138.635284
			4	BnaC05G0361600ZS	0.000001	0.0000357	23.37784531	16.51380538	3.685446185	13.198525	12.727925	12.17535	15.2889	17.303375	14.965975	10.0264475	NA	NA	NA	NA	NA	NA	NA	NA	NA	NA	NA	NA	NA	NA	NA	NA	NA	NA	NA	NA	NA	NA	NA	NA	NA	NA	NA	NA	NA	NA	NA	NA	NA
					NA	NA	NA	NA	NA	NA	NA	NA	NA	NA	NA	NA	NA	NA	NA	NA	NA	NA	NA	NA	NA	NA	NA	NA	NA	NA	NA	NA	NA	NA	NA	NA	NA	NA	NA	NA	NA	NA	NA	NA	NA	NA	NA	NA	NA
29	FIO1	2	1	BnaA04G0136500ZS	0.343396	0.567290035	23.56284681	10.60775039	0.324232639	0.25956	0.51589725	0.642353	0.8136605	0.5770325	0.3831705	0.658745	H3K4me3_histone_9117	15129140	15130198	exon	exon (BnaA04T0136500ZS, exon 1 of 4)	321	0.58003456	0.744832378	25.92059921	13.3091062	57.57159033	277.3353963	276.223256	290.9460515	318.149317	315.3678405	349.5890975	328.3532695	H3K9ac_histone_12033	15129182	15130311	exon	exon (BnaA04T0136500ZS, exon 1 of 4)	398	0.27269284	0.491742736	20.83182662	10.91788978	14.14494643	118.3718243	124.029015	128.6757978	125.505326
			2	BnaC04G0426800ZS	0.11689561	0.248133018	22.03054829	17.22427704	0.487710862	0.8943845	0.7181025	0.4969335	0.97319475	0.908887	0.69276875	0.441896	H3K4me3_histone_37030	55212787	55214088	exon	exon (BnaC04T0426800ZS, exon 1 of 5)	397	0.63696361	0.782120895	24.97323678	8.196056944	60.09288443	295.8859263	274.509414	300.2356395	322.518084	283.2591305	322.9453865	327.116601	H3K9ac_histone_51838	55212874	55214134	exon	exon (BnaC04T0426800ZS, exon 1 of 5)	464	0.65076489	0.78992038	27.14657876	20.13396645	11.63989571	135.4226825	122.9053153	118.67025	130.0672918
30	FLC	10	1	BnaA02G0035100ZS	0.44542276	0.692053138	23.73250348	11.4724445	0.487788259	0.21563875	0	0.83284	0.0939745	0.64213575	0.0392225	0.21563875	H3K4me3_histone_2618	2021384	2021694	exon	exon (BnaA02T0035100ZS, exon 1 of 7)	148	0.56715961	0.735609312	25.11210608	21.07146924	7.296688291	33.115233	33.50443075	30.079768	29.96323475	34.1677705	30.3182	38.65106325	NA	NA	NA	NA	NA	NA	NA	NA	NA	NA	NA	NA	NA	NA	NA
			2	BnaA03G0039200ZS	0.63632529	0.908371341	24.37821843	13.50395412	0.341583936	0.6083585	0.602886	0.7420885	0.99441325	0.8107435	0.59592825	1.0151785	NA	NA	NA	NA	NA	NA	NA	NA	NA	NA	NA	NA	NA	NA	NA	NA	NA	NA	H3K9ac_histone_6442	1803697	1804087	exon	exon (BnaA03T0039200ZS, exon 6 of 7)	2576	0.27857284	0.496951389	25.55374468	8.597529344	8.187575382	17.307038	23.0846635	22.91764425	23.57341825
			3	BnaA03G0144400ZS	0.09541921	0.212255582	24.12242281	0.063394025	0.533218604	2.202175	2.1817675	1.650595	1.428892	1.8949025	1.6764525	1.8675675	H3K4me3_histone_5600	7353449	7354380	intron	intron (BnaA03T0144400ZS, intron 1 of 4)	190	0.29986576	0.520836306	24.15333346	6.826834363	38.87389174	228.593044	244.6552278	260.518834	226.7180113	220.6195905	214.6746043	205.1153858	H3K9ac_histone_7250	7353445	7354277	exon	exon (BnaA03T0144400ZS, exon 1 of 5)	137	0.01016064	0.064542508	26.20190611	25.05963693	45.58852918	242.7583955	212.9939045	176.513856	186.8231138
					NA	NA	NA	NA	NA	NA	NA	NA	NA	NA	NA	NA	NA	NA	NA	NA	NA	NA	NA	NA	NA	NA	NA	NA	NA	NA	NA	NA	NA	NA	NA	NA	NA	NA	NA	NA	NA	NA	NA	NA	NA	NA	NA	NA	NA
					NA	NA	NA	NA	NA	NA	NA	NA	NA	NA	NA	NA	NA	NA	NA	NA	NA	NA	NA	NA	NA	NA	NA	NA	NA	NA	NA	NA	NA	NA	NA	NA	NA	NA	NA	NA	NA	NA	NA	NA	NA	NA	NA	NA	NA
			4	BnaA10G0244800ZS	0.259081	0.45722122	25.44363007	15.05140745	0.702761148	2.284605	3.049615	2.8468925	2.8628375	3.4113825	2.8508275	2.7165025	H3K4me3_histone_24259	23943701	23944233	intron	intron (BnaA10T0244800ZS, intron 1 of 6)	332	0.38044224	0.592657746	24.64810049	6.219158474	14.42374635	35.0967335	42.62234925	40.5128325	24.678478	34.91057125	23.11029	30.22459525	H3K9ac_histone_31905	23947413	23948204	intron	intron (BnaA10T0244800ZS, intron 6 of 6)	-1487	0.01272384	0.075613777	27.68481662	10.4543795	15.81442103	41.073657	47.1578015	60.48011025	63.127475
					NA	NA	NA	NA	NA	NA	NA	NA	NA	NA	NA	NA	H3K4me3_histone_24260	23944465	23944803	intron	intron (BnaA10T0244800ZS, intron 1 of 6)	999	0.147456	0.346511287	24.10277053	5.892394657	4.483744804	5.57730675	3.73933875	9.653728	3.4519325	3.771267	2.43118875	2.35394725	NA	NA	NA	NA	NA	NA	NA	NA	NA	NA	NA	NA	NA	NA	NA
			5	BnaC02G0039100ZS	0.01692601	0.069624032	24.10009653	16.64947826	2.23064299	7.97448	8.012485	8.524725	9.54715	11.2401425	9.826065	8.22944	H3K4me3_histone_27527	2479682	2480620	intron	intron (BnaC02T0039100ZS, intron 1 of 6)	283	0.55562116	0.727436111	25.76825502	18.28393381	14.33517826	102.0234355	94.80095075	101.078613	101.0207325	103.6103228	106.8682195	100.896208	H3K9ac_histone_36786	2479730	2480646	intron	intron (BnaC02T0039100ZS, intron 1 of 6)	246	0.11771761	0.311109688	22.31112226	12.54942677	17.70203124	80.392605	80.2867005	82.93949875	103.314028
			6	BnaC03G0046300ZS	0.20757136	0.38572391	24.1492461	10.50761716	0.566496466	0.1904255	0.07526175	0.4107165	0.0985395	0.797854	0.02919525	0.26523225	NA	NA	NA	NA	NA	NA	NA	NA	NA	NA	NA	NA	NA	NA	NA	NA	NA	NA	NA	NA	NA	NA	NA	NA	NA	NA	NA	NA	NA	NA	NA	NA	NA
			7	BnaC03G0167700ZS	0.68856804	0.962979976	23.88478182	19.95147583	0.348698274	0.379845	0.871577	0.342073	0.378454	0.4653035	0.51239825	0.34125825	NA	NA	NA	NA	NA	NA	NA	NA	NA	NA	NA	NA	NA	NA	NA	NA	NA	NA	H3K9ac_histone_42166	9363127	9363389	intron	intron (BnaC03T0167700ZS, intron 6 of 6)	1646	0.13446889	0.337794678	25.20302657	4.27139112	4.821645859	10.8987435	14.692253	9.73301225	13.79112225
					NA	NA	NA	NA	NA	NA	NA	NA	NA	NA	NA	NA	NA	NA	NA	NA	NA	NA	NA	NA	NA	NA	NA	NA	NA	NA	NA	NA	NA	NA	H3K9ac_histone_42167	9364024	9364464	TTS	TTS (BnaC03T0167700ZS)	2632	0.77633721	0.874800324	24.01707115	22.86232447	5.612129793	26.221614	24.9981665	20.9646775	19.42844625
			8	BnaC09G0556100ZS	0.14303524	0.289934589	26.26383588	7.528047807	0.015779718	0	0.022074	0.00590425	0.0162165	0.008807	0	0	NA	NA	NA	NA	NA	NA	NA	NA	NA	NA	NA	NA	NA	NA	NA	NA	NA	NA	NA	NA	NA	NA	NA	NA	NA	NA	NA	NA	NA	NA	NA	NA	NA
			9	BnaC09G0556700ZS	0.01976836	0.078382961	24.26086489	17.46459595	0.449554333	0.739488	0.55534725	0.4764055	0.5783745	1.21175675	0.7487245	0.54170125	NA	NA	NA	NA	NA	NA	NA	NA	NA	NA	NA	NA	NA	NA	NA	NA	NA	NA	NA	NA	NA	NA	NA	NA	NA	NA	NA	NA	NA	NA	NA	NA	NA
			10	BnaC09G0557000ZS	0.06215049	0.153402434	26.53159392	18.77507708	0.037654881	0.0348205	0.02421625	0.005905	0.0264835	0.054105	0.04195475	0.064318	NA	NA	NA	NA	NA	NA	NA	NA	NA	NA	NA	NA	NA	NA	NA	NA	NA	NA	NA	NA	NA	NA	NA	NA	NA	NA	NA	NA	NA	NA	NA	NA	NA
31	FT	6	1	BnaA02G0156900ZS	0.01498176	0.063293044	25.49501111	6.880049909	0.350955406	0.23413425	0.3455085	0.7343495	0.3695945	0.28637425	0.40839025	0.2557615	NA	NA	NA	NA	NA	NA	NA	NA	NA	NA	NA	NA	NA	NA	NA	NA	NA	NA	NA	NA	NA	NA	NA	NA	NA	NA	NA	NA	NA	NA	NA	NA	NA
			2	BnaA07G0282700ZS	0.91068849	0.997381656	24.07535473	23.54247567	0.230373767	0.527008	0.4302615	0.79562625	0.442371	0.48208375	0.72945075	0.5162385	NA	NA	NA	NA	NA	NA	NA	NA	NA	NA	NA	NA	NA	NA	NA	NA	NA	NA	H3K9ac_histone_21669	26253509	26253844	intron	intron (BnaA07T0282700ZS, intron 1 of 3)	481	0.20720704	0.423954759	23.58043413	19.54980608	7.171796782	15.775032	12.312336	18.887399	13.5553665
			3	BnaA07G0365100ZS	0.99640324	0.997381656	24.10155567	20.59575636	0	0	0	0	0	0	0	0	NA	NA	NA	NA	NA	NA	NA	NA	NA	NA	NA	NA	NA	NA	NA	NA	NA	NA	NA	NA	NA	NA	NA	NA	NA	NA	NA	NA	NA	NA	NA	NA	NA
			4	BnaC02G0200600ZS	0.04447881	0.122919293	23.80373776	4.154063286	0.032298177	0	0	0	0	0	0.041907	0	NA	NA	NA	NA	NA	NA	NA	NA	NA	NA	NA	NA	NA	NA	NA	NA	NA	NA	NA	NA	NA	NA	NA	NA	NA	NA	NA	NA	NA	NA	NA	NA	NA
			5	BnaC04G0181400ZS	0.01397124	0.059978032	26.27874376	20.17822575	0.043490786	0	0	0	0	0	0.01614675	0.05685325	NA	NA	NA	NA	NA	NA	NA	NA	NA	NA	NA	NA	NA	NA	NA	NA	NA	NA	NA	NA	NA	NA	NA	NA	NA	NA	NA	NA	NA	NA	NA	NA	NA
			6	BnaC06G0323800ZS	0.40525956	0.642975562	24.88410801	20.41553877	0.300621526	0.2653835	0.0520415	0.186187	0.18114	0.31142	0.1872195	0.62533875	NA	NA	NA	NA	NA	NA	NA	NA	NA	NA	NA	NA	NA	NA	NA	NA	NA	NA	NA	NA	NA	NA	NA	NA	NA	NA	NA	NA	NA	NA	NA	NA	NA
32	GI	2	1	BnaA09G0458700ZS	0.00000784	0.000156365	24.37378511	1.929645828	26.68730154	42.063775	44.380025	15.2260775	2.73003	1.66359925	12.86025	24.181575	H3K4me3_histone_21217	51023247	51025302	exon	exon (BnaA09T0458700ZS, exon 3 of 14)	1064	0.00036864	0.007024807	25.48291485	6.675636562	88.0659602	394.1497973	426.8693203	456.0589915	380.9627178	339.3138433	294.547651	332.6333613	H3K9ac_histone_28090	51023783	51025240	exon	exon (BnaA09T0458700ZS, exon 2 of 14)	827	6.40E-07	7.16E-05	23.13288429	0.026213592	108.7671823	167.5318625	139.374028	19.37020375	8.05054525
					NA	NA	NA	NA	NA	NA	NA	NA	NA	NA	NA	NA	NA	NA	NA	NA	NA	NA	NA	NA	NA	NA	NA	NA	NA	NA	NA	NA	NA	NA	H3K9ac_histone_28091	51025870	51026208	promoter-TSS	promoter-TSS (BnaA09T0458700ZS)	-701	0.00015876	0.00357313	22.3664419	0.602391349	18.93079697	21.27395275	21.80970825	2.33487225	0.797487
			2	BnaC05G0198400ZS	0.0000212	0.00035402	24.44132569	1.796448161	37.51967322	61.219725	58.398725	22.553375	4.249805	2.46474	16.286675	33.257225	H3K4me3_histone_39358	14176745	14179173	promoter-TSS	promoter-TSS (BnaC05T0198400ZS.2)	-758	0.00033489	0.00654405	24.94895192	5.273549835	123.7482771	636.568132	622.1437005	634.501096	558.1313853	477.2941515	446.6983108	531.8356403	H3K9ac_histone_55195	14176345	14178334	intron	intron (BnaC05T0198400ZS.1, intron 1 of 10)	484	9.00E-08	1.48E-05	23.05429568	0.042196252	148.7085643	246.909635	191.3756478	27.81392	16.68444325
					NA	NA	NA	NA	NA	NA	NA	NA	NA	NA	NA	NA	NA	NA	NA	NA	NA	NA	NA	NA	NA	NA	NA	NA	NA	NA	NA	NA	NA	NA	H3K9ac_histone_55196	14182590	14182932	TTS	TTS (BnaC05T0198400ZS)	4044	0.07006609	0.22941539	25.05414944	4.533676109	6.310336153	21.6854725	21.13073175	23.84448	16.246724
33	HYH	6	1	BnaA01G0333200ZS	0.00000016	0.00000998	23.8432796	17.93644112	19.79937708	7.6760875	0.6853045	2.315065	10.7345075	30.734475	35.7541	7.192275	NA	NA	NA	NA	NA	NA	NA	NA	NA	NA	NA	NA	NA	NA	NA	NA	NA	NA	H3K9ac_histone_2578	30668032	30668561	TTS	TTS (BnaA01T0333200ZS)	567	0.63329764	0.778950741	24.66466648	16.10990914	17.72991392	52.81779075	57.646672	57.31301925	48.865352
					NA	NA	NA	NA	NA	NA	NA	NA	NA	NA	NA	NA	NA	NA	NA	NA	NA	NA	NA	NA	NA	NA	NA	NA	NA	NA	NA	NA	NA	NA	H3K9ac_histone_2580	30670080	30670474	promoter-TSS	promoter-TSS (BnaA01T0333200ZS)	-388	0.02524921	0.118519333	23.06349225	16.86354136	9.204156738	9.93910275	5.9179705	8.40192525	18.20919125
			2	BnaA03G0350200ZS	0	0	22.95351083	16.78040741	29.16280918	47.7928	19.372975	35.413875	63.583575	77.7104	67.37215	42.20685	H3K4me3_histone_6913	18602676	18603610	exon	exon (BnaA03T0350200ZS, exon 2 of 3)	191	0.00085264	0.012633784	22.93321006	18.29923786	36.20021861	127.594536	107.400473	95.3817635	145.3682383	140.0840903	164.0539675	124.8895185	H3K9ac_histone_8775	18602722	18603574	exon	exon (BnaA03T0350200ZS, exon 2 of 3)	196	0.00315844	0.0283671	21.91511236	15.37516273	26.59155254	54.61395775	33.097142	51.519272	84.2788425
			3	BnaA05G0383200ZS	0.00000001	0.00000134	23.07945446	18.42290541	50.31486381	37.006925	3.419885	6.0110225	29.697325	82.693075	92.300475	30.3045	H3K4me3_histone_11474	37989017	37990235	TTS	TTS (BnaA05T0383200ZS)	550	6.76E-06	0.000462338	23.80090195	21.80902852	34.24320921	164.6247718	98.30852825	101.2743463	102.5521188	117.9542333	138.7213578	151.1063485	H3K9ac_histone_15183	37989140	37990215	exon	exon (BnaA05T0383200ZS, exon 3 of 3)	499	7.40E-05	0.002013399	23.41434063	17.33884174	59.90429771	112.701233	46.77828025	71.20066025	132.445917
					NA	NA	NA	NA	NA	NA	NA	NA	NA	NA	NA	NA	NA	NA	NA	NA	NA	NA	NA	NA	NA	NA	NA	NA	NA	NA	NA	NA	NA	NA	H3K9ac_histone_15184	37990824	37991260	promoter-TSS	promoter-TSS (BnaA05T0383200ZS)	-866	0.00027889	0.005202948	24.05661735	19.65852273	17.38858919	47.7098535	33.43942925	29.3855215	38.30124025
			4	BnaC01G0412000ZS	0.00000004	0.00000434	23.48924244	18.29722975	45.04733859	28.4168	3.740845	6.97228	26.964125	72.056125	85.196725	27.308625	NA	NA	NA	NA	NA	NA	NA	NA	NA	NA	NA	NA	NA	NA	NA	NA	NA	NA	H3K9ac_histone_35839	47688183	47688532	promoter-TSS	promoter-TSS (BnaC01T0412000ZS)	-497	0.00026569	0.005108039	22.00434147	16.99499822	14.84730118	23.1646715	8.91065625	14.5827415	29.575083
			5	BnaC03G0423700ZS	0	0	24.13767973	18.00307387	27.41030597	39.86735	12.7022625	20.618475	39.087675	60.377875	66.58865	38.12615	H3K4me3_histone_32564	29220196	29221048	exon	exon (BnaC03T0423700ZS, exon 2 of 3)	296	0.17749369	0.383980373	22.18609063	18.97525403	16.87173136	64.5209835	50.0091795	47.91630725	49.031192	57.88443625	58.42609875	45.53895575	H3K9ac_histone_44371	29219738	29220417	promoter-TSS	promoter-TSS (BnaC03T0423700ZS)	-249	0.06765201	0.224724757	24.67766172	15.6023483	15.1181097	30.1416475	15.56705125	26.16438775	41.2545375
					NA	NA	NA	NA	NA	NA	NA	NA	NA	NA	NA	NA	NA	NA	NA	NA	NA	NA	NA	NA	NA	NA	NA	NA	NA	NA	NA	NA	NA	NA	H3K9ac_histone_44372	29220698	29220944	intron	intron (BnaC03T0423700ZS, intron 2 of 2)	495	0.00029929	0.005508502	23.73898984	17.61516691	11.30090696	21.1099475	10.1253795	12.180214	22.5272715
			6	BnaC05G0427100ZS	0.00000004	0.00000434	23.26500588	18.68082325	25.59526477	23.614975	2.082697	3.61807	15.758425	39.7396	50.098775	18.65275	H3K4me3_histone_40621	47863576	47863925	exon	exon (BnaC05T0427100ZS, exon 2 of 3)	161	0.043264	0.165450868	22.70482579	20.33030936	9.358113326	33.2281385	27.24538275	25.3172615	21.74939	39.58024575	31.1885495	32.5491885	H3K9ac_histone_57481	47863257	47863932	exon	exon (BnaC05T0427100ZS, exon 2 of 3)	317	3.72E-05	0.001358826	24.38863842	16.95245915	20.36461718	36.24082575	15.16212725	26.2075185	45.94357
34	LHY	8	1	BnaA07G0053300ZS	0.00000361	0.0000982	23.29654642	15.69486232	0.372377166	0.04049225	0	0.05368675	0.56450525	0.5516025	0.38363475	0.1198635	NA	NA	NA	NA	NA	NA	NA	NA	NA	NA	NA	NA	NA	NA	NA	NA	NA	NA	NA	NA	NA	NA	NA	NA	NA	NA	NA	NA	NA	NA	NA	NA	NA
			2	BnaA10G0008600ZS	0.00000036	0.000017	24.21976004	17.69895953	157.7141691	28.959625	2.19925	9.2807025	84.7607	237.21575	271.10825	15.332025	H3K4me3_histone_22852	432901	435326	intron	intron (BnaA10T0008600ZS.3, intron 3 of 7)	1071	2.50E-07	0.000101322	23.2228142	18.95585859	292.9278019	615.5216963	298.9474788	259.1736673	480.6836228	662.2673238	823.9924798	510.1577528	H3K9ac_histone_30069	432975	434418	exon	exon (BnaA10T0008600ZS, exon 3 of 10)	654	9.00E-08	1.48E-05	23.88752063	15.30096129	115.3509096	38.6508855	25.93378875	97.677612	197.835515
					NA	NA	NA	NA	NA	NA	NA	NA	NA	NA	NA	NA	H3K4me3_histone_22853	435357	435847	exon	exon (BnaA10T0008600ZS, exon 8 of 10)	2560	0.15163236	0.351606814	23.2447455	22.82225429	7.370559597	12.894212	9.32308875	6.6117985	6.03611225	11.96457675	12.63365375	16.54236625	NA	NA	NA	NA	NA	NA	NA	NA	NA	NA	NA	NA	NA	NA	NA
			3	BnaC03G0001300ZS	0.00000036	0.000017	23.5404702	18.06950705	37.74910206	19.606375	3.071825	4.6045	24.27735	58.395625	69.062175	13.715225	H3K4me3_histone_30088	65890	66621	intron	intron (BnaC03T0001300ZS, intron 1 of 7)	492	1.16E-05	0.000647324	22.9733168	19.13045008	45.28206406	113.7244588	47.705622	52.06038	69.3138445	104.8026575	110.732695	81.215338	H3K9ac_histone_41040	65936	66918	exon	exon (BnaC03T0001300ZS, exon 2 of 8)	664	3.72E-05	0.001358826	23.58760286	16.20850397	46.78172335	37.059251	12.498226	31.43354875	83.24902725
			4	BnaC05G0010100ZS	0.00000064	0.0000283	24.23254399	17.55323551	151.7405853	20.9820475	1.4335075	9.11001	77.091575	233.92775	250.38075	10.32267	H3K4me3_histone_38165	730582	733651	intron	intron (BnaC05T0010100ZS.2, intron 5 of 8)	1357	9.00E-08	9.30E-05	22.96428908	19.01053527	383.4011541	756.9638848	321.7964115	304.171274	529.773085	837.8063385	1016.805082	602.6719233	H3K9ac_histone_53568	730630	731929	exon	exon (BnaC05T0010100ZS, exon 3 of 10)	520	2.50E-07	3.52E-05	23.93332694	15.39751881	93.16990763	29.28358075	16.0267775	65.740361	161.0359995
			5	BnaC07G0033100ZS	0.01052676	0.047924847	24.68869845	24.15684027	0.113415767	0.19002825	0.0179905	0.0321475	0	0	0.01919275	0.06375225	NA	NA	NA	NA	NA	NA	NA	NA	NA	NA	NA	NA	NA	NA	NA	NA	NA	NA	H3K9ac_histone_63141	5753827	5754104	promoter-TSS	promoter-TSS (BnaC07T0033100ZS)	-258	0.56070144	0.725020949	25.16878204	3.37931373	10.12841348	15.04987375	26.8424335	16.62103025	15.80470175
					NA	NA	NA	NA	NA	NA	NA	NA	NA	NA	NA	NA	NA	NA	NA	NA	NA	NA	NA	NA	NA	NA	NA	NA	NA	NA	NA	NA	NA	NA	H3K9ac_histone_63142	5754405	5754652	promoter-TSS	promoter-TSS (BnaC07T0033100ZS)	-277	0.15912121	0.370648263	25.12608136	5.202523027	8.946917197	15.69803125	23.65702275	19.854875	14.09317825
			6	BnaC07G0033200ZS	0.01610361	0.06698377	24.21459732	23.68315746	0.025671279	0.03921975	0.004952	0	0	0	0.0050435	0.01319525	NA	NA	NA	NA	NA	NA	NA	NA	NA	NA	NA	NA	NA	NA	NA	NA	NA	NA	H3K9ac_histone_63143	5757072	5757310	intron	intron (BnaC07T0033200ZS, intron 2 of 6)	2386	0.96294969	0.983677249	23.67063342	6.399673703	8.234023064	11.83954875	15.09286975	13.68314225	12.62272675
			7	BnaC08G0000600ZS	0.0441	0.122919293	23.74886563	12.56472159	0.011500765	0.01575	0	0	0	0	0	0.01575	NA	NA	NA	NA	NA	NA	NA	NA	NA	NA	NA	NA	NA	NA	NA	NA	NA	NA	H3K9ac_histone_68049	91638	92119	TTS	TTS (BnaC08T0000600ZS)	-1480	0.76020961	0.864160771	24.36242431	1.994519589	13.5579479	13.8251645	29.23544975	19.535419	11.7571605
			8	BnaC08G0000700ZS	0.05755201	0.144623787	23.75058469	4.481075424	0.129567949	0	0	0	0	0	0.1672455	0	NA	NA	NA	NA	NA	NA	NA	NA	NA	NA	NA	NA	NA	NA	NA	NA	NA	NA	NA	NA	NA	NA	NA	NA	NA	NA	NA	NA	NA	NA	NA	NA	NA
35	LIP1	2	1	BnaA09G0603100ZS	0.19412836	0.366273556	22.8069172	12.06782365	8.949769092	76.9352	87.056375	82.2757	94.597375	84.21425	85.871625	83.186875	H3K4me3_histone_22123	59782815	59784411	exon	exon (BnaA09T0603100ZS, exon 1 of 4)	331	0.67831696	0.806446497	24.59382018	6.822842852	36.17500168	190.449671	186.7432335	206.712111	199.2281068	213.1029723	190.0564758	187.1905363	H3K9ac_histone_29203	59783410	59783676	exon	exon (BnaA09T0603100ZS, exon 1 of 4)	401	0.36348841	0.572118329	21.51082201	2.157911045	4.228347088	16.934398	15.50181675	14.170253	14.66252475
					NA	NA	NA	NA	NA	NA	NA	NA	NA	NA	NA	NA	NA	NA	NA	NA	NA	NA	NA	NA	NA	NA	NA	NA	NA	NA	NA	NA	NA	NA	H3K9ac_histone_29204	59783912	59784239	promoter-TSS	promoter-TSS (BnaA09T0603100ZS)	-131	0.254016	0.472490094	24.21302544	3.635860006	8.098197031	20.3065	14.83812775	22.30447875	21.01141625
			2	BnaC08G0457200ZS	0.45481536	0.703311442	24.54441277	3.321088291	10.52847954	93.403	105.797025	90.699275	97.487025	97.5119	96.576225	96.065925	H3K4me3_histone_49713	49122191	49123920	exon	exon (BnaC08T0457200ZS, exon 1 of 4)	355	0.11350161	0.297170565	26.50391464	7.992943188	31.93934794	154.644496	146.8678493	164.6439485	173.9767615	162.5690558	151.122272	142.583965	NA	NA	NA	NA	NA	NA	NA	NA	NA	NA	NA	NA	NA	NA	NA
36	LKP2	6	1	BnaA07G0015400ZS	0.00708964	0.035595989	23.5171313	4.457596002	24.61877827	2.2434175	44.45105	4.521395	0.37340275	0.288268	6.9834175	1.987875	H3K4me3_histone_14883	1283231	1284630	intron	intron (BnaA07T0015400ZS, intron 1 of 1)	365	1.52E-05	0.000771362	25.65773769	7.890469828	57.65566802	43.83124275	140.0648833	137.4265095	110.122587	83.905794	70.914815	39.58961675	NA	NA	NA	NA	NA	NA	NA	NA	NA	NA	NA	NA	NA	NA	NA
			2	BnaA07G0015500ZS	0.12709225	0.264552262	21.83106698	19.99292079	1.483668359	6.59611	5.8448	5.391325	5.2894225	6.2652525	7.0492975	5.2578625	H3K4me3_histone_14884	1291745	1293224	intron	intron (BnaA07T0015500ZS, intron 1 of 1)	505	0.99920016	0.999939522	22.91881176	2.796620153	27.66873856	182.3072593	185.4216368	171.7362118	155.4711888	183.8536283	160.5658153	158.529652	NA	NA	NA	NA	NA	NA	NA	NA	NA	NA	NA	NA	NA	NA	NA
			3	BnaA07G0015600ZS	0.00097969	0.007383268	23.3407102	19.46230347	3.493785787	11.5953475	9.9027475	8.96507	9.35167	11.108605	14.25135	8.8528325	H3K4me3_histone_14885	1294664	1295705	intron	intron (BnaA07T0015600ZS, intron 1 of 1)	372	0.08946081	0.256228076	24.63272032	16.62569639	23.83530211	230.0116515	227.4168778	225.6255763	247.4952593	259.83745	264.0167405	227.1576035	H3K9ac_histone_19597	1294845	1295666	intron	intron (BnaA07T0015600ZS, intron 1 of 1)	443	0.00014161	0.003292496	27.6014142	23.10423901	17.36299451	100.717759	89.78055075	73.8502365	78.47185225
			4	BnaC07G0032700ZS	0.00611524	0.031765694	23.63282034	4.168018047	28.03720948	4.0004925	51.844325	7.1196025	0.385636	0.4058015	10.9367375	2.6362525	H3K4me3_histone_44191	5734500	5736679	exon	exon (BnaC07T0032700ZS, exon 2 of 2)	824	0.00020449	0.004644178	24.98483783	7.139153334	165.8715563	156.809819	461.5150083	405.372775	285.134287	246.6592725	242.213485	160.5764303	H3K9ac_histone_63139	5734750	5735762	intron	intron (BnaC07T0032700ZS, intron 1 of 1)	491	5.76E-06	0.000331158	23.79195416	1.993009964	34.85964246	62.40873125	94.72885775	35.8271365	24.989458
			5	BnaC07G0032800ZS	0.97140736	0.997381656	24.33913401	23.47929821	1.462233292	5.06588	6.1051925	4.341345	4.80133	5.325025	4.2867975	3.9996625	H3K4me3_histone_44192	5740861	5742361	exon	exon (BnaC07T0032800ZS, exon 1 of 2)	289	0.15705369	0.357394709	21.12751726	0.699861971	29.42955691	331.685145	322.5697418	312.5684273	285.4201295	319.6143315	337.5095278	306.4098575	H3K9ac_histone_63140	5741302	5741922	exon	exon (BnaC07T0032800ZS, exon 1 of 2)	288	0.178084	0.392732489	26.31459794	22.46004701	9.372841342	62.28289175	58.8812225	54.23165	47.799348
			6	BnaC07G0033600ZS	0.00052441	0.00445142	21.88014636	19.06086169	3.161342189	14.352625	12.371175	11.6951875	11.615975	15.692575	15.405375	12.129075	H3K4me3_histone_44194	5806865	5807959	exon	exon (BnaC07T0033600ZS, exon 1 of 2)	326	0.02982529	0.129634388	21.27171988	0.795532274	46.26375988	284.6106655	288.037149	248.3223335	285.5227608	283.0949405	335.6316178	283.4109728	H3K9ac_histone_63145	5806873	5807998	exon	exon (BnaC07T0033600ZS, exon 1 of 2)	303	0.00391876	0.03290216	26.80657914	20.93857773	27.02159036	116.3536415	100.2935655	89.4314665	94.27152175
					NA	NA	NA	NA	NA	NA	NA	NA	NA	NA	NA	NA	NA	NA	NA	NA	NA	NA	NA	NA	NA	NA	NA	NA	NA	NA	NA	NA	NA	NA	NA	NA	NA	NA	NA	NA	NA	NA	NA	NA	NA	NA	NA	NA	NA
37	LNK1	4	1	BnaA06G0292400ZS	0	0	24.09243539	0.058957132	16.30641989	36.8169	15.41495	6.9892425	2.81507	4.758985	16.867775	29.24485	H3K4me3_histone_13715	38836386	38838471	promoter-TSS	promoter-TSS (BnaA06T0292400ZS)	44	0.01125721	0.068806576	26.87577633	26.74576221	44.42128654	331.893865	322.1040603	327.9638545	291.9164105	271.2252295	276.244662	311.312457	H3K9ac_histone_18122	38836498	38837753	promoter-TSS	promoter-TSS (BnaA06T0292400ZS)	-107	2.25E-06	0.000174969	23.338013	21.5627675	89.12767568	181.35766	127.2034298	61.32830725	51.97760625
			2	BnaC02G0541300ZS	0.99640324	0.997381656	24.10155567	20.59575636	0	0	0	0	0	0	0	0	NA	NA	NA	NA	NA	NA	NA	NA	NA	NA	NA	NA	NA	NA	NA	NA	NA	NA	NA	NA	NA	NA	NA	NA	NA	NA	NA	NA	NA	NA	NA	NA	NA
			3	BnaC03G0534100ZS	0.00000001	0.00000134	24.25811091	0.405294745	17.37748344	38.34915	18.4416	8.367065	2.5336175	3.6242025	14.223925	31.0212	NA	NA	NA	NA	NA	NA	NA	NA	NA	NA	NA	NA	NA	NA	NA	NA	NA	NA	NA	NA	NA	NA	NA	NA	NA	NA	NA	NA	NA	NA	NA	NA	NA
			4	BnaC09G0081200ZS	0.00000081	0.0000301	25.07775638	1.16887477	15.52620228	30.601275	20.24915	11.021575	2.24199	1.454542	5.078305	21.49405	H3K4me3_histone_50550	5218013	5218595	TTS	TTS (BnaC09T0081200ZS)	-1195	0.29138404	0.512971355	24.95297047	15.95391741	18.33938167	49.70478525	56.258781	59.25334525	62.83539975	60.500071	78.9990635	59.57702425	H3K9ac_histone_73066	5217866	5218530	TTS	TTS (BnaC09T0081200ZS)	-1089	0.01648656	0.090095063	23.966903	10.29439738	22.92120935	61.08330825	75.96802	101.540487	95.16296375
					NA	NA	NA	NA	NA	NA	NA	NA	NA	NA	NA	NA	H3K4me3_histone_50551	5221089	5222850	promoter-TSS	promoter-TSS (BnaC09T0081200ZS)	-88	0.003136	0.029938191	22.98700459	9.742600335	41.12072098	274.0938693	301.1869388	331.5989603	308.5667093	286.9252318	273.6078863	277.217408	H3K9ac_histone_73067	5221179	5222955	promoter-TSS	promoter-TSS (BnaC09T0081200ZS)	-96	0	0	24.98776114	23.96825577	76.94493597	236.0773943	215.6685903	113.966493	106.0629453
38	LNK2	5	1	BnaA04G0047500ZS	0.48916036	0.743681446	22.87687512	15.01911636	0.24505894	0.3584215	0	0.2260815	0.07991075	0.3611315	0.0529985	0.16344125	NA	NA	NA	NA	NA	NA	NA	NA	NA	NA	NA	NA	NA	NA	NA	NA	NA	NA	H3K9ac_histone_11385	3376870	3378126	intron	intron (BnaA04T0047500ZS, intron 1 of 3)	117	0.78198649	0.878544841	23.30398231	22.70854197	20.37893192	68.958375	64.665611	60.660011	59.79656425
			2	BnaA07G0188800ZS	0.00000036	0.000017	23.29939478	19.55105055	29.89128807	38.30915	10.5815075	10.2793625	16.350225	43.8995	66.77085	27.6225	H3K4me3_histone_15813	20781889	20782756	TTS	TTS (BnaA07T0188800ZS)	212	0.669124	0.800723451	23.61262512	5.213024429	51.93196557	124.4545538	106.8101325	113.1840505	135.1145965	123.8028365	125.6507915	165.355222	H3K9ac_histone_20917	20785807	20787096	intron	intron (BnaA07T0188800ZS.4, intron 1 of 7)	548	9.00E-08	1.48E-05	24.14263826	16.35707894	93.8680408	74.1635835	29.36689225	71.6727005	145.0601675
					NA	NA	NA	NA	NA	NA	NA	NA	NA	NA	NA	NA	H3K4me3_histone_15814	20786193	20787162	intron	intron (BnaA07T0188800ZS.4, intron 1 of 7)	322	1.69E-06	0.00016824	24.6795014	19.1380057	125.5105302	280.476714	149.4204945	162.732726	198.4971983	312.398065	384.1743213	253.224951	H3K9ac_histone_20918	20787586	20788069	promoter-TSS	promoter-TSS (BnaA07T0188800ZS)	-771	9.00E-08	1.48E-05	24.00746813	17.10082846	25.75609798	12.93154525	5.520714	13.06891475	19.340257
			3	BnaC04G0324300ZS	0.01444804	0.061518422	23.21546612	20.54285064	0.151605087	0.05960975	0	0	0.0342045	0	0.26192075	0	NA	NA	NA	NA	NA	NA	NA	NA	NA	NA	NA	NA	NA	NA	NA	NA	NA	NA	NA	NA	NA	NA	NA	NA	NA	NA	NA	NA	NA	NA	NA	NA	NA
			4	BnaC04G0324400ZS	0.02137444	0.082802469	25.66422738	15.7095331	0.130858893	0	0	0	0.04720525	0.1484785	0.10012475	0	NA	NA	NA	NA	NA	NA	NA	NA	NA	NA	NA	NA	NA	NA	NA	NA	NA	NA	H3K9ac_histone_50922	43953480	43954127	promoter-TSS	promoter-TSS (BnaC04T0324400ZS)	299	0.94984516	0.97746327	23.69942207	22.66213446	17.13031139	42.00922125	44.007988	39.52986	27.9048075
					NA	NA	NA	NA	NA	NA	NA	NA	NA	NA	NA	NA	NA	NA	NA	NA	NA	NA	NA	NA	NA	NA	NA	NA	NA	NA	NA	NA	NA	NA	H3K9ac_histone_50923	43955411	43956072	TTS	TTS (BnaC04T0324400ZS)	1075	0.75550864	0.86152637	24.95310067	3.918383888	13.65552159	38.448715	33.63795875	42.385455	36.937709
			5	BnaC06G0189700ZS	0.00000036	0.000017	23.39004206	19.24535328	89.85857471	91.94515	17.610575	14.9663425	36.9509	124.99525	184.1485	61.721125	H3K4me3_histone_42403	29554990	29556543	intron	intron (BnaC06T0189700ZS.7, intron 1 of 6)	347	3.60E-07	0.000101322	23.61040218	18.91032421	220.0374807	430.989214	203.710301	236.089267	302.026094	532.141217	621.8932348	394.6997723	H3K9ac_histone_60344	29555429	29556296	intron	intron (BnaC06T0189700ZS.7, intron 1 of 6)	251	3.60E-07	4.84E-05	23.83307739	16.68187546	61.4926551	63.0243215	17.859806	53.191056	95.120472
					NA	NA	NA	NA	NA	NA	NA	NA	NA	NA	NA	NA	NA	NA	NA	NA	NA	NA	NA	NA	NA	NA	NA	NA	NA	NA	NA	NA	NA	NA	H3K9ac_histone_60345	29556858	29557439	promoter-TSS	promoter-TSS (BnaC06T0189700ZS)	-978	1.44E-06	0.000137948	23.05749702	17.11332639	26.8166984	15.64665125	9.374883	15.38638325	27.95239175
39	LNK3	5	1	BnaA03G0327800ZS	0.0000397	0.000580167	24.14870132	18.99435186	137.7174181	23.475025	1.08692675	0.84235825	7.352995	128.20475	262.731	19.209125	H3K4me3_histone_6767	17259447	17259962	promoter-TSS	promoter-TSS (BnaA03T0327800ZS)	145	0.38229489	0.593788685	26.80314928	0.414070712	8.711522495	63.8099335	59.3127525	64.06932	52.602091	52.99589025	53.8283375	59.490274	H3K9ac_histone_8578	17259472	17259900	promoter-TSS	promoter-TSS (BnaA03T0327800ZS)	163	2.60E-05	0.001020468	23.34111231	18.30609353	16.85997628	50.36313125	41.4230545	34.86909925	50.450964
					NA	NA	NA	NA	NA	NA	NA	NA	NA	NA	NA	NA	H3K4me3_histone_6768	17260290	17262241	intron	intron (BnaA03T0327800ZS, intron 2 of 4)	587	0	0	22.95611636	21.93960653	232.1933845	692.740753	397.2934075	305.4669435	272.838054	473.912796	665.088739	652.0506933	H3K9ac_histone_8579	17260400	17262009	intron	intron (BnaA03T0327800ZS, intron 2 of 4)	526	6.76E-06	0.000371681	24.70688281	18.54874758	123.4484397	83.22015475	22.0807865	23.02374475	57.616165
			2	BnaA05G0426100ZS	0.00000484	0.000116519	23.55576219	19.66219848	55.09532095	31.214025	2.68412	2.9632225	2.4867325	47.86535	111.5475	22.300625	H3K4me3_histone_11751	40524852	40528464	TTS	TTS (BnaA05T0426100ZS)	1311	4.10E-05	0.001603705	21.68020174	0.485654252	142.3574323	812.4623588	660.84361	599.0835348	629.8813838	693.2920273	822.4444568	755.1505915	H3K9ac_histone_15550	40526503	40528364	exon	exon (BnaA05T0426100ZS, exon 2 of 5)	536	6.25E-06	0.000351563	24.53138097	19.72998784	109.0786147	183.7202025	85.7196395	83.28389925	108.4586965
			3	BnaC01G0459500ZS	0.99640324	0.997381656	24.10155567	20.59575636	0	0	0	0	0	0	0	0	NA	NA	NA	NA	NA	NA	NA	NA	NA	NA	NA	NA	NA	NA	NA	NA	NA	NA	NA	NA	NA	NA	NA	NA	NA	NA	NA	NA	NA	NA	NA	NA	NA
			4	BnaC03G0393400ZS	0.00000784	0.000156365	24.16028747	18.09058052	132.3706847	9.166185	1.46146275	1.63675	18.29385	171.2335	226.82375	7.375395	H3K4me3_histone_32386	26663415	26663909	promoter-TSS	promoter-TSS (BnaC03T0393400ZS)	128	0.41139396	0.618800333	25.47740438	19.02058664	13.52332402	64.0861305	59.12180725	53.8347935	52.024125	63.898833	53.34822875	55.983035	H3K9ac_histone_44074	26664314	26666129	exon	exon (BnaC03T0393400ZS, exon 3 of 5)	622	6.76E-06	0.000371681	24.54961193	18.13076803	145.1337059	76.7554495	21.53341925	24.9126655	73.923753
					NA	NA	NA	NA	NA	NA	NA	NA	NA	NA	NA	NA	H3K4me3_histone_32387	26664321	26666336	exon	exon (BnaC03T0393400ZS, exon 3 of 5)	729	3.60E-07	0.000101322	23.48591742	20.20956534	285.6085784	625.101839	288.5120728	291.1682228	281.0513653	598.6154295	790.2829025	582.4597998	NA	NA	NA	NA	NA	NA	NA	NA	NA	NA	NA	NA	NA	NA	NA
			5	BnaC05G0478400ZS	0.00000576	0.000125333	23.96528783	19.35249249	68.89450034	27.3187	1.8369	1.94737125	5.4659975	66.459125	136.87575	24.680375	NA	NA	NA	NA	NA	NA	NA	NA	NA	NA	NA	NA	NA	NA	NA	NA	NA	NA	H3K9ac_histone_57952	52491787	52493595	exon	exon (BnaC05T0478400ZS, exon 2 of 4)	490	7.29E-06	0.000388245	24.59089869	19.27095445	117.7743631	170.393609	74.94914425	90.082905	126.2298078
40	LNK4	3	1	BnaA10G0258200ZS	0.00000841	0.00016493	23.59392264	20.33139305	57.08032853	46.81795	11.96479	8.5463475	2.701675	28.848275	122.49775	36.249675	NA	NA	NA	NA	NA	NA	NA	NA	NA	NA	NA	NA	NA	NA	NA	NA	NA	NA	H3K9ac_histone_32014	24516659	24518093	intron	intron (BnaA10T0258200ZS, intron 1 of 4)	432	9.00E-08	1.48E-05	24.21198044	20.11492151	103.886308	135.1282813	61.1375935	23.33657225	31.678388
					NA	NA	NA	NA	NA	NA	NA	NA	NA	NA	NA	NA	NA	NA	NA	NA	NA	NA	NA	NA	NA	NA	NA	NA	NA	NA	NA	NA	NA	NA	H3K9ac_histone_32015	24518714	24519604	TTS	TTS (BnaA10T0258200ZS)	349	4.00E-06	0.000260467	27.26665287	23.67698458	22.94482015	81.63007875	63.87216925	44.92419475	42.4013315
			2	BnaC03G0031900ZS	0.99640324	0.997381656	24.10155567	20.59575636	0	0	0	0	0	0	0	0	NA	NA	NA	NA	NA	NA	NA	NA	NA	NA	NA	NA	NA	NA	NA	NA	NA	NA	NA	NA	NA	NA	NA	NA	NA	NA	NA	NA	NA	NA	NA	NA	NA
			3	BnaC09G0572300ZS	0.00000144	0.000048	23.98112182	20.32046258	45.59398521	43.736825	9.5697175	6.345145	2.9198925	30.876325	97.96545	39.6399	H3K4me3_histone_53431	65224886	65226628	exon	exon (BnaC09T0572300ZS, exon 2 of 5)	583	0	0	24.74513331	23.38923274	97.86451422	446.6162718	327.7475303	289.4151165	232.7455683	291.3975848	362.3658825	431.4810608	H3K9ac_histone_77657	65224988	65226436	exon	exon (BnaC09T0572300ZS, exon 2 of 5)	538	1.44E-06	0.000137948	24.05212252	19.98505431	101.8392836	119.0245765	54.98999	20.4228105	35.728844
					NA	NA	NA	NA	NA	NA	NA	NA	NA	NA	NA	NA	H3K4me3_histone_53432	65227182	65227373	TTS	TTS (BnaC09T0572300ZS)	310	0.48497296	0.675879279	25.20351484	6.794159844	11.01012171	22.584143	35.990277	33.643316	32.68635125	27.48125425	35.44408125	28.44630975	NA	NA	NA	NA	NA	NA	NA	NA	NA	NA	NA	NA	NA	NA	NA
41	LWD1	11	1	BnaA01G0303600ZS	0.99640324	0.997381656	24.10155567	20.59575636	0	0	0	0	0	0	0	0	NA	NA	NA	NA	NA	NA	NA	NA	NA	NA	NA	NA	NA	NA	NA	NA	NA	NA	NA	NA	NA	NA	NA	NA	NA	NA	NA	NA	NA	NA	NA	NA	NA
			2	BnaA06G0079700ZS	0.99640324	0.997381656	24.10155567	20.59575636	0	0	0	0	0	0	0	0	NA	NA	NA	NA	NA	NA	NA	NA	NA	NA	NA	NA	NA	NA	NA	NA	NA	NA	NA	NA	NA	NA	NA	NA	NA	NA	NA	NA	NA	NA	NA	NA	NA
			3	BnaA09G0053000ZS	0.64208169	0.914209315	24.89942559	16.71259571	0.41725576	0.85517025	0.72873975	0.40183325	1.07289175	1.02416925	0.6590975	0.76755875	NA	NA	NA	NA	NA	NA	NA	NA	NA	NA	NA	NA	NA	NA	NA	NA	NA	NA	NA	NA	NA	NA	NA	NA	NA	NA	NA	NA	NA	NA	NA	NA	NA
			4	BnaA09G0644500ZS	0.00000121	0.0000422	24.42200454	13.99123582	6.888486838	18.392775	22.627375	24.670625	31.363875	31.8912	26.6618	20.485575	NA	NA	NA	NA	NA	NA	NA	NA	NA	NA	NA	NA	NA	NA	NA	NA	NA	NA	NA	NA	NA	NA	NA	NA	NA	NA	NA	NA	NA	NA	NA	NA	NA
			5	BnaC01G0101000ZS	0.04473225	0.122919293	23.75779138	20.73169682	0.062649922	0	0	0	0	0.0823315	0	0	NA	NA	NA	NA	NA	NA	NA	NA	NA	NA	NA	NA	NA	NA	NA	NA	NA	NA	NA	NA	NA	NA	NA	NA	NA	NA	NA	NA	NA	NA	NA	NA	NA
			6	BnaC01G0101100ZS	0.04173849	0.122919293	21.67722866	11.71035881	0.552054154	0	0.11841425	0.36361775	0.9933605	0.2066055	0.37111725	0.4810925	NA	NA	NA	NA	NA	NA	NA	NA	NA	NA	NA	NA	NA	NA	NA	NA	NA	NA	NA	NA	NA	NA	NA	NA	NA	NA	NA	NA	NA	NA	NA	NA	NA
			7	BnaC06G0131400ZS	0.02739025	0.096505137	23.90125045	21.17778447	0.152366156	0	0	0	0.202146	0	0	0	H3K4me3_histone_42068	22499207	22499763	promoter-TSS	promoter-TSS (BnaC06T0131400ZS)	-544	0.02982529	0.129634388	23.09346573	9.894364836	8.18687594	1.38022875	4.2967385	11.5032395	7.5048855	2.07277825	2.4470635	0.57186625	NA	NA	NA	NA	NA	NA	NA	NA	NA	NA	NA	NA	NA	NA	NA
			8	BnaC07G0371600ZS	0.00439569	0.024344673	26.80685289	25.96535793	0.195692617	0.3349555	0.11841425	0	0	0	0	0.110498	NA	NA	NA	NA	NA	NA	NA	NA	NA	NA	NA	NA	NA	NA	NA	NA	NA	NA	NA	NA	NA	NA	NA	NA	NA	NA	NA	NA	NA	NA	NA	NA	NA
			9	BnaC08G0276900ZS	0.01666681	0.068855322	23.90110385	8.090321822	7.136667405	14.2474275	15.76506	17.473475	20.021225	10.6002275	8.1084675	11.3986775	NA	NA	NA	NA	NA	NA	NA	NA	NA	NA	NA	NA	NA	NA	NA	NA	NA	NA	NA	NA	NA	NA	NA	NA	NA	NA	NA	NA	NA	NA	NA	NA	NA
			10	BnaC08G0503000ZS	0.00788544	0.038606254	23.80427886	13.64131512	4.701174	17.240225	24.58235	22.791	26.366125	26.446125	24.66425	19.06915	H3K4me3_histone_49969	51848249	51848513	exon	exon (BnaC08T0503000ZS, exon 1 of 1)	281	0.077284	0.235493637	25.87493469	14.25646238	31.24377909	43.84681425	41.83134075	49.0911005	62.3329435	72.289939	86.32590225	61.04124575	NA	NA	NA	NA	NA	NA	NA	NA	NA	NA	NA	NA	NA	NA	NA
			11	BnaC09G0204900ZS	0.15046641	0.301581292	26.100818	6.207291207	11.6933842	30.909725	28.001325	22.019825	29.408025	19.14895	20.435625	17.0941	NA	NA	NA	NA	NA	NA	NA	NA	NA	NA	NA	NA	NA	NA	NA	NA	NA	NA	NA	NA	NA	NA	NA	NA	NA	NA	NA	NA	NA	NA	NA	NA	NA
42	LWD2	1	1	BnaC05G0098300ZS	0.99640324	0.997381656	24.10155567	20.59575636	0	0	0	0	0	0	0	0	H3K4me3_histone_38707	5701447	5701765	promoter-TSS	promoter-TSS (BnaC05T0098300ZS)	-308	0.89984196	0.946296886	21.3229716	6.991691667	5.582057888	16.74348375	20.29299825	19.04966675	16.5779155	16.4566505	15.21220775	21.654972	H3K9ac_histone_54277	5700134	5702168	promoter-TSS	promoter-TSS (BnaC05T0098300ZS)	-763	0.66520336	0.800118423	24.70850525	3.048635552	43.27066485	146.8094828	183.2948335	165.9938833	134.1554978
43	PCL1/LUX	5	2	BnaA01G0230700ZS	0.00017689	0.001836392	24.60119977	4.549538768	23.52146815	0.19096925	43.822475	14.729975	1.6514525	2.25525575	0.5383005	0.19096925	NA	NA	NA	NA	NA	NA	NA	NA	NA	NA	NA	NA	NA	NA	NA	NA	NA	NA	NA	NA	NA	NA	NA	NA	NA	NA	NA	NA	NA	NA	NA	NA	NA
			3	BnaA01G0231200ZS	0.00065536	0.005303791	25.06598452	4.185897916	1.050858082	0	1.77182475	0.5387965	0.093125	0	0	0	NA	NA	NA	NA	NA	NA	NA	NA	NA	NA	NA	NA	NA	NA	NA	NA	NA	NA	NA	NA	NA	NA	NA	NA	NA	NA	NA	NA	NA	NA	NA	NA	NA
			4	BnaA06G0180900ZS	0.00010404	0.001222734	24.30945172	5.129457895	16.93418126	0.154776	31.802875	13.2899	1.742145	1.2535325	2.97647	0.52427225	H3K4me3_histone_13381	11567556	11568807	exon	exon (BnaA06T0180900ZS, exon 1 of 2)	215	0.00051076	0.008891491	27.13558724	9.353273879	50.81597859	92.69595925	135.6996583	166.8132298	169.0220893	152.5842815	142.3231968	102.4936143	H3K9ac_histone_17549	11567930	11568186	exon	exon (BnaA06T0180900ZS, exon 1 of 2)	338	0.00013924	0.003239322	24.58326627	4.707967419	17.285801	8.126578	39.00175675	17.639942	7.64965025
			5	BnaC03G0612000ZS	0.0000548	0.00074139	24.45828321	5.376899158	15.13439061	0.4569965	28.52835	13.420375	3.6151975	1.11556775	2.082012	0.43900075	H3K4me3_histone_33641	58509263	58509900	promoter-TSS	promoter-TSS (BnaC03T0612000ZS)	176	0.60326289	0.760918914	24.19446545	10.95981517	14.18969678	60.60285725	55.6769195	66.9706535	66.364651	61.7219975	53.645605	73.723666	H3K9ac_histone_46304	58510498	58511780	exon	exon (BnaC03T0612000ZS, exon 1 of 2)	634	4.84E-06	0.000286058	24.75560945	4.909178875	72.08288838	75.7054105	200.0374178	125.1966078	80.885768
					NA	NA	NA	NA	NA	NA	NA	NA	NA	NA	NA	NA	H3K4me3_histone_33642	58510278	58511990	exon	exon (BnaC03T0612000ZS, exon 1 of 2)	629	1.69E-06	0.00016824	27.05671272	9.627139162	168.6423116	290.5157548	445.8900615	588.4280168	583.9970108	511.4975478	458.0987308	312.452207	NA	NA	NA	NA	NA	NA	NA	NA	NA	NA	NA	NA	NA	NA	NA
44	PHYA	5	1	BnaA06G0057900ZS	0.0000397	0.000580167	25.46060178	10.81255034	3.402358895	8.7579775	11.35256	12.72125	14.125375	12.167275	10.2550325	7.241575	H3K4me3_histone_12536	3585261	3586386	promoter-TSS	promoter-TSS (BnaA06T0057900ZS)	-724	0.63489024	0.780466376	22.22029124	16.54177214	23.87723902	146.6124058	133.4276325	150.3281545	139.5645593	149.2858373	145.0302765	120.4396145	H3K9ac_histone_16469	3585170	3586276	promoter-TSS	promoter-TSS (BnaA06T0057900ZS)	-624	0.01700416	0.092079331	24.72231359	12.17384123	20.4342636	107.110647	108.787186	127.5648958	137.8011898
			2	BnaA09G0661700ZS	0.13017664	0.269201376	25.16429927	8.680878384	0.208254823	0.58933525	0.611186	0.560387	0.75774425	0.46372625	0.4641905	0.46649925	H3K4me3_histone_22479	62797096	62797384	exon	exon (BnaA09T0661700ZS, exon 3 of 5)	1079	0.28558336	0.507747901	23.15783853	6.796131893	7.974083648	7.66605625	6.27127375	13.78016025	9.54679625	7.1225395	7.05611	15.8421015	H3K9ac_histone_29651	62796994	62797665	exon	exon (BnaA09T0661700ZS, exon 3 of 5)	1168	0.93818596	0.971722562	23.84761603	2.587294409	12.64066883	37.16035025	47.00034125	43.24629225	38.64381525
					NA	NA	NA	NA	NA	NA	NA	NA	NA	NA	NA	NA	H3K4me3_histone_22480	62799552	62799874	exon	exon (BnaA09T0661700ZS, exon 4 of 5)	3552	0.04157521	0.161567163	21.53433298	8.322437278	6.942420649	13.204426	11.37250875	19.28106975	9.19857225	11.0911405	8.997707	14.96669575	H3K9ac_histone_29652	62801610	62801896	TTS	TTS (BnaA09T0661700ZS)	3712	0.35940025	0.568537626	24.66664553	5.925894743	6.508355368	25.61587425	25.7916785	34.178857	26.864487
					NA	NA	NA	NA	NA	NA	NA	NA	NA	NA	NA	NA	H3K4me3_histone_22481	62801493	62802364	TTS	TTS (BnaA09T0661700ZS)	3537	0.81993025	0.897131962	23.33278605	1.351450566	17.16885561	76.72872425	57.8563155	64.495999	70.0961435	61.53515225	60.0359715	80.081773	NA	NA	NA	NA	NA	NA	NA	NA	NA	NA	NA	NA	NA	NA	NA
			3	BnaC02G0362500ZS	0.00942841	0.04410019	27.54669964	21.96385058	0.152082971	0.10980725	0	0	0	0	0.142205	0.22932875	NA	NA	NA	NA	NA	NA	NA	NA	NA	NA	NA	NA	NA	NA	NA	NA	NA	NA	H3K9ac_histone_39550	37877935	37878897	promoter-TSS	promoter-TSS (BnaC02T0362500ZS)	-779	0.89321401	0.947522878	24.32422898	1.543095532	21.98859242	69.63937475	76.03620625	72.26779725	62.147528
					NA	NA	NA	NA	NA	NA	NA	NA	NA	NA	NA	NA	NA	NA	NA	NA	NA	NA	NA	NA	NA	NA	NA	NA	NA	NA	NA	NA	NA	NA	H3K9ac_histone_39551	37879188	37879616	exon	exon (BnaC02T0362500ZS, exon 2 of 2)	207	0.30780304	0.522951698	25.58927282	3.136217313	25.30276787	83.43195125	103.7112468	92.96018475	79.5783415
			4	BnaC05G0073100ZS	0.00000225	0.0000664	23.86492477	15.84188521	3.791844452	6.04065	5.7017475	7.33451	9.3697125	11.90683	10.08748	4.905835	H3K4me3_histone_38545	4136945	4138159	intron	intron (BnaC05T0073100ZS.1, intron 1 of 5)	170	0.00511225	0.041432116	23.39488549	15.49736116	36.70859797	162.647639	148.2033223	182.7534378	187.8413555	192.8754808	198.239706	141.762227	H3K9ac_histone_54049	4135657	4136054	exon	exon (BnaC05T0073100ZS, exon 4 of 7)	1867	0.00431649	0.03539277	26.0563872	2.721493055	10.03307156	20.4301995	29.69084225	16.8562425	18.123286
					NA	NA	NA	NA	NA	NA	NA	NA	NA	NA	NA	NA	NA	NA	NA	NA	NA	NA	NA	NA	NA	NA	NA	NA	NA	NA	NA	NA	NA	NA	H3K9ac_histone_54050	4136455	4137971	intron	intron (BnaC05T0073100ZS.1, intron 2 of 5)	509	0.04473225	0.171765614	22.53248332	14.64172278	13.21476774	112.9669278	100.4097333	123.2070493	125.381532
			5	BnaC08G0524800ZS	0.11881809	0.25135209	26.27296672	5.843006667	0.387354275	0.79850875	1.210822	1.1485175	0.96741575	0.95014025	0.92234925	0.4319235	NA	NA	NA	NA	NA	NA	NA	NA	NA	NA	NA	NA	NA	NA	NA	NA	NA	NA	H3K9ac_histone_72520	53100191	53100858	exon	exon (BnaC08T0524800ZS, exon 3 of 5)	1276	0.64657681	0.786536481	23.82605608	6.814234839	13.31250093	29.26738175	38.01356675	43.23061975	28.7789655
45	PHYB	5	1	BnaA03G0348000ZS	0.006889	0.034798088	24.99414656	4.050210849	0.966424615	0.39609525	1.598861	0.6199885	0.291787	0	0.17657175	0.1759835	NA	NA	NA	NA	NA	NA	NA	NA	NA	NA	NA	NA	NA	NA	NA	NA	NA	NA	NA	NA	NA	NA	NA	NA	NA	NA	NA	NA	NA	NA	NA	NA	NA
			2	BnaA05G0387100ZS	0.00000576	0.000125333	25.4601953	0.541077004	30.92665935	71.12835	36.767875	23.442825	11.287375	12.13179	14.0451	47.0111	H3K4me3_histone_11498	38228734	38230233	exon	exon (BnaA05T0387100ZS, exon 1 of 3)	575	0.03976036	0.157451026	22.58828647	1.957914314	103.7808748	636.469733	591.3716983	515.5776938	531.971188	522.7973335	541.9995538	622.7490938	H3K9ac_histone_15212	38228934	38230031	exon	exon (BnaA05T0387100ZS, exon 1 of 3)	576	0.25512601	0.473775973	24.73613862	14.98392085	43.38635765	135.8634213	125.7702963	178.1677135	137.6566495
			3	BnaC03G0420100ZS	0.00000009	0.00000856	26.12570384	1.259844593	22.29762079	39.3854	34.3796	16.380025	3.192735	1.41266925	0.88039225	23.775425	H3K4me3_histone_32548	28953662	28956253	exon	exon (BnaC03T0420100ZS, exon 1 of 4)	1118	0.02927521	0.12844821	23.65812533	5.674208448	161.5382466	668.8452225	706.6440535	706.0546225	661.312213	580.0497725	502.304475	711.1888748	H3K9ac_histone_44338	28953868	28955582	exon	exon (BnaC03T0420100ZS, exon 1 of 4)	886	9.00E-08	1.48E-05	26.41757279	26.1673245	88.61097498	255.1837255	209.2304898	125.0630503	97.04424125
			4		NA	NA	NA	NA	NA	NA	NA	NA	NA	NA	NA	NA	NA	NA	NA	NA	NA	NA	NA	NA	NA	NA	NA	NA	NA	NA	NA	NA	NA	NA	H3K9ac_histone_44339	28955645	28956245	exon	exon (BnaC03T0420100ZS, exon 1 of 4)	2106	0.19430464	0.410039948	25.91248395	4.033173855	8.338372261	27.35871525	36.036074	28.73502375	31.78201825
			5	BnaC05G0432200ZS	0.00000676	0.000138072	25.73171587	0.483190048	21.73841474	50.140025	26.218575	16.56685	7.896125	9.2515975	8.5361325	31.0434	H3K4me3_histone_40652	48504856	48506286	exon	exon (BnaC05T0432200ZS, exon 1 of 3)	469	0.25260676	0.47199797	22.62515987	1.52268877	111.3961931	632.711029	574.3018613	530.8285115	554.6150413	587.920906	576.434411	612.3600845	H3K9ac_histone_57533	48501880	48502321	exon	exon (BnaC05T0432200ZS, exon 3 of 3)	-1162	0.03701776	0.151293598	23.93999397	5.063448814	8.383069379	28.34790025	28.561163	28.52610475	21.37269275
					NA	NA	NA	NA	NA	NA	NA	NA	NA	NA	NA	NA	NA	NA	NA	NA	NA	NA	NA	NA	NA	NA	NA	NA	NA	NA	NA	NA	NA	NA	H3K9ac_histone_57534	48504960	48506207	exon	exon (BnaC05T0432200ZS, exon 1 of 3)	457	0.18983449	0.406721215	26.62358909	19.70390037	34.06281285	155.8231938	144.9065328	144.9751848	145.2828018
					NA	NA	NA	NA	NA	NA	NA	NA	NA	NA	NA	NA	NA	NA	NA	NA	NA	NA	NA	NA	NA	NA	NA	NA	NA	NA	NA	NA	NA	NA	H3K9ac_histone_57535	48506707	48507186	promoter-TSS	promoter-TSS (BnaC05T0432200ZS)	-791	0.01366561	0.079747552	23.48466264	1.297681782	13.65736057	39.6062165	26.12212975	23.1226375	14.30906425
46	PIF3	4	1	BnaA06G0057500ZS	0.02399401	0.090362783	26.22244405	4.397234389	3.378678439	2.628842	5.47376375	4.505965	1.8469125	1.16902075	1.785855	0.874427	H3K4me3_histone_12534	3560274	3561552	promoter-TSS	promoter-TSS (BnaA06T0057500ZS)	-219	0.15421329	0.354756234	25.97394432	3.40565622	18.87944188	147.2800515	148.2751108	146.6118848	134.4618883	124.8946668	117.525644	139.6863215	H3K9ac_histone_16467	3560518	3560954	promoter-TSS	promoter-TSS (BnaA06T0057500ZS)	-396	0.00235225	0.022942151	24.5170527	2.447164372	10.19890019	51.38082775	55.25251875	43.5981035	36.61442175
					NA	NA	NA	NA	NA	NA	NA	NA	NA	NA	NA	NA	NA	NA	NA	NA	NA	NA	NA	NA	NA	NA	NA	NA	NA	NA	NA	NA	NA	NA	NA	NA	NA	NA	NA	NA	NA	NA	NA	NA	NA	NA	NA	NA	NA
			2	BnaA09G0661900ZS	0.04704561	0.12785232	23.92652769	3.876320872	0.624697665	1.921665	1.19808925	1.2225155	1.02535575	0.7395695	0.84453075	1.2829975	H3K4me3_histone_22483	62815921	62817309	exon	exon (BnaA09T0661900ZS, exon 3 of 8)	1309	0.00016384	0.004125315	26.25131869	0.611658277	26.83147902	158.2689713	143.8259595	137.8377813	117.6066908	113.9320003	109.8466065	142.0460348	H3K9ac_histone_29653	62815801	62817268	exon	exon (BnaA09T0661900ZS, exon 3 of 8)	1390	0	0	27.08488689	22.64066402	26.81209318	159.9651123	132.082238	114.086849	123.050509
			3	BnaC05G0072500ZS	0.02614689	0.095191847	26.13956296	14.14973209	0.721439193	0.80786925	1.0075915	1.61583025	1.3275695	1.8585675	1.514915	0.669771	H3K4me3_histone_38541	4075188	4076198	promoter-TSS	promoter-TSS (BnaC05T0072500ZS)	-548	0.91317136	0.954744149	23.72922862	7.848677211	15.59320953	100.4110008	111.2219048	115.034131	97.616276	111.4706478	107.8911085	104.1434395	H3K9ac_histone_54042	4075172	4076030	promoter-TSS	promoter-TSS (BnaC05T0072500ZS)	-640	0.09351364	0.273192795	26.45864546	11.21768929	11.37312915	72.73389275	68.96394	75.4614295	80.536532
					NA	NA	NA	NA	NA	NA	NA	NA	NA	NA	NA	NA	NA	NA	NA	NA	NA	NA	NA	NA	NA	NA	NA	NA	NA	NA	NA	NA	NA	NA	H3K9ac_histone_54043	4076239	4076851	exon	exon (BnaC05T0072500ZS, exon 2 of 6)	304	0.46389721	0.653355726	24.64935891	0.336032262	11.31735182	37.26083875	36.4688925	30.7669345	32.501063
			4	BnaC08G0525200ZS	0.32535616	0.543691521	24.88543577	0.776921426	2.255500594	6.7445725	4.671005	5.02122	3.599035	4.2760225	2.50936	5.4825075	H3K4me3_histone_50100	53122526	53123772	promoter-TSS	promoter-TSS (BnaC08T0525200ZS)	30	0.06190144	0.205270231	27.48640714	27.38950203	29.82922704	194.1117625	185.690605	178.223552	155.786992	155.112299	159.0261205	179.8259955	H3K9ac_histone_72522	53122385	53123769	intron	intron (BnaC08T0525200ZS, intron 1 of 5)	102	0.00021316	0.004335105	25.87384617	25.11345568	32.51188485	187.534858	160.3771568	128.0110718	124.5200748
47	PIF4	4	1	BnaA03G0208700ZS	0.01592644	0.066405569	24.71746154	0.812122524	3.212340097	6.0932375	6.7935075	3.26032	2.4544725	2.65363125	3.377275	4.5112625	NA	NA	NA	NA	NA	NA	NA	NA	NA	NA	NA	NA	NA	NA	NA	NA	NA	NA	NA	NA	NA	NA	NA	NA	NA	NA	NA	NA	NA	NA	NA	NA	NA
			2	BnaA04G0273100ZS	0.00011025	0.001272452	25.82458252	1.962731461	1.091143424	1.537678	1.5308355	0.6501795	0	0.07129725	0.03873525	0.72653825	NA	NA	NA	NA	NA	NA	NA	NA	NA	NA	NA	NA	NA	NA	NA	NA	NA	NA	NA	NA	NA	NA	NA	NA	NA	NA	NA	NA	NA	NA	NA	NA	NA
			3	BnaC03G0245900ZS	0.000064	0.000823408	24.40337693	2.535043469	6.997845675	9.9799375	12.505765	4.838365	1.0261325	1.18671975	3.0806	6.2589625	H3K4me3_histone_31451	15074104	15074847	promoter-TSS	promoter-TSS (BnaC03T0245900ZS)	-168	1.52E-05	0.000771362	23.9005855	6.189585269	18.79950577	42.97754475	55.9711425	61.6545135	37.89146525	36.5139485	25.7252355	47.869719	NA	NA	NA	NA	NA	NA	NA	NA	NA	NA	NA	NA	NA	NA	NA
			4	BnaC04G0590800ZS	0.00000016	0.00000998	23.53443196	3.426746583	2.854392043	3.3875775	5.286275	1.7404525	0.3146705	0.08141	0.386748	4.2695875	H3K4me3_histone_37938	69460427	69461252	promoter-TSS	promoter-TSS (BnaC04T0590800ZS)	-371	0.00020164	0.004622414	25.59056932	4.444477568	24.07694074	55.91086	64.62710275	65.7166135	45.8302245	35.177237	25.005065	43.74761925	H3K9ac_histone_53276	69460593	69461258	promoter-TSS	promoter-TSS (BnaC04T0590800ZS)	-285	0	0	24.2853675	0.580002311	23.8096579	48.33961225	46.93041275	10.0611105	5.08938775
					NA	NA	NA	NA	NA	NA	NA	NA	NA	NA	NA	NA	NA	NA	NA	NA	NA	NA	NA	NA	NA	NA	NA	NA	NA	NA	NA	NA	NA	NA	H3K9ac_histone_53277	69462102	69463189	exon	exon (BnaC04T0590800ZS, exon 5 of 6)	1435	0.06880129	0.227189169	24.3576049	1.352102791	22.39237113	59.59895475	64.91975575	39.76930075	37.662686
48	PRMT5	5	1	BnaA03G0524300ZS	0.91604041	0.997381656	23.8765288	5.560128793	0.625558718	1.5703375	1.9142025	1.878885	1.8082775	1.6311665	1.65353	2.07717	H3K4me3_histone_7959	29526869	29527493	exon	exon (BnaA03T0524300ZS, exon 2 of 23)	344	0.08649481	0.25076591	23.35577957	2.72224397	15.30789552	56.34426625	44.71387825	53.33093	42.820283	42.19796125	47.45673725	70.156769	NA	NA	NA	NA	NA	NA	NA	NA	NA	NA	NA	NA	NA	NA	NA
			2	BnaA08G0151900ZS	0.53187849	0.792942333	23.84203308	15.07114262	0.439800842	0.81092175	1.167676	1.474	1.05651925	1.49947	1.463221	1.15597175	H3K4me3_histone_18032	19804678	19805388	exon	exon (BnaA08T0151900ZS, exon 1 of 22)	215	0.16329681	0.366054235	23.01810709	5.928095526	25.60269333	101.2623285	89.51272425	109.2177238	86.8718165	93.404457	106.5097713	120.058196	NA	NA	NA	NA	NA	NA	NA	NA	NA	NA	NA	NA	NA	NA	NA
			3	BnaC01G0076600ZS	0.017689	0.072235511	24.50672364	13.18830349	0.15859989	0.025942	0	0.2872345	0.08683575	0.095757	0.0263525	0.0569185	NA	NA	NA	NA	NA	NA	NA	NA	NA	NA	NA	NA	NA	NA	NA	NA	NA	NA	H3K9ac_histone_32930	4513644	4514963	exon	exon (BnaC01T0076600ZS, exon 7 of 14)	1343	0.67108864	0.804360607	24.86617875	5.179728306	33.15507013	53.97409925	75.63935875	66.98257725	57.17377675
			4	BnaC03G0768600ZS	0.23882769	0.429224648	22.57959626	13.99127633	0.733225725	3.5010575	3.5477075	3.7992925	3.732075	4.2607475	2.8564325	3.2281575	H3K4me3_histone_34477	74401018	74402366	intron	intron (BnaC03T0768600ZS, intron 2 of 22)	382	0.695556	0.818451748	23.08930976	3.898536821	22.7912249	249.8820933	263.88805	259.7913358	247.379963	247.6469133	279.1119605	250.612977	H3K9ac_histone_47637	74401255	74401877	exon	exon (BnaC03T0768600ZS, exon 2 of 23)	256	0.23078416	0.449690272	22.84250636	1.600557094	7.345833166	54.438288	62.91188825	45.300676	54.9763195
					NA	NA	NA	NA	NA	NA	NA	NA	NA	NA	NA	NA	NA	NA	NA	NA	NA	NA	NA	NA	NA	NA	NA	NA	NA	NA	NA	NA	NA	NA	NA	NA	NA	NA	NA	NA	NA	NA	NA	NA	NA	NA	NA	NA	NA
			5	BnaC07G0502300ZS	0.43099225	0.674502704	24.00593479	13.99164252	0.804762957	1.486817	2.128775	2.29605	1.9274175	2.4898125	2.64579	1.9749725	H3K4me3_histone_46932	58221212	58221840	intron	intron (BnaC07T0502300ZS, intron 1 of 22)	283	0.07800849	0.236586877	24.87887599	1.775075804	12.96526597	57.9988165	45.92143625	50.81050325	44.496912	39.0841385	37.39478725	57.7624945	NA	NA	NA	NA	NA	NA	NA	NA	NA	NA	NA	NA	NA	NA	NA
49	PRR1	4	1	BnaA03G0408200ZS	0.00126025	0.008942078	24.74045419	7.121813117	1.389695202	0.2777715	2.6125475	1.558842	1.2689055	0.464937	0.423091	0.04623475	NA	NA	NA	NA	NA	NA	NA	NA	NA	NA	NA	NA	NA	NA	NA	NA	NA	NA	NA	NA	NA	NA	NA	NA	NA	NA	NA	NA	NA	NA	NA	NA	NA
			2	BnaA03G0408400ZS	0.0000723	0.00091497	24.39480289	6.48206245	40.59296911	6.8106075	74.346575	54.833375	21.43225	11.3502075	10.4533575	4.7360025	NA	NA	NA	NA	NA	NA	NA	NA	NA	NA	NA	NA	NA	NA	NA	NA	NA	NA	NA	NA	NA	NA	NA	NA	NA	NA	NA	NA	NA	NA	NA	NA	NA
			3	BnaC07G0381000ZS	0.0000757	0.000950188	24.48231795	6.252005134	64.27735894	7.23743	118.766275	80.466725	29.9877	14.75625	16.608575	5.1917175	H3K4me3_histone_46249	50405550	50406795	exon	exon (BnaC07T0381000ZS, exon 1 of 6)	539	0.00303601	0.029427838	24.64736596	8.689159577	70.49292787	113.0688653	244.40939	222.3475205	210.5626758	170.0906575	180.331224	110.939872	H3K9ac_histone_66691	50405605	50406758	exon	exon (BnaC07T0381000ZS, exon 1 of 6)	548	0.00013456	0.003152047	24.41703914	4.847429857	57.13600385	65.95872375	161.656689	88.3021685	65.30785975
			4	BnaC09G0066100ZS	0.0000109	0.000208778	24.48700185	6.457248492	40.65384168	0.9904325	70.5513	57.646775	18.955725	8.4088575	7.690375	0.83483625	H3K4me3_histone_50467	4294040	4295111	exon	exon (BnaC09T0066100ZS, exon 1 of 6)	649	9.00E-06	0.00052818	24.59179475	8.689511063	58.04559272	73.33336225	152.3282308	189.6525538	135.3524953	118.7218958	105.2521883	70.5885865	H3K9ac_histone_72958	4294169	4295305	intron	intron (BnaC09T0066100ZS, intron 1 of 5)	811	1.00E-04	0.002518548	24.32417119	4.593319619	74.03139016	40.19192025	176.8410733	64.66242075	44.52790825
50	PRR3	3	1	BnaA02G0100200ZS	0.99640324	0.997381656	24.10155567	20.59575636	0	0	0	0	0	0	0	0	NA	NA	NA	NA	NA	NA	NA	NA	NA	NA	NA	NA	NA	NA	NA	NA	NA	NA	NA	NA	NA	NA	NA	NA	NA	NA	NA	NA	NA	NA	NA	NA	NA
			2	BnaA10G0154500ZS	0.00000225	0.0000664	23.56401392	5.145561697	8.978466625	6.7850575	19.346675	9.7183975	3.5373625	1.9319775	1.27322825	7.371705	H3K4me3_histone_23659	19019306	19019907	promoter-TSS	promoter-TSS (BnaA10T0154500ZS)	-398	0.00032761	0.006467621	23.7641096	7.039231827	19.71052658	46.9004675	65.74955925	71.881639	42.6014985	46.55946225	37.727367	48.76441625	H3K9ac_histone_31171	19019385	19019907	promoter-TSS	promoter-TSS (BnaA10T0154500ZS)	-438	0	0	23.79366833	1.348318003	24.86134154	61.35693875	55.8713315	24.612426	17.14987275
			3	BnaC09G0435100ZS	0.00000001	0.00000134	24.66476383	2.893562548	21.30901501	31.865925	39.88195	17.833725	4.4465825	1.76336	2.4524825	27.04245	H3K4me3_histone_52529	54686762	54687538	promoter-TSS	promoter-TSS (BnaC09T0435100ZS)	-458	1.30E-05	0.000695995	24.57968796	6.021356403	43.78281462	104.030703	161.0238738	138.7259288	108.913907	89.4154825	79.39324575	98.40229225	H3K9ac_histone_76478	54686811	54687516	promoter-TSS	promoter-TSS (BnaC09T0435100ZS)	-471	0	0	23.00782428	1.677845151	39.87348513	112.9031418	96.88667775	58.23308025	40.65689175
51	PRR5	6	1	BnaA02G0385300ZS	0.02024929	0.079785191	23.22191156	4.420742863	17.79994239	5.31865	35.93305	9.309765	3.568535	2.773615	17.14175	4.1403475	H3K4me3_histone_4520	33699282	33700988	exon	exon (BnaA02T0385300ZS, exon 2 of 6)	539	0.00114921	0.01538682	24.84154258	8.250622717	134.5760326	170.014951	416.5818303	399.3508098	325.7133545	276.1089908	277.4721905	171.3808403	H3K9ac_histone_6003	33699565	33700791	intron	intron (BnaA02T0385300ZS, intron 2 of 5)	582	0.21242881	0.430498348	23.01108645	4.326699335	32.69779411	71.30905125	111.6665663	83.617861	72.0984895
			2	BnaA06G0329000ZS	0.02244004	0.085934292	23.09517092	2.23422718	60.453514	16.33288	97.909625	15.815825	5.7349175	6.2026375	95.39945	9.1707175	H3K4me3_histone_13963	41292366	41297262	exon	exon (BnaA06T0329000ZS, exon 6 of 7)	2080	0.04639716	0.172451921	24.9416346	8.456080065	410.5144156	1103.89818	1739.52339	1587.955191	1512.176832	1334.524949	1579.815533	1081.016065	H3K9ac_histone_18427	41294291	41296947	intron	intron (BnaA06T0329000ZS, intron 4 of 6)	1275	0.00720801	0.050467705	23.96126848	23.66610923	113.7292438	224.010876	279.2750045	109.0756578	146.4751668
					NA	NA	NA	NA	NA	NA	NA	NA	NA	NA	NA	NA	NA	NA	NA	NA	NA	NA	NA	NA	NA	NA	NA	NA	NA	NA	NA	NA	NA	NA	H3K9ac_histone_18428	41297298	41297706	promoter-TSS	promoter-TSS (BnaA06T0329000ZS)	-608	0.01172889	0.071569604	24.49144374	23.76800517	9.147855699	16.6540535	15.43279625	4.23154	8.6363215
			3	BnaA09G0067500ZS	0.00012996	0.001454846	22.85178288	21.48986076	4.053238492	4.745105	3.580395	1.37164625	0.65023675	2.396907	9.215535	3.0497825	H3K4me3_histone_19471	4047220	4047698	intron	intron (BnaA09T0067500ZS, intron 2 of 5)	1010	0.01729225	0.091701636	23.93110749	8.013792787	9.491472184	7.95642825	13.4235555	15.8256005	10.2010155	7.551972	4.07917875	5.5930195	H3K9ac_histone_25596	4047183	4048200	exon	exon (BnaA09T0067500ZS, exon 3 of 6)	1242	0.00241081	0.023381862	24.24555691	20.23100497	23.60571005	40.2245295	41.427506	31.1019775	30.21008025
			4	BnaC02G0515600ZS	0.00687241	0.034743851	23.06822605	2.254699313	12.08215177	12.23182	25.792425	9.9817675	4.4340725	4.3563475	20.498125	8.515185	H3K4me3_histone_29975	61984246	61986422	exon	exon (BnaC02T0515600ZS, exon 3 of 6)	845	0.02588881	0.118271842	23.84770479	6.9759835	140.4113013	247.9902768	499.4399698	417.440437	364.7809563	280.3673468	366.240217	256.2022843	H3K9ac_histone_40916	61984348	61986370	exon	exon (BnaC02T0515600ZS, exon 3 of 6)	870	0.00931225	0.060709245	24.24162022	0.893966	54.22689121	166.5589733	189.2267878	139.7894143	118.5426543
			5	BnaC07G0364800ZS	0.00962361	0.044811752	22.77226739	1.915063491	56.49362628	29.78045	96.286825	17.3181	5.353255	5.6367775	85.368625	18.77015	H3K4me3_histone_46130	49258123	49262582	exon	exon (BnaC07T0364800ZS, exon 6 of 7)	1994	0.03444736	0.142807645	24.56265112	7.53748966	422.9495099	1004.628733	1691.726798	1478.770243	1346.391187	1183.391995	1371.99349	960.6598028	H3K9ac_histone_66530	49257474	49257816	promoter-TSS	promoter-TSS (BnaC07T0364800ZS)	-629	0.00049729	0.007859497	23.75738185	21.86744949	16.34218576	27.77269625	11.044047	4.6551905	8.6363215
					NA	NA	NA	NA	NA	NA	NA	NA	NA	NA	NA	NA	NA	NA	NA	NA	NA	NA	NA	NA	NA	NA	NA	NA	NA	NA	NA	NA	NA	NA	H3K9ac_histone_66531	49258490	49260592	intron	intron (BnaC07T0364800ZS.1, intron 4 of 5)	1267	0.00055225	0.008408135	23.83744965	23.12628473	103.6745074	211.0938263	203.056213	101.5905495	123.179134
					NA	NA	NA	NA	NA	NA	NA	NA	NA	NA	NA	NA	NA	NA	NA	NA	NA	NA	NA	NA	NA	NA	NA	NA	NA	NA	NA	NA	NA	NA	H3K9ac_histone_66532	49261219	49262492	TTS	TTS (BnaC07T0364800ZS)	491	0.29560969	0.511382756	25.91164914	17.0271367	102.6332496	312.6493078	293.8473465	289.0163603	324.9586578
			6	BnaC09G0057600ZS	0.00443556	0.024490222	22.1150714	2.062483511	13.53229136	12.3886975	26.046525	7.1697075	3.12665	6.1637025	25.00325	8.454205	H3K4me3_histone_50411	3714439	3716020	intron	intron (BnaC09T0057600ZS, intron 1 of 4)	425	0.02896804	0.127527224	23.84768736	6.070746359	86.50546077	260.0824763	401.3351843	358.0617405	269.3754033	278.1642688	316.4831198	250.556932	H3K9ac_histone_72881	3713691	3714323	promoter-TSS	promoter-TSS (BnaC09T0057600ZS)	-797	0.048841	0.181869656	23.11854907	0.382773505	12.53717168	28.0823595	34.4123835	16.7554305	22.16853125
					NA	NA	NA	NA	NA	NA	NA	NA	NA	NA	NA	NA	NA	NA	NA	NA	NA	NA	NA	NA	NA	NA	NA	NA	NA	NA	NA	NA	NA	NA	H3K9ac_histone_72882	3714612	3717153	intron	intron (BnaC09T0057600ZS, intron 2 of 4)	1078	0.00103684	0.013118017	24.14425327	23.43411056	80.04250073	283.6468453	296.3367088	166.2379768	198.9185083
52	PRR7	5	1	BnaA02G0009400ZS	0.00000001	0.00000134	24.84678564	2.982374627	79.33732939	115.5747	160.9815	76.03635	18.14795	9.0240925	19.7334	91.3537	H3K4me3_histone_2472	804861	805786	TTS	TTS (BnaA02T0009400ZS)	148	0.95101504	0.97499219	24.07767008	21.52006808	14.63643251	202.5396703	182.1291525	192.845898	193.9408845	187.2308943	186.765395	191.0241065	H3K9ac_histone_3298	804861	805580	TTS	TTS (BnaA02T0009400ZS)	251	0.04524129	0.173147731	20.48317543	17.32100061	17.00708517	137.82157	120.4199605	124.9506248	140.1473513
					NA	NA	NA	NA	NA	NA	NA	NA	NA	NA	NA	NA	H3K4me3_histone_2473	808139	809692	promoter-TSS	promoter-TSS (BnaA02T0009400ZS)	62	0.00076729	0.011751341	23.91422961	8.056070767	125.0172541	420.3965663	602.553816	626.2919538	528.3763218	497.6574393	453.2423498	464.4958355	H3K9ac_histone_3299	808655	809367	promoter-TSS	promoter-TSS (BnaA02T0009400ZS)	-34	0	0	24.02169744	23.12169367	69.00003002	135.9044483	101.3872243	22.16891975	24.3308085
			2	BnaA10G0294500ZS	0.00000036	0.000017	24.31650249	2.000159276	38.96343611	89.69455	72.682175	47.756025	24.048275	17.634275	29.40745	67.8242	NA	NA	NA	NA	NA	NA	NA	NA	NA	NA	NA	NA	NA	NA	NA	NA	NA	NA	H3K9ac_histone_32282	26211707	26212400	promoter-TSS	promoter-TSS (BnaA10T0294500ZS)	266	0.48594841	0.669131446	23.79897162	20.14603013	9.4712112	48.01248225	53.17883325	48.96783725	50.07981025
					NA	NA	NA	NA	NA	NA	NA	NA	NA	NA	NA	NA	NA	NA	NA	NA	NA	NA	NA	NA	NA	NA	NA	NA	NA	NA	NA	NA	NA	NA	H3K9ac_histone_32283	26212912	26213776	intron	intron (BnaA10T0294500ZS.8, intron 1 of 6)	300	9.00E-08	1.48E-05	23.64980509	22.51742134	67.07657194	123.6364218	77.39846425	16.4057525	14.56683375
			3	BnaC02G0007000ZS	0	0	24.9115646	2.452284908	10.8274693	16.757975	21.292275	7.9902625	1.89109025	0.93817125	2.6616375	13.79375	NA	NA	NA	NA	NA	NA	NA	NA	NA	NA	NA	NA	NA	NA	NA	NA	NA	NA	NA	NA	NA	NA	NA	NA	NA	NA	NA	NA	NA	NA	NA	NA	NA
			4	BnaC03G0601500ZS	0.01447209	0.061518422	26.41598285	23.91893083	0.008068312	0.00755425	0.0080955	0	0	0	0	0.00755425	NA	NA	NA	NA	NA	NA	NA	NA	NA	NA	NA	NA	NA	NA	NA	NA	NA	NA	NA	NA	NA	NA	NA	NA	NA	NA	NA	NA	NA	NA	NA	NA	NA
			5	BnaC09G0614800ZS	0.000016	0.0002866	24.31866376	2.044260989	38.65856702	89.081775	69.4719	46.030175	27.0702	18.507525	25.3657	65.269675	NA	NA	NA	NA	NA	NA	NA	NA	NA	NA	NA	NA	NA	NA	NA	NA	NA	NA	H3K9ac_histone_77994	67730351	67731065	promoter-TSS	promoter-TSS (BnaC09T0614800ZS)	275	0.02739025	0.124926613	27.28098027	22.49397334	19.79017855	90.3828835	94.59024775	74.41796	75.43970025
					NA	NA	NA	NA	NA	NA	NA	NA	NA	NA	NA	NA	NA	NA	NA	NA	NA	NA	NA	NA	NA	NA	NA	NA	NA	NA	NA	NA	NA	NA	H3K9ac_histone_77995	67731546	67732441	intron	intron (BnaC09T0614800ZS.1, intron 1 of 7)	379	9.00E-08	1.48E-05	23.91669234	22.39602787	66.51262969	114.6703723	63.989275	14.554789	8.481805
53	PRR9	7	1	BnaA04G0295200ZS	0.00000081	0.0000301	23.56248732	22.72217815	35.09258152	63.33675	2.5912025	1.70058125	0.50476975	0.92849475	42.7449	47.249	H3K4me3_histone_10009	25363260	25365362	intron	intron (BnaA04T0295200ZS, intron 1 of 4)	633	0.00031329	0.006293547	22.78659422	2.837963125	175.3737399	497.2508305	390.2799563	298.7890715	214.9123458	187.027212	225.5836615	428.4798538	H3K9ac_histone_13204	25363435	25365319	intron	intron (BnaA04T0295200ZS, intron 1 of 4)	699	1.44E-05	0.000675901	23.6640104	21.46337758	122.1454626	184.6425763	45.569492	23.8373605	27.4488775
					NA	NA	NA	NA	NA	NA	NA	NA	NA	NA	NA	NA	H3K4me3_histone_10010	25366358	25367391	TTS	TTS (BnaA04T0295200ZS)	792	0.72352036	0.83605864	25.4333983	21.15460817	12.98282465	106.5677165	87.6794075	85.35280625	84.56965925	98.87053675	95.44980675	98.855991	H3K9ac_histone_13205	25366613	25366998	TTS	TTS (BnaA04T0295200ZS)	723	0.55726225	0.722992625	22.02719831	1.666368062	6.078220324	39.83997025	36.8407965	39.42727175	36.55949225
			2	BnaA05G0011400ZS	0.0000194	0.000328424	23.33431818	21.55585184	36.29852645	48.7586	1.53487	0.7410285	0.26769025	0.84217075	60.8818	34.240675	H3K4me3_histone_10111	776630	778609	exon	exon (BnaA05T0011400ZS, exon 4 of 4)	822	0.00106929	0.014761639	23.49666392	1.734385131	163.3371412	514.1534963	332.3861375	320.656034	232.1649995	220.2642248	240.3132818	456.7968028	H3K9ac_histone_13310	777706	778490	exon	exon (BnaA05T0011400ZS, exon 2 of 4)	343	1.44E-06	0.000137948	24.35790658	21.64948009	51.62939276	71.8435135	15.937233	5.22900775	4.645209
			3	BnaC03G0598700ZS	0.99640324	0.997381656	24.10155567	20.59575636	0	0	0	0	0	0	0	0	NA	NA	NA	NA	NA	NA	NA	NA	NA	NA	NA	NA	NA	NA	NA	NA	NA	NA	NA	NA	NA	NA	NA	NA	NA	NA	NA	NA	NA	NA	NA	NA	NA
			4	BnaC04G0011800ZS	0.000049	0.000684907	23.70211116	20.82309506	71.24024288	56.879475	2.3128375	2.0288975	0.2604975	3.1363675	139.6655	41.08995	H3K4me3_histone_34775	1327270	1329604	exon	exon (BnaC04T0011800ZS, exon 4 of 4)	894	0.00044521	0.008020494	22.50736307	2.353431084	194.9596224	685.185566	497.47962	447.5054775	353.7085068	319.996109	455.1991288	617.3729483	H3K9ac_histone_48080	1327972	1329479	exon	exon (BnaC04T0011800ZS, exon 3 of 4)	606	2.21E-05	0.000904393	24.38410132	21.06746541	132.7272819	164.9880858	28.5865215	15.26096725	13.151949
					NA	NA	NA	NA	NA	NA	NA	NA	NA	NA	NA	NA	NA	NA	NA	NA	NA	NA	NA	NA	NA	NA	NA	NA	NA	NA	NA	NA	NA	NA	H3K9ac_histone_48081	1329936	1330596	promoter-TSS	promoter-TSS (BnaC04T0011800ZS)	-935	4.84E-06	0.000286058	23.39423303	21.44204135	29.54459811	40.27741825	16.49967175	7.952553	7.861599
			5	BnaC04G0368600ZS	0.04330561	0.122919293	27.17054251	0.403989215	0.112891653	0.1190845	0.16152875	0.10373375	0.0212415	0.02046425	0.0574385	0.07944025	NA	NA	NA	NA	NA	NA	NA	NA	NA	NA	NA	NA	NA	NA	NA	NA	NA	NA	NA	NA	NA	NA	NA	NA	NA	NA	NA	NA	NA	NA	NA	NA	NA
			6	BnaC04G0612700ZS	0.0000314	0.000492043	23.39872715	21.80133139	30.17204938	57.274175	5.8892525	6.530955	11.1924675	11.050035	47.8476	40.442325	H3K4me3_histone_38070	70791811	70794435	exon	exon (BnaC04T0612700ZS, exon 3 of 7)	831	0.00049284	0.008672209	23.11024899	2.726814089	225.1585519	727.4837358	559.1608393	467.0734688	385.0909895	307.0925995	352.6622553	667.0096068	H3K9ac_histone_53457	70792090	70794284	exon	exon (BnaC04T0612700ZS, exon 3 of 7)	895	2.25E-06	0.000174969	23.43019726	21.45623589	134.7139544	241.4085445	75.0413495	50.55278675	46.42366975
					NA	NA	NA	NA	NA	NA	NA	NA	NA	NA	NA	NA	H3K4me3_histone_38071	70794945	70796047	intron	intron (BnaC04T0612700ZS, intron 6 of 6)	-2441	0.20711601	0.418679177	24.78332719	10.7458904	17.95053069	159.6798675	145.5896838	166.0446918	166.6614028	154.1828278	145.6274563	167.8639683	H3K9ac_histone_53458	70795225	70795829	intron	intron (BnaC04T0612700ZS, intron 6 of 6)	-2410	0.86750596	0.932246815	24.65324781	9.199871485	14.40781242	85.97378225	67.09431425	85.5611325	82.3877765
			7	BnaC07G0134300ZS	0.99640324	0.997381656	24.10155567	20.59575636	0	0	0	0	0	0	0	0	NA	NA	NA	NA	NA	NA	NA	NA	NA	NA	NA	NA	NA	NA	NA	NA	NA	NA	NA	NA	NA	NA	NA	NA	NA	NA	NA	NA	NA	NA	NA	NA	NA
54	RVE1	6	1	BnaA02G0069100ZS	0.00000081	0.0000301	24.01786413	17.14876725	14.86145968	1.19622975	0.3164655	1.7238775	8.72666	24.3482	22.388675	1.26959625	H3K4me3_histone_2839	3582803	3583558	TTS	TTS (BnaA02T0069100ZS)	181	0.79067664	0.878971072	23.81213206	0.869990931	14.29223735	119.0149023	126.787734	118.8583858	124.9472185	105.113902	132.4030423	114.3061418	H3K9ac_histone_3704	3585190	3586671	intron	intron (BnaA02T0069100ZS, intron 1 of 5)	424	9.00E-08	1.48E-05	23.60854704	15.92520305	56.71551229	60.339956	31.30532175	63.286387	118.6320225
					NA	NA	NA	NA	NA	NA	NA	NA	NA	NA	NA	NA	H3K4me3_histone_2840	3585403	3586807	intron	intron (BnaA02T0069100ZS, intron 1 of 5)	249	2.56E-06	0.000220189	23.77692862	18.17745902	66.36028508	134.9726863	79.1818905	81.41452475	113.5367935	170.5853713	179.5729323	102.7340075	H3K9ac_histone_6706	3552254	3554067	intron	intron (BnaA03T0073500ZS, intron 3 of 4)	785	0	0	22.35620058	14.22748264	65.30296418	48.430308	55.23985725	93.17179825	159.945533
			2	BnaA03G0073500ZS	0.00000036	0.000017	23.56131981	15.45230499	45.58888427	0.9486185	2.057575	23.7124	63.78585	73.73405	59.4351	0.755829	H3K4me3_histone_5131	3552082	3554318	intron	intron (BnaA03T0073500ZS, intron 3 of 4)	745	1.69E-06	0.00016824	23.76288416	17.99106975	332.2061977	524.2337188	258.9760285	357.0012363	549.1861875	731.5340468	942.3567063	438.13747	H3K9ac_histone_31499	21622469	21622774	promoter-TSS	promoter-TSS (BnaA10T0195900ZS)	-659	0	0	22.93122215	14.60155381	20.39911422	2.57163975	1.52693575	11.9543485	36.2934705
			3	BnaA10G0195900ZS	0	0	23.78719062	15.87969948	72.92419979	0.9248475	0.03438875	17.8321	85.015775	126.08325	92.546	0.5762415	H3K4me3_histone_23933	21623126	21626474	exon	exon (BnaA10T0195900ZS, exon 3 of 3)	-1039	3.60E-07	0.000101322	23.4072529	18.19003267	218.0716969	592.5136325	351.0413955	404.2001883	575.719528	676.2350535	780.504261	516.67268	H3K9ac_histone_37086	4844571	4845453	TTS	TTS (BnaC02T0079400ZS)	219	0.04182025	0.164564085	26.59807991	21.53736923	22.59934568	126.8834213	106.6830083	102.0336935	122.7501675
			4	BnaC02G0079400ZS	0.00000081	0.0000301	24.33571026	17.02459115	16.28541935	0.61810975	0.12222825	1.03458175	7.26853	27.542675	21.9827	0.4872105	H3K4me3_histone_27767	4844591	4845446	TTS	TTS (BnaC02T0079400ZS)	213	0.37724164	0.589705395	23.99823054	14.67750846	15.21726899	144.2411618	125.200388	143.8018313	151.397072	139.7172965	140.294538	140.5940568	H3K9ac_histone_37087	4845974	4848305	intron	intron (BnaC02T0079400ZS, intron 3 of 5)	920	1.44E-06	0.000137948	23.65850699	16.03338387	84.25116711	78.746205	54.3027065	91.4567625	173.9433015
					NA	NA	NA	NA	NA	NA	NA	NA	NA	NA	NA	NA	H3K4me3_histone_27768	4847139	4848440	exon	exon (BnaC02T0079400ZS, exon 1 of 6)	270	1.30E-05	0.000695995	24.79795355	18.4430304	90.94522997	142.9075885	85.94112075	94.943343	123.2537755	200.5514795	257.7194085	136.670711	H3K9ac_histone_37088	4848600	4849102	promoter-TSS	promoter-TSS (BnaC02T0079400ZS)	-792	1.96E-06	0.000166878	22.1134327	16.07981882	15.14375379	4.40272275	2.6576845	5.7747395	22.99562025
					NA	NA	NA	NA	NA	NA	NA	NA	NA	NA	NA	NA	NA	NA	NA	NA	NA	NA	NA	NA	NA	NA	NA	NA	NA	NA	NA	NA	NA	NA	H3K9ac_histone_41423	4361619	4362171	intron	intron (BnaC03T0083700ZS, intron 7 of 10)	3716	1.69E-06	0.000151837	23.18594361	12.62814541	27.67786133	17.6778005	24.44734775	51.912659	60.23696275
			5	BnaC03G0083700ZS	0.00000529	0.000120729	23.76221207	15.25140884	8.626609445	2.9533675	3.99625	10.1836275	14.633075	17.6337	15.0475	3.0854075	H3K4me3_histone_30451	4360321	4362404	exon	exon (BnaC03T0083700ZS, exon 9 of 11)	4249	1.21E-06	0.000159037	23.48145407	18.28598239	247.7362169	420.4022075	198.3483483	273.1794978	404.696209	566.125061	697.2177755	336.8307605	H3K9ac_histone_41424	4363757	4364140	intron	intron (BnaC03T0083700ZS, intron 7 of 10)	1663	2.56E-06	0.000192	23.52542814	14.881573	20.9557871	10.75933225	13.74505975	26.5351835	44.9381775
					NA	NA	NA	NA	NA	NA	NA	NA	NA	NA	NA	NA	NA	NA	NA	NA	NA	NA	NA	NA	NA	NA	NA	NA	NA	NA	NA	NA	NA	NA	H3K9ac_histone_41425	4364726	4364975	intron	intron (BnaC03T0083700ZS, intron 3 of 10)	761	0.108241	0.296794131	25.00026731	13.17262814	7.62256014	14.51792425	15.29345025	23.9606875	25.813161
					NA	NA	NA	NA	NA	NA	NA	NA	NA	NA	NA	NA	NA	NA	NA	NA	NA	NA	NA	NA	NA	NA	NA	NA	NA	NA	NA	NA	NA	NA	H3K9ac_histone_41426	4365274	4365769	promoter-TSS	promoter-TSS (BnaC03T0083700ZS)	90	0.11444689	0.306301965	26.03678265	13.39940976	11.6428961	29.34272975	32.669774	38.963167	36.3012125
					NA	NA	NA	NA	NA	NA	NA	NA	NA	NA	NA	NA	NA	NA	NA	NA	NA	NA	NA	NA	NA	NA	NA	NA	NA	NA	NA	NA	NA	NA	NA	NA	NA	NA	NA	NA	NA	NA	NA	NA	NA	NA	NA	NA	NA
			6	BnaC09G0491800ZS	0.00000004	0.00000434	23.91092201	16.55962102	112.8562931	1.5778675	0.2193625	15.077325	101.5287	186.50075	162.707	1.05943275	H3K4me3_histone_52912	60211232	60213548	intron	intron (BnaC09T0491800ZS, intron 2 of 3)	670	3.60E-07	0.000101322	23.39631797	18.73382994	321.2028258	640.9992293	309.606651	337.4959645	572.9985018	733.8877505	949.0578565	567.3390025	NA	NA	NA	NA	NA	NA	NA	NA	NA	NA	NA	NA	NA	NA	NA
55	RVE2	2	1	BnaA05G0142800ZS	0.00000484	0.000116519	22.9895443	13.39239119	171.4644563	4.36194	20.6605725	222.02925	291.39425	228.17425	124.81625	2.4931725	H3K4me3_histone_10862	8848829	8851339	intron	intron (BnaA05T0142800ZS, intron 3 of 4)	897	1.23E-05	0.000665848	23.68867952	16.65977542	398.2023465	537.2694058	271.617152	634.208665	752.2717455	981.9535378	1041.011841	441.6236858	H3K9ac_histone_14253	8849035	8849359	promoter-TSS	promoter-TSS (BnaA05T0142800ZS)	10	0.00034596	0.006222259	23.49803351	10.22093345	13.4581477	21.316312	31.38900425	35.2214905	41.308233
			2	BnaC06G0154100ZS	0.00000009	0.00000856	23.08343286	13.8121678	162.0985639	2.6942125	5.00456	176.9625	262.98125	267.3085	88.68285	1.676372	H3K4me3_histone_42192	24939816	24942654	exon	exon (BnaC06T0154100ZS, exon 4 of 5)	951	1.69E-06	0.00016824	23.36326612	16.95013372	365.9066666	526.9950043	244.1520128	520.3422465	679.9521005	912.4530793	930.4973503	391.8514468	H3K9ac_histone_59995	24940702	24942375	intron	intron (BnaC06T0154100ZS, intron 2 of 4)	648	0.00012544	0.002969596	23.36165803	11.31480757	52.00483375	106.1971685	118.0998538	195.8963965	187.3628093
56	RVE3	3	1	BnaA10G0004600ZS	0.00509796	0.027368924	23.02512005	18.15911233	0.252673213	0.15317975	0	0	0.1968455	0.37541875	0.4074915	0.18798775	NA	NA	NA	NA	NA	NA	NA	NA	NA	NA	NA	NA	NA	NA	NA	NA	NA	NA	NA	NA	NA	NA	NA	NA	NA	NA	NA	NA	NA	NA	NA	NA	NA
			2	BnaA10G0004700ZS	0.00000016	0.00000998	22.26201929	19.25912638	2.800965421	3.306261	0.25259025	0.0603785	1.1242795	3.46275	4.8702425	1.622581	H3K4me3_histone_22827	280657	280914	promoter-TSS	promoter-TSS (BnaA10T0004700ZS)	-71	0.50339025	0.689886286	25.47144412	4.567908465	6.923385496	17.8387555	17.35948125	14.35074425	12.00683675	13.80258375	9.810742	9.983954	H3K9ac_histone_30040	280709	281413	promoter-TSS	promoter-TSS (BnaA10T0004700ZS)	-347	6.56E-05	0.00181907	24.13191827	15.94736454	16.41984783	20.944595	13.294905	20.5070675	37.1266675
			3	BnaC05G0006800ZS	0.00000001	0.00000134	22.99935251	17.81864668	6.07553652	4.26211	0.428459	1.13952825	4.230605	11.060325	10.00158	2.7391825	NA	NA	NA	NA	NA	NA	NA	NA	NA	NA	NA	NA	NA	NA	NA	NA	NA	NA	H3K9ac_histone_53537	566396	567085	promoter-TSS	promoter-TSS (BnaC05T0006800ZS)	-890	0.00034225	0.006179734	24.04764405	18.5152421	17.46946167	38.28338525	17.88616375	21.60365025	37.85554025
57	RVE4	5	1	BnaA03G0007900ZS	0.15171025	0.303405468	25.36397982	15.3942921	0.196157588	0	0	0.15382725	0.133053	0.08016225	0.27584225	0.0945535	NA	NA	NA	NA	NA	NA	NA	NA	NA	NA	NA	NA	NA	NA	NA	NA	NA	NA	NA	NA	NA	NA	NA	NA	NA	NA	NA	NA	NA	NA	NA	NA	NA
			2	BnaA03G0008200ZS	0.00000001	0.00000134	24.46187233	17.65190194	9.198916286	5.1729375	1.1875025	1.95120725	6.60795	16.212275	17.5296	4.8622075	H3K4me3_histone_4719	390663	391665	intron	intron (BnaA03T0008200ZS, intron 2 of 6)	314	0	0	24.83544995	20.49750808	55.41787494	197.3360525	131.4055075	110.5294498	121.7738393	176.4334635	208.5819355	196.7248683	H3K9ac_histone_6256	390681	391630	exon	exon (BnaA03T0008200ZS, exon 2 of 7)	305	8.10E-07	8.64E-05	23.67353056	16.15388489	72.71933335	56.812715	25.40882775	53.147306	128.148052
					NA	NA	NA	NA	NA	NA	NA	NA	NA	NA	NA	NA	NA	NA	NA	NA	NA	NA	NA	NA	NA	NA	NA	NA	NA	NA	NA	NA	NA	NA	H3K9ac_histone_6257	393145	394498	exon	exon (BnaA03T0008200ZS, exon 6 of 7)	-1188	0.478864	0.66351903	25.8098105	16.98241491	42.98629724	202.4108828	217.4684678	201.7155485	223.4308365
			3	BnaA10G0294200ZS	0.00000001	0.00000134	24.46089045	16.75537494	16.46440815	13.438925	7.4440125	14.759825	24.906975	35.270575	37.88145	12.513125	H3K4me3_histone_24575	26205125	26207961	promoter-TSS	promoter-TSS (BnaA10T0294200ZS)	-63	0.00019044	0.004466616	24.49374446	18.53053207	113.2963068	818.8129405	757.0325465	728.730438	842.2629	831.018783	970.5085333	811.730054	H3K9ac_histone_32280	26202589	26204042	TTS	TTS (BnaA10T0294200ZS)	525	0.51380224	0.690853682	25.57705872	16.44783508	64.52218211	228.25813	247.096285	243.2968398	246.5968853
					NA	NA	NA	NA	NA	NA	NA	NA	NA	NA	NA	NA	NA	NA	NA	NA	NA	NA	NA	NA	NA	NA	NA	NA	NA	NA	NA	NA	NA	NA	H3K9ac_histone_32281	26205799	26207341	promoter-TSS	promoter-TSS (BnaA10T0294200ZS)	-90	0.00116964	0.014230893	24.82122637	16.64710396	67.34043963	173.692104	121.735538	150.2397638	191.3906208
			4	BnaC03G0011600ZS	0.05400976	0.140809914	26.88850294	19.96119103	0.561072952	0.90392225	0.09160725	0.3093405	0.225658	0.43175575	0.66480675	0.67745125	NA	NA	NA	NA	NA	NA	NA	NA	NA	NA	NA	NA	NA	NA	NA	NA	NA	NA	NA	NA	NA	NA	NA	NA	NA	NA	NA	NA	NA	NA	NA	NA	NA
			5	BnaC03G0011800ZS	0.00000001	0.00000134	23.90826672	18.25750737	18.77980091	21.136425	4.395235	5.5658875	16.365775	33.753875	38.852775	16.63995	H3K4me3_histone_30151	554940	556206	exon	exon (BnaC03T0011800ZS, exon 2 of 8)	322	3.61E-06	0.000279629	25.53512023	19.44532807	74.61408893	261.1076168	175.2772365	174.6179495	200.6391688	265.0483793	292.013645	247.4517298	H3K9ac_histone_41110	555105	556038	exon	exon (BnaC03T0011800ZS, exon 2 of 8)	320	0.00010816	0.00262744	23.58073263	16.02647261	46.17451033	63.69195575	22.536894	68.96028825	104.8727818
58	RVE5	2	1	BnaA09G0007700ZS	0.0000176	0.000312592	24.82118017	23.03010267	6.097018938	18.52005	7.46046	7.42201	9.6521925	10.1017875	10.8970725	17.967675	H3K4me3_histone_19157	464052	464415	intron	intron (BnaA09T0007700ZS, intron 3 of 7)	780	0.12794929	0.318861897	24.61251126	4.290768174	9.156958959	17.61006225	12.28891825	20.948983	13.84455	9.601912	6.61888375	16.341176	NA	NA	NA	NA	NA	NA	NA	NA	NA	NA	NA	NA	NA	NA	NA
			2	BnaA09G0014800ZS	0.02842596	0.098958897	25.56376595	21.28811711	0.625584404	0.98542675	0.29207025	0.2920945	0.43269175	0.97215875	0.5808885	0.75362525	NA	NA	NA	NA	NA	NA	NA	NA	NA	NA	NA	NA	NA	NA	NA	NA	NA	NA	NA	NA	NA	NA	NA	NA	NA	NA	NA	NA	NA	NA	NA	NA	NA
59	RVE6	4	1	BnaA03G0134200ZS	0.00000441	0.000110107	24.06799098	20.58638233	6.969530299	21.913225	10.587885	10.5401475	13.492775	16.734	21.79075	20.28555	H3K4me3_histone_5542	6823401	6824938	intron	intron (BnaA03T0134200ZS, intron 1 of 6)	347	0.00946729	0.061959229	25.33749148	23.31531464	42.90254325	294.330885	246.0351848	211.1989903	222.0008003	221.4326968	243.0653175	274.141604	H3K9ac_histone_7173	6823044	6824560	promoter-TSS	promoter-TSS (BnaA03T0134200ZS)	-20	0.15784729	0.368990903	24.76707528	16.27731998	21.62712347	98.96571475	95.316338	94.869202	114.0101375
			2	BnaA10G0092700ZS	0.49182169	0.747029787	24.86939167	13.53298801	1.133645556	4.328145	3.86072	5.146015	4.894575	4.637885	5.8267675	4.7488075	H3K4me3_histone_23291	14442829	14443822	intron	intron (BnaA10T0092700ZS, intron 1 of 7)	233	0.55860676	0.730171269	24.22531523	18.90034404	21.30677124	166.4266688	166.1020138	162.329089	175.488463	152.603995	187.7961663	163.3823118	H3K9ac_histone_30687	14442842	14443764	intron	intron (BnaA10T0092700ZS, intron 1 of 7)	255	0.32592681	0.538737682	23.75453964	16.67440272	27.65854935	130.939889	117.0675268	123.8027205	129.804969
			3	BnaC03G0156000ZS	0.00012769	0.001439976	22.79272278	20.01181232	4.245554187	16.496375	10.0542675	10.4577675	11.8635525	14.614475	15.8054	13.2869	H3K4me3_histone_30919	8554408	8555571	intron	intron (BnaC03T0156000ZS, intron 1 of 7)	385	0.95746225	0.978597197	22.88073191	2.865952582	37.5759251	124.3691085	117.9558075	100.646448	85.69392	103.1019823	83.027529	91.090149	H3K9ac_histone_42041	8554515	8554830	promoter-TSS	promoter-TSS (BnaC03T0156000ZS)	68	0.07268416	0.233820181	26.30271682	8.260556349	8.871061139	18.90015125	14.170675	29.38656825	23.06055425
					NA	NA	NA	NA	NA	NA	NA	NA	NA	NA	NA	NA	NA	NA	NA	NA	NA	NA	NA	NA	NA	NA	NA	NA	NA	NA	NA	NA	NA	NA	H3K9ac_histone_42042	8555107	8555451	intron	intron (BnaC03T0156000ZS, intron 1 of 7)	675	0.31595641	0.530683605	24.36863954	9.218495642	11.43264204	36.1292655	20.4322165	32.206392	33.30917025
			4	BnaC09G0346500ZS	0.02683044	0.096505137	23.87765208	3.779705988	2.552202891	5.784015	3.5737575	2.89792	3.0220275	1.84522	2.58314	4.29929	H3K4me3_histone_52010	44049386	44050088	intron	intron (BnaC09T0346500ZS, intron 1 of 7)	181	0.78801129	0.877278003	24.08642994	19.16183648	14.48224919	94.35706925	95.323779	92.1207705	91.49569675	92.02196175	92.301719	81.8854605	H3K9ac_histone_75626	44049276	44050036	intron	intron (BnaC09T0346500ZS, intron 1 of 7)	262	0.29757025	0.513125809	26.1216995	16.36790186	17.87240519	110.5731398	102.673469	116.8659333	110.5604893
60	RVE7	4	1	BnaA02G0343700ZS	0.21114025	0.390371957	24.12682527	22.51518341	0.09855581	0.064297	0	0	0	0.068522	0.03265725	0.17606475	NA	NA	NA	NA	NA	NA	NA	NA	NA	NA	NA	NA	NA	NA	NA	NA	NA	NA	NA	NA	NA	NA	NA	NA	NA	NA	NA	NA	NA	NA	NA	NA	NA
			2	BnaA06G0125600ZS	0.0000774	0.000968662	22.20978359	21.67789487	3.806485818	7.6727125	3.5765425	1.9742825	3.2891375	4.4981475	8.815465	5.3539475	H3K4me3_histone_13003	7389436	7390252	exon	exon (BnaA06T0125600ZS, exon 2 of 5)	175	0.265225	0.486976581	26.62310922	20.74789002	25.52891722	134.4697585	152.195782	132.657414	117.570133	142.1698698	139.8376228	160.6343903	H3K9ac_histone_17057	7389528	7390156	exon	exon (BnaA06T0125600ZS, exon 2 of 5)	177	0.00110224	0.013699043	24.72952014	20.8438211	14.8532009	64.333626	46.9870965	34.15365975	49.23993025
			3	BnaA06G0308100ZS	0.78287104	0.997381656	25.750792	17.54342177	0.052828052	0.05086975	0.02725725	0	0.084204	0.074049	0.059588	0.08124075	NA	NA	NA	NA	NA	NA	NA	NA	NA	NA	NA	NA	NA	NA	NA	NA	NA	NA	H3K9ac_histone_18256	39897251	39897632	promoter-TSS	promoter-TSS (BnaA06T0308100ZS)	-1	0.17875984	0.393334118	24.89613676	0.205618895	9.063248724	22.44759525	27.8466245	19.03107325	12.771814
			4	BnaC05G0153600ZS	0.00000441	0.000110107	24.31492326	18.34733803	29.78985284	11.84955	3.2616225	2.654955	12.576625	37.138425	60.327075	11.062125	H3K4me3_histone_39054	9836041	9837647	exon	exon (BnaC05T0153600ZS, exon 3 of 8)	384	8.10E-07	0.000129593	25.57850211	19.94328255	89.74834826	279.7235443	201.343885	179.6086383	203.727555	271.7135238	359.796094	292.538834	H3K9ac_histone_54742	9836395	9837328	exon	exon (BnaC05T0153600ZS, exon 3 of 8)	367	4.00E-08	1.48E-05	26.48789446	19.38909564	24.44875358	91.83683475	66.48390675	61.87888325	76.0622915
61	RVE8	4	1	BnaA01G0382700ZS	0.0000397	0.000580167	23.241337	19.21822996	4.372615368	6.8277025	1.0424565	0.72771925	3.08112	6.464785	6.8379875	4.04638	H3K4me3_histone_2187	34574810	34575065	intron	intron (BnaA01T0382700ZS, intron 1 of 7)	356	0.07890481	0.238457717	23.6063873	23.39186008	9.325731221	28.5708	19.4464665	18.3026335	9.577347	19.5451465	16.6238375	25.793694	H3K9ac_histone_2926	34574487	34575092	intron	intron (BnaA01T0382700ZS, intron 1 of 7)	504	3.61E-06	0.000237448	24.81200704	17.59339994	25.39566026	32.333504	8.5810375	14.9597975	36.4130885
			2	BnaA05G0440700ZS	0	0	24.12014953	17.4783377	13.69609904	5.125755	0.4793965	1.01041175	10.86511	24.3247	22.1766	5.3677475	H3K4me3_histone_11837	41300087	41300752	intron	intron (BnaA05T0440700ZS, intron 1 of 5)	195	6.40E-07	0.000123757	22.78797899	19.1319997	36.58758877	94.12584775	59.6471745	46.31256475	59.9702235	108.917355	104.3748638	76.76553675	H3K9ac_histone_15665	41300068	41300786	intron	intron (BnaA05T0440700ZS, intron 1 of 5)	187	4.23E-05	0.001469995	23.72781444	16.46860384	71.47132764	36.117863	2.85852875	25.4212335	96.31451225
			3	BnaC01G0480600ZS	0.00000529	0.000120729	23.30686794	18.09992953	4.938036624	4.459545	0.24413325	0.53356225	2.97746	8.5894275	6.875765	2.37662	NA	NA	NA	NA	NA	NA	NA	NA	NA	NA	NA	NA	NA	NA	NA	NA	NA	NA	NA	NA	NA	NA	NA	NA	NA	NA	NA	NA	NA	NA	NA	NA	NA
			4	BnaC05G0502600ZS	0	0	24.32618904	17.04865085	9.257007073	5.9054725	0.5010065	1.38984	9.6448425	18.33815	14.420225	5.5800975	H3K4me3_histone_41081	54064030	54064516	intron	intron (BnaC05T0502600ZS, intron 1 of 7)	186	0.00068644	0.010920673	24.70800061	19.17792294	17.61274845	58.7833035	33.269353	34.1555345	49.12251225	63.380779	57.20780625	62.529782	H3K9ac_histone_58159	54062987	54064595	intron	intron (BnaC05T0502600ZS, intron 1 of 7)	668	9.00E-08	1.48E-05	23.72138522	16.45691628	122.153645	60.923227	14.41974975	53.3505155	167.0019513
62	SEC	4	1	BnaA01G0404000ZS	0.04056196	0.122919293	24.31847611	1.843514196	17.19285501	55.420625	37.623425	33.50725	32.215775	30.3142	31.17985	37.8903	H3K4me3_histone_2280	35938185	35939670	intron	intron (BnaA01T0404000ZS.2, intron 1 of 19)	380	0.99820081	0.999939522	22.85897616	18.12201437	32.36957959	206.3948358	199.968302	192.8996323	197.5735648	189.2277813	179.4497033	184.0668075	H3K9ac_histone_3043	35938429	35939287	intron	intron (BnaA01T0404000ZS.2, intron 1 of 19)	311	0.14197824	0.347872308	25.42659949	20.51939742	16.7797836	103.6684833	94.68938375	93.16275075	89.37712825
			2	BnaA03G0389400ZS	0.97950609	0.997381656	24.13139957	3.36128697	2.259851427	11.2978	11.70255	10.0774975	9.5126175	9.8359375	8.86171	9.308095	H3K4me3_histone_7150	20937814	20938552	exon	exon (BnaA03T0389400ZS, exon 1 of 24)	198	0.20866624	0.420374422	23.25367363	18.67074603	24.36474171	191.73477	176.0356725	178.343189	196.0268813	181.334898	207.698003	174.1139465	H3K9ac_histone_9083	20937881	20938446	exon	exon (BnaA03T0389400ZS, exon 1 of 24)	178	0.47734281	0.662646063	24.63982881	23.03721482	16.14072276	88.68948625	83.2750735	95.868759	79.02712375
			3	BnaC01G0511500ZS	0.02169729	0.083754162	24.07485631	20.52826422	7.488855991	30.622825	21.5971	18.948725	19.86735	21.692625	22.193925	22.567075	H3K4me3_histone_27392	57515689	57516640	intron	intron (BnaC01T0511500ZS, intron 1 of 24)	315	0.09535744	0.267697003	22.55591712	19.44908566	21.3112276	165.951181	159.60082	144.3024665	153.5848095	164.4797055	165.249164	149.0539525	H3K9ac_histone_9084	20945272	20945855	TTS	TTS (BnaA03T0389400ZS)	124	0.77986561	0.877070777	21.85922209	12.22927568	19.06590588	98.109955	104.0572818	106.5146843	98.80956575
			4	BnaC03G0482100ZS	0.96255721	0.997381656	23.06643151	16.47347489	2.822442602	12.271085	10.901825	11.39108	10.97006	12.172625	10.8830575	8.813355	H3K4me3_histone_32899	34873778	34875024	exon	exon (BnaC03T0482100ZS.1, exon 1 of 23)	251	0.55845729	0.730117918	24.57870384	16.69325441	35.42970863	287.4048785	280.013817	285.938373	275.7406715	289.1562	283.4707223	267.0956973	H3K9ac_histone_36640	57516058	57516502	exon	exon (BnaC01T0511500ZS, exon 1 of 25)	199	0.35868121	0.568044696	23.43189651	22.75572107	13.24581522	74.53351625	77.72288725	67.0109935	69.413218
					NA	NA	NA	NA	NA	NA	NA	NA	NA	NA	NA	NA	H3K4me3_histone_32900	34881503	34882193	TTS	TTS (BnaC03T0482100ZS)	138	0.00066564	0.010684625	24.15558897	15.34460606	22.65236212	124.995637	122.3254698	139.4838725	143.152738	169.2200693	144.4977758	130.7502948	H3K9ac_histone_44905	34874030	34874682	exon	exon (BnaC03T0482100ZS, exon 1 of 24)	206	0.16916769	0.382501228	23.99789209	18.64574361	11.00563755	73.559473	74.350787	72.2080555	68.896684
63	SFR6	2	1	BnaA09G0234400ZS	0.0000922	0.001108545	22.82269094	15.71467633	1.305172629	4.980945	5.324505	5.3340225	6.13945	6.36841	5.52739	4.0034525	H3K4me3_histone_20485	16926928	16928180	exon	exon (BnaA09T0234400ZS, exon 2 of 16)	627	0.024649	0.114753295	25.92482685	15.09151111	32.55121504	245.426997	247.2385948	249.5607105	268.83136	286.0797945	288.1360513	261.2713458	H3K9ac_histone_26961	16927317	16928066	exon	exon (BnaA09T0234400ZS, exon 1 of 16)	490	0.00274576	0.025722968	26.47012331	21.09010872	14.54554531	90.0917805	76.490229	75.54361075	74.20486
			2	BnaC09G0275100ZS	0.00848241	0.040790829	21.15968377	17.39767771	1.335646553	7.422025	7.4514225	7.3556325	7.4361575	8.7332625	7.6283375	6.073945	H3K4me3_histone_51651	26506678	26507881	intron	intron (BnaC09T0275100ZS.1, intron 2 of 14)	680	0.00066564	0.010684625	24.54885195	16.63664933	39.90875015	272.9486093	249.002381	244.2935905	305.5504203	293.4359815	310.9943228	284.0705568	H3K9ac_histone_74853	26507156	26507828	exon	exon (BnaC09T0275100ZS, exon 1 of 16)	467	0.32821441	0.540961369	26.20052511	16.51642237	13.5571728	78.792684	76.577711	82.945028	84.42312425
					NA	NA	NA	NA	NA	NA	NA	NA	NA	NA	NA	NA	NA	NA	NA	NA	NA	NA	NA	NA	NA	NA	NA	NA	NA	NA	NA	NA	NA	NA	NA	NA	NA	NA	NA	NA	NA	NA	NA	NA	NA	NA	NA	NA	NA
64	SPA1	5	1	BnaA03G0224100ZS	0.00000289	0.0000827	23.0237939	19.97054788	5.085191358	9.5190825	2.8760375	2.5009605	3.60988	8.0862125	10.84756	6.756155	NA	NA	NA	NA	NA	NA	NA	NA	NA	NA	NA	NA	NA	NA	NA	NA	NA	NA	NA	NA	NA	NA	NA	NA	NA	NA	NA	NA	NA	NA	NA	NA	NA
			2	BnaA03G0224200ZS	0.00000016	0.00000998	23.39064849	19.77387351	6.894361601	13.036785	4.2981975	2.3833575	4.6862775	12.4652	13.876625	9.7082275	H3K4me3_histone_6087	11617296	11618504	promoter-TSS	promoter-TSS (BnaA03T0224200ZS)	-10	0.00418609	0.036132248	27.82588205	23.3297515	41.0929776	185.3361848	169.0873623	143.972526	135.7299643	147.4162393	162.6522973	170.869608	H3K9ac_histone_7806	11616882	11618452	exon	exon (BnaA03T0224200ZS, exon 1 of 2)	223	0.00019881	0.004142538	24.11103349	18.08184986	57.48812914	169.030611	104.6330355	117.2058285	170.6212968
			3	BnaA05G0015800ZS	0.00000081	0.0000301	23.86957465	19.60139411	20.7608517	58.357525	34.41925	27.76835	37.481975	57.2003	60.19355	48.6136	H3K4me3_histone_10138	1050390	1051660	exon	exon (BnaA05T0015800ZS, exon 2 of 8)	450	0.11404129	0.297496852	26.84053661	17.36484348	25.4045087	183.9406853	175.6861958	188.0429775	185.720094	185.5144345	204.8149893	185.6964005	H3K9ac_histone_13338	1050351	1051374	intron	intron (BnaA05T0015800ZS.1, intron 1 of 6)	287	0.01774224	0.094207385	24.8983013	16.63181942	15.62218459	85.08551475	83.0675415	83.5143595	92.948073
					NA	NA	NA	NA	NA	NA	NA	NA	NA	NA	NA	NA	NA	NA	NA	NA	NA	NA	NA	NA	NA	NA	NA	NA	NA	NA	NA	NA	NA	NA	NA	NA	NA	NA	NA	NA	NA	NA	NA	NA	NA	NA	NA	NA	NA
			4	BnaC03G0263500ZS	0.0000548	0.00074139	23.41978031	19.29119637	5.076693053	13.4716925	7.2646575	5.739005	8.4178725	13.478875	12.086025	9.698225	H3K4me3_histone_31555	16294156	16295102	intron	intron (BnaC03T0263500ZS, intron 1 of 7)	310	0.38576521	0.596147312	24.80908922	15.64694512	28.5400624	119.6585838	119.95222	133.0062823	121.5852433	119.5356615	131.7841975	117.1296935	H3K9ac_histone_42922	16290271	16290671	exon	exon (BnaC03T0263500ZS, exon 8 of 8)	-3475	0.11323225	0.304711954	26.67705412	21.60730629	7.010868216	34.7606155	33.0316715	30.40599475	28.894651
					NA	NA	NA	NA	NA	NA	NA	NA	NA	NA	NA	NA	NA	NA	NA	NA	NA	NA	NA	NA	NA	NA	NA	NA	NA	NA	NA	NA	NA	NA	H3K9ac_histone_42923	16294068	16295023	intron	intron (BnaC03T0263500ZS, intron 1 of 7)	394	0.003969	0.033188355	24.92345586	18.396742	40.43921796	158.2870278	109.2864815	119.588838	145.4245443
			5	BnaC04G0016300ZS	0.00000484	0.000116519	23.32015822	19.41623464	23.62004413	60.923675	31.127575	29.502525	38.85605	58.6188	65.7277	48.109275	H3K4me3_histone_34799	1767581	1769037	exon	exon (BnaC04T0016300ZS, exon 2 of 9)	428	0.15202201	0.352069929	24.98822425	19.6591542	27.80637215	278.7554698	292.428477	277.4902235	298.8614193	270.9388135	292.2473688	292.130052	H3K9ac_histone_48123	1767891	1768764	exon	exon (BnaC04T0016300ZS, exon 2 of 9)	446	0.01394761	0.080681607	23.05755786	18.44624536	21.49256293	88.6400365	59.768091	74.23262225	80.84960575
					NA	NA	NA	NA	NA	NA	NA	NA	NA	NA	NA	NA	NA	NA	NA	NA	NA	NA	NA	NA	NA	NA	NA	NA	NA	NA	NA	NA	NA	NA	NA	NA	NA	NA	NA	NA	NA	NA	NA	NA	NA	NA	NA	NA	NA
65	SPY	4	1	BnaA03G0323700ZS	0.59274601	0.86142874	25.47178806	24.58781633	0.81214312	4.1462925	4.5820725	3.98251	4.1368425	3.865295	3.9596675	3.55849	H3K4me3_histone_6744	17058433	17059445	exon	exon (BnaA03T0323700ZS.1, exon 2 of 17)	298	0.85599504	0.919633978	27.31777433	20.29409414	15.80792849	171.1592955	155.8278453	158.1524728	161.0525853	163.4311205	174.0956613	171.9920593	H3K9ac_histone_8549	17058476	17059568	exon	exon (BnaA03T0323700ZS, exon 2 of 17)	381	0.54302161	0.712880216	25.69822916	19.24626012	23.29586426	112.179051	126.157737	111.986703	112.118026
					NA	NA	NA	NA	NA	NA	NA	NA	NA	NA	NA	NA	NA	NA	NA	NA	NA	NA	NA	NA	NA	NA	NA	NA	NA	NA	NA	NA	NA	NA	NA	NA	NA	NA	NA	NA	NA	NA	NA	NA	NA	NA	NA	NA	NA
					NA	NA	NA	NA	NA	NA	NA	NA	NA	NA	NA	NA	NA	NA	NA	NA	NA	NA	NA	NA	NA	NA	NA	NA	NA	NA	NA	NA	NA	NA	NA	NA	NA	NA	NA	NA	NA	NA	NA	NA	NA	NA	NA	NA	NA
			2	BnaA05G0433000ZS	0.00047961	0.004152875	23.16895035	15.60695405	1.673042733	4.785885	4.6806375	5.74578	5.93305	7.093955	5.34178	3.70505	H3K4me3_histone_11794	40876886	40877966	intron	intron (BnaA05T0433000ZS, intron 1 of 17)	412	0.33977241	0.556550701	25.46560818	18.09551024	24.10839128	238.6073568	227.5877573	230.252346	250.8439268	244.0418608	266.5302713	248.622195	H3K9ac_histone_15610	40876901	40877895	intron	intron (BnaA05T0433000ZS, intron 1 of 17)	440	0.60933636	0.762048621	25.83234462	17.67037791	14.11078057	116.7767965	106.020715	117.0758518	120.0845143
			3	BnaC03G0388600ZS	0.44836416	0.69554166	23.94872291	9.675863142	0.912728719	4.9272425	5.6054225	5.8899275	5.6755375	5.45428	4.442255	4.8467325	H3K4me3_histone_32358	26262191	26263083	intron	intron (BnaC03T0388600ZS, intron 1 of 16)	298	0.23648769	0.454371806	25.6960646	15.56756732	13.26759397	138.386478	147.1344575	147.8867913	153.2412948	144.84797	156.0395233	156.6717548	H3K9ac_histone_44036	26262265	26263039	intron	intron (BnaC03T0388600ZS, intron 1 of 16)	313	0.45589504	0.646176844	25.44844726	15.53178998	10.36215401	110.618098	103.420715	115.8134975	118.4729558
			4	BnaC05G0486300ZS	0.00000196	0.0000616	24.32883617	13.29778199	2.196582852	4.8451675	4.83326	6.84302	8.05573	7.4647625	5.7023725	3.8465575	H3K4me3_histone_40987	53017385	53018646	exon	exon (BnaC05T0486300ZS, exon 1 of 18)	385	0.05049009	0.18164876	25.11103244	15.96672552	26.35103972	226.967358	207.2982645	222.5857948	246.6159348	236.45418	259.7703278	220.2085223	H3K9ac_histone_58021	53017446	53018489	intron	intron (BnaC05T0486300ZS.1, intron 1 of 16)	433	0.69672409	0.822622468	24.03238873	15.95254885	37.83211286	159.9765295	170.67481	165.9207378	172.8051998
66	SRR1	4	1	BnaA02G0104800ZS	0.11417641	0.243590663	26.82843284	8.15071437	2.37970488	7.064415	7.9299775	10.26633	9.20053	8.182235	6.5321775	6.55588	H3K4me3_histone_3031	5541412	5542140	promoter-TSS	promoter-TSS (BnaA02T0104800ZS)	-132	0.22963264	0.446499144	24.48554001	21.49665393	19.42255372	122.2993405	110.2705635	103.6499998	99.3457785	116.230058	119.5174295	113.3753738	H3K9ac_histone_3926	5540984	5542948	promoter-TSS	promoter-TSS (BnaA02T0104800ZS)	58	0.02359296	0.113697942	24.50321278	8.549378643	30.69634104	176.1197968	184.7409023	198.7357365	212.181186
			2	BnaA10G0150400ZS	0.52243984	0.781815982	25.69480181	0.066759716	0.074270778	0.22862225	0.22650675	0.13275375	0.1059395	0.138042	0.12023375	0.1958285	H3K4me3_histone_23634	18721516	18722143	promoter-TSS	promoter-TSS (BnaA10T0150400ZS)	-81	0.70644025	0.825495794	24.07783804	15.41310289	15.11410803	83.954559	78.21459625	83.84086575	80.36605	81.014082	77.55967975	86.9736735	H3K9ac_histone_31131	18721443	18722147	promoter-TSS	promoter-TSS (BnaA10T0150400ZS)	-47	0.14333796	0.349405577	24.31608234	15.61631888	20.46920798	118.6098673	123.9405613	128.1185565	138.6646283
			3	BnaC02G0127200ZS	0.228484	0.415346509	25.96816986	7.439249288	6.323545031	14.8860725	17.84535	19.102925	21.41725	16.2845	17.886025	10.8671875	H3K4me3_histone_27992	8811229	8812102	promoter-TSS	promoter-TSS (BnaC02T0127200ZS)	-158	0.38328481	0.594398844	24.3302115	15.58133083	31.34000417	167.1439263	161.7696663	164.8137043	178.9099878	171.7692838	199.1626438	150.4005523	H3K9ac_histone_37418	8811250	8812436	promoter-TSS	promoter-TSS (BnaC02T0127200ZS)	20	0.92409769	0.96509975	23.39162589	6.813182084	36.50960161	172.6449063	188.0439415	182.352024	198.3320395
			4	BnaC09G0429600ZS	0.09211225	0.206217582	25.7425678	5.96537299	2.450860768	9.2302175	8.646875	10.175575	9.2596025	8.309665	6.175	7.53592	H3K4me3_histone_52500	54184311	54185116	promoter-TSS	promoter-TSS (BnaC09T0429600ZS)	-155	0.94906564	0.974257101	24.50775027	16.02836368	17.85881788	117.3351033	120.3843728	112.037742	118.558692	117.5384408	115.0077898	113.738684	H3K9ac_histone_76412	54183765	54185117	exon	exon (BnaC09T0429600ZS, exon 1 of 1)	117	0.64048009	0.782631521	23.73266497	16.4998415	26.14053295	212.5194748	193.3505858	203.6907463	214.571782
67	STN7	2	1	BnaA07G0305000ZS	0.36759969	0.597176413	25.87763471	2.684488641	11.67020204	58.64225	70.537275	60.4855	58.921675	57.464	53.200675	54.3746	H3K4me3_histone_16556	27522838	27524406	intron	intron (BnaA07T0305000ZS, intron 1 of 9)	497	0.01726596	0.09162549	25.39604976	14.49690588	68.85015351	348.5871838	349.407603	340.0984675	402.6646073	398.7617808	447.5869588	380.873536	H3K9ac_histone_21837	27523452	27524284	exon	exon (BnaA07T0305000ZS, exon 1 of 10)	251	0.02053489	0.103905479	26.94031985	21.65624335	26.97855907	112.2091015	88.58778275	79.2928315	92.09844225
			2	BnaC06G0353600ZS	0.18887716	0.358881895	24.08908923	4.275410376	13.09908407	63.546675	75.316	66.28515	64.5269	59.630725	54.826175	63.56185	NA	NA	NA	NA	NA	NA	NA	NA	NA	NA	NA	NA	NA	NA	NA	NA	NA	NA	NA	NA	NA	NA	NA	NA	NA	NA	NA	NA	NA	NA	NA	NA	NA
68	TCP20	8	1	BnaA02G0340400ZS	0.0441	0.122919293	23.74886563	12.56472159	0.073519225	0.100683	0	0	0	0	0	0.100683	NA	NA	NA	NA	NA	NA	NA	NA	NA	NA	NA	NA	NA	NA	NA	NA	NA	NA	NA	NA	NA	NA	NA	NA	NA	NA	NA	NA	NA	NA	NA	NA	NA
			2	BnaA02G0340600ZS	0.06320196	0.155359362	22.56858554	6.0131914	0.013076821	0	0.0116725	0	0	0	0	0.013006	H3K4me3_histone_4306	30559335	30559830	exon	exon (BnaA02T0340600ZS, exon 3 of 4)	2528	0.17606416	0.382581392	23.07256094	8.171092479	8.980254214	27.086118	26.51223375	38.33951575	31.575885	24.861736	23.8525865	33.59024475	H3K9ac_histone_5698	30559145	30560001	exon	exon (BnaA02T0340600ZS, exon 3 of 4)	2519	0.06948496	0.228134493	25.49654368	10.94208494	17.74814755	83.63395325	94.1003485	105.9396975	98.28325
			3	BnaA06G0386200ZS	0.95140516	0.997381656	24.40228354	20.74312478	1.158220872	7.166425	7.27265	7.5684375	7.627515	6.8869575	6.620335	8.016505	NA	NA	NA	NA	NA	NA	NA	NA	NA	NA	NA	NA	NA	NA	NA	NA	NA	NA	H3K9ac_histone_18896	44782804	44783963	exon	exon (BnaA06T0386200ZS, exon 1 of 1)	375	0.30858025	0.523656821	25.84379573	16.72766793	25.96068688	162.206522	141.4349343	168.80721	164.7628558
					NA	NA	NA	NA	NA	NA	NA	NA	NA	NA	NA	NA	NA	NA	NA	NA	NA	NA	NA	NA	NA	NA	NA	NA	NA	NA	NA	NA	NA	NA	H3K9ac_histone_18897	44784544	44785316	TTS	TTS (BnaA06T0386200ZS)	121	0.09753129	0.27930732	24.62517478	2.966172895	13.15954583	82.959862	76.9804005	74.23464425	75.951701
			4	BnaA09G0037700ZS	0.53523856	0.796651643	24.4807823	14.90743641	1.133301807	1.475144	1.2174775	1.6155525	2.822195	3.29899975	2.028301	1.7333275	H3K4me3_histone_19308	2358940	2359957	exon	exon (BnaA09T0037700ZS, exon 1 of 1)	279	0.25999801	0.481424395	26.31524504	8.997173555	14.17242993	77.13179975	75.34535775	84.6573465	85.6889035	83.00340525	78.8268555	68.05032225	H3K9ac_histone_25416	2358882	2359991	exon	exon (BnaA09T0037700ZS, exon 1 of 1)	291	0.20043529	0.417339661	24.64531814	13.01956956	11.6073363	81.29320825	73.94767025	85.67734025	90.7062125
			5	BnaC02G0457400ZS	0.99640324	0.997381656	24.10155567	20.59575636	0	0	0	0	0	0	0	0	NA	NA	NA	NA	NA	NA	NA	NA	NA	NA	NA	NA	NA	NA	NA	NA	NA	NA	NA	NA	NA	NA	NA	NA	NA	NA	NA	NA	NA	NA	NA	NA	NA
			6	BnaC02G0457600ZS	0.05574321	0.142310878	23.98782786	16.43910269	0.147497893	0	0	0	0	0	0	0.19028275	NA	NA	NA	NA	NA	NA	NA	NA	NA	NA	NA	NA	NA	NA	NA	NA	NA	NA	NA	NA	NA	NA	NA	NA	NA	NA	NA	NA	NA	NA	NA	NA	NA
			7	BnaC07G0302100ZS	0.24661156	0.439814657	22.56241217	4.943175845	1.963708845	8.754325	10.385995	8.2191075	8.8854825	7.6366925	8.525715	10.0535225	H3K4me3_histone_45732	44542979	44543996	exon	exon (BnaC07T0302100ZS, exon 1 of 1)	259	0.50083929	0.687897435	22.57941852	2.394151113	59.15157324	281.519927	267.4181373	253.8004028	275.7049665	275.675984	294.250915	312.6064048	H3K9ac_histone_65957	44542665	44543924	exon	exon (BnaC07T0302100ZS, exon 1 of 1)	452	0.22212369	0.441650931	25.31321023	16.56217374	33.01990441	198.308634	198.2443693	193.9720448	222.3855605
			8	BnaC09G0023100ZS	0.07214596	0.169824788	24.35342326	10.78837134	1.330129133	1.44154675	2.51168	3.41799	3.8573675	2.62214	2.19791	1.7535125	NA	NA	NA	NA	NA	NA	NA	NA	NA	NA	NA	NA	NA	NA	NA	NA	NA	NA	H3K9ac_histone_72627	1586856	1587184	promoter-TSS	promoter-TSS (BnaC09T0023100ZS)	73	0.12194064	0.318018354	21.32511043	13.57194015	9.657160724	31.20554875	35.96600475	38.6517045	33.406763
69	TCP22	4	1	BnaA02G0196800ZS	0.00147456	0.010205124	24.33383551	10.89036287	5.32154806	12.966025	18.482	19.8088	19.83825	21.277325	12.263575	13.347775	NA	NA	NA	NA	NA	NA	NA	NA	NA	NA	NA	NA	NA	NA	NA	NA	NA	NA	H3K9ac_histone_4582	12284514	12284861	promoter-TSS	promoter-TSS (BnaA02T0196800ZS)	-22	0.89586225	0.948810944	22.7829363	13.1040697	9.972662865	46.87551975	44.14302275	48.9027265	48.249721
					NA	NA	NA	NA	NA	NA	NA	NA	NA	NA	NA	NA	NA	NA	NA	NA	NA	NA	NA	NA	NA	NA	NA	NA	NA	NA	NA	NA	NA	NA	H3K9ac_histone_4583	12285217	12285438	exon	exon (BnaA02T0196800ZS, exon 1 of 1)	618	0.73667889	0.847719077	25.06290721	23.46615955	4.16030569	34.59709725	33.2814335	33.5056615	32.0901705
					NA	NA	NA	NA	NA	NA	NA	NA	NA	NA	NA	NA	NA	NA	NA	NA	NA	NA	NA	NA	NA	NA	NA	NA	NA	NA	NA	NA	NA	NA	H3K9ac_histone_4584	12286343	12287050	TTS	TTS (BnaA02T0196800ZS)	284	0.52606009	0.699576589	22.15851815	6.248754072	11.24879055	83.838483	92.28248875	84.9903525	86.979351
			2	BnaA07G0330100ZS	0.0000397	0.000580167	23.50607812	10.4074463	10.26828708	6.048845	20.05185	24.8674	21.815375	19.257225	10.119465	6.077385	H3K4me3_histone_16720	29148280	29149711	exon	exon (BnaA07T0330100ZS, exon 1 of 1)	101	6.89E-05	0.002196512	25.84622744	13.66468283	126.6391512	344.9501783	372.3938618	421.38489	528.4604553	509.6528563	549.1021473	372.7441595	H3K9ac_histone_22062	29148598	29149624	exon	exon (BnaA07T0330100ZS, exon 1 of 1)	217	0.02316484	0.112328109	21.90287995	9.121598891	40.96691195	150.4596043	188.6719353	165.483423	168.8170185
					NA	NA	NA	NA	NA	NA	NA	NA	NA	NA	NA	NA	NA	NA	NA	NA	NA	NA	NA	NA	NA	NA	NA	NA	NA	NA	NA	NA	NA	NA	H3K9ac_histone_22063	29150123	29151254	TTS	TTS (BnaA07T0330100ZS)	348	0.315844	0.530666042	21.90020355	5.645180522	13.99945196	107.826232	119.7229753	117.6682795	113.7588868
			3	BnaC02G0261700ZS	0.00000016	0.00000998	23.22277973	11.51100045	9.21577392	19.980975	24.799275	32.65755	34.227275	29.721625	18.1391	17.49375	H3K4me3_histone_28706	24613059	24615189	exon	exon (BnaC02T0261700ZS, exon 1 of 1)	270	0.50424201	0.690260701	24.65286435	7.965205649	38.99651826	181.9812053	193.6588985	190.0906373	210.8284753	190.810033	224.5324208	187.2845398	H3K9ac_histone_38631	24613655	24613990	promoter-TSS	promoter-TSS (BnaC02T0261700ZS)	-32	0.294849	0.51067784	22.83401558	17.85643767	9.409745367	46.681731	43.141117	41.38860575	48.55406125
			4	BnaC06G0386600ZS	0.000001	0.0000357	24.27063679	7.040137228	9.891320108	11.392875	26.104725	23.124325	17.231775	11.5724425	7.7188175	11.8070675	H3K4me3_histone_43580	48097719	48099007	exon	exon (BnaC06T0386600ZS, exon 1 of 1)	282	0.00352836	0.032197258	25.66071111	14.04016942	117.6559462	357.5270823	405.264802	411.7352615	530.3514895	513.267264	538.2835555	377.7099165	H3K9ac_histone_62223	48098039	48098875	exon	exon (BnaC06T0386600ZS, exon 1 of 1)	376	0.27405225	0.492794155	21.97209502	11.74763001	32.93183306	153.5078825	149.6293015	156.025495	152.4144708
					NA	NA	NA	NA	NA	NA	NA	NA	NA	NA	NA	NA	H3K4me3_histone_43581	48099786	48100772	TTS	TTS (BnaC06T0386600ZS)	260	0.92756161	0.962474752	25.33497022	12.84878288	23.5058456	143.9454808	162.4208075	140.6372553	151.2859355	149.5497153	151.6865665	128.6367843	H3K9ac_histone_62224	48099989	48100661	TTS	TTS (BnaC06T0386600ZS)	214	0.99540529	0.997867055	24.28799119	4.335731978	20.65567503	122.586721	117.3307148	113.1235518	119.929504
70	TEJ	3	1	BnaA04G0207400ZS	0.79405921	0.997381656	22.77228756	18.70200765	0.624553862	1.49514975	1.37802625	1.151225	1.29155	1.4459225	0.7321645	1.12543475	H3K4me3_histone_9529	20413431	20414173	exon	exon (BnaA04T0207400ZS, exon 1 of 11)	216	0.78464164	0.875194121	24.06352627	3.940189763	25.08185813	110.3177988	108.1030243	114.1900555	95.83523425	134.076467	103.1821935	96.51216925	H3K9ac_histone_12606	20413431	20414173	exon	exon (BnaA04T0207400ZS, exon 1 of 11)	216	0.27175369	0.490906174	25.63775611	19.10206893	13.03656164	82.20238475	76.303014	73.69295225	88.2558015
			2	BnaC04G0514800ZS	0.099856	0.219775536	25.80479177	12.50190148	0.276307901	0.41241025	0.4871465	0.6497505	0.5812575	0.722037	0.60242675	0.35051125	NA	NA	NA	NA	NA	NA	NA	NA	NA	NA	NA	NA	NA	NA	NA	NA	NA	NA	NA	NA	NA	NA	NA	NA	NA	NA	NA	NA	NA	NA	NA	NA	NA
			3	BnaC04G0514900ZS	0.05745609	0.144623787	21.946897	12.03079718	0.048038868	0	0.02345075	0.0584995	0.06948775	0.03849325	0	0	NA	NA	NA	NA	NA	NA	NA	NA	NA	NA	NA	NA	NA	NA	NA	NA	NA	NA	NA	NA	NA	NA	NA	NA	NA	NA	NA	NA	NA	NA	NA	NA	NA
71	TIC	6	1	BnaA01G0301400ZS	0.60637369	0.875447081	24.11041476	10.59640393	6.096352491	18.907775	20.43175	20.7542	20.612275	20.681725	15.3464	12.8424	H3K4me3_histone_1731	28138569	28140808	exon	exon (BnaA01T0301400ZS, exon 3 of 12)	871	1.23E-05	0.000665848	23.53278816	16.96969899	184.4443854	1018.596728	984.0420513	942.4483713	1156.296577	1197.922914	1246.24511	998.3753333	H3K9ac_histone_2341	28139118	28140567	intron	intron (BnaA01T0301400ZS, intron 2 of 11)	717	0.46840336	0.65661075	26.83454098	20.49925801	28.03316584	174.7242588	167.6383178	145.7776443	163.102884
					NA	NA	NA	NA	NA	NA	NA	NA	NA	NA	NA	NA	NA	NA	NA	NA	NA	NA	NA	NA	NA	NA	NA	NA	NA	NA	NA	NA	NA	NA	NA	NA	NA	NA	NA	NA	NA	NA	NA	NA	NA	NA	NA	NA	NA
			2	BnaA03G0372000ZS	0.00015876	0.001685629	24.48589654	10.50296653	11.97953728	24.883725	30.56285	40.004725	36.2481	32.50275	23.129925	16.605	H3K4me3_histone_7028	19825819	19828408	promoter-TSS	promoter-TSS (BnaA03T0372000ZS.4)	-616	1.16E-05	0.000647324	24.14432758	15.73383347	187.3423218	971.380195	1014.538158	1017.449411	1222.083738	1212.884329	1279.324872	964.141637	H3K9ac_histone_8920	19826058	19827868	promoter-TSS	promoter-TSS (BnaA03T0372000ZS.4)	-766	0.00241081	0.023381862	23.11519548	14.29852526	61.648987	226.976647	216.5349628	251.4217115	273.6690085
					NA	NA	NA	NA	NA	NA	NA	NA	NA	NA	NA	NA	NA	NA	NA	NA	NA	NA	NA	NA	NA	NA	NA	NA	NA	NA	NA	NA	NA	NA	H3K9ac_histone_8921	19831795	19832150	TTS	TTS (BnaA03T0372000ZS)	4243	0.56731024	0.729965219	25.41363163	5.577260688	16.65680973	26.255026	41.8227195	41.69676975	29.07750325
			3	BnaA05G0336700ZS	0.33674809	0.558804928	25.42824684	6.477093489	24.57782132	57.665175	52.8647	68.450125	48.88675	40.9284	39.903825	32.4677	H3K4me3_histone_11214	33994469	33997663	exon	exon (BnaA05T0336700ZS, exon 4 of 12)	1184	0.01600225	0.086944911	22.9989187	17.69106758	255.3994619	1174.628273	1181.843757	1038.415064	1385.211701	1380.938492	1430.826277	1228.231013	H3K9ac_histone_14855	33995198	33997052	exon	exon (BnaA05T0336700ZS, exon 4 of 12)	1125	0.35976004	0.568749547	25.71430073	16.22890423	89.16702163	287.0856775	295.1014695	292.7261385	295.0497875
			4	BnaC01G0372400ZS	0.73136704	0.997381656	24.32277304	12.09498954	12.43689156	41.3218	33.92895	33.13395	30.7459	30.70765	30.0548	25.282025	H3K4me3_histone_26677	42881505	42883924	exon	exon (BnaC01T0372400ZS, exon 3 of 12)	875	0.00269361	0.027004922	24.8597483	15.78889069	182.4062298	1139.15347	1158.571766	1112.788428	1339.249777	1296.060846	1425.862175	1165.336482	H3K9ac_histone_35501	42876496	42876889	TTS	TTS (BnaC01T0372400ZS)	6897	0.00515524	0.039843136	26.28194451	3.106624728	9.085122398	40.1008535	42.48238025	35.79869525	31.49414925
					NA	NA	NA	NA	NA	NA	NA	NA	NA	NA	NA	NA	NA	NA	NA	NA	NA	NA	NA	NA	NA	NA	NA	NA	NA	NA	NA	NA	NA	NA	H3K9ac_histone_35502	42881676	42883685	exon	exon (BnaC01T0372400ZS, exon 3 of 12)	909	0.553536	0.720048704	25.46510121	17.53112887	80.30453655	326.3406758	315.5132585	281.8719763	325.0410205
			5	BnaC03G0454400ZS	0.22791076	0.414558343	23.44555185	10.65821077	7.539111041	20.4148	19.01755	24.85965	23.3137	20.893525	16.078525	13.725875	H3K4me3_histone_32740	32003004	32005741	promoter-TSS	promoter-TSS (BnaC03T0454400ZS.4)	-632	9.00E-06	0.00052818	24.179105	16.05568915	171.039375	951.4667275	967.0273385	943.7666703	1147.963314	1171.526552	1190.638118	966.823623	H3K9ac_histone_44624	32003379	32005169	promoter-TSS	promoter-TSS (BnaC03T0454400ZS.4)	-730	0.26574025	0.485676772	23.5804815	17.11753996	39.57159619	223.394053	204.614582	187.5154793	231.571838
			6	BnaC05G0359600ZS	0.27867841	0.483096511	23.90407498	10.94982593	16.99150908	39.2973	34.979875	51.47075	43.358825	41.753825	36.53275	21.893575	H3K4me3_histone_40244	40140652	40143723	exon	exon (BnaC05T0359600ZS, exon 4 of 12)	1382	0.00395641	0.034917868	24.00089866	16.60383242	271.8753205	1010.400519	958.289342	923.5085295	1224.266088	1217.083472	1359.169441	1056.195904	H3K9ac_histone_56840	40141385	40143261	exon	exon (BnaC05T0359600ZS, exon 4 of 12)	1246	0.28206721	0.499659626	25.45986258	16.37439144	97.33705867	331.4580473	312.684237	322.4228152	342.5819505
72	XCT	4	1	BnaA04G0137200ZS	0.026896	0.096505137	23.27214604	16.95369217	0.297749214	0.3765485	0.40376925	0.43327725	0.43973225	0.76575175	0.61483675	0.26642475	NA	NA	NA	NA	NA	NA	NA	NA	NA	NA	NA	NA	NA	NA	NA	NA	NA	NA	NA	NA	NA	NA	NA	NA	NA	NA	NA	NA	NA	NA	NA	NA	NA
			2	BnaA09G0601300ZS	0.00386884	0.021976991	25.65350095	15.36555691	2.498297713	9.3390575	8.5931825	10.645525	9.7383275	11.846445	11.457275	8.4136625	H3K4me3_histone_22113	59716641	59719276	promoter-TSS	promoter-TSS (BnaA09T0601300ZS)	-488	0.01119364	0.06866003	23.55086356	18.64122401	49.76562389	568.5356718	510.4650308	515.3374033	566.5465855	538.0209338	586.7799305	536.8863443	H3K9ac_histone_29191	59716812	59717244	intron	intron (BnaA09T0601300ZS, intron 1 of 11)	183	0.02663424	0.122559574	26.57719915	21.81712057	9.163015347	70.1616995	56.24970825	59.008877	60.69060625
			3	BnaC04G0427500ZS	0.55711296	0.821773577	26.20347082	17.08514805	1.141018984	3.8038925	3.61622	3.401205	3.5321675	5.075805	4.36222	3.6093275	H3K4me3_histone_37035	55242574	55243631	exon	exon (BnaC04T0427500ZS, exon 1 of 11)	161	0.43586404	0.639171346	24.48662522	15.75435832	24.14390269	179.0747605	194.119447	174.705823	194.1525128	196.9657168	212.8365803	197.52053	H3K9ac_histone_51847	55242760	55243501	intron	intron (BnaC04T0427500ZS, intron 1 of 10)	189	0.22316176	0.442542847	25.3586784	18.53423766	13.27391581	76.49019075	72.401663	70.4866085	82.406129
			4	BnaC08G0455300ZS	0.76055841	0.997381656	23.57230256	17.66257342	2.498076813	11.59948	10.3772225	11.2016125	10.96222	13.542205	12.618175	9.479895	H3K4me3_histone_49701	49046688	49047578	TTS	TTS (BnaC08T0455300ZS)	161	0.84290761	0.910596338	24.19774137	12.67322146	16.15669299	129.4415818	134.6989675	141.4640158	125.596172	138.7226545	119.3428643	123.3367653	H3K9ac_histone_72004	49046617	49047604	TTS	TTS (BnaC08T0455300ZS)	184	0.26061025	0.480032681	24.48791147	17.60883054	18.06848057	131.4090865	114.8597125	130.8483665	135.2401023
					NA	NA	NA	NA	NA	NA	NA	NA	NA	NA	NA	NA	H3K4me3_histone_49702	49049379	49050418	intron	intron (BnaC08T0455300ZS, intron 1 of 11)	253	0.05112121	0.182696642	23.29417645	19.85186702	27.26916179	233.8386748	218.3777148	217.7618678	235.7477813	233.5303905	261.9594478	242.3795208	H3K9ac_histone_72005	49049654	49050254	intron	intron (BnaC08T0455300ZS, intron 1 of 11)	197	0.10169721	0.286787895	23.32176263	22.43201486	9.294446843	62.5190195	56.377434	62.33168975	56.664573
[truncated: 21 more columns]
