# Supplementary material for: Diurnal oscillations of epigenetic modifications are associated with variation in rhythmic expression of homoeologous genes in Brassica napus
Source: BMC Biol. 2023 Oct 31;21:241. doi: 10.1186/s12915-023-01735-7 (PMC10617162; doi:10.1186/s12915-023-01735-7)
Supplement: Supplementary file 6 — Additional file 6: Supplementary Dataset 5. The oscillating characteristic of protein-coding gene transcription and their diurnal rhythm of epigenetic modifications. [file 12915_2023_1735_MOESM6_ESM.csv]

Supplementary Dataset 5. The oscillating characteristic of protein-coding gene transcription and their diurnal rhythm of epigenetic modifications.
	Circadian oscillations in gene transcription												Circadian oscillations of epigenetic modification
Gene	P_VALUE	Q_VALUE	PERIOD	LAG	AMPLITUDE	12:00	16:00	20:00	0:00	4:00	8:00	12:00	Peak ID	Start	End	Element	Distance to TSS	P_VALUE	Q_VALUE	PERIOD	LAG	AMPLITUDE	12:00	16:00	20:00	0:00	4:00	8:00	12:00	Peak ID	Start	End	Element	Distance to TSS	P_VALUE	Q_VALUE	PERIOD	LAG	AMPLITUDE	12:00	16:00	20:00	0:00	4:00	8:00	12:00	Peak ID	Start	End
BnaA01G0000100ZS	0.04	0.12	23.76	20.73	0.11	0.00	0.00	0.00	0.00	0.14	0.00	0.00	NA	NA	NA	NA	NA	NA	NA	NA	NA	NA	NA	NA	NA	NA	NA	NA	NA	NA	NA	NA	NA	NA	NA	NA	NA	NA	NA	NA	NA	NA	NA	NA	NA	NA	NA	NA	NA
BnaA01G0000200ZS	0.07	0.16	23.49	17.86	0.05	0.00	0.00	0.06	0.00	0.00	0.00	0.00	NA	NA	NA	NA	NA	NA	NA	NA	NA	NA	NA	NA	NA	NA	NA	NA	NA	NA	NA	NA	NA	NA	NA	NA	NA	NA	NA	NA	NA	NA	NA	NA	NA	NA	NA	NA	NA
BnaA01G0000300ZS	0.39	0.63	25.60	12.46	0.38	0.00	0.26	0.42	0.44	0.50	0.28	0.00	NA	NA	NA	NA	NA	NA	NA	NA	NA	NA	NA	NA	NA	NA	NA	NA	NA	NA	NA	NA	NA	NA	NA	NA	NA	NA	NA	NA	NA	NA	NA	NA	NA	NA	NA	NA	NA
BnaA01G0000400ZS	0.26	0.45	23.84	21.65	0.11	0.07	0.00	0.00	0.13	0.00	0.00	0.07	NA	NA	NA	NA	NA	NA	NA	NA	NA	NA	NA	NA	NA	NA	NA	NA	NA	NA	NA	NA	NA	NA	NA	NA	NA	NA	NA	NA	NA	NA	NA	NA	NA	NA	NA	NA	NA
BnaA01G0000500ZS	0.79	1.00	23.64	19.32	0.25	0.62	0.47	0.61	0.52	0.78	0.69	0.54	NA	NA	NA	NA	NA	NA	NA	NA	NA	NA	NA	NA	NA	NA	NA	NA	NA	NA	NA	NA	NA	NA	NA	NA	NA	NA	NA	NA	NA	NA	NA	NA	NA	NA	NA	NA	NA
BnaA01G0000600ZS	0.33	0.55	23.71	12.49	0.10	0.00	0.00	0.00	0.18	0.00	0.00	0.08	NA	NA	NA	NA	NA	NA	NA	NA	NA	NA	NA	NA	NA	NA	NA	NA	NA	NA	NA	NA	NA	NA	NA	NA	NA	NA	NA	NA	NA	NA	NA	NA	NA	NA	NA	NA	NA
BnaA01G0000700ZS	0.02	0.07	26.93	12.38	0.08	0.00	0.00	0.00	0.08	0.07	0.04	0.00	NA	NA	NA	NA	NA	NA	NA	NA	NA	NA	NA	NA	NA	NA	NA	NA	NA	NA	NA	NA	NA	NA	NA	NA	NA	NA	NA	NA	NA	NA	NA	NA	NA	NA	NA	NA	NA
BnaA01G0000800ZS	1.00	1.00	24.10	20.60	0.00	0.00	0.00	0.00	0.00	0.00	0.00	0.00	NA	NA	NA	NA	NA	NA	NA	NA	NA	NA	NA	NA	NA	NA	NA	NA	NA	NA	NA	NA	NA	NA	NA	NA	NA	NA	NA	NA	NA	NA	NA	NA	NA	NA	NA	NA	NA
BnaA01G0000900ZS	1.00	1.00	24.10	20.60	0.00	0.00	0.00	0.00	0.00	0.00	0.00	0.00	NA	NA	NA	NA	NA	NA	NA	NA	NA	NA	NA	NA	NA	NA	NA	NA	NA	NA	NA	NA	NA	NA	NA	NA	NA	NA	NA	NA	NA	NA	NA	NA	NA	NA	NA	NA	NA
BnaA01G0001000ZS	0.07	0.16	25.05	17.65	0.16	0.02	0.06	0.00	0.08	0.22	0.09	0.11	NA	NA	NA	NA	NA	NA	NA	NA	NA	NA	NA	NA	NA	NA	NA	NA	NA	NA	NA	NA	NA	NA	NA	NA	NA	NA	NA	NA	NA	NA	NA	NA	NA	NA	NA	NA	NA
BnaA01G0001100ZS	0.03	0.09	24.07	12.39	0.12	0.16	0.00	0.00	0.00	0.00	0.00	0.00	NA	NA	NA	NA	NA	NA	NA	NA	NA	NA	NA	NA	NA	NA	NA	NA	NA	NA	NA	NA	NA	NA	NA	NA	NA	NA	NA	NA	NA	NA	NA	NA	NA	NA	NA	NA	NA
BnaA01G0001200ZS	0.20	0.37	24.18	4.74	0.73	2.81	2.33	2.07	2.18	2.00	1.47	2.16	H3K4me3_histone_20	199193	200232	exon	236	0.07	0.23	24.60	21.53	26.03	235.12	214.50	196.86	193.33	226.00	198.27	219.32	H3K9ac_histone_7	199065	200138	intron	125	0.05	0.18	24.99	17.08	20.92	NA	NA	NA	NA	NA	NA	NA	RNAPII_TF_648	199107	200118
BnaA01G0001300ZS	0.02	0.08	24.27	20.65	0.07	0.07	0.00	0.00	0.00	0.00	0.04	0.12	NA	NA	NA	NA	NA	NA	NA	NA	NA	NA	NA	NA	NA	NA	NA	NA	NA	NA	NA	NA	NA	NA	NA	NA	NA	NA	NA	116.53	125.06	135.77	129.86	136.98	158.14	126.74	NA	NA	NA
BnaA01G0001400ZS	1.00	1.00	24.10	20.60	0.00	0.00	0.00	0.00	0.00	0.00	0.00	0.00	NA	NA	NA	NA	NA	NA	NA	NA	NA	NA	NA	NA	NA	NA	NA	NA	NA	NA	NA	NA	NA	NA	NA	NA	NA	NA	NA	NA	NA	NA	NA	NA	NA	NA	RNAPII_TF_649	204493	205217
BnaA01G0001500ZS	0.83	1.00	24.73	1.29	0.04	0.02	0.00	0.03	0.05	0.00	0.03	0.02	NA	NA	NA	NA	NA	NA	NA	NA	NA	NA	NA	NA	NA	NA	NA	NA	NA	NA	NA	NA	NA	NA	NA	NA	NA	NA	NA	NA	NA	NA	NA	NA	NA	NA	NA	NA	NA
BnaA01G0001600ZS	1.00	1.00	24.10	20.60	0.00	0.00	0.00	0.00	0.00	0.00	0.00	0.00	NA	NA	NA	NA	NA	NA	NA	NA	NA	NA	NA	NA	NA	NA	NA	NA	NA	NA	NA	NA	NA	NA	NA	NA	NA	NA	NA	NA	NA	NA	NA	NA	NA	NA	NA	NA	NA
BnaA01G0001700ZS	1.00	1.00	24.10	20.60	0.00	0.00	0.00	0.00	0.00	0.00	0.00	0.00	NA	NA	NA	NA	NA	NA	NA	NA	NA	NA	NA	NA	NA	NA	NA	NA	NA	NA	NA	NA	NA	NA	NA	NA	NA	NA	NA	NA	NA	NA	NA	NA	NA	NA	NA	NA	NA
BnaA01G0001800ZS	0.03	0.11	23.85	21.02	0.04	0.00	0.00	0.00	0.05	0.00	0.00	0.00	NA	NA	NA	NA	NA	NA	NA	NA	NA	NA	NA	NA	NA	NA	NA	NA	NA	NA	NA	NA	NA	NA	NA	NA	NA	NA	NA	NA	NA	NA	NA	NA	NA	NA	RNAPII_TF_650	228677	229218
BnaA01G0001900ZS	1.00	1.00	24.10	20.60	0.00	0.00	0.00	0.00	0.00	0.00	0.00	0.00	NA	NA	NA	NA	NA	NA	NA	NA	NA	NA	NA	NA	NA	NA	NA	NA	NA	NA	NA	NA	NA	NA	NA	NA	NA	NA	NA	NA	NA	NA	NA	NA	NA	NA	NA	NA	NA
BnaA01G0002000ZS	0.25	0.45	22.22	12.96	0.52	1.54	1.27	1.74	2.20	1.45	1.63	1.51	NA	NA	NA	NA	NA	NA	NA	NA	NA	NA	NA	NA	NA	NA	NA	NA	NA	NA	NA	NA	NA	NA	NA	NA	NA	NA	NA	NA	NA	NA	NA	NA	NA	NA	NA	NA	NA
BnaA01G0002100ZS	0.02	0.06	26.54	11.48	0.16	0.00	0.00	0.00	0.18	0.13	0.00	0.00	NA	NA	NA	NA	NA	NA	NA	NA	NA	NA	NA	NA	NA	NA	NA	NA	NA	NA	NA	NA	NA	NA	NA	NA	NA	NA	NA	NA	NA	NA	NA	NA	NA	NA	NA	NA	NA
BnaA01G0002200ZS	0.01	0.04	24.38	2.20	0.67	1.08	1.44	0.38	0.20	0.17	0.42	1.06	NA	NA	NA	NA	NA	NA	NA	NA	NA	NA	NA	NA	NA	NA	NA	NA	NA	NA	NA	NA	NA	NA	NA	NA	NA	NA	NA	NA	NA	NA	NA	NA	NA	NA	NA	NA	NA
BnaA01G0002300ZS	1.00	1.00	24.10	20.60	0.00	0.00	0.00	0.00	0.00	0.00	0.00	0.00	NA	NA	NA	NA	NA	NA	NA	NA	NA	NA	NA	NA	NA	NA	NA	NA	NA	NA	NA	NA	NA	NA	NA	NA	NA	NA	NA	NA	NA	NA	NA	NA	NA	NA	NA	NA	NA
BnaA01G0002400ZS	0.00	0.00	22.91	14.65	61.91	17.83	11.97	35.86	120.21	105.55	54.04	18.44	H3K4me3_histone_21	280766	281187	TTS	598	0.00	0.00	23.79	15.84	18.61	25.88	20.75	32.98	39.31	48.23	45.54	21.27	NA	NA	NA	NA	NA	NA	NA	NA	NA	NA	NA	NA	NA	NA	NA	NA	NA	RNAPII_TF_651	279674	281223
BnaA01G0002500ZS	0.00	0.00	22.68	15.32	65.24	38.84	20.25	55.88	129.56	133.79	88.20	32.03	H3K4me3_histone_22	286484	288135	TTS	423	0.06	0.21	22.61	17.76	44.68	189.67	133.50	143.45	169.11	159.30	164.69	146.22	H3K9ac_histone_10	287237	288177	TTS	821	0.00	0.02	23.58	16.00	31.31	NA	NA	NA	NA	NA	NA	NA	RNAPII_TF_652	283842	288813
BnaA01G0002600ZS	0.89	1.00	22.92	10.49	0.05	0.00	0.00	0.04	0.00	0.02	0.02	0.05	NA	NA	NA	NA	NA	NA	NA	NA	NA	NA	NA	NA	NA	NA	NA	NA	NA	NA	NA	NA	NA	NA	NA	NA	NA	NA	NA	69.13	44.22	87.03	81.49	91.21	97.02	63.51	NA	NA	NA
BnaA01G0002700ZS	0.09	0.20	21.34	1.85	1.62	8.82	9.05	7.78	8.06	9.00	10.22	9.15	H3K4me3_histone_23	294764	296287	exon	432	0.08	0.25	22.98	10.79	21.55	155.00	156.36	169.39	171.08	160.36	160.98	166.98	H3K9ac_histone_12	295324	296135	exon	228	0.07	0.23	25.62	19.59	11.18	NA	NA	NA	NA	NA	NA	NA	RNAPII_TF_653	294679	296662
BnaA01G0002800ZS	0.05	0.13	25.02	15.78	1.37	4.23	3.53	4.01	5.49	5.43	4.69	4.89	H3K4me3_histone_24	297874	298364	promoter-TSS	-357	0.87	0.93	26.17	23.97	11.19	51.89	54.36	45.04	55.02	47.82	50.68	51.02	H3K9ac_histone_13	297892	298362	promoter-TSS	-365	0.03	0.14	21.93	2.65	9.68	52.42	55.55	54.56	51.22	57.47	67.13	60.29	RNAPII_TF_654	297965	298289
BnaA01G0002900ZS	0.00	0.01	24.92	3.85	0.77	1.63	1.44	1.61	0.89	0.61	0.50	1.21	NA	NA	NA	NA	NA	NA	NA	NA	NA	NA	NA	NA	NA	NA	NA	NA	NA	NA	NA	NA	NA	NA	NA	NA	NA	NA	NA	45.02	42.43	41.57	32.93	32.52	50.81	41.92	NA	NA	NA
BnaA01G0003000ZS	0.00	0.01	26.83	23.54	30.06	150.23	147.73	127.83	137.65	134.07	151.02	182.00	H3K4me3_histone_25	308449	310176	exon	546	0.01	0.08	23.77	23.45	40.47	344.66	327.47	293.29	288.85	322.97	315.95	344.76	H3K9ac_histone_14	309237	309977	intron	251	0.02	0.11	24.05	16.92	17.80	NA	NA	NA	NA	NA	NA	NA	RNAPII_TF_655	304336	305024
BnaA01G0003100ZS	0.03	0.09	24.07	12.39	0.04	0.05	0.00	0.00	0.00	0.00	0.00	0.00	NA	NA	NA	NA	NA	NA	NA	NA	NA	NA	NA	NA	NA	NA	NA	NA	NA	NA	NA	NA	NA	NA	NA	NA	NA	NA	NA	69.52	51.64	61.31	67.28	72.40	71.02	62.65	RNAPII_TF_657	311400	311768
BnaA01G0003200ZS	0.02	0.07	24.22	8.76	0.27	0.18	0.59	0.58	0.64	0.29	0.28	0.20	H3K4me3_histone_26	323946	324669	exon	264	0.69	0.81	23.61	3.47	14.60	75.20	74.47	87.31	62.75	71.46	63.41	83.09	H3K9ac_histone_15	324043	324550	exon	275	0.16	0.37	25.17	23.45	11.16	NA	NA	NA	NA	NA	NA	NA	NA	NA	NA
BnaA01G0003300ZS	0.38	0.61	23.77	2.47	0.59	1.73	1.41	1.54	1.84	1.58	0.94	1.57	NA	NA	NA	NA	NA	NA	NA	NA	NA	NA	NA	NA	NA	NA	NA	NA	NA	NA	NA	NA	NA	NA	NA	NA	NA	NA	NA	51.76	44.11	36.08	40.71	43.98	30.84	54.44	RNAPII_TF_658	330838	333417
BnaA01G0003400ZS	0.00	0.00	23.33	9.36	0.96	0.05	0.25	1.72	0.84	0.12	0.00	0.22	NA	NA	NA	NA	NA	NA	NA	NA	NA	NA	NA	NA	NA	NA	NA	NA	NA	NA	NA	NA	NA	NA	NA	NA	NA	NA	NA	NA	NA	NA	NA	NA	NA	NA	NA	NA	NA
BnaA01G0003500ZS	0.00	0.00	23.82	12.28	2.58	12.06	14.24	16.12	17.12	15.80	14.64	11.35	H3K4me3_histone_27	347373	348041	promoter-TSS	-59	0.01	0.06	25.60	16.56	24.13	100.35	89.17	115.34	106.68	111.23	135.56	116.54	H3K9ac_histone_16	347745	348041	exon	127	0.53	0.70	23.81	19.73	10.38	NA	NA	NA	NA	NA	NA	NA	RNAPII_TF_659	347726	348010
BnaA01G0003600ZS	0.00	0.00	24.14	5.03	25.15	20.87	64.20	35.12	20.69	17.11	14.24	20.33	H3K4me3_histone_29	354381	356405	exon	711	0.00	0.00	25.35	6.94	88.42	361.72	508.25	497.31	423.66	375.55	387.32	347.37	H3K9ac_histone_18	355089	356141	exon	489	0.04	0.17	22.01	7.82	15.13	29.36	31.04	26.63	29.18	26.66	41.32	22.63	NA	NA	NA
BnaA01G0003700ZS	1.00	1.00	24.10	20.60	0.00	0.00	0.00	0.00	0.00	0.00	0.00	0.00	NA	NA	NA	NA	NA	NA	NA	NA	NA	NA	NA	NA	NA	NA	NA	NA	NA	NA	NA	NA	NA	NA	NA	NA	NA	NA	NA	83.46	85.15	79.25	92.43	69.28	67.48	86.23	NA	NA	NA
BnaA01G0003800ZS	0.04	0.12	26.17	0.34	0.04	0.02	0.05	0.00	0.02	0.00	0.00	0.00	H3K4me3_histone_30	360082	360273	exon	-1827	0.12	0.31	22.33	7.75	7.39	10.17	9.54	16.84	8.96	10.17	6.70	15.54	H3K9ac_histone_19	359971	360250	exon	-1760	0.25	0.47	25.13	6.75	8.26	NA	NA	NA	NA	NA	NA	NA	NA	NA	NA
BnaA01G0003900ZS	1.00	1.00	24.10	20.60	0.00	0.00	0.00	0.00	0.00	0.00	0.00	0.00	NA	NA	NA	NA	NA	NA	NA	NA	NA	NA	NA	NA	NA	NA	NA	NA	NA	NA	NA	NA	NA	NA	NA	NA	NA	NA	NA	24.01	32.45	27.21	33.17	33.79	23.48	26.82	NA	NA	NA
BnaA01G0004000ZS	0.03	0.11	23.85	21.02	0.06	0.00	0.00	0.00	0.08	0.00	0.00	0.00	NA	NA	NA	NA	NA	NA	NA	NA	NA	NA	NA	NA	NA	NA	NA	NA	NA	NA	NA	NA	NA	NA	NA	NA	NA	NA	NA	NA	NA	NA	NA	NA	NA	NA	RNAPII_TF_662	364242	365046
BnaA01G0004100ZS	0.88	1.00	23.83	23.25	2.10	5.71	6.20	4.82	5.47	5.56	4.33	3.27	H3K4me3_histone_31	366137	367365	promoter-TSS	-172	0.61	0.76	25.78	19.36	17.44	162.73	166.76	159.07	159.95	161.78	172.83	167.46	H3K9ac_histone_20	366212	367264	promoter-TSS	-159	0.10	0.28	26.00	0.31	10.72	NA	NA	NA	NA	NA	NA	NA	NA	NA	NA
BnaA01G0004200ZS	0.00	0.02	23.52	2.69	6.08	29.40	28.45	23.08	22.35	21.94	18.65	29.98	H3K4me3_histone_32	369602	371266	promoter-TSS	-165	0.78	0.87	25.98	24.49	35.81	242.62	242.06	194.02	244.98	222.70	203.64	222.77	H3K9ac_histone_21	368061	368463	exon	-1683	0.00	0.03	24.62	17.27	13.10	106.90	110.30	96.99	101.98	98.56	103.25	93.41	RNAPII_TF_663	365812	372126
BnaA01G0004300ZS	0.39	0.62	20.95	1.30	11.38	18.34	19.04	12.66	18.68	20.93	28.80	21.16	NA	NA	NA	NA	NA	NA	NA	NA	NA	NA	NA	NA	NA	NA	NA	NA	NA	NA	NA	NA	NA	NA	NA	NA	NA	NA	NA	20.75	21.61	26.11	21.05	40.85	38.26	17.64	NA	NA	NA
BnaA01G0004400ZS	0.01	0.06	26.58	14.89	2.83	1.06	0.19	0.88	3.74	3.44	3.76	3.39	NA	NA	NA	NA	NA	NA	NA	NA	NA	NA	NA	NA	NA	NA	NA	NA	NA	NA	NA	NA	NA	NA	NA	NA	NA	NA	NA	NA	NA	NA	NA	NA	NA	NA	NA	NA	NA
BnaA01G0004500ZS	0.00	0.01	22.89	4.63	94.64	133.71	232.47	136.57	69.83	77.87	91.76	98.68	H3K4me3_histone_33	374071	376851	intron	299	0.17	0.37	26.03	9.52	95.39	658.41	752.56	813.54	701.12	755.40	782.19	669.88	H3K9ac_histone_23	374154	375639	TTS	864	0.10	0.29	24.23	19.72	27.60	NA	NA	NA	NA	NA	NA	NA	RNAPII_TF_664	373464	376705
BnaA01G0004600ZS	1.00	1.00	24.10	20.60	0.00	0.00	0.00	0.00	0.00	0.00	0.00	0.00	NA	NA	NA	NA	NA	NA	NA	NA	NA	NA	NA	NA	NA	NA	NA	NA	NA	NA	NA	NA	NA	NA	NA	NA	NA	NA	NA	117.09	103.55	101.11	95.86	111.72	128.77	101.66	NA	NA	NA
BnaA01G0004700ZS	0.04	0.12	24.33	5.60	1.57	2.65	1.77	1.35	0.95	0.44	0.47	1.25	H3K4me3_histone_34	383213	384126	exon	360	0.00	0.00	23.01	4.12	21.04	76.86	85.41	58.33	65.94	48.13	50.64	68.70	H3K9ac_histone_25	383064	384002	exon	224	0.00	0.01	25.09	24.74	18.85	NA	NA	NA	NA	NA	NA	NA	RNAPII_TF_665	383067	383804
BnaA01G0004800ZS	0.04	0.12	23.80	4.15	0.05	0.00	0.00	0.00	0.00	0.00	0.06	0.00	H3K4me3_histone_35	390955	392009	TTS	2119	0.72	0.83	25.80	22.23	21.83	138.93	150.63	137.09	141.12	125.51	135.72	137.12	H3K9ac_histone_27	391040	391898	TTS	2106	0.23	0.45	23.88	17.88	17.61	76.70	44.43	37.68	41.45	39.89	44.04	58.94	NA	NA	NA
BnaA01G0004900ZS	0.00	0.03	26.28	5.99	2.49	5.88	8.46	6.83	7.75	4.90	3.95	4.77	H3K4me3_histone_36	396018	396955	promoter-TSS	-148	0.93	0.96	24.53	3.21	20.40	140.64	151.27	115.26	147.13	130.56	131.51	130.52	H3K9ac_histone_28	396070	396974	promoter-TSS	-112	0.00	0.02	25.32	3.35	21.46	82.30	76.27	91.19	89.89	94.82	105.31	82.81	RNAPII_TF_667	396134	396739
BnaA01G0005000ZS	0.01	0.04	24.50	5.99	3.90	7.01	8.16	9.95	6.28	5.21	3.06	4.79	H3K4me3_histone_37	404044	406639	exon	952	0.40	0.61	26.29	10.43	101.04	590.72	657.25	731.25	619.81	693.76	708.47	658.09	H3K9ac_histone_29	404150	406297	exon	834	0.29	0.51	25.87	16.76	72.47	124.87	125.21	111.64	116.35	83.99	95.60	112.91	RNAPII_TF_669	404137	408611
BnaA01G0005100ZS	0.78	1.00	23.31	9.99	0.10	0.15	0.09	0.23	0.22	0.08	0.09	0.10	NA	NA	NA	NA	NA	NA	NA	NA	NA	NA	NA	NA	NA	NA	NA	NA	NA	NA	NA	NA	NA	NA	NA	NA	NA	NA	NA	305.26	277.62	271.09	326.83	290.55	338.05	282.00	NA	NA	NA
BnaA01G0005200ZS	0.32	0.53	23.73	16.68	3.12	10.68	8.56	7.74	7.18	8.51	7.19	7.14	H3K4me3_histone_38	425277	426137	promoter-TSS	-117	0.88	0.94	24.21	21.04	9.24	130.76	124.96	124.04	125.29	130.75	129.29	127.68	H3K9ac_histone_31	425483	426094	promoter-TSS	-36	0.99	1.00	25.02	13.89	10.62	NA	NA	NA	NA	NA	NA	NA	RNAPII_TF_670	425477	426929
BnaA01G0005300ZS	0.00	0.00	26.11	17.77	3.49	10.57	9.94	10.04	11.65	13.38	16.15	12.46	H3K4me3_histone_39	446377	447527	promoter-TSS	69	0.66	0.79	24.56	17.07	24.36	138.28	147.67	135.11	146.72	134.75	161.91	136.83	H3K9ac_histone_32	446381	447321	intron	170	0.02	0.11	24.36	18.19	20.18	72.38	63.18	67.04	72.74	64.65	71.61	67.08	NA	NA	NA
BnaA01G0005400ZS	0.00	0.00	24.64	19.43	12.34	35.45	23.37	23.47	29.21	37.79	48.13	36.31	H3K4me3_histone_40	447789	449162	exon	199	0.00	0.03	25.80	21.60	37.64	182.95	123.31	111.16	132.07	137.75	159.89	159.46	H3K9ac_histone_33	450335	451183	TTS	493	0.04	0.16	26.46	2.77	14.89	96.72	72.30	86.84	76.59	93.11	104.72	82.72	NA	NA	NA
BnaA01G0005500ZS	0.01	0.03	21.60	18.24	1.86	3.29	0.79	0.85	2.31	4.17	2.71	2.17	NA	NA	NA	NA	NA	NA	NA	NA	NA	NA	NA	NA	NA	NA	NA	NA	NA	NA	NA	NA	NA	NA	NA	NA	NA	NA	NA	53.52	57.16	44.28	55.39	42.64	47.40	54.27	RNAPII_TF_673	446374	453150
BnaA01G0005600ZS	0.49	0.74	24.90	10.01	1.04	3.86	4.60	4.62	5.17	4.17	4.23	4.20	H3K4me3_histone_41	450690	451346	TTS	234	0.12	0.30	21.81	7.03	14.46	21.66	25.94	36.99	20.73	21.35	22.47	38.76	H3K9ac_histone_34	452447	453119	exon	353	0.65	0.79	26.83	17.59	25.39	NA	NA	NA	NA	NA	NA	NA	NA	NA	NA
BnaA01G0005700ZS	0.55	0.82	21.72	11.73	0.56	1.42	1.31	1.68	2.18	1.13	1.45	1.74	NA	NA	NA	NA	NA	NA	NA	NA	NA	NA	NA	NA	NA	NA	NA	NA	NA	H3K9ac_histone_35	454340	455286	exon	458	0.81	0.90	26.26	18.42	10.22	101.62	85.11	79.84	105.29	97.77	107.19	97.51	NA	NA	NA
BnaA01G0005800ZS	0.04	0.12	23.70	22.67	0.02	0.00	0.03	0.00	0.00	0.00	0.00	0.00	NA	NA	NA	NA	NA	NA	NA	NA	NA	NA	NA	NA	NA	NA	NA	NA	NA	NA	NA	NA	NA	NA	NA	NA	NA	NA	NA	82.88	76.58	76.97	84.28	84.81	79.32	91.89	RNAPII_TF_674	454766	455263
BnaA01G0005900ZS	0.19	0.37	24.35	4.44	0.03	0.00	0.03	0.00	0.00	0.03	0.00	0.00	NA	NA	NA	NA	NA	NA	NA	NA	NA	NA	NA	NA	NA	NA	NA	NA	NA	NA	NA	NA	NA	NA	NA	NA	NA	NA	NA	NA	NA	NA	NA	NA	NA	NA	RNAPII_TF_675	462281	462547
BnaA01G0006000ZS	0.18	0.34	26.74	8.31	3.26	13.61	15.36	14.59	16.18	15.19	12.91	10.10	H3K4me3_histone_43	463269	464567	exon	164	0.43	0.63	21.67	20.30	19.56	264.75	233.45	244.59	241.22	244.44	258.64	244.31	H3K9ac_histone_36	463770	464427	intron	344	0.04	0.17	23.24	23.16	11.55	NA	NA	NA	NA	NA	NA	NA	RNAPII_TF_676	463022	465932
BnaA01G0006100ZS	0.04	0.12	21.03	19.76	0.20	0.22	0.00	0.00	0.11	0.10	0.14	0.00	H3K4me3_histone_44	470074	471282	TTS	418	0.64	0.78	24.08	18.05	22.43	210.35	211.74	203.95	212.28	217.41	227.36	188.87	H3K9ac_histone_37	470259	471167	TTS	453	0.65	0.79	23.21	0.45	9.62	58.44	46.39	43.32	38.44	48.54	50.75	54.31	RNAPII_TF_677	467997	468899
BnaA01G0006200ZS	0.61	0.88	24.21	22.92	2.07	12.79	15.07	13.11	13.60	14.07	13.38	12.16	NA	NA	NA	NA	NA	NA	NA	NA	NA	NA	NA	NA	NA	NA	NA	NA	NA	NA	NA	NA	NA	NA	NA	NA	NA	NA	NA	77.44	75.88	72.94	71.99	75.58	69.74	81.13	RNAPII_TF_678	470259	471316
BnaA01G0006300ZS	0.67	0.95	24.97	16.15	0.18	0.27	0.16	0.24	0.18	0.23	0.16	0.27	NA	NA	NA	NA	NA	NA	NA	NA	NA	NA	NA	NA	NA	NA	NA	NA	NA	NA	NA	NA	NA	NA	NA	NA	NA	NA	NA	NA	NA	NA	NA	NA	NA	NA	NA	NA	NA
BnaA01G0006400ZS	1.00	1.00	24.10	20.60	0.00	0.00	0.00	0.00	0.00	0.00	0.00	0.00	NA	NA	NA	NA	NA	NA	NA	NA	NA	NA	NA	NA	NA	NA	NA	NA	NA	H3K9ac_histone_38	478409	478804	promoter-TSS	16	0.00	0.01	23.09	5.02	18.00	NA	NA	NA	NA	NA	NA	NA	NA	NA	NA
BnaA01G0006500ZS	0.00	0.00	24.04	6.98	9.79	17.30	31.28	30.51	22.41	18.00	13.48	20.26	H3K4me3_histone_45	478817	479527	exon	582	0.08	0.25	26.89	8.59	16.34	67.92	80.53	90.18	82.53	83.53	84.04	71.80	H3K9ac_histone_39	479105	479452	exon	688	0.04	0.15	21.84	6.14	12.54	40.73	51.17	42.99	36.01	21.95	25.92	47.97	RNAPII_TF_680	478468	482292
BnaA01G0006600ZS	0.00	0.00	24.17	5.89	3.43	16.36	21.60	19.92	16.82	16.83	14.93	16.83	H3K4me3_histone_46	484032	485224	exon	322	0.32	0.54	24.86	13.50	18.02	213.32	212.69	227.13	237.18	226.15	223.68	225.57	H3K9ac_histone_40	484116	485027	intron	265	0.81	0.90	24.99	17.15	26.11	49.55	61.96	58.00	56.39	43.10	59.34	52.39	RNAPII_TF_681	484291	485300
BnaA01G0006700ZS	1.00	1.00	24.10	20.60	0.00	0.00	0.00	0.00	0.00	0.00	0.00	0.00	NA	NA	NA	NA	NA	NA	NA	NA	NA	NA	NA	NA	NA	NA	NA	NA	NA	NA	NA	NA	NA	NA	NA	NA	NA	NA	NA	134.21	142.30	133.81	144.42	126.51	140.84	133.88	NA	NA	NA
BnaA01G0006800ZS	0.00	0.01	25.27	3.41	3.93	13.67	10.79	10.03	8.09	8.06	7.00	9.52	H3K4me3_histone_47	492339	493726	promoter-TSS	-191	0.51	0.69	26.81	19.73	35.45	266.18	254.24	230.65	264.76	246.17	263.31	255.21	H3K9ac_histone_41	492501	493726	promoter-TSS	-272	0.32	0.53	21.93	18.74	17.75	NA	NA	NA	NA	NA	NA	NA	RNAPII_TF_682	492255	493660
BnaA01G0006900ZS	0.03	0.10	24.42	0.26	0.29	0.42	0.07	0.17	0.00	0.06	0.00	0.49	NA	NA	NA	NA	NA	NA	NA	NA	NA	NA	NA	NA	NA	NA	NA	NA	NA	NA	NA	NA	NA	NA	NA	NA	NA	NA	NA	145.26	132.04	150.95	138.58	140.60	150.72	129.74	NA	NA	NA
BnaA01G0007000ZS	1.00	1.00	24.10	20.60	0.00	0.00	0.00	0.00	0.00	0.00	0.00	0.00	NA	NA	NA	NA	NA	NA	NA	NA	NA	NA	NA	NA	NA	NA	NA	NA	NA	NA	NA	NA	NA	NA	NA	NA	NA	NA	NA	NA	NA	NA	NA	NA	NA	NA	RNAPII_TF_683	497026	497390
BnaA01G0007100ZS	0.99	1.00	23.52	12.47	16.37	54.60	65.14	63.55	75.40	64.03	71.39	66.44	H3K4me3_histone_48	500113	501243	intron	472	0.75	0.85	24.51	15.80	18.61	151.53	174.89	165.30	175.95	172.66	184.64	151.25	H3K9ac_histone_42	500287	501148	intron	433	0.01	0.06	23.33	4.16	16.89	NA	NA	NA	NA	NA	NA	NA	RNAPII_TF_684	498788	501161
BnaA01G0007200ZS	0.46	0.71	24.24	0.27	0.56	0.80	0.55	0.68	0.20	0.90	0.43	0.53	H3K4me3_histone_49	503534	503944	exon	357	0.75	0.86	23.62	22.72	4.20	21.69	18.34	22.35	20.89	19.87	20.78	25.19	NA	NA	NA	NA	NA	NA	NA	NA	NA	NA	71.91	73.80	56.95	65.10	56.32	44.39	80.43	NA	NA	NA
BnaA01G0007300ZS	1.00	1.00	24.10	20.60	0.00	0.00	0.00	0.00	0.00	0.00	0.00	0.00	NA	NA	NA	NA	NA	NA	NA	NA	NA	NA	NA	NA	NA	NA	NA	NA	NA	NA	NA	NA	NA	NA	NA	NA	NA	NA	NA	NA	NA	NA	NA	NA	NA	NA	NA	NA	NA
BnaA01G0007400ZS	1.00	1.00	24.10	20.60	0.00	0.00	0.00	0.00	0.00	0.00	0.00	0.00	NA	NA	NA	NA	NA	NA	NA	NA	NA	NA	NA	NA	NA	NA	NA	NA	NA	NA	NA	NA	NA	NA	NA	NA	NA	NA	NA	NA	NA	NA	NA	NA	NA	NA	NA	NA	NA
BnaA01G0007500ZS	0.00	0.00	24.67	7.18	1.08	2.35	3.11	3.47	3.43	2.01	1.62	2.36	H3K4me3_histone_50	523833	524355	exon	755	0.58	0.74	22.42	13.48	5.09	19.40	21.25	22.25	26.51	20.45	20.11	20.07	H3K9ac_histone_44	523913	524261	exon	762	0.07	0.24	25.91	3.54	6.20	NA	NA	NA	NA	NA	NA	NA	RNAPII_TF_685	522047	524685
BnaA01G0007600ZS	0.01	0.05	23.94	17.19	3.34	4.51	5.88	7.33	7.52	8.96	10.68	5.69	H3K4me3_histone_51	539746	540743	exon	510	0.19	0.40	22.24	4.74	25.80	86.94	98.00	95.31	67.90	88.37	81.50	108.95	H3K9ac_histone_45	539747	540773	exon	494	0.02	0.11	27.14	22.09	15.13	31.31	30.97	27.60	27.21	21.55	22.32	26.50	RNAPII_TF_687	539111	540860
BnaA01G0007700ZS	0.08	0.18	23.82	21.45	0.47	1.25	0.55	0.43	0.77	0.70	0.56	0.81	H3K4me3_histone_52	545586	546906	exon	276	0.06	0.20	25.41	4.07	38.38	199.90	229.11	224.76	193.85	194.45	189.32	214.79	H3K9ac_histone_46	545641	546867	exon	268	0.36	0.56	22.53	9.69	29.99	83.18	63.86	58.39	64.09	64.12	78.77	76.54	RNAPII_TF_688	545480	546430
BnaA01G0007800ZS	0.28	0.48	23.03	20.90	1.06	2.48	2.63	0.81	1.73	2.72	2.82	2.36	NA	NA	NA	NA	NA	NA	NA	NA	NA	NA	NA	NA	NA	NA	NA	NA	NA	NA	NA	NA	NA	NA	NA	NA	NA	NA	NA	126.03	112.86	141.90	126.59	111.30	102.18	120.91	NA	NA	NA
BnaA01G0007900ZS	0.00	0.00	23.02	20.98	243.02	464.92	99.42	46.43	98.15	276.18	408.88	318.69	H3K4me3_histone_53	551711	554106	exon	1658	0.00	0.02	22.74	1.22	127.25	370.10	285.80	194.39	170.07	198.56	257.14	239.82	H3K9ac_histone_47	551746	552777	exon	2305	0.07	0.23	21.62	12.94	21.18	NA	NA	NA	NA	NA	NA	NA	RNAPII_TF_689	550849	555029
BnaA01G0008000ZS	0.20	0.38	23.18	3.81	0.47	1.18	1.32	0.78	0.98	0.77	0.55	0.92	H3K4me3_histone_54	558975	560023	exon	1791	0.76	0.86	24.43	10.77	49.74	251.45	213.30	281.19	220.88	251.19	281.41	257.37	H3K9ac_histone_51	558804	560198	exon	1789	0.35	0.56	25.33	16.57	55.20	87.74	77.27	97.75	110.28	81.55	92.17	83.35	RNAPII_TF_691	559172	560203
BnaA01G0008100ZS	0.03	0.09	24.07	4.63	1.63	3.85	4.14	3.37	2.83	2.18	1.45	2.88	H3K4me3_histone_55	563180	563453	exon	571	0.21	0.43	22.62	21.08	8.69	43.58	34.67	32.84	32.42	42.52	38.11	43.75	H3K9ac_histone_52	563175	563437	exon	561	0.09	0.27	24.49	13.98	9.22	210.37	203.47	207.48	232.84	195.98	261.57	196.23	RNAPII_TF_692	562269	565420
BnaA01G0008200ZS	0.01	0.04	22.60	4.99	1.48	4.44	3.92	3.56	3.37	2.23	1.93	4.78	H3K4me3_histone_57	565118	565560	promoter-TSS	22	0.14	0.34	26.33	23.49	7.30	39.16	36.70	33.63	27.90	30.97	30.98	36.83	H3K9ac_histone_54	565222	565475	promoter-TSS	31	0.01	0.05	26.51	0.95	9.44	15.43	23.13	24.05	27.36	26.94	30.62	18.63	NA	NA	NA
BnaA01G0008300ZS	0.02	0.09	25.26	10.81	0.25	0.11	0.23	0.27	0.55	0.16	0.17	0.11	H3K4me3_histone_58	569376	570938	TTS	225	0.75	0.86	24.10	5.74	18.23	105.96	105.60	117.73	97.36	119.13	102.82	108.54	H3K9ac_histone_55	568054	568437	exon	508	0.10	0.28	24.83	8.12	6.67	34.77	30.57	25.54	24.63	17.00	17.57	29.20	RNAPII_TF_693	567161	567456
BnaA01G0008400ZS	0.23	0.41	25.83	18.56	9.92	31.33	31.14	29.65	32.49	32.99	40.74	38.24	NA	NA	NA	NA	NA	NA	NA	NA	NA	NA	NA	NA	NA	NA	NA	NA	NA	NA	NA	NA	NA	NA	NA	NA	NA	NA	NA	14.09	19.68	20.69	16.27	23.24	18.62	18.26	RNAPII_TF_694	569247	572575
BnaA01G0008500ZS	0.03	0.11	24.07	20.26	1.93	5.67	3.68	3.10	2.72	5.14	3.61	3.90	H3K4me3_histone_60	576475	577529	promoter-TSS	24	0.17	0.37	23.80	14.96	24.69	247.21	262.01	270.78	262.59	264.34	277.44	239.08	H3K9ac_histone_58	576555	577247	intron	125	0.05	0.19	24.18	20.87	10.12	NA	NA	NA	NA	NA	NA	NA	NA	NA	NA
BnaA01G0008600ZS	0.08	0.18	24.16	5.67	2.00	2.81	2.06	2.64	1.23	1.15	0.61	2.36	H3K4me3_histone_61	578180	578550	exon	191	0.97	0.99	25.93	5.36	4.40	21.11	20.77	24.43	19.88	16.39	17.62	20.77	NA	NA	NA	NA	NA	NA	NA	NA	NA	NA	55.97	55.59	58.30	49.75	45.07	61.17	54.16	RNAPII_TF_695	575668	580621
BnaA01G0008700ZS	0.01	0.05	24.35	0.90	12.59	31.67	18.11	20.88	14.47	15.09	11.67	33.61	H3K4me3_histone_62	585769	586332	exon	-1221	0.00	0.04	26.11	11.53	13.11	22.06	29.12	42.82	32.35	37.49	25.81	23.56	H3K9ac_histone_59	587445	587839	TTS	371	0.06	0.20	24.02	3.26	9.55	NA	NA	NA	NA	NA	NA	NA	NA	NA	NA
BnaA01G0008800ZS	0.22	0.40	26.49	1.23	0.28	0.35	0.29	0.44	0.06	0.16	0.13	0.40	NA	NA	NA	NA	NA	NA	NA	NA	NA	NA	NA	NA	NA	NA	NA	NA	NA	NA	NA	NA	NA	NA	NA	NA	NA	NA	NA	35.31	36.75	30.43	28.46	32.44	25.80	34.78	RNAPII_TF_696	584694	588404
BnaA01G0008900ZS	0.00	0.02	24.65	19.57	15.28	43.48	37.24	35.36	36.12	46.53	61.61	45.06	H3K4me3_histone_64	591333	592622	exon	265	0.74	0.85	24.24	14.60	28.87	206.65	218.50	206.29	223.36	210.53	220.88	200.48	H3K9ac_histone_60	591372	592202	promoter-TSS	75	0.00	0.02	23.85	20.15	12.26	NA	NA	NA	NA	NA	NA	NA	RNAPII_TF_697	589889	595465
BnaA01G0009000ZS	0.00	0.00	24.19	2.74	15.24	45.97	44.26	32.64	27.73	22.40	19.64	46.36	H3K4me3_histone_65	601046	602544	exon	502	0.44	0.64	22.08	5.31	93.08	367.31	382.77	424.10	298.47	328.81	350.94	440.80	H3K9ac_histone_62	602053	602330	exon	898	0.00	0.02	24.22	1.43	6.05	75.61	63.48	63.40	56.94	76.32	80.33	74.21	RNAPII_TF_698	600857	606057
BnaA01G0009100ZS	0.02	0.09	25.09	8.84	2.50	5.45	7.92	8.92	8.41	6.68	5.79	4.61	H3K4me3_histone_66	604915	605493	intron	255	0.08	0.24	23.50	17.53	29.70	151.52	140.96	150.17	134.72	169.17	161.18	158.22	H3K9ac_histone_63	604915	605521	intron	269	0.69	0.81	22.69	11.73	41.82	21.11	20.60	11.94	13.16	15.08	12.97	22.35	NA	NA	NA
BnaA01G0009200ZS	0.86	1.00	23.70	4.16	0.69	2.33	3.17	2.31	2.63	2.55	3.28	2.64	NA	NA	NA	NA	NA	NA	NA	NA	NA	NA	NA	NA	NA	NA	NA	NA	NA	NA	NA	NA	NA	NA	NA	NA	NA	NA	NA	143.45	172.54	153.47	169.36	128.49	153.52	133.09	NA	NA	NA
BnaA01G0009300ZS	0.03	0.11	23.20	19.41	2.20	5.24	2.29	4.33	3.73	5.49	6.42	5.06	H3K4me3_histone_67	612912	613506	TTS	211	0.02	0.09	24.84	13.06	14.56	55.79	68.35	77.88	76.62	69.01	79.84	75.64	H3K9ac_histone_64	612794	613478	TTS	284	0.08	0.24	23.99	15.83	16.07	NA	NA	NA	NA	NA	NA	NA	RNAPII_TF_699	613107	616722
BnaA01G0009400ZS	0.06	0.14	23.94	9.57	0.28	0.13	0.24	0.65	0.22	0.40	0.22	0.13	H3K4me3_histone_69	619565	619822	exon	469	0.51	0.69	22.36	7.77	7.07	15.71	22.53	23.87	18.33	18.03	10.87	21.60	H3K9ac_histone_66	619615	619865	exon	422	0.33	0.54	24.16	13.65	7.72	60.73	80.16	75.18	75.31	78.20	87.12	63.98	NA	NA	NA
BnaA01G0009500ZS	0.03	0.11	24.77	0.57	18.49	102.87	96.40	75.88	86.12	81.68	74.98	95.94	H3K4me3_histone_70	621022	622998	promoter-TSS	-602	0.17	0.37	24.58	2.46	42.60	283.10	290.76	240.88	253.19	266.01	214.45	274.13	H3K9ac_histone_67	621773	622914	promoter-TSS	-269	0.23	0.45	25.26	19.22	28.13	23.77	24.26	25.37	30.28	25.20	29.86	25.36	RNAPII_TF_700	619521	624566
BnaA01G0009600ZS	0.29	0.50	26.25	25.04	1.51	5.27	3.52	3.11	3.52	3.17	3.06	5.48	H3K4me3_histone_71	623489	624175	promoter-TSS	-128	0.85	0.92	24.09	7.54	8.10	53.25	48.28	55.18	51.55	51.57	49.74	47.69	H3K9ac_histone_68	623521	624107	promoter-TSS	-110	0.70	0.83	24.10	17.79	10.42	96.01	78.56	87.62	91.04	76.40	118.66	88.55	NA	NA	NA
BnaA01G0009700ZS	0.00	0.01	25.04	11.76	2.61	8.16	8.43	10.43	11.29	11.39	7.56	6.67	H3K4me3_histone_72	626057	627546	exon	298	0.29	0.51	23.92	16.52	82.40	377.58	354.11	383.22	348.56	414.86	426.69	413.87	H3K9ac_histone_69	626108	627203	exon	444	0.07	0.23	23.87	13.90	37.90	73.34	74.02	73.67	68.43	83.17	81.07	74.22	RNAPII_TF_701	625725	627229
BnaA01G0009800ZS	1.00	1.00	24.10	20.60	0.00	0.00	0.00	0.00	0.00	0.00	0.00	0.00	NA	NA	NA	NA	NA	NA	NA	NA	NA	NA	NA	NA	NA	NA	NA	NA	NA	H3K9ac_histone_70	629994	630645	exon	361	0.02	0.11	26.32	14.73	11.90	135.80	125.15	153.21	177.26	144.33	167.59	135.18	NA	NA	NA
BnaA01G0009900ZS	0.00	0.00	24.00	11.06	67.18	76.17	122.41	200.14	171.78	162.41	93.23	57.36	H3K4me3_histone_73	635764	637709	exon	687	0.06	0.20	22.62	18.36	94.05	477.77	483.06	496.54	497.37	518.15	592.89	456.50	H3K9ac_histone_71	635793	637618	exon	718	0.23	0.45	26.16	16.86	49.21	33.76	33.92	42.01	49.46	48.85	52.44	43.48	RNAPII_TF_702	634568	637909
BnaA01G0010000ZS	0.03	0.09	24.68	5.10	1.66	2.68	3.68	3.31	2.57	0.57	0.98	2.74	H3K4me3_histone_74	639374	640829	exon	305	0.14	0.33	26.98	11.51	29.78	159.03	168.38	167.37	184.07	175.70	154.86	141.14	H3K9ac_histone_72	639449	640932	exon	394	0.03	0.14	23.23	9.25	42.27	179.45	185.94	177.56	201.75	182.37	235.10	179.30	RNAPII_TF_703	639704	641342
BnaA01G0010100ZS	1.00	1.00	24.10	20.60	0.00	0.00	0.00	0.00	0.00	0.00	0.00	0.00	NA	NA	NA	NA	NA	NA	NA	NA	NA	NA	NA	NA	NA	NA	NA	NA	NA	NA	NA	NA	NA	NA	NA	NA	NA	NA	NA	180.38	194.68	218.98	222.44	157.55	180.08	181.08	NA	NA	NA
BnaA01G0010200ZS	0.03	0.10	23.66	15.56	1.62	2.14	0.44	2.06	1.68	3.64	1.81	1.48	H3K4me3_histone_75	647022	647278	TTS	617	0.07	0.21	23.68	5.78	7.31	14.47	13.09	13.70	15.24	9.08	8.10	12.18	H3K9ac_histone_73	647160	647451	TTS	772	0.63	0.78	24.88	9.86	7.62	NA	NA	NA	NA	NA	NA	NA	RNAPII_TF_704	646254	648059
BnaA01G0010300ZS	0.03	0.09	23.95	7.31	0.17	0.00	0.24	0.32	0.09	0.10	0.10	0.08	NA	NA	NA	NA	NA	NA	NA	NA	NA	NA	NA	NA	NA	NA	NA	NA	NA	NA	NA	NA	NA	NA	NA	NA	NA	NA	NA	25.03	21.70	26.93	21.69	26.63	23.30	26.74	NA	NA	NA
BnaA01G0010400ZS	0.05	0.13	25.41	11.84	2.65	5.69	7.39	7.51	8.98	9.08	6.76	3.95	H3K4me3_histone_76	652600	653486	exon	244	0.14	0.34	24.24	7.32	31.14	205.53	219.63	228.57	198.19	219.97	246.74	212.31	H3K9ac_histone_74	652664	653321	exon	295	0.63	0.78	25.23	17.52	21.90	NA	NA	NA	NA	NA	NA	NA	RNAPII_TF_705	652716	653174
BnaA01G0010500ZS	0.07	0.16	23.49	17.86	0.12	0.00	0.00	0.15	0.00	0.00	0.00	0.00	NA	NA	NA	NA	NA	NA	NA	NA	NA	NA	NA	NA	NA	NA	NA	NA	NA	NA	NA	NA	NA	NA	NA	NA	NA	NA	NA	98.19	88.82	84.92	104.28	87.52	106.27	86.10	NA	NA	NA
BnaA01G0010600ZS	0.03	0.11	23.85	21.02	0.06	0.00	0.00	0.00	0.08	0.00	0.00	0.00	NA	NA	NA	NA	NA	NA	NA	NA	NA	NA	NA	NA	NA	NA	NA	NA	NA	NA	NA	NA	NA	NA	NA	NA	NA	NA	NA	NA	NA	NA	NA	NA	NA	NA	NA	NA	NA
BnaA01G0010700ZS	0.02	0.07	25.79	4.41	1.98	5.47	7.49	5.53	6.58	4.05	5.05	6.34	H3K4me3_histone_77	660158	661181	exon	107	0.46	0.66	23.02	2.90	24.65	209.83	212.91	211.62	195.61	201.97	226.80	207.26	H3K9ac_histone_75	660189	661082	exon	141	0.23	0.45	26.17	18.18	28.21	NA	NA	NA	NA	NA	NA	NA	RNAPII_TF_706	659567	661187
BnaA01G0010800ZS	0.75	1.00	24.14	17.67	0.35	0.32	0.23	0.22	0.57	0.18	0.46	0.54	H3K4me3_histone_78	662031	662471	exon	212	0.16	0.36	23.97	5.11	11.35	18.92	17.90	31.14	20.35	18.25	16.54	24.45	H3K9ac_histone_76	662139	662560	exon	114	0.03	0.12	24.58	16.86	6.66	129.25	124.45	106.76	132.88	142.14	154.03	128.08	NA	NA	NA
BnaA01G0010900ZS	0.00	0.00	23.97	19.83	4.42	3.96	0.44	0.68	1.95	4.65	8.94	4.46	H3K4me3_histone_79	667126	667599	exon	300	0.63	0.78	25.22	19.93	7.15	32.03	28.50	29.12	29.14	31.88	26.94	35.61	H3K9ac_histone_77	665451	665981	TTS	1946	0.51	0.69	20.91	20.56	5.45	23.73	22.92	20.39	28.18	32.17	26.40	27.08	RNAPII_TF_707	665051	666151
BnaA01G0011000ZS	0.03	0.11	26.78	17.04	0.33	0.37	0.13	0.16	0.38	0.63	0.45	0.51	NA	NA	NA	NA	NA	NA	NA	NA	NA	NA	NA	NA	NA	NA	NA	NA	NA	NA	NA	NA	NA	NA	NA	NA	NA	NA	NA	27.54	22.00	27.23	19.47	26.85	27.75	24.32	NA	NA	NA
BnaA01G0011100ZS	0.88	1.00	23.65	16.45	64.35	514.87	578.61	550.71	588.20	574.48	598.65	593.99	H3K4me3_histone_80	682722	684364	exon	671	0.11	0.29	26.74	23.99	46.15	291.00	299.08	256.81	269.81	260.07	285.92	295.36	H3K9ac_histone_79	681906	682430	promoter-TSS	-704	0.00	0.02	26.36	16.15	10.84	NA	NA	NA	NA	NA	NA	NA	NA	NA	NA
BnaA01G0011200ZS	0.07	0.17	23.78	1.30	4.80	17.74	21.79	17.34	15.51	17.41	18.87	22.15	H3K4me3_histone_82	687969	688899	TTS	285	0.47	0.66	25.68	22.02	19.55	187.04	171.40	167.24	170.12	166.05	193.28	179.14	H3K9ac_histone_82	688121	688815	TTS	319	0.02	0.09	24.84	17.78	15.47	34.50	28.19	40.98	39.66	42.38	48.20	39.64	NA	NA	NA
BnaA01G0011300ZS	0.06	0.14	23.98	18.98	9.66	24.55	31.11	31.02	31.31	37.46	41.53	31.17	NA	NA	NA	NA	NA	NA	NA	NA	NA	NA	NA	NA	NA	NA	NA	NA	NA	NA	NA	NA	NA	NA	NA	NA	NA	NA	NA	43.57	54.71	52.39	49.57	66.02	75.50	49.21	RNAPII_TF_709	682688	692783
BnaA01G0011400ZS	0.00	0.02	23.26	12.49	3.55	16.89	20.57	18.92	24.12	19.69	17.51	16.26	H3K4me3_histone_83	692093	692819	promoter-TSS	-121	0.04	0.16	22.95	17.27	20.00	80.15	78.31	74.14	94.09	104.09	84.23	67.07	H3K9ac_histone_83	692113	692788	promoter-TSS	-115	0.21	0.43	25.46	22.65	9.82	NA	NA	NA	NA	NA	NA	NA	NA	NA	NA
BnaA01G0011500ZS	0.00	0.00	24.93	6.09	20.94	34.85	72.10	62.67	44.88	40.93	33.21	35.07	H3K4me3_histone_84	696440	697812	exon	1070	0.01	0.04	23.59	6.14	24.53	95.17	128.25	100.70	103.42	85.54	82.31	96.81	H3K9ac_histone_84	696876	697283	exon	1023	0.00	0.00	26.06	25.94	17.40	48.94	49.62	46.08	42.98	38.38	56.24	51.79	RNAPII_TF_710	696449	700323
BnaA01G0011600ZS	0.04	0.12	23.70	22.67	0.04	0.00	0.05	0.00	0.00	0.00	0.00	0.00	NA	NA	NA	NA	NA	NA	NA	NA	NA	NA	NA	NA	NA	NA	NA	NA	NA	NA	NA	NA	NA	NA	NA	NA	NA	NA	NA	41.31	39.81	13.30	16.73	16.66	15.09	38.92	NA	NA	NA
BnaA01G0011700ZS	1.00	1.00	24.10	20.60	0.00	0.00	0.00	0.00	0.00	0.00	0.00	0.00	NA	NA	NA	NA	NA	NA	NA	NA	NA	NA	NA	NA	NA	NA	NA	NA	NA	H3K9ac_histone_85	708504	709230	exon	817	0.29	0.51	23.05	5.41	16.41	NA	NA	NA	NA	NA	NA	NA	NA	NA	NA
BnaA01G0011800ZS	0.06	0.15	24.20	21.74	0.03	0.02	0.00	0.00	0.04	0.00	0.00	0.02	NA	NA	NA	NA	NA	NA	NA	NA	NA	NA	NA	NA	NA	NA	NA	NA	NA	NA	NA	NA	NA	NA	NA	NA	NA	NA	NA	41.95	49.82	44.73	39.64	50.81	33.41	52.47	NA	NA	NA
BnaA01G0011900ZS	0.09	0.20	23.87	19.06	1.61	3.07	1.59	2.22	4.38	2.44	2.58	2.43	H3K4me3_histone_85	717850	718589	intron	232	0.32	0.54	21.26	9.26	9.69	64.37	66.20	63.19	76.02	65.91	67.34	67.78	NA	NA	NA	NA	NA	NA	NA	NA	NA	NA	NA	NA	NA	NA	NA	NA	NA	RNAPII_TF_711	718677	719142
BnaA01G0012000ZS	0.07	0.16	23.49	17.86	0.11	0.00	0.00	0.14	0.00	0.00	0.00	0.00	NA	NA	NA	NA	NA	NA	NA	NA	NA	NA	NA	NA	NA	NA	NA	NA	NA	NA	NA	NA	NA	NA	NA	NA	NA	NA	NA	NA	NA	NA	NA	NA	NA	NA	NA	NA	NA
BnaA01G0012100ZS	0.12	0.25	25.21	4.97	4.95	14.49	12.94	17.44	13.77	7.91	12.81	13.99	H3K4me3_histone_86	728413	729098	exon	158	0.09	0.26	25.91	3.45	25.62	132.19	150.49	128.90	133.58	128.47	107.45	114.87	H3K9ac_histone_87	728322	729166	exon	147	0.79	0.88	24.14	16.76	31.82	NA	NA	NA	NA	NA	NA	NA	RNAPII_TF_712	728275	730971
BnaA01G0012200ZS	0.00	0.00	23.67	13.00	16.06	47.67	52.71	71.98	78.85	71.54	68.53	50.15	H3K4me3_histone_87	739151	740528	intron	705	0.00	0.01	23.36	17.16	49.78	232.62	241.56	253.07	248.11	288.64	304.77	229.60	H3K9ac_histone_89	739177	740379	exon	766	0.99	1.00	25.39	15.96	23.60	144.13	137.25	141.64	158.79	122.88	145.54	134.44	RNAPII_TF_713	738984	740759
BnaA01G0012300ZS	0.18	0.34	22.38	4.91	0.74	1.37	0.56	0.72	0.60	0.12	0.59	1.12	NA	NA	NA	NA	NA	NA	NA	NA	NA	NA	NA	NA	NA	NA	NA	NA	NA	H3K9ac_histone_90	754909	756628	promoter-TSS	-532	0.00	0.00	23.48	1.75	33.10	121.85	118.84	124.16	115.72	113.19	121.44	108.92	RNAPII_TF_714	755718	756112
BnaA01G0012400ZS	0.00	0.00	25.95	1.62	0.53	0.75	0.96	0.36	0.16	0.00	0.00	0.63	NA	NA	NA	NA	NA	NA	NA	NA	NA	NA	NA	NA	NA	NA	NA	NA	NA	NA	NA	NA	NA	NA	NA	NA	NA	NA	NA	87.45	82.08	44.81	38.96	38.47	49.10	81.83	NA	NA	NA
BnaA01G0012500ZS	0.00	0.00	24.19	23.43	25.56	71.51	33.96	20.87	22.18	28.01	39.90	61.79	H3K4me3_histone_88	774927	776693	exon	556	0.01	0.06	25.66	22.68	63.10	322.47	250.16	193.27	251.35	225.29	224.56	293.69	H3K9ac_histone_91	775229	776673	intron	415	0.03	0.13	25.22	19.12	41.38	NA	NA	NA	NA	NA	NA	NA	RNAPII_TF_715	773175	776723
BnaA01G0012600ZS	0.01	0.04	22.19	10.53	0.64	1.06	1.25	1.61	1.77	1.11	0.81	1.02	NA	NA	NA	NA	NA	NA	NA	NA	NA	NA	NA	NA	NA	NA	NA	NA	NA	NA	NA	NA	NA	NA	NA	NA	NA	NA	NA	195.46	164.40	161.16	166.39	169.12	210.66	173.77	NA	NA	NA
BnaA01G0012700ZS	0.00	0.01	25.83	1.84	0.53	0.75	0.81	0.23	0.18	0.14	0.08	0.27	H3K4me3_histone_89	797637	798059	intron	399	0.00	0.00	25.17	3.20	15.65	30.92	43.95	20.40	21.47	16.02	15.26	21.84	H3K9ac_histone_92	798625	798931	exon	1329	0.68	0.81	24.30	3.81	5.12	NA	NA	NA	NA	NA	NA	NA	RNAPII_TF_716	798927	800188
BnaA01G0012800ZS	0.02	0.09	24.89	23.18	1.44	2.84	1.35	0.60	1.11	1.04	1.70	1.80	NA	NA	NA	NA	NA	NA	NA	NA	NA	NA	NA	NA	NA	NA	NA	NA	NA	NA	NA	NA	NA	NA	NA	NA	NA	NA	NA	24.95	25.13	21.82	24.88	24.49	19.85	26.25	NA	NA	NA
BnaA01G0012900ZS	0.00	0.00	22.36	1.02	10.70	23.90	17.28	7.87	7.87	9.20	17.49	17.21	H3K4me3_histone_90	804966	806956	exon	404	0.00	0.01	23.32	0.78	116.34	641.30	563.23	469.97	473.05	465.96	492.40	544.23	H3K9ac_histone_93	805290	806839	exon	301	0.00	0.01	22.11	20.68	21.95	NA	NA	NA	NA	NA	NA	NA	RNAPII_TF_717	804093	806878
BnaA01G0013000ZS	0.00	0.02	23.86	19.57	1.56	9.11	6.82	7.21	7.93	8.57	9.52	8.70	H3K4me3_histone_91	807515	808549	exon	121	0.00	0.02	23.79	19.29	38.26	243.89	202.56	227.15	207.16	233.89	273.26	243.60	H3K9ac_histone_94	807912	808510	exon	300	0.44	0.63	25.74	16.65	33.65	136.77	102.19	108.91	98.61	111.84	129.74	123.33	RNAPII_TF_718	807941	808559
BnaA01G0013100ZS	0.16	0.32	24.07	16.29	1.37	1.46	1.67	2.39	2.19	2.75	3.74	1.56	NA	NA	NA	NA	NA	NA	NA	NA	NA	NA	NA	NA	NA	NA	NA	NA	NA	NA	NA	NA	NA	NA	NA	NA	NA	NA	NA	110.82	105.26	93.86	129.09	121.19	128.16	108.83	NA	NA	NA
BnaA01G0013200ZS	0.00	0.00	24.22	14.08	1.13	0.17	0.18	0.96	1.05	2.36	0.33	0.17	H3K4me3_histone_92	819849	820243	promoter-TSS	-175	0.01	0.05	25.88	16.64	9.16	13.35	8.71	10.83	13.78	21.38	20.26	8.32	H3K9ac_histone_95	819863	820211	promoter-TSS	-184	0.00	0.02	25.82	10.79	13.49	NA	NA	NA	NA	NA	NA	NA	RNAPII_TF_719	819813	821171
BnaA01G0013300ZS	0.04	0.12	25.78	2.33	0.10	0.07	0.11	0.05	0.00	0.00	0.00	0.05	NA	NA	NA	NA	NA	NA	NA	NA	NA	NA	NA	NA	NA	NA	NA	NA	NA	NA	NA	NA	NA	NA	NA	NA	NA	NA	NA	10.73	23.28	28.31	32.69	27.41	14.92	17.44	NA	NA	NA
BnaA01G0013400ZS	0.00	0.00	22.53	13.72	10.96	17.31	28.97	31.64	37.99	37.16	30.03	17.55	NA	NA	NA	NA	NA	NA	NA	NA	NA	NA	NA	NA	NA	NA	NA	NA	NA	NA	NA	NA	NA	NA	NA	NA	NA	NA	NA	NA	NA	NA	NA	NA	NA	NA	RNAPII_TF_722	834946	840409
BnaA01G0013500ZS	0.00	0.00	25.24	8.55	8.60	17.51	26.64	34.76	27.55	22.96	20.78	16.73	H3K4me3_histone_93	836654	837644	TTS	389	0.03	0.12	23.35	15.86	30.71	124.05	126.13	145.27	152.79	164.11	162.76	129.58	H3K9ac_histone_96	837031	837298	TTS	374	0.41	0.61	23.25	12.79	15.75	NA	NA	NA	NA	NA	NA	NA	NA	NA	NA
BnaA01G0013600ZS	0.00	0.00	24.28	8.80	10.07	1.58	5.87	20.96	11.92	3.86	2.83	2.66	H3K4me3_histone_96	850885	852072	exon	481	0.00	0.00	24.40	12.45	37.61	69.93	71.94	116.36	129.78	121.44	98.40	53.19	H3K9ac_histone_100	850924	851959	exon	518	0.00	0.00	24.84	7.49	27.67	48.70	45.20	47.11	50.12	54.84	22.24	49.16	RNAPII_TF_724	849328	852067
BnaA01G0013700ZS	0.20	0.37	26.17	4.16	3.76	18.01	21.12	21.73	19.48	19.83	19.24	19.70	H3K4me3_histone_97	855189	856336	exon	215	0.46	0.66	23.83	18.43	69.21	283.69	277.87	338.14	270.79	325.98	367.18	320.49	H3K9ac_histone_101	855545	855968	exon	209	0.16	0.38	26.26	16.98	14.07	60.51	99.62	90.48	102.14	74.12	64.17	64.28	RNAPII_TF_725	855507	856037
BnaA01G0013800ZS	0.28	0.48	23.84	8.07	0.78	1.61	2.08	2.41	2.16	1.66	1.23	1.42	NA	NA	NA	NA	NA	NA	NA	NA	NA	NA	NA	NA	NA	NA	NA	NA	NA	NA	NA	NA	NA	NA	NA	NA	NA	NA	NA	80.75	66.88	71.00	78.57	80.02	76.04	75.26	NA	NA	NA
BnaA01G0013900ZS	0.11	0.24	23.73	8.20	0.31	0.00	0.00	0.38	0.16	0.00	0.00	0.00	NA	NA	NA	NA	NA	NA	NA	NA	NA	NA	NA	NA	NA	NA	NA	NA	NA	NA	NA	NA	NA	NA	NA	NA	NA	NA	NA	NA	NA	NA	NA	NA	NA	NA	NA	NA	NA
BnaA01G0014000ZS	0.11	0.24	22.31	15.28	2.68	11.85	9.50	10.10	10.52	11.28	9.38	8.19	H3K4me3_histone_98	864615	865817	intron	426	0.42	0.63	25.67	16.47	22.78	213.70	220.35	221.50	223.41	241.71	244.02	212.37	H3K9ac_histone_102	864620	865548	exon	294	0.11	0.30	24.57	19.33	17.05	NA	NA	NA	NA	NA	NA	NA	RNAPII_TF_727	864790	867246
BnaA01G0014100ZS	0.02	0.08	25.05	4.50	3.12	6.06	2.75	2.25	3.03	1.25	2.12	2.43	H3K4me3_histone_99	872985	873367	exon	219	0.31	0.53	22.90	2.73	16.01	34.37	29.35	33.18	19.12	21.93	26.90	48.59	NA	NA	NA	NA	NA	NA	NA	NA	NA	NA	78.39	72.37	83.99	85.25	76.09	106.69	80.17	NA	NA	NA
BnaA01G0014200ZS	0.95	1.00	24.23	2.77	0.12	0.29	0.28	0.30	0.18	0.30	0.14	0.27	H3K4me3_histone_100	877947	878155	intron	2065	0.04	0.15	24.07	15.15	5.06	4.65	3.60	12.16	5.21	5.37	4.58	5.67	NA	NA	NA	NA	NA	NA	NA	NA	NA	NA	NA	NA	NA	NA	NA	NA	NA	NA	NA	NA
BnaA01G0014300ZS	0.13	0.27	25.79	16.89	0.14	0.00	0.00	0.00	0.12	0.10	0.12	0.10	NA	NA	NA	NA	NA	NA	NA	NA	NA	NA	NA	NA	NA	NA	NA	NA	NA	NA	NA	NA	NA	NA	NA	NA	NA	NA	NA	NA	NA	NA	NA	NA	NA	NA	NA	NA	NA
BnaA01G0014400ZS	0.54	0.80	24.58	11.91	1.82	7.02	4.11	6.05	5.71	5.67	4.56	4.34	H3K4me3_histone_102	887492	888147	promoter-TSS	-80	0.74	0.85	26.22	20.64	12.79	112.76	100.37	103.63	103.77	113.44	119.58	111.46	H3K9ac_histone_104	887221	888244	promoter-TSS	7	0.82	0.90	25.76	16.28	18.90	NA	NA	NA	NA	NA	NA	NA	RNAPII_TF_728	887650	888200
BnaA01G0014500ZS	1.00	1.00	24.10	20.60	0.00	0.00	0.00	0.00	0.00	0.00	0.00	0.00	NA	NA	NA	NA	NA	NA	NA	NA	NA	NA	NA	NA	NA	NA	NA	NA	NA	NA	NA	NA	NA	NA	NA	NA	NA	NA	NA	129.92	131.18	128.45	127.92	119.64	127.20	125.28	NA	NA	NA
BnaA01G0014600ZS	0.00	0.01	21.78	18.68	2.39	3.12	0.57	1.49	1.09	4.45	3.22	1.94	H3K4me3_histone_103	894023	894754	exon	410	0.06	0.20	24.31	23.90	12.17	69.21	53.25	52.10	53.52	57.33	51.90	67.92	NA	NA	NA	NA	NA	NA	NA	NA	NA	NA	NA	NA	NA	NA	NA	NA	NA	RNAPII_TF_729	892633	894771
BnaA01G0014700ZS	0.00	0.01	25.71	15.61	0.74	0.00	0.00	0.03	0.78	0.87	0.52	0.00	NA	NA	NA	NA	NA	NA	NA	NA	NA	NA	NA	NA	NA	NA	NA	NA	NA	NA	NA	NA	NA	NA	NA	NA	NA	NA	NA	NA	NA	NA	NA	NA	NA	NA	NA	NA	NA
BnaA01G0014800ZS	0.02	0.08	22.85	0.29	0.01	0.01	0.00	0.00	0.00	0.00	0.01	0.00	NA	NA	NA	NA	NA	NA	NA	NA	NA	NA	NA	NA	NA	NA	NA	NA	NA	NA	NA	NA	NA	NA	NA	NA	NA	NA	NA	NA	NA	NA	NA	NA	NA	NA	NA	NA	NA
BnaA01G0014900ZS	0.12	0.25	23.53	7.83	0.05	0.00	0.04	0.00	0.05	0.00	0.00	0.00	NA	NA	NA	NA	NA	NA	NA	NA	NA	NA	NA	NA	NA	NA	NA	NA	NA	NA	NA	NA	NA	NA	NA	NA	NA	NA	NA	NA	NA	NA	NA	NA	NA	NA	NA	NA	NA
BnaA01G0015000ZS	0.62	0.90	23.69	12.70	3.44	5.30	6.95	9.72	7.65	9.13	6.94	6.02	NA	NA	NA	NA	NA	NA	NA	NA	NA	NA	NA	NA	NA	NA	NA	NA	NA	NA	NA	NA	NA	NA	NA	NA	NA	NA	NA	NA	NA	NA	NA	NA	NA	NA	RNAPII_TF_730	926535	928193
BnaA01G0015100ZS	0.02	0.08	24.64	23.50	0.28	0.52	0.04	0.00	0.14	0.10	0.00	0.22	NA	NA	NA	NA	NA	NA	NA	NA	NA	NA	NA	NA	NA	NA	NA	NA	NA	NA	NA	NA	NA	NA	NA	NA	NA	NA	NA	NA	NA	NA	NA	NA	NA	NA	NA	NA	NA
BnaA01G0015200ZS	0.00	0.00	24.73	19.65	9.61	18.06	10.21	9.65	12.57	20.32	27.41	19.60	H3K4me3_histone_104	950606	951712	exon	357	0.00	0.02	23.27	19.95	38.39	209.11	159.61	161.80	168.57	198.12	202.02	204.97	H3K9ac_histone_105	950796	951618	exon	405	0.00	0.04	25.66	19.39	22.43	NA	NA	NA	NA	NA	NA	NA	RNAPII_TF_731	950748	953275
BnaA01G0015300ZS	1.00	1.00	24.10	20.60	0.00	0.00	0.00	0.00	0.00	0.00	0.00	0.00	NA	NA	NA	NA	NA	NA	NA	NA	NA	NA	NA	NA	NA	NA	NA	NA	NA	NA	NA	NA	NA	NA	NA	NA	NA	NA	NA	71.66	38.02	41.73	57.78	63.26	65.80	72.00	RNAPII_TF_732	955912	956252
BnaA01G0015400ZS	0.06	0.15	23.15	1.89	6.36	27.77	31.74	22.13	24.73	20.30	28.56	26.90	H3K4me3_histone_105	960542	962224	exon	421	1.00	1.00	23.75	6.57	45.71	171.67	194.81	156.30	176.18	152.80	150.08	146.66	H3K9ac_histone_106	960797	962130	exon	501	0.02	0.10	26.65	20.69	25.30	NA	NA	NA	NA	NA	NA	NA	NA	NA	NA
BnaA01G0015500ZS	0.06	0.16	23.95	23.42	6.08	33.19	31.83	24.51	28.65	23.99	31.20	29.31	H3K4me3_histone_106	963843	964783	TTS	410	0.10	0.28	25.29	3.44	24.53	152.78	196.78	152.81	157.12	148.92	162.26	147.12	H3K9ac_histone_107	964059	964611	TTS	388	0.00	0.00	27.10	23.69	20.72	89.32	83.94	74.51	66.38	73.80	98.14	98.34	RNAPII_TF_733	960803	964582
BnaA01G0015600ZS	0.00	0.00	24.07	3.31	30.26	64.93	86.69	47.22	35.93	26.60	30.29	64.96	NA	NA	NA	NA	NA	NA	NA	NA	NA	NA	NA	NA	NA	NA	NA	NA	NA	NA	NA	NA	NA	NA	NA	NA	NA	NA	NA	72.93	64.78	41.87	46.03	46.17	69.62	74.57	NA	NA	NA
BnaA01G0015700ZS	0.41	0.65	23.04	5.30	1.64	0.80	1.18	2.04	0.00	1.78	0.27	2.25	NA	NA	NA	NA	NA	NA	NA	NA	NA	NA	NA	NA	NA	NA	NA	NA	NA	NA	NA	NA	NA	NA	NA	NA	NA	NA	NA	NA	NA	NA	NA	NA	NA	NA	NA	NA	NA
BnaA01G0015800ZS	1.00	1.00	24.10	20.60	0.00	0.00	0.00	0.00	0.00	0.00	0.00	0.00	H3K4me3_histone_107	970198	971026	TTS	235	0.47	0.67	22.48	21.97	15.19	153.51	166.86	162.71	142.20	164.37	164.28	153.21	H3K9ac_histone_108	970291	971120	TTS	328	0.23	0.45	26.74	20.53	27.55	NA	NA	NA	NA	NA	NA	NA	RNAPII_TF_734	970438	970970
BnaA01G0015900ZS	0.80	1.00	24.70	14.00	1.26	5.62	6.51	6.44	6.27	5.72	7.30	5.20	H3K4me3_histone_108	972757	973961	TTS	214	0.56	0.73	25.35	8.19	21.85	77.10	102.38	84.81	84.07	92.00	77.48	63.28	NA	NA	NA	NA	NA	NA	NA	NA	NA	NA	146.07	117.34	119.48	131.02	115.30	148.20	135.81	RNAPII_TF_735	972423	974122
BnaA01G0016000ZS	0.68	0.96	25.47	12.73	5.31	21.65	18.62	18.96	16.12	19.88	17.32	15.68	NA	NA	NA	NA	NA	NA	NA	NA	NA	NA	NA	NA	NA	NA	NA	NA	NA	H3K9ac_histone_109	972866	973275	promoter-TSS	-75	0.39	0.60	25.85	17.71	6.87	NA	NA	NA	NA	NA	NA	NA	RNAPII_TF_736	975295	979827
BnaA01G0016100ZS	0.00	0.01	24.16	8.29	32.58	6.06	21.12	73.76	21.06	11.97	18.10	6.38	NA	NA	NA	NA	NA	NA	NA	NA	NA	NA	NA	NA	NA	NA	NA	NA	NA	NA	NA	NA	NA	NA	NA	NA	NA	NA	NA	30.56	22.49	27.87	27.92	28.90	30.55	28.46	NA	NA	NA
BnaA01G0016200ZS	0.00	0.00	26.77	4.64	2.08	3.08	4.39	3.72	3.01	1.43	0.83	1.30	H3K4me3_histone_109	994385	995549	exon	938	0.59	0.75	22.97	19.10	21.60	118.18	107.93	113.25	101.02	136.79	102.03	117.05	H3K9ac_histone_111	995131	995431	exon	1252	0.52	0.70	24.95	2.30	6.49	NA	NA	NA	NA	NA	NA	NA	RNAPII_TF_737	995165	995430
BnaA01G0016300ZS	1.00	1.00	24.10	20.60	0.00	0.00	0.00	0.00	0.00	0.00	0.00	0.00	NA	NA	NA	NA	NA	NA	NA	NA	NA	NA	NA	NA	NA	NA	NA	NA	NA	NA	NA	NA	NA	NA	NA	NA	NA	NA	NA	35.91	38.50	32.86	32.75	27.81	32.09	34.77	RNAPII_TF_738	995878	997167
BnaA01G0016400ZS	0.01	0.03	25.74	7.36	1.78	6.17	6.40	8.02	6.78	6.07	4.61	5.35	H3K4me3_histone_110	1004067	1005388	exon	386	0.33	0.55	26.35	12.33	93.58	402.16	375.10	493.36	372.65	467.39	463.88	444.20	H3K9ac_histone_112	1004148	1005110	exon	484	0.29	0.51	25.72	19.32	39.27	NA	NA	NA	NA	NA	NA	NA	RNAPII_TF_739	1001783	1002469
BnaA01G0016500ZS	0.00	0.01	23.97	19.12	8.69	2.60	2.22	5.21	4.77	8.94	19.91	3.91	H3K4me3_histone_111	1012053	1013370	exon	404	0.01	0.06	25.25	16.36	25.54	115.31	94.27	117.99	115.54	131.43	128.66	102.57	H3K9ac_histone_113	1012093	1012470	promoter-TSS	-26	0.07	0.23	25.65	15.59	15.15	159.11	145.15	130.01	157.14	138.43	162.65	143.62	RNAPII_TF_741	1012179	1013419
BnaA01G0016600ZS	0.04	0.12	23.75	12.56	0.15	0.20	0.00	0.00	0.00	0.00	0.00	0.20	NA	NA	NA	NA	NA	NA	NA	NA	NA	NA	NA	NA	NA	NA	NA	NA	NA	NA	NA	NA	NA	NA	NA	NA	NA	NA	NA	35.63	31.13	39.38	44.03	45.81	47.94	32.03	NA	NA	NA
BnaA01G0016700ZS	0.04	0.12	23.80	4.15	0.09	0.00	0.00	0.00	0.00	0.00	0.12	0.00	NA	NA	NA	NA	NA	NA	NA	NA	NA	NA	NA	NA	NA	NA	NA	NA	NA	NA	NA	NA	NA	NA	NA	NA	NA	NA	NA	NA	NA	NA	NA	NA	NA	NA	NA	NA	NA
BnaA01G0016800ZS	0.00	0.02	25.52	3.36	2.89	6.65	5.50	6.93	3.18	2.56	3.54	4.39	H3K4me3_histone_112	1030431	1031033	intron	492	0.99	1.00	25.42	11.88	22.66	52.27	72.98	61.74	63.03	61.30	52.09	38.75	H3K9ac_histone_117	1030508	1030869	exon	448	0.38	0.58	23.49	10.78	12.45	NA	NA	NA	NA	NA	NA	NA	RNAPII_TF_742	1030579	1033259
BnaA01G0016900ZS	0.45	0.70	23.66	4.80	0.06	0.00	0.05	0.00	0.00	0.04	0.00	0.04	NA	NA	NA	NA	NA	NA	NA	NA	NA	NA	NA	NA	NA	NA	NA	NA	NA	NA	NA	NA	NA	NA	NA	NA	NA	NA	NA	36.29	25.03	32.62	45.20	25.27	27.29	36.97	NA	NA	NA
BnaA01G0017000ZS	0.00	0.03	20.62	7.40	0.16	0.00	0.18	0.12	0.00	0.00	0.00	0.08	H3K4me3_histone_113	1049321	1050034	exon	187	0.45	0.65	26.27	8.83	16.98	91.99	95.42	115.77	91.60	111.52	90.48	92.67	H3K9ac_histone_119	1049396	1049855	exon	239	0.01	0.07	25.15	1.16	13.72	NA	NA	NA	NA	NA	NA	NA	RNAPII_TF_743	1048276	1049977
BnaA01G0017100ZS	0.04	0.12	23.70	22.67	0.08	0.00	0.11	0.00	0.00	0.00	0.00	0.00	NA	NA	NA	NA	NA	NA	NA	NA	NA	NA	NA	NA	NA	NA	NA	NA	NA	NA	NA	NA	NA	NA	NA	NA	NA	NA	NA	54.15	55.76	37.45	55.01	37.65	42.58	60.83	NA	NA	NA
BnaA01G0017200ZS	0.00	0.00	24.82	3.27	3.61	5.84	8.66	4.25	2.80	1.70	1.45	4.90	H3K4me3_histone_114	1053194	1054945	exon	422	0.15	0.35	23.39	6.11	95.18	424.50	440.14	522.00	395.99	379.84	411.28	490.19	H3K9ac_histone_120	1053096	1054666	intron	610	0.86	0.93	24.64	15.95	35.21	NA	NA	NA	NA	NA	NA	NA	RNAPII_TF_744	1052766	1054574
BnaA01G0017300ZS	0.00	0.00	25.40	1.31	10.88	32.34	21.92	17.53	14.94	12.43	11.13	22.37	NA	NA	NA	NA	NA	NA	NA	NA	NA	NA	NA	NA	NA	NA	NA	NA	NA	NA	NA	NA	NA	NA	NA	NA	NA	NA	NA	221.20	234.31	209.72	233.34	211.84	217.83	214.69	NA	NA	NA
BnaA01G0017400ZS	0.08	0.19	24.02	6.88	9.24	26.64	18.93	18.29	14.41	14.43	11.32	17.95	H3K4me3_histone_115	1059010	1060242	exon	190	0.16	0.37	21.33	17.96	27.27	251.20	248.82	237.15	251.52	256.09	261.24	215.87	H3K9ac_histone_121	1059034	1059913	intron	343	0.74	0.85	25.54	18.05	31.49	NA	NA	NA	NA	NA	NA	NA	RNAPII_TF_745	1058652	1059803
BnaA01G0017500ZS	0.00	0.00	24.28	2.07	8.83	18.51	13.95	8.16	3.24	3.93	2.44	13.51	H3K4me3_histone_116	1063869	1065772	promoter-TSS	-389	0.08	0.24	26.81	9.01	46.07	272.21	289.24	324.02	270.17	291.86	260.79	275.53	H3K9ac_histone_122	1064379	1065887	promoter-TSS	-76	0.31	0.52	23.75	2.90	52.40	146.83	124.44	132.43	146.32	127.37	165.14	132.96	NA	NA	NA
BnaA01G0017600ZS	0.00	0.01	24.02	7.32	7.71	16.31	30.80	24.68	25.32	18.31	17.85	21.62	H3K4me3_histone_117	1066399	1068002	intron	434	0.74	0.85	22.76	7.04	33.19	271.68	287.14	262.10	277.37	248.54	259.48	257.67	H3K9ac_histone_123	1066437	1067934	intron	419	0.02	0.10	26.65	23.68	47.58	210.54	208.46	178.42	199.62	127.26	164.89	183.76	RNAPII_TF_746	1063882	1068540
BnaA01G0017700ZS	0.53	0.79	23.35	11.51	2.24	12.52	12.89	14.95	15.51	12.64	15.10	14.56	H3K4me3_histone_118	1070255	1070774	promoter-TSS	27	0.58	0.75	24.98	17.53	11.00	81.34	71.13	78.42	72.07	81.13	85.00	79.54	H3K9ac_histone_124	1070357	1070707	promoter-TSS	45	0.31	0.52	24.34	20.85	6.94	244.52	219.02	188.62	209.94	163.53	225.10	215.32	RNAPII_TF_747	1072251	1072793
BnaA01G0017800ZS	0.05	0.14	23.57	2.04	0.03	0.02	0.00	0.03	0.00	0.00	0.00	0.04	NA	NA	NA	NA	NA	NA	NA	NA	NA	NA	NA	NA	NA	NA	NA	NA	NA	NA	NA	NA	NA	NA	NA	NA	NA	NA	NA	49.93	43.21	45.65	42.80	47.05	42.91	45.66	NA	NA	NA
BnaA01G0017900ZS	0.07	0.16	23.49	17.86	0.02	0.00	0.00	0.03	0.00	0.00	0.00	0.00	NA	NA	NA	NA	NA	NA	NA	NA	NA	NA	NA	NA	NA	NA	NA	NA	NA	NA	NA	NA	NA	NA	NA	NA	NA	NA	NA	NA	NA	NA	NA	NA	NA	NA	NA	NA	NA
BnaA01G0018000ZS	0.22	0.41	24.55	23.76	0.04	0.00	0.04	0.00	0.00	0.00	0.04	0.00	NA	NA	NA	NA	NA	NA	NA	NA	NA	NA	NA	NA	NA	NA	NA	NA	NA	NA	NA	NA	NA	NA	NA	NA	NA	NA	NA	NA	NA	NA	NA	NA	NA	NA	RNAPII_TF_748	1088013	1089098
BnaA01G0018100ZS	0.00	0.00	23.97	6.57	5.49	9.05	9.87	13.72	8.15	4.15	2.84	6.88	H3K4me3_histone_119	1096172	1097770	exon	374	0.31	0.53	22.87	7.30	22.32	104.37	124.95	106.43	119.28	97.50	89.07	109.30	H3K9ac_histone_125	1097020	1097563	exon	694	0.04	0.16	22.62	11.87	11.62	NA	NA	NA	NA	NA	NA	NA	RNAPII_TF_749	1097096	1097491
BnaA01G0018200ZS	0.01	0.04	24.97	16.83	3.78	9.35	8.29	9.31	12.09	11.28	15.19	10.27	NA	NA	NA	NA	NA	NA	NA	NA	NA	NA	NA	NA	NA	NA	NA	NA	NA	NA	NA	NA	NA	NA	NA	NA	NA	NA	NA	32.63	33.72	47.80	44.99	36.45	27.39	34.63	NA	NA	NA
BnaA01G0018300ZS	0.00	0.00	24.14	4.88	1.39	2.60	3.58	3.02	1.62	1.04	1.37	2.09	H3K4me3_histone_121	1104517	1105419	exon	229	0.35	0.56	24.19	1.26	21.83	180.24	167.63	186.09	158.55	152.77	172.64	190.32	H3K9ac_histone_127	1104568	1105383	exon	222	0.06	0.20	25.51	14.51	25.21	NA	NA	NA	NA	NA	NA	NA	RNAPII_TF_751	1104697	1105349
BnaA01G0018400ZS	0.56	0.82	23.90	6.46	1.06	3.20	4.58	3.31	3.77	3.96	2.60	3.83	H3K4me3_histone_122	1107979	1109136	exon	158	0.07	0.21	20.98	7.56	28.71	158.16	178.48	176.39	150.30	158.54	152.73	185.40	H3K9ac_histone_128	1107928	1109037	intron	233	0.15	0.36	25.91	17.95	18.72	94.71	107.27	124.10	117.69	109.85	125.55	107.51	RNAPII_TF_752	1108152	1108741
BnaA01G0018500ZS	0.26	0.46	26.45	7.65	0.84	1.95	3.44	2.99	2.96	2.77	2.48	1.89	H3K4me3_histone_123	1109879	1110634	exon	236	0.97	0.98	23.16	16.81	26.42	131.17	135.46	159.05	137.25	151.96	149.47	159.40	H3K9ac_histone_129	1109882	1110590	exon	216	0.82	0.90	25.42	18.39	16.73	138.44	129.51	126.47	147.93	134.87	153.35	133.27	RNAPII_TF_753	1109897	1110626
BnaA01G0018600ZS	0.79	1.00	25.23	10.05	3.00	4.42	6.45	4.46	5.45	4.06	4.05	2.94	NA	NA	NA	NA	NA	NA	NA	NA	NA	NA	NA	NA	NA	NA	NA	NA	NA	NA	NA	NA	NA	NA	NA	NA	NA	NA	NA	81.62	89.11	84.27	76.30	79.62	85.35	80.86	NA	NA	NA
BnaA01G0018700ZS	0.03	0.09	24.07	12.39	0.05	0.06	0.00	0.00	0.00	0.00	0.00	0.00	NA	NA	NA	NA	NA	NA	NA	NA	NA	NA	NA	NA	NA	NA	NA	NA	NA	NA	NA	NA	NA	NA	NA	NA	NA	NA	NA	NA	NA	NA	NA	NA	NA	NA	NA	NA	NA
BnaA01G0018800ZS	0.00	0.00	24.18	1.45	0.61	1.69	1.18	1.03	0.36	0.72	0.71	1.61	NA	NA	NA	NA	NA	NA	NA	NA	NA	NA	NA	NA	NA	NA	NA	NA	NA	NA	NA	NA	NA	NA	NA	NA	NA	NA	NA	NA	NA	NA	NA	NA	NA	NA	NA	NA	NA
BnaA01G0018900ZS	0.00	0.00	21.93	3.91	7.78	14.81	18.53	7.73	7.99	3.66	8.41	16.70	H3K4me3_histone_124	1132009	1133854	exon	618	0.01	0.08	25.13	5.96	38.44	185.36	228.16	190.01	213.35	190.67	164.43	176.27	H3K9ac_histone_130	1132207	1133709	exon	645	0.00	0.00	22.51	2.75	31.47	NA	NA	NA	NA	NA	NA	NA	RNAPII_TF_754	1131900	1134157
BnaA01G0019000ZS	0.08	0.19	25.90	16.43	7.06	70.97	75.09	74.21	79.19	81.49	81.69	76.06	H3K4me3_histone_125	1137774	1139251	promoter-TSS	185	0.04	0.15	25.20	14.35	32.06	236.33	253.79	247.19	271.63	253.55	260.79	229.57	H3K9ac_histone_131	1137883	1139009	promoter-TSS	119	0.24	0.46	26.50	19.35	40.13	137.94	129.03	96.20	94.74	81.73	108.26	127.83	RNAPII_TF_755	1137893	1139317
BnaA01G0019100ZS	0.01	0.06	24.88	15.96	1.72	4.37	5.80	5.25	5.55	8.15	6.39	5.57	NA	NA	NA	NA	NA	NA	NA	NA	NA	NA	NA	NA	NA	NA	NA	NA	NA	NA	NA	NA	NA	NA	NA	NA	NA	NA	NA	203.48	185.18	173.79	204.11	168.01	219.93	194.00	NA	NA	NA
BnaA01G0019200ZS	1.00	1.00	24.10	20.60	0.00	0.00	0.00	0.00	0.00	0.00	0.00	0.00	NA	NA	NA	NA	NA	NA	NA	NA	NA	NA	NA	NA	NA	NA	NA	NA	NA	NA	NA	NA	NA	NA	NA	NA	NA	NA	NA	NA	NA	NA	NA	NA	NA	NA	NA	NA	NA
BnaA01G0019300ZS	0.00	0.02	23.86	7.65	1.16	0.40	0.78	2.52	0.33	0.45	0.55	0.29	H3K4me3_histone_126	1151052	1151360	promoter-TSS	79	0.20	0.41	24.29	14.29	6.91	26.69	25.98	30.72	33.99	30.02	33.87	23.81	NA	NA	NA	NA	NA	NA	NA	NA	NA	NA	NA	NA	NA	NA	NA	NA	NA	RNAPII_TF_756	1150842	1151396
BnaA01G0019400ZS	0.26	0.46	25.17	15.47	0.92	2.17	2.90	2.97	3.20	3.95	3.01	3.43	H3K4me3_histone_127	1153594	1154738	promoter-TSS	34	0.62	0.77	23.39	15.08	17.29	132.09	128.45	140.21	143.53	134.94	150.23	129.43	H3K9ac_histone_132	1153694	1154724	promoter-TSS	77	0.00	0.02	25.08	19.53	14.12	NA	NA	NA	NA	NA	NA	NA	RNAPII_TF_757	1153831	1154295
BnaA01G0019500ZS	0.01	0.05	25.35	4.84	3.95	11.39	11.59	11.08	8.64	7.33	5.78	7.90	H3K4me3_histone_128	1160120	1161897	exon	663	0.14	0.34	24.06	6.16	25.55	130.86	130.30	140.16	139.72	112.38	106.46	118.61	H3K9ac_histone_134	1160433	1160833	exon	1038	0.53	0.70	25.47	21.39	9.39	93.79	85.42	87.42	82.80	91.26	105.94	93.51	RNAPII_TF_759	1159483	1159963
BnaA01G0019600ZS	0.11	0.24	22.01	16.42	2.39	8.29	5.68	6.56	6.84	7.99	6.64	6.16	H3K4me3_histone_129	1170401	1171409	intron	454	0.98	0.99	22.60	15.70	8.46	70.81	68.56	79.87	76.95	78.18	72.35	73.45	H3K9ac_histone_136	1170921	1171403	intron	711	0.08	0.25	25.92	13.35	10.94	47.19	38.61	40.67	38.67	39.71	39.44	45.51	NA	NA	NA
BnaA01G0019700ZS	0.90	1.00	25.51	12.45	1.03	2.02	0.85	1.60	1.54	1.59	1.37	1.23	NA	NA	NA	NA	NA	NA	NA	NA	NA	NA	NA	NA	NA	NA	NA	NA	NA	NA	NA	NA	NA	NA	NA	NA	NA	NA	NA	39.14	30.31	50.67	39.32	41.48	44.75	40.49	RNAPII_TF_761	1178637	1180937
BnaA01G0019800ZS	0.03	0.10	23.40	5.76	0.89	0.00	0.14	1.36	0.07	0.19	0.00	0.15	H3K4me3_histone_130	1180673	1181197	exon	258	0.53	0.71	23.77	7.85	7.48	32.11	34.98	36.55	34.90	36.95	28.06	32.75	NA	NA	NA	NA	NA	NA	NA	NA	NA	NA	NA	NA	NA	NA	NA	NA	NA	NA	NA	NA
BnaA01G0019900ZS	0.01	0.04	22.13	12.61	26.38	56.80	84.63	87.63	107.74	89.11	84.15	84.82	H3K4me3_histone_131	1183109	1186120	promoter-TSS	-132	0.47	0.67	25.95	14.03	45.74	361.66	366.45	377.76	374.00	365.22	394.55	329.78	H3K9ac_histone_137	1183108	1183737	TTS	1060	0.00	0.02	22.99	12.38	14.69	NA	NA	NA	NA	NA	NA	NA	NA	NA	NA
BnaA01G0020000ZS	0.00	0.01	24.23	13.66	8.14	20.81	21.85	30.91	35.07	32.71	31.64	28.85	NA	NA	NA	NA	NA	NA	NA	NA	NA	NA	NA	NA	NA	NA	NA	NA	NA	H3K9ac_histone_139	1185157	1186224	promoter-TSS	-27	0.80	0.89	24.05	8.16	22.04	46.65	51.18	65.65	71.04	54.63	56.95	45.72	NA	NA	NA
BnaA01G0020100ZS	0.00	0.00	25.16	8.55	2.62	5.80	7.59	9.92	8.86	5.83	5.88	4.79	H3K4me3_histone_132	1188047	1189001	exon	299	0.64	0.79	26.16	4.07	13.66	98.33	103.47	93.30	93.88	93.01	78.77	86.43	H3K9ac_histone_140	1188003	1188973	exon	335	0.46	0.65	23.80	12.04	24.16	138.29	133.02	145.89	141.37	115.24	145.28	123.40	RNAPII_TF_762	1182989	1188884
BnaA01G0020200ZS	0.00	0.00	23.95	7.30	3.50	4.17	5.14	9.17	4.70	2.95	1.62	3.12	H3K4me3_histone_133	1191321	1192692	intron	-2075	0.22	0.44	26.16	7.54	52.79	250.47	230.94	308.22	261.00	277.72	256.04	259.95	H3K9ac_histone_141	1191412	1192642	intron	-2054	0.78	0.88	23.85	14.10	25.26	106.36	113.62	136.34	126.10	103.67	120.97	114.85	RNAPII_TF_763	1190987	1193639
BnaA01G0020300ZS	1.00	1.00	24.10	20.60	0.00	0.00	0.00	0.00	0.00	0.00	0.00	0.00	NA	NA	NA	NA	NA	NA	NA	NA	NA	NA	NA	NA	NA	NA	NA	NA	NA	NA	NA	NA	NA	NA	NA	NA	NA	NA	NA	115.59	137.03	121.66	139.80	108.25	148.76	116.24	NA	NA	NA
BnaA01G0020400ZS	0.01	0.05	23.97	12.83	0.79	0.49	0.52	1.72	0.92	0.91	0.50	0.62	NA	NA	NA	NA	NA	NA	NA	NA	NA	NA	NA	NA	NA	NA	NA	NA	NA	NA	NA	NA	NA	NA	NA	NA	NA	NA	NA	NA	NA	NA	NA	NA	NA	NA	RNAPII_TF_764	1200709	1202350
BnaA01G0020500ZS	0.00	0.00	25.01	14.05	0.86	0.97	1.12	1.73	2.27	2.57	1.85	1.06	H3K4me3_histone_134	1200671	1200881	TTS	234	0.25	0.47	22.13	18.79	4.14	14.14	14.59	18.29	14.31	15.82	12.54	11.97	H3K9ac_histone_142	1200644	1201113	TTS	132	0.10	0.28	23.29	8.72	8.80	NA	NA	NA	NA	NA	NA	NA	RNAPII_TF_765	1207359	1207731
BnaA01G0020600ZS	0.31	0.52	22.57	10.17	0.07	0.00	0.00	0.11	0.05	0.00	0.05	0.00	NA	NA	NA	NA	NA	NA	NA	NA	NA	NA	NA	NA	NA	NA	NA	NA	NA	NA	NA	NA	NA	NA	NA	NA	NA	NA	NA	28.32	27.01	33.96	36.06	30.47	21.87	34.06	NA	NA	NA
BnaA01G0020700ZS	0.00	0.01	25.06	10.61	3.43	8.28	8.05	14.02	13.29	10.35	12.00	7.79	H3K4me3_histone_137	1233761	1234671	promoter-TSS	-71	0.62	0.77	25.86	21.36	35.79	204.60	193.90	162.74	201.68	163.46	195.34	193.13	H3K9ac_histone_146	1233886	1234524	promoter-TSS	-82	0.64	0.78	24.68	14.06	19.19	NA	NA	NA	NA	NA	NA	NA	RNAPII_TF_767	1233605	1240549
BnaA01G0020800ZS	0.24	0.44	21.49	18.02	0.58	0.97	0.53	1.26	0.89	1.11	1.10	0.68	NA	NA	NA	NA	NA	NA	NA	NA	NA	NA	NA	NA	NA	NA	NA	NA	NA	H3K9ac_histone_147	1238191	1239621	promoter-TSS	809	0.05	0.18	25.03	15.99	49.69	104.71	101.02	105.05	104.84	98.87	115.11	93.04	NA	NA	NA
BnaA01G0020900ZS	0.02	0.07	22.18	16.45	4.14	12.75	10.63	14.08	13.22	17.36	12.98	10.57	H3K4me3_histone_138	1238184	1239783	exon	732	0.03	0.13	24.49	16.53	78.19	331.38	303.59	357.41	296.88	387.63	398.39	340.70	NA	NA	NA	NA	NA	NA	NA	NA	NA	NA	136.17	121.55	131.10	180.46	165.16	168.18	130.69	NA	NA	NA
BnaA01G0021000ZS	1.00	1.00	24.10	20.60	0.00	0.00	0.00	0.00	0.00	0.00	0.00	0.00	NA	NA	NA	NA	NA	NA	NA	NA	NA	NA	NA	NA	NA	NA	NA	NA	NA	NA	NA	NA	NA	NA	NA	NA	NA	NA	NA	NA	NA	NA	NA	NA	NA	NA	NA	NA	NA
BnaA01G0021100ZS	0.49	0.75	25.29	3.90	2.42	13.56	16.37	14.16	12.56	11.77	11.79	13.05	H3K4me3_histone_139	1251793	1253354	exon	192	0.56	0.73	23.43	15.04	16.27	218.13	220.03	224.75	209.28	224.93	218.71	208.50	H3K9ac_histone_148	1252214	1253294	exon	373	0.66	0.80	22.97	12.07	22.92	NA	NA	NA	NA	NA	NA	NA	RNAPII_TF_768	1252277	1252745
BnaA01G0021200ZS	0.25	0.45	23.99	4.86	0.78	0.52	0.64	0.95	0.00	0.44	0.00	0.00	H3K4me3_histone_140	1254094	1254312	promoter-TSS	-122	0.50	0.69	25.21	13.38	4.43	6.22	4.80	10.03	7.59	7.18	7.55	10.09	H3K9ac_histone_149	1253997	1254850	promoter-TSS	98	0.01	0.05	26.34	4.37	13.55	146.58	147.50	134.40	148.45	129.80	117.13	139.72	NA	NA	NA
BnaA01G0021300ZS	0.10	0.22	23.61	23.41	1.83	2.35	0.81	1.87	0.40	3.67	1.54	1.05	H3K4me3_histone_141	1255092	1256439	exon	312	0.03	0.14	23.74	16.11	52.75	288.62	285.00	333.95	277.29	314.69	351.84	278.76	H3K9ac_histone_150	1255169	1256194	exon	228	0.16	0.37	24.43	18.21	24.04	78.60	83.82	75.29	80.67	67.59	63.86	68.20	RNAPII_TF_769	1253711	1258128
BnaA01G0021400ZS	0.00	0.02	24.56	6.04	15.28	36.31	35.49	49.50	32.60	26.86	19.47	30.42	H3K4me3_histone_142	1259680	1260292	exon	477	0.01	0.08	22.19	18.16	29.25	169.74	160.55	171.11	171.58	180.01	196.55	156.78	H3K9ac_histone_151	1259784	1260184	exon	479	0.29	0.51	24.20	16.22	11.67	138.39	132.57	124.67	145.81	145.89	143.63	127.43	RNAPII_TF_770	1259127	1260318
BnaA01G0021500ZS	0.40	0.64	23.68	5.35	0.27	0.31	0.42	0.41	0.17	0.05	0.12	0.29	NA	NA	NA	NA	NA	NA	NA	NA	NA	NA	NA	NA	NA	NA	NA	NA	NA	NA	NA	NA	NA	NA	NA	NA	NA	NA	NA	59.75	67.01	60.11	69.42	70.99	78.84	61.25	NA	NA	NA
BnaA01G0021600ZS	0.36	0.58	23.21	18.88	0.13	0.12	0.00	0.00	0.09	0.00	0.09	0.00	NA	NA	NA	NA	NA	NA	NA	NA	NA	NA	NA	NA	NA	NA	NA	NA	NA	NA	NA	NA	NA	NA	NA	NA	NA	NA	NA	NA	NA	NA	NA	NA	NA	NA	NA	NA	NA
BnaA01G0021700ZS	0.11	0.24	22.34	4.74	0.09	0.11	0.06	0.03	0.05	0.00	0.00	0.13	NA	NA	NA	NA	NA	NA	NA	NA	NA	NA	NA	NA	NA	NA	NA	NA	NA	NA	NA	NA	NA	NA	NA	NA	NA	NA	NA	NA	NA	NA	NA	NA	NA	NA	NA	NA	NA
BnaA01G0021800ZS	0.05	0.13	22.32	14.65	0.03	0.00	0.01	0.01	0.03	0.00	0.02	0.01	NA	NA	NA	NA	NA	NA	NA	NA	NA	NA	NA	NA	NA	NA	NA	NA	NA	NA	NA	NA	NA	NA	NA	NA	NA	NA	NA	NA	NA	NA	NA	NA	NA	NA	NA	NA	NA
BnaA01G0021900ZS	0.82	1.00	22.84	10.68	0.34	0.73	0.81	1.16	0.76	0.91	1.05	1.08	H3K4me3_histone_143	1285913	1286385	promoter-TSS	70	0.01	0.06	22.36	3.55	20.46	94.85	82.92	81.02	67.73	71.86	74.84	96.43	H3K9ac_histone_152	1284656	1285018	intron	1382	0.39	0.59	24.62	4.63	9.35	NA	NA	NA	NA	NA	NA	NA	NA	NA	NA
BnaA01G0022000ZS	0.16	0.31	21.81	3.79	0.67	0.83	0.17	0.26	0.30	0.00	0.70	0.83	NA	NA	NA	NA	NA	NA	NA	NA	NA	NA	NA	NA	NA	NA	NA	NA	NA	NA	NA	NA	NA	NA	NA	NA	NA	NA	NA	18.31	19.36	23.01	18.81	19.80	11.73	23.24	NA	NA	NA
BnaA01G0022100ZS	0.00	0.00	23.98	2.83	2.69	3.49	4.97	1.00	0.50	0.24	0.45	3.90	NA	NA	NA	NA	NA	NA	NA	NA	NA	NA	NA	NA	NA	NA	NA	NA	NA	NA	NA	NA	NA	NA	NA	NA	NA	NA	NA	NA	NA	NA	NA	NA	NA	NA	RNAPII_TF_772	1295421	1303266
BnaA01G0022200ZS	0.00	0.00	25.94	22.83	15.50	77.83	72.69	58.59	60.11	66.37	75.14	90.50	H3K4me3_histone_144	1300678	1301584	intron	121	0.00	0.01	25.88	22.02	43.76	323.79	285.30	241.57	275.44	281.90	324.52	303.00	H3K9ac_histone_154	1300852	1301456	intron	144	0.22	0.44	23.89	16.13	19.56	NA	NA	NA	NA	NA	NA	NA	NA	NA	NA
BnaA01G0022300ZS	0.39	0.62	23.67	13.33	2.22	3.87	4.25	5.23	3.76	5.63	3.46	2.44	H3K4me3_histone_145	1307268	1308577	exon	389	0.05	0.19	23.52	17.11	44.31	211.23	212.61	239.38	219.48	255.89	251.68	189.91	H3K9ac_histone_155	1307427	1308647	exon	504	0.05	0.18	21.95	12.11	28.44	104.25	102.98	99.06	105.53	101.90	115.94	87.37	RNAPII_TF_773	1307367	1308707
BnaA01G0022400ZS	0.05	0.13	25.76	5.45	1.01	0.00	0.83	1.11	0.47	0.18	0.25	0.00	NA	NA	NA	NA	NA	NA	NA	NA	NA	NA	NA	NA	NA	NA	NA	NA	NA	H3K9ac_histone_156	1310939	1312119	promoter-TSS	-718	0.01	0.05	26.56	5.12	15.85	142.82	152.78	163.77	169.67	152.33	150.37	138.35	NA	NA	NA
BnaA01G0022500ZS	0.04	0.12	23.70	23.04	0.21	0.00	0.00	0.29	0.00	0.00	0.00	0.00	NA	NA	NA	NA	NA	NA	NA	NA	NA	NA	NA	NA	NA	NA	NA	NA	NA	H3K9ac_histone_157	1312684	1313089	promoter-TSS	639	0.01	0.06	26.82	5.64	12.86	46.27	58.75	61.18	55.42	45.55	41.56	50.17	RNAPII_TF_774	1309877	1316784
BnaA01G0022600ZS	0.00	0.00	23.99	10.62	2.37	1.31	2.01	6.02	5.26	3.07	2.71	1.87	NA	NA	NA	NA	NA	NA	NA	NA	NA	NA	NA	NA	NA	NA	NA	NA	NA	H3K9ac_histone_158	1315170	1315422	intron	967	0.51	0.69	22.88	6.15	4.56	28.95	34.70	37.95	37.60	20.88	17.13	23.43	NA	NA	NA
BnaA01G0022700ZS	0.62	0.89	22.96	10.05	0.41	0.86	1.05	0.74	1.01	0.77	0.39	0.70	H3K4me3_histone_146	1319019	1319831	promoter-TSS	-77	0.09	0.25	24.12	12.57	12.08	83.79	81.04	88.03	92.28	91.03	82.49	85.06	H3K9ac_histone_159	1319024	1319831	promoter-TSS	-75	0.39	0.60	24.60	5.50	13.66	18.21	19.94	19.27	19.22	15.13	15.74	20.65	NA	NA	NA
BnaA01G0022800ZS	0.60	0.87	23.77	13.35	0.02	0.01	0.00	0.00	0.04	0.00	0.00	0.03	NA	NA	NA	NA	NA	NA	NA	NA	NA	NA	NA	NA	NA	NA	NA	NA	NA	NA	NA	NA	NA	NA	NA	NA	NA	NA	NA	81.25	85.06	86.16	80.84	73.21	67.53	78.31	NA	NA	NA
BnaA01G0022900ZS	0.69	0.96	25.47	2.71	0.50	2.00	2.25	1.88	2.20	2.06	1.83	1.74	H3K4me3_histone_147	1328494	1329062	promoter-TSS	88	0.01	0.07	20.94	18.56	22.87	166.77	156.92	144.92	151.45	175.96	163.27	148.21	H3K9ac_histone_160	1328496	1329062	promoter-TSS	89	0.49	0.67	26.15	17.34	36.74	NA	NA	NA	NA	NA	NA	NA	RNAPII_TF_775	1328644	1328947
BnaA01G0023000ZS	0.00	0.00	22.02	12.40	8.72	0.58	1.72	11.90	14.95	6.32	1.79	0.36	H3K4me3_histone_148	1336583	1337538	exon	400	0.00	0.02	22.88	15.63	23.29	29.90	30.62	51.19	49.57	69.69	51.65	40.19	H3K9ac_histone_161	1337060	1337643	intron	109	0.01	0.05	26.00	7.71	12.71	144.12	139.47	126.52	166.79	130.14	170.15	142.18	RNAPII_TF_776	1335915	1337731
BnaA01G0023100ZS	0.45	0.69	24.85	16.42	6.19	61.30	63.23	63.20	65.41	64.87	67.75	65.64	H3K4me3_histone_149	1339229	1340518	exon	164	0.58	0.75	25.14	17.66	38.58	384.33	401.53	366.92	401.40	400.76	435.96	386.03	H3K9ac_histone_162	1339734	1340457	intron	386	0.89	0.95	25.52	17.46	21.73	33.54	37.26	49.38	44.27	33.95	25.33	36.47	RNAPII_TF_777	1338811	1340498
BnaA01G0023200ZS	0.26	0.46	23.60	10.80	0.03	0.00	0.00	0.04	0.04	0.01	0.02	0.02	NA	NA	NA	NA	NA	NA	NA	NA	NA	NA	NA	NA	NA	NA	NA	NA	NA	NA	NA	NA	NA	NA	NA	NA	NA	NA	NA	131.60	123.52	118.90	134.93	125.45	140.62	114.39	NA	NA	NA
BnaA01G0023300ZS	0.16	0.31	25.38	3.14	6.73	32.23	25.46	25.71	25.68	23.59	19.27	27.59	H3K4me3_histone_150	1356718	1358421	exon	661	0.00	0.00	24.33	1.13	49.42	286.62	291.06	213.99	210.03	210.03	240.91	280.67	H3K9ac_histone_163	1356916	1358050	intron	575	0.02	0.09	26.83	6.36	12.11	NA	NA	NA	NA	NA	NA	NA	RNAPII_TF_780	1356598	1364547
BnaA01G0023400ZS	0.00	0.01	25.74	8.24	0.88	3.76	4.76	4.81	4.89	4.72	3.40	3.70	H3K4me3_histone_151	1362985	1363799	exon	180	0.01	0.07	23.52	15.53	15.58	58.84	63.50	81.15	68.95	86.39	74.29	55.15	H3K9ac_histone_164	1363020	1363773	exon	184	0.02	0.09	22.05	9.03	14.97	99.02	104.85	107.67	107.08	94.62	95.38	95.03	NA	NA	NA
BnaA01G0023500ZS	0.28	0.48	24.16	21.62	0.33	0.53	0.10	0.16	0.53	0.26	0.07	0.42	NA	NA	NA	NA	NA	NA	NA	NA	NA	NA	NA	NA	NA	NA	NA	NA	NA	NA	NA	NA	NA	NA	NA	NA	NA	NA	NA	59.00	55.37	64.29	71.02	41.59	54.67	62.81	NA	NA	NA
BnaA01G0023600ZS	0.00	0.00	23.87	15.37	10.05	12.08	11.67	15.46	25.13	25.20	25.47	12.17	H3K4me3_histone_153	1382619	1383442	intron	349	0.12	0.31	24.00	14.57	11.08	44.53	49.16	54.01	51.64	54.92	55.22	36.00	NA	NA	NA	NA	NA	NA	NA	NA	NA	NA	NA	NA	NA	NA	NA	NA	NA	RNAPII_TF_781	1382779	1383108
BnaA01G0023700ZS	0.17	0.32	25.57	10.27	0.21	0.50	0.67	0.69	0.71	0.76	0.58	0.33	NA	NA	NA	NA	NA	NA	NA	NA	NA	NA	NA	NA	NA	NA	NA	NA	NA	H3K9ac_histone_165	1388761	1389055	intron	2770	0.22	0.44	24.54	7.42	9.25	NA	NA	NA	NA	NA	NA	NA	RNAPII_TF_782	1388726	1391068
BnaA01G0023800ZS	0.01	0.03	23.00	8.11	0.40	0.26	0.10	0.80	0.11	0.00	0.09	0.24	H3K4me3_histone_154	1389781	1390334	TTS	1713	0.15	0.35	22.69	0.83	15.82	74.70	66.17	68.15	46.86	56.92	67.15	68.81	NA	NA	NA	NA	NA	NA	NA	NA	NA	NA	9.06	15.10	12.51	10.97	19.87	14.09	12.54	NA	NA	NA
BnaA01G0023900ZS	0.00	0.00	24.50	21.62	80.45	199.54	67.87	56.48	74.23	104.01	173.32	198.65	H3K4me3_histone_155	1396589	1397182	exon	523	0.49	0.68	23.30	22.24	6.65	51.62	41.65	45.06	42.85	40.97	45.82	42.09	NA	NA	NA	NA	NA	NA	NA	NA	NA	NA	NA	NA	NA	NA	NA	NA	NA	RNAPII_TF_783	1396645	1399341
BnaA01G0024000ZS	0.99	1.00	24.28	6.38	2.64	10.47	9.48	9.42	9.10	9.42	7.61	8.43	NA	NA	NA	NA	NA	NA	NA	NA	NA	NA	NA	NA	NA	NA	NA	NA	NA	NA	NA	NA	NA	NA	NA	NA	NA	NA	NA	NA	NA	NA	NA	NA	NA	NA	RNAPII_TF_784	1401764	1403173
BnaA01G0024100ZS	0.74	1.00	24.52	21.92	2.70	14.22	13.97	11.50	12.07	13.20	11.14	13.22	H3K4me3_histone_157	1405138	1406660	TTS	498	0.00	0.02	25.67	14.32	57.26	257.75	249.30	321.14	276.57	302.07	343.45	261.87	H3K9ac_histone_167	1405312	1406516	TTS	483	0.18	0.39	27.18	22.43	18.48	NA	NA	NA	NA	NA	NA	NA	RNAPII_TF_785	1405034	1406963
BnaA01G0024200ZS	0.40	0.64	24.17	13.03	0.51	1.44	0.93	1.29	1.23	1.42	0.81	0.79	NA	NA	NA	NA	NA	NA	NA	NA	NA	NA	NA	NA	NA	NA	NA	NA	NA	H3K9ac_histone_168	1408477	1409339	promoter-TSS	327	0.10	0.28	26.41	16.58	23.75	144.79	122.24	122.22	134.99	118.40	131.99	139.72	NA	NA	NA
BnaA01G0024300ZS	0.33	0.55	24.62	2.75	0.37	1.16	1.22	1.02	0.87	1.03	0.48	1.00	NA	NA	NA	NA	NA	NA	NA	NA	NA	NA	NA	NA	NA	NA	NA	NA	NA	NA	NA	NA	NA	NA	NA	NA	NA	NA	NA	137.30	132.64	139.61	143.58	144.98	150.55	137.99	RNAPII_TF_788	1427619	1428960
BnaA01G0024400ZS	0.00	0.00	24.87	2.23	5.77	10.95	10.92	4.76	2.54	1.70	1.87	8.60	H3K4me3_histone_159	1441261	1444317	promoter-TSS	-252	0.08	0.25	23.30	7.07	46.67	481.93	529.35	536.63	500.21	464.59	469.69	484.54	NA	NA	NA	NA	NA	NA	NA	NA	NA	NA	NA	NA	NA	NA	NA	NA	NA	RNAPII_TF_789	1437660	1438346
BnaA01G0024500ZS	0.00	0.02	26.02	2.26	1.96	7.15	6.49	5.35	4.53	4.58	3.86	5.02	NA	NA	NA	NA	NA	NA	NA	NA	NA	NA	NA	NA	NA	NA	NA	NA	NA	H3K9ac_histone_170	1441854	1442641	promoter-TSS	290	0.00	0.00	24.96	0.09	26.35	NA	NA	NA	NA	NA	NA	NA	RNAPII_TF_791	1447575	1450372
BnaA01G0024600ZS	0.76	1.00	21.85	21.28	14.46	38.21	38.50	32.45	39.35	40.59	50.90	46.87	H3K4me3_histone_160	1449838	1450632	promoter-TSS	-175	0.88	0.94	25.26	12.40	18.01	24.93	32.53	31.32	37.40	34.38	27.16	20.21	H3K9ac_histone_172	1449878	1450587	promoter-TSS	-172	0.15	0.36	26.30	19.54	7.63	112.24	92.13	65.77	65.49	55.94	85.38	97.22	NA	NA	NA
BnaA01G0024700ZS	0.00	0.00	24.51	1.55	1.90	3.88	3.84	1.24	1.14	1.11	1.14	3.28	NA	NA	NA	NA	NA	NA	NA	NA	NA	NA	NA	NA	NA	NA	NA	NA	NA	H3K9ac_histone_173	1451443	1452066	intron	520	0.00	0.01	23.38	1.49	15.58	31.94	25.89	27.39	32.85	27.76	34.66	31.90	NA	NA	NA
BnaA01G0024800ZS	0.01	0.05	21.88	18.45	0.03	0.01	0.00	0.00	0.02	0.01	0.04	0.00	NA	NA	NA	NA	NA	NA	NA	NA	NA	NA	NA	NA	NA	NA	NA	NA	NA	NA	NA	NA	NA	NA	NA	NA	NA	NA	NA	51.11	37.37	26.89	23.42	25.10	22.55	49.73	NA	NA	NA
BnaA01G0024900ZS	0.80	1.00	24.17	23.99	1.70	6.31	6.32	4.20	5.75	5.45	5.18	4.87	H3K4me3_histone_161	1464105	1465328	promoter-TSS	-222	0.00	0.03	22.40	10.48	28.06	100.79	130.53	114.61	146.30	119.50	100.22	99.23	H3K9ac_histone_174	1463945	1464866	promoter-TSS	-425	0.10	0.29	22.89	2.92	17.37	NA	NA	NA	NA	NA	NA	NA	RNAPII_TF_792	1464172	1465337
BnaA01G0025000ZS	0.00	0.00	23.42	3.86	0.29	0.43	0.68	0.33	0.17	0.14	0.21	0.49	NA	NA	NA	NA	NA	NA	NA	NA	NA	NA	NA	NA	NA	NA	NA	NA	NA	NA	NA	NA	NA	NA	NA	NA	NA	NA	NA	93.21	79.09	75.20	77.76	67.35	74.13	88.80	NA	NA	NA
BnaA01G0025100ZS	0.29	0.50	25.45	5.25	0.84	2.33	2.72	2.53	2.03	2.12	1.51	1.66	H3K4me3_histone_162	1468378	1469360	promoter-TSS	21	0.56	0.73	23.40	4.02	25.28	123.05	118.20	133.87	112.14	128.84	122.37	148.05	H3K9ac_histone_175	1468654	1468941	promoter-TSS	-51	0.33	0.54	25.27	17.61	6.83	NA	NA	NA	NA	NA	NA	NA	RNAPII_TF_793	1468423	1468926
BnaA01G0025200ZS	0.14	0.29	24.03	21.93	0.19	0.00	0.23	0.00	0.00	0.00	0.14	0.00	H3K4me3_histone_163	1487000	1487694	promoter-TSS	131	0.22	0.44	25.95	23.08	15.32	97.28	106.38	87.52	83.82	101.62	92.80	97.49	H3K9ac_histone_176	1487165	1487587	promoter-TSS	160	0.00	0.01	26.09	19.92	14.94	28.69	24.19	32.29	26.02	29.84	29.85	28.37	RNAPII_TF_794	1487300	1487548
BnaA01G0025300ZS	0.21	0.39	23.45	23.24	0.57	1.25	1.06	0.72	0.87	0.61	1.09	1.01	NA	NA	NA	NA	NA	NA	NA	NA	NA	NA	NA	NA	NA	NA	NA	NA	NA	NA	NA	NA	NA	NA	NA	NA	NA	NA	NA	66.50	53.78	43.53	51.64	65.50	68.43	62.62	NA	NA	NA
BnaA01G0025400ZS	0.00	0.01	25.30	17.36	46.28	18.26	19.64	23.14	25.99	73.41	87.46	14.37	H3K4me3_histone_164	1491367	1492638	exon	264	0.08	0.25	25.68	13.38	138.09	304.25	332.40	450.45	322.21	429.86	541.34	308.02	H3K9ac_histone_177	1491490	1492504	exon	259	0.10	0.28	26.76	21.18	48.36	NA	NA	NA	NA	NA	NA	NA	RNAPII_TF_795	1491327	1493583
BnaA01G0025500ZS	0.00	0.01	23.89	4.01	31.42	8.30	59.71	9.65	3.45	3.36	5.70	7.39	H3K4me3_histone_166	1497237	1499163	exon	331	0.00	0.03	26.12	9.46	268.37	409.89	823.34	915.85	656.01	684.02	633.80	443.92	H3K9ac_histone_179	1497487	1500097	intron	923	0.00	0.00	25.11	2.18	171.34	245.48	219.81	183.52	215.01	191.59	230.52	242.30	RNAPII_TF_796	1494692	1503114
BnaA01G0025600ZS	0.00	0.01	23.00	6.49	1.55	1.53	3.58	3.88	2.12	1.75	2.09	1.73	H3K4me3_histone_167	1500492	1502581	promoter-TSS	100	0.05	0.18	22.37	10.39	40.69	263.61	266.60	278.13	305.50	246.06	259.17	243.44	H3K9ac_histone_180	1500920	1502641	promoter-TSS	-99	0.00	0.01	24.01	3.34	32.10	442.42	485.76	274.51	294.09	141.75	308.92	373.42	NA	NA	NA
BnaA01G0025700ZS	0.83	1.00	22.19	16.63	2.29	8.67	8.58	7.31	9.76	10.72	8.32	8.96	NA	NA	NA	NA	NA	NA	NA	NA	NA	NA	NA	NA	NA	NA	NA	NA	NA	NA	NA	NA	NA	NA	NA	NA	NA	NA	NA	224.24	209.03	199.89	196.54	166.62	192.22	208.44	NA	NA	NA
BnaA01G0025800ZS	0.12	0.25	23.52	7.67	0.92	1.46	2.04	2.30	1.71	1.47	0.60	1.70	NA	NA	NA	NA	NA	NA	NA	NA	NA	NA	NA	NA	NA	NA	NA	NA	NA	NA	NA	NA	NA	NA	NA	NA	NA	NA	NA	NA	NA	NA	NA	NA	NA	NA	NA	NA	NA
BnaA01G0025900ZS	0.03	0.10	23.90	21.18	0.03	0.00	0.00	0.00	0.04	0.00	0.00	0.00	NA	NA	NA	NA	NA	NA	NA	NA	NA	NA	NA	NA	NA	NA	NA	NA	NA	NA	NA	NA	NA	NA	NA	NA	NA	NA	NA	NA	NA	NA	NA	NA	NA	NA	RNAPII_TF_797	1505113	1509447
BnaA01G0026000ZS	0.01	0.05	24.64	6.58	3.93	5.93	7.75	10.40	7.26	4.69	5.01	6.41	H3K4me3_histone_168	1507665	1508491	intron	141	0.06	0.21	23.53	20.09	34.86	91.25	93.40	98.36	78.28	107.38	135.13	99.41	NA	NA	NA	NA	NA	NA	NA	NA	NA	NA	NA	NA	NA	NA	NA	NA	NA	NA	NA	NA
BnaA01G0026100ZS	0.00	0.00	25.36	7.30	1.12	2.54	2.83	4.09	3.13	2.15	1.68	2.17	H3K4me3_histone_169	1511698	1512454	promoter-TSS	108	0.00	0.00	27.43	26.45	34.18	163.46	145.22	102.23	114.34	112.71	117.02	135.98	H3K9ac_histone_181	1511774	1512344	promoter-TSS	91	0.05	0.18	24.29	2.66	18.99	NA	NA	NA	NA	NA	NA	NA	RNAPII_TF_798	1511795	1512330
BnaA01G0026200ZS	0.14	0.28	26.35	24.93	0.39	0.43	0.58	0.30	0.10	0.22	0.35	0.13	H3K4me3_histone_170	1519662	1520316	exon	358	0.06	0.20	23.35	3.72	11.86	45.02	39.85	40.83	32.02	32.39	30.12	49.59	H3K9ac_histone_182	1519451	1520503	exon	370	0.00	0.03	26.18	6.82	21.76	82.05	77.30	66.71	69.55	41.80	60.83	71.57	RNAPII_TF_800	1519688	1520224
BnaA01G0026300ZS	0.85	1.00	23.86	7.28	1.79	4.71	4.82	3.80	4.00	4.06	2.85	3.39	H3K4me3_histone_171	1528601	1530006	exon	422	0.16	0.36	26.42	13.31	44.52	333.35	319.40	362.23	313.10	357.93	356.20	343.38	H3K9ac_histone_183	1528871	1529803	exon	388	0.75	0.85	24.72	19.90	26.05	74.89	98.05	96.24	99.72	98.84	73.13	78.09	RNAPII_TF_801	1525845	1526242
BnaA01G0026400ZS	0.09	0.21	24.27	8.35	1.17	3.19	2.56	2.17	1.91	2.13	1.52	1.89	H3K4me3_histone_172	1532546	1533324	exon	364	0.30	0.52	23.51	0.99	45.52	284.09	283.16	275.88	234.24	269.15	259.12	284.75	H3K9ac_histone_184	1532544	1533288	exon	383	0.11	0.30	26.32	17.14	28.03	140.38	140.69	120.25	150.35	124.38	155.13	124.25	RNAPII_TF_803	1532606	1533175
BnaA01G0026500ZS	0.28	0.49	22.50	18.91	3.20	18.62	20.79	17.77	19.29	20.15	23.14	16.42	H3K4me3_histone_173	1534089	1535232	intron	269	0.01	0.08	23.62	16.77	40.29	173.92	186.90	194.98	181.59	207.51	232.86	167.26	H3K9ac_histone_185	1534246	1535146	intron	305	0.18	0.40	25.55	21.84	16.21	130.84	131.39	124.00	149.70	130.24	151.82	136.89	NA	NA	NA
BnaA01G0026600ZS	0.93	1.00	23.72	1.89	1.82	8.14	10.62	9.35	8.49	10.21	9.65	9.55	H3K4me3_histone_174	1538468	1539496	exon	135	0.22	0.43	24.03	4.60	17.61	99.71	104.87	124.97	100.08	95.12	115.65	104.73	H3K9ac_histone_186	1538891	1539215	promoter-TSS	64	0.39	0.59	25.79	18.50	9.67	111.32	102.86	104.72	98.97	99.70	110.20	107.94	RNAPII_TF_804	1533915	1536849
BnaA01G0026700ZS	0.22	0.40	25.06	3.45	0.72	1.13	1.10	0.76	0.91	0.61	0.71	0.63	NA	NA	NA	NA	NA	NA	NA	NA	NA	NA	NA	NA	NA	NA	NA	NA	NA	NA	NA	NA	NA	NA	NA	NA	NA	NA	NA	24.33	28.14	20.31	27.72	24.99	37.72	24.98	NA	NA	NA
BnaA01G0026800ZS	0.00	0.00	25.62	16.20	9.02	32.30	28.17	33.43	35.87	43.65	41.15	30.53	H3K4me3_histone_175	1544923	1545993	intron	231	0.02	0.11	23.42	19.49	20.15	171.47	153.06	161.22	157.48	174.29	189.30	172.46	H3K9ac_histone_187	1545226	1545947	exon	359	0.47	0.66	23.82	12.89	7.70	NA	NA	NA	NA	NA	NA	NA	RNAPII_TF_806	1544806	1548619
BnaA01G0026900ZS	0.44	0.68	24.77	13.14	0.09	0.00	0.00	0.09	0.08	0.12	0.08	0.02	NA	NA	NA	NA	NA	NA	NA	NA	NA	NA	NA	NA	NA	NA	NA	NA	NA	NA	NA	NA	NA	NA	NA	NA	NA	NA	NA	55.83	58.24	56.30	59.77	63.53	53.72	61.15	NA	NA	NA
BnaA01G0027000ZS	1.00	1.00	24.10	20.60	0.00	0.00	0.00	0.00	0.00	0.00	0.00	0.00	NA	NA	NA	NA	NA	NA	NA	NA	NA	NA	NA	NA	NA	NA	NA	NA	NA	NA	NA	NA	NA	NA	NA	NA	NA	NA	NA	NA	NA	NA	NA	NA	NA	NA	RNAPII_TF_808	1556120	1556548
BnaA01G0027100ZS	0.03	0.11	24.16	0.78	0.03	0.00	0.05	0.00	0.00	0.00	0.00	0.00	NA	NA	NA	NA	NA	NA	NA	NA	NA	NA	NA	NA	NA	NA	NA	NA	NA	NA	NA	NA	NA	NA	NA	NA	NA	NA	NA	NA	NA	NA	NA	NA	NA	NA	RNAPII_TF_809	1559636	1560084
BnaA01G0027200ZS	0.31	0.53	25.35	13.11	0.04	0.06	0.02	0.02	0.01	0.04	0.00	0.02	NA	NA	NA	NA	NA	NA	NA	NA	NA	NA	NA	NA	NA	NA	NA	NA	NA	NA	NA	NA	NA	NA	NA	NA	NA	NA	NA	NA	NA	NA	NA	NA	NA	NA	NA	NA	NA
BnaA01G0027300ZS	0.27	0.47	20.64	0.58	0.63	1.76	1.02	1.37	1.02	1.49	1.64	1.20	H3K4me3_histone_176	1571591	1572196	TTS	212	0.00	0.00	25.54	2.20	11.89	36.48	42.03	26.29	37.12	23.18	23.76	37.53	H3K9ac_histone_188	1571542	1572515	TTS	347	0.07	0.23	21.82	4.45	12.50	NA	NA	NA	NA	NA	NA	NA	NA	NA	NA
BnaA01G0027400ZS	0.01	0.06	25.20	2.44	0.86	2.38	2.33	1.89	1.56	1.18	0.91	2.29	H3K4me3_histone_177	1573429	1574081	TTS	246	0.00	0.02	21.99	10.30	17.02	54.56	63.38	61.42	74.64	55.14	42.89	50.66	H3K9ac_histone_189	1573492	1574113	TTS	199	0.00	0.01	24.02	2.93	22.26	73.70	67.68	72.41	63.48	61.83	70.07	81.48	NA	NA	NA
BnaA01G0027500ZS	0.00	0.01	24.15	2.04	4.59	5.66	6.22	1.62	0.49	0.96	0.00	5.83	NA	NA	NA	NA	NA	NA	NA	NA	NA	NA	NA	NA	NA	NA	NA	NA	NA	NA	NA	NA	NA	NA	NA	NA	NA	NA	NA	75.51	72.61	51.79	47.57	48.68	39.50	66.69	RNAPII_TF_810	1571642	1574067
BnaA01G0027600ZS	0.09	0.20	22.13	8.49	2.22	2.27	4.39	4.21	4.58	1.96	3.24	4.08	H3K4me3_histone_179	1578236	1579339	promoter-TSS	388	0.02	0.11	26.02	14.39	16.07	172.49	174.13	190.67	190.03	188.12	194.28	173.98	H3K9ac_histone_191	1578267	1579006	promoter-TSS	237	0.42	0.62	26.90	20.70	21.41	NA	NA	NA	NA	NA	NA	NA	RNAPII_TF_811	1578403	1578889
BnaA01G0027700ZS	0.02	0.08	23.34	11.59	3.36	18.07	22.68	21.65	24.14	22.44	20.14	19.23	H3K4me3_histone_178	1577716	1578002	promoter-TSS	179	0.44	0.64	23.35	3.98	7.59	23.45	17.35	24.09	24.11	21.53	17.29	22.95	H3K9ac_histone_190	1577375	1577987	promoter-TSS	357	0.96	0.98	23.82	20.88	14.54	118.17	116.80	94.43	113.17	101.67	119.84	112.41	NA	NA	NA
BnaA01G0027800ZS	0.00	0.00	23.21	3.66	72.85	135.55	167.58	91.50	45.90	56.32	44.16	135.12	H3K4me3_histone_180	1580613	1582820	exon	594	0.34	0.55	23.72	2.12	73.13	470.95	478.06	502.32	459.27	507.12	529.92	413.46	H3K9ac_histone_192	1581123	1582117	intron	498	0.33	0.54	26.93	20.31	21.02	51.62	59.15	47.30	57.35	64.01	62.20	61.06	RNAPII_TF_812	1580559	1584629
BnaA01G0027900ZS	0.01	0.05	25.32	8.72	2.14	4.89	5.72	8.05	6.08	6.31	4.74	5.03	H3K4me3_histone_181	1583848	1584803	intron	506	0.17	0.37	25.90	4.25	17.04	87.16	87.45	82.90	89.61	71.76	66.00	89.86	H3K9ac_histone_193	1583190	1583633	exon	1420	0.70	0.82	24.56	6.70	15.65	114.00	112.44	95.31	103.96	106.18	103.72	109.30	NA	NA	NA
BnaA01G0028000ZS	1.00	1.00	24.10	20.60	0.00	0.00	0.00	0.00	0.00	0.00	0.00	0.00	NA	NA	NA	NA	NA	NA	NA	NA	NA	NA	NA	NA	NA	NA	NA	NA	NA	NA	NA	NA	NA	NA	NA	NA	NA	NA	NA	44.01	46.75	42.94	55.15	47.06	39.23	53.87	NA	NA	NA
BnaA01G0028100ZS	1.00	1.00	24.10	20.60	0.00	0.00	0.00	0.00	0.00	0.00	0.00	0.00	NA	NA	NA	NA	NA	NA	NA	NA	NA	NA	NA	NA	NA	NA	NA	NA	NA	NA	NA	NA	NA	NA	NA	NA	NA	NA	NA	NA	NA	NA	NA	NA	NA	NA	NA	NA	NA
BnaA01G0028200ZS	0.00	0.00	25.30	24.36	0.55	1.08	0.09	0.00	0.00	0.09	0.00	0.81	NA	NA	NA	NA	NA	NA	NA	NA	NA	NA	NA	NA	NA	NA	NA	NA	NA	NA	NA	NA	NA	NA	NA	NA	NA	NA	NA	NA	NA	NA	NA	NA	NA	NA	NA	NA	NA
BnaA01G0028300ZS	0.04	0.12	23.70	22.67	0.06	0.00	0.08	0.00	0.00	0.00	0.00	0.00	NA	NA	NA	NA	NA	NA	NA	NA	NA	NA	NA	NA	NA	NA	NA	NA	NA	NA	NA	NA	NA	NA	NA	NA	NA	NA	NA	NA	NA	NA	NA	NA	NA	NA	NA	NA	NA
BnaA01G0028400ZS	1.00	1.00	24.10	20.60	0.00	0.00	0.00	0.00	0.00	0.00	0.00	0.00	NA	NA	NA	NA	NA	NA	NA	NA	NA	NA	NA	NA	NA	NA	NA	NA	NA	NA	NA	NA	NA	NA	NA	NA	NA	NA	NA	NA	NA	NA	NA	NA	NA	NA	NA	NA	NA
BnaA01G0028500ZS	0.00	0.00	22.14	9.79	1.11	1.01	2.11	2.39	2.46	1.59	0.71	1.43	H3K4me3_histone_182	1602687	1603921	exon	423	0.03	0.14	27.57	11.76	27.14	200.86	210.53	225.88	216.28	238.09	219.04	193.81	H3K9ac_histone_195	1602770	1603950	exon	367	0.00	0.01	20.94	9.16	35.99	NA	NA	NA	NA	NA	NA	NA	RNAPII_TF_813	1600020	1604284
BnaA01G0028600ZS	0.53	0.79	26.56	5.66	0.11	0.07	0.14	0.09	0.19	0.07	0.05	0.04	NA	NA	NA	NA	NA	NA	NA	NA	NA	NA	NA	NA	NA	NA	NA	NA	NA	NA	NA	NA	NA	NA	NA	NA	NA	NA	NA	172.44	196.82	189.20	196.86	157.50	151.82	172.85	NA	NA	NA
BnaA01G0028700ZS	0.03	0.11	25.95	14.90	0.86	3.77	4.26	4.36	5.07	4.80	5.15	4.71	H3K4me3_histone_183	1611979	1612774	exon	4196	0.24	0.46	24.41	23.66	13.85	102.50	121.84	100.76	97.89	101.30	114.06	102.50	H3K9ac_histone_196	1608453	1609283	intron	688	0.01	0.05	26.54	5.03	12.48	NA	NA	NA	NA	NA	NA	NA	RNAPII_TF_814	1608254	1610230
BnaA01G0028800ZS	0.39	0.63	22.85	11.33	1.21	1.71	2.69	1.58	1.84	1.86	1.20	1.40	NA	NA	NA	NA	NA	NA	NA	NA	NA	NA	NA	NA	NA	NA	NA	NA	NA	NA	NA	NA	NA	NA	NA	NA	NA	NA	NA	32.30	39.41	38.09	42.26	28.24	24.54	33.30	NA	NA	NA
BnaA01G0028900ZS	0.07	0.17	23.28	2.30	1.24	3.10	2.29	1.48	2.05	2.13	1.79	4.13	H3K4me3_histone_184	1619497	1620381	intron	244	0.08	0.24	22.09	8.38	19.42	102.93	106.04	111.09	99.11	86.29	92.92	96.39	H3K9ac_histone_198	1619590	1620354	intron	277	0.34	0.55	22.60	19.69	11.89	NA	NA	NA	NA	NA	NA	NA	RNAPII_TF_816	1620605	1621754
BnaA01G0029000ZS	0.05	0.13	25.91	20.63	0.39	0.67	0.34	0.27	0.06	0.57	0.54	0.63	H3K4me3_histone_185	1622049	1623074	promoter-TSS	73	0.13	0.32	24.93	13.16	44.67	267.68	260.61	300.74	249.19	296.35	323.52	282.39	H3K9ac_histone_200	1623098	1623523	promoter-TSS	34	0.07	0.23	24.53	1.03	11.80	97.82	89.03	92.05	89.45	88.51	92.33	88.56	RNAPII_TF_817	1622170	1623421
BnaA01G0029100ZS	0.88	1.00	25.08	19.41	0.33	0.79	0.60	0.42	0.70	0.81	0.63	0.75	NA	NA	NA	NA	NA	NA	NA	NA	NA	NA	NA	NA	NA	NA	NA	NA	NA	H3K9ac_histone_199	1622019	1622785	promoter-TSS	232	0.30	0.52	24.92	16.74	34.70	66.55	62.56	61.33	46.95	52.55	55.73	54.94	NA	NA	NA
BnaA01G0029200ZS	0.34	0.57	24.16	0.60	1.02	2.02	1.90	1.29	1.16	1.35	1.12	1.89	H3K4me3_histone_186	1625273	1626279	promoter-TSS	-162	0.00	0.02	25.53	3.02	25.98	138.13	166.32	120.82	139.85	121.82	116.42	135.19	H3K9ac_histone_201	1625314	1626470	promoter-TSS	-46	0.02	0.09	24.41	1.93	26.06	122.37	118.44	119.42	134.36	120.40	167.52	116.66	RNAPII_TF_818	1625444	1625967
BnaA01G0029300ZS	0.08	0.18	25.20	10.65	1.04	2.60	3.43	3.97	4.30	3.51	3.49	2.10	H3K4me3_histone_187	1630823	1632033	exon	114	0.48	0.67	23.78	3.70	17.68	186.21	175.21	195.46	177.61	195.64	188.20	185.69	H3K9ac_histone_202	1630822	1631869	intron	197	0.21	0.43	22.12	11.16	15.10	192.20	182.86	167.05	161.18	157.50	142.11	186.27	RNAPII_TF_819	1631188	1631737
BnaA01G0029400ZS	0.00	0.00	24.47	6.15	1.39	1.52	2.98	2.91	1.59	1.46	0.25	1.28	H3K4me3_histone_188	1635553	1636798	exon	396	0.07	0.23	27.14	12.26	67.50	259.08	263.98	376.07	280.72	334.13	331.85	296.20	H3K9ac_histone_203	1635632	1636710	exon	392	0.02	0.09	21.23	8.84	30.49	80.62	79.47	99.39	97.46	77.57	72.21	86.82	RNAPII_TF_820	1635693	1637386
BnaA01G0029500ZS	0.01	0.04	24.23	5.26	1.54	2.35	2.24	3.71	1.52	1.30	0.98	1.44	H3K4me3_histone_189	1642070	1643284	exon	279	0.15	0.35	23.59	3.94	29.97	278.50	250.65	262.66	246.20	239.96	217.19	269.80	H3K9ac_histone_204	1642173	1643201	exon	269	0.59	0.75	26.66	17.56	17.20	132.54	141.53	125.49	144.51	108.32	95.29	133.76	RNAPII_TF_821	1639622	1640607
BnaA01G0029600ZS	0.00	0.00	25.73	18.39	16.40	69.16	58.19	57.80	74.57	79.78	88.01	78.89	H3K4me3_histone_190	1646558	1647597	exon	388	0.12	0.30	22.91	17.35	34.25	219.26	208.00	204.88	216.90	235.76	244.26	199.67	H3K9ac_histone_205	1646561	1647566	exon	402	0.05	0.17	24.91	16.10	28.60	110.61	106.06	106.27	117.22	107.39	115.62	113.65	RNAPII_TF_823	1644908	1647579
BnaA01G0029700ZS	0.00	0.00	23.13	17.42	5.66	7.99	4.73	5.28	8.69	14.50	11.73	5.48	H3K4me3_histone_191	1648909	1649831	exon	435	0.07	0.21	23.93	19.27	131.13	423.06	339.87	417.32	320.05	464.82	492.84	476.02	H3K9ac_histone_206	1648924	1649712	exon	383	0.02	0.11	25.34	16.46	41.22	116.60	92.88	122.13	122.34	122.25	140.86	116.76	RNAPII_TF_824	1648962	1652946
BnaA01G0029800ZS	0.04	0.12	23.70	22.67	0.01	0.00	0.02	0.00	0.00	0.00	0.00	0.00	NA	NA	NA	NA	NA	NA	NA	NA	NA	NA	NA	NA	NA	NA	NA	NA	NA	NA	NA	NA	NA	NA	NA	NA	NA	NA	NA	97.04	68.31	93.75	118.98	123.68	138.04	95.69	NA	NA	NA
BnaA01G0029900ZS	0.09	0.20	26.00	2.13	1.21	2.46	2.74	1.20	2.46	1.04	1.09	1.54	H3K4me3_histone_192	1659834	1660449	promoter-TSS	79	0.41	0.62	24.55	1.43	12.48	69.66	66.62	53.63	74.80	60.30	62.79	75.64	H3K9ac_histone_207	1659855	1660399	promoter-TSS	93	0.01	0.07	23.04	5.77	14.79	NA	NA	NA	NA	NA	NA	NA	RNAPII_TF_825	1659994	1660377
BnaA01G0030000ZS	0.58	0.85	23.72	9.85	0.19	0.00	0.28	0.08	0.26	0.07	0.21	0.00	NA	NA	NA	NA	NA	NA	NA	NA	NA	NA	NA	NA	NA	NA	NA	NA	NA	NA	NA	NA	NA	NA	NA	NA	NA	NA	NA	79.88	78.09	74.93	70.81	57.25	55.85	76.40	NA	NA	NA
BnaA01G0030100ZS	0.00	0.00	24.37	14.30	0.46	0.40	0.38	0.43	0.89	1.09	0.40	0.35	NA	NA	NA	NA	NA	NA	NA	NA	NA	NA	NA	NA	NA	NA	NA	NA	NA	NA	NA	NA	NA	NA	NA	NA	NA	NA	NA	NA	NA	NA	NA	NA	NA	NA	NA	NA	NA
BnaA01G0030200ZS	1.00	1.00	24.10	20.60	0.00	0.00	0.00	0.00	0.00	0.00	0.00	0.00	H3K4me3_histone_193	1677701	1678893	promoter-TSS	203	0.16	0.37	26.11	3.54	30.20	248.15	292.08	248.66	266.15	242.15	260.70	229.81	H3K9ac_histone_208	1677904	1678768	promoter-TSS	242	0.24	0.46	24.71	16.19	21.89	NA	NA	NA	NA	NA	NA	NA	NA	NA	NA
BnaA01G0030300ZS	0.00	0.00	25.35	1.91	4.61	25.70	24.82	20.60	20.08	18.80	16.89	24.40	NA	NA	NA	NA	NA	NA	NA	NA	NA	NA	NA	NA	NA	NA	NA	NA	NA	H3K9ac_histone_209	1680646	1681113	TTS	1003	0.04	0.17	26.10	3.61	14.91	102.59	96.26	114.13	94.54	98.56	127.05	102.47	RNAPII_TF_826	1677913	1680952
BnaA01G0030400ZS	0.08	0.19	22.17	7.20	4.01	10.79	11.59	9.80	8.84	8.13	9.01	11.43	NA	NA	NA	NA	NA	NA	NA	NA	NA	NA	NA	NA	NA	NA	NA	NA	NA	NA	NA	NA	NA	NA	NA	NA	NA	NA	NA	43.44	45.81	40.37	42.65	40.54	28.21	41.23	NA	NA	NA
BnaA01G0030500ZS	0.03	0.09	24.88	2.44	0.86	2.64	1.61	2.02	1.57	1.55	1.21	2.15	H3K4me3_histone_194	1684287	1685450	exon	120	0.98	0.99	23.87	23.12	15.90	151.86	136.30	136.82	153.83	135.85	144.03	137.53	H3K9ac_histone_210	1684538	1685398	promoter-TSS	20	0.35	0.56	23.19	6.09	16.45	NA	NA	NA	NA	NA	NA	NA	RNAPII_TF_827	1684578	1685561
BnaA01G0030600ZS	0.00	0.02	24.57	8.30	29.69	21.99	17.46	77.36	27.12	22.31	28.11	16.87	H3K4me3_histone_195	1690614	1691586	TTS	329	0.26	0.48	24.69	18.01	45.04	262.26	227.79	234.66	253.23	237.38	270.03	270.43	H3K9ac_histone_211	1690623	1691539	exon	310	0.01	0.08	24.86	7.37	45.29	72.05	74.28	80.40	75.24	54.14	79.19	66.63	NA	NA	NA
BnaA01G0030700ZS	0.00	0.00	25.75	7.01	36.90	45.32	84.54	99.09	66.23	43.42	33.02	41.87	H3K4me3_histone_196	1693436	1693885	exon	2044	0.03	0.13	26.73	9.64	8.99	3.36	4.19	14.87	5.89	10.99	10.76	5.19	H3K9ac_histone_212	1692941	1694272	intron	2098	0.10	0.28	24.72	11.70	18.51	90.14	112.79	129.40	141.14	71.24	126.03	76.48	RNAPII_TF_828	1690614	1697356
BnaA01G0030800ZS	0.04	0.12	22.51	7.56	14.82	26.79	33.27	38.25	25.92	23.58	18.62	22.68	H3K4me3_histone_198	1698663	1700403	intron	174	0.11	0.30	24.61	6.43	60.34	216.32	242.35	194.87	222.48	185.49	148.53	172.61	H3K9ac_histone_215	1698276	1699725	promoter-TSS	-359	0.21	0.42	23.90	0.39	45.04	75.67	67.17	98.42	89.63	74.37	87.40	67.81	RNAPII_TF_829	1697903	1703677
BnaA01G0030900ZS	0.00	0.03	26.59	3.78	1.03	2.98	4.16	3.19	2.83	2.37	2.75	2.20	H3K4me3_histone_200	1707584	1708720	intron	323	0.03	0.14	25.30	12.53	26.12	191.32	203.24	221.20	231.56	216.12	217.08	185.07	H3K9ac_histone_217	1707558	1708908	intron	404	0.59	0.75	25.40	21.46	41.95	192.17	191.24	171.49	169.17	144.70	222.65	171.48	RNAPII_TF_831	1707701	1708176
BnaA01G0031000ZS	0.02	0.07	25.51	0.95	4.49	14.23	13.06	11.68	8.62	9.39	7.78	10.65	H3K4me3_histone_201	1718308	1719825	promoter-TSS	-271	0.00	0.03	25.99	2.96	35.18	195.17	236.74	176.26	202.43	176.37	171.81	194.85	H3K9ac_histone_218	1718418	1719620	promoter-TSS	-318	0.53	0.70	24.27	17.58	11.69	335.53	328.26	285.99	320.41	276.86	307.43	316.98	RNAPII_TF_832	1718390	1725251
BnaA01G0031100ZS	0.00	0.01	27.03	14.07	5.20	21.72	22.85	27.10	27.80	28.98	29.72	23.64	H3K4me3_histone_202	1723932	1725321	promoter-TSS	-68	0.07	0.21	26.36	13.68	65.77	321.34	312.26	372.88	311.35	380.10	391.59	368.77	H3K9ac_histone_219	1724400	1725251	exon	131	0.31	0.53	26.66	20.22	19.36	100.82	91.89	105.88	92.22	102.12	96.13	105.84	RNAPII_TF_833	1726601	1727727
BnaA01G0031200ZS	0.00	0.00	24.01	13.78	1.50	8.12	8.11	9.05	10.81	9.75	9.74	8.09	H3K4me3_histone_203	1728958	1730127	intron	214	0.07	0.22	23.80	17.40	25.83	220.07	212.07	216.84	227.02	227.94	255.04	209.84	H3K9ac_histone_220	1728823	1730102	intron	294	0.47	0.66	25.60	17.58	34.25	100.82	86.74	91.80	95.74	91.48	108.16	102.57	RNAPII_TF_834	1729105	1730062
BnaA01G0031300ZS	0.00	0.00	24.57	6.69	7.78	10.90	11.79	19.50	9.92	7.55	4.26	6.00	H3K4me3_histone_204	1739742	1741695	exon	714	0.02	0.10	24.66	15.23	135.62	742.75	707.96	823.87	713.05	819.64	893.09	774.21	H3K9ac_histone_221	1739849	1741251	exon	546	0.16	0.38	23.02	10.69	107.46	184.89	186.73	183.39	199.66	158.29	195.18	184.30	NA	NA	NA
BnaA01G0031400ZS	0.00	0.00	21.71	11.44	4.05	17.58	17.84	23.17	21.84	19.22	15.17	16.96	H3K4me3_histone_205	1744536	1745853	exon	373	0.00	0.02	25.29	14.88	42.14	268.87	277.07	309.58	282.53	311.84	319.67	281.75	H3K9ac_histone_222	1744745	1745690	exon	396	0.03	0.12	21.51	8.66	29.86	297.78	309.16	404.23	359.40	277.34	325.01	289.37	RNAPII_TF_835	1739661	1748507
BnaA01G0031500ZS	0.05	0.14	26.47	0.57	0.24	0.72	0.69	0.48	0.44	0.52	0.32	0.46	H3K4me3_histone_206	1755320	1756204	intron	5819	0.02	0.11	23.15	5.82	21.29	124.50	139.39	133.18	127.48	110.26	111.39	135.46	H3K9ac_histone_223	1755332	1756304	intron	5763	0.07	0.24	25.43	16.42	28.70	150.80	146.75	159.45	167.79	122.81	137.04	147.44	RNAPII_TF_836	1755413	1756057
BnaA01G0031600ZS	0.04	0.12	26.04	1.05	0.57	0.84	0.47	0.51	0.42	0.00	0.40	0.13	NA	NA	NA	NA	NA	NA	NA	NA	NA	NA	NA	NA	NA	NA	NA	NA	NA	H3K9ac_histone_224	1760287	1761101	TTS	887	0.38	0.59	24.35	1.56	13.28	122.06	125.89	136.43	137.01	143.34	164.01	123.65	NA	NA	NA
BnaA01G0031700ZS	0.00	0.02	26.02	3.12	3.70	10.56	14.34	10.67	9.02	9.26	7.20	9.20	NA	NA	NA	NA	NA	NA	NA	NA	NA	NA	NA	NA	NA	NA	NA	NA	NA	NA	NA	NA	NA	NA	NA	NA	NA	NA	NA	61.70	51.93	57.97	55.07	50.97	46.70	63.92	NA	NA	NA
BnaA01G0031800ZS	0.04	0.12	23.75	12.56	0.04	0.05	0.00	0.00	0.00	0.00	0.00	0.05	H3K4me3_histone_207	1762351	1763449	TTS	313	0.20	0.41	25.83	3.73	20.46	113.84	136.53	123.60	106.34	119.23	109.92	106.07	H3K9ac_histone_225	1762238	1763310	TTS	439	0.01	0.06	24.40	0.81	22.66	NA	NA	NA	NA	NA	NA	NA	NA	NA	NA
BnaA01G0031900ZS	0.00	0.00	26.06	5.95	31.39	18.49	53.22	60.25	39.39	15.21	7.28	19.47	H3K4me3_histone_208	1770794	1771833	intron	561	0.00	0.02	27.11	7.77	29.96	95.29	109.85	127.87	121.62	128.33	96.96	86.13	H3K9ac_histone_227	1770942	1771344	exon	391	0.13	0.33	25.80	2.09	12.43	93.49	76.79	74.51	58.01	53.69	62.09	97.82	RNAPII_TF_837	1770142	1775262
BnaA01G0032000ZS	0.03	0.09	24.26	2.49	2.80	12.36	10.55	9.08	8.52	8.41	8.09	9.51	H3K4me3_histone_210	1774132	1775363	exon	330	0.10	0.28	27.25	16.99	26.91	231.99	221.28	238.95	221.99	247.48	262.14	240.84	H3K9ac_histone_228	1774299	1775304	exon	384	0.00	0.02	27.09	20.75	26.07	45.01	43.55	41.65	29.29	35.50	23.60	35.74	RNAPII_TF_838	1777216	1777812
BnaA01G0032100ZS	0.41	0.65	25.52	15.51	0.55	1.06	1.46	1.66	1.22	1.58	1.74	1.28	NA	NA	NA	NA	NA	NA	NA	NA	NA	NA	NA	NA	NA	NA	NA	NA	NA	H3K9ac_histone_229	1777048	1778199	exon	471	0.14	0.34	26.25	17.12	23.88	144.63	124.88	117.63	117.50	120.95	141.58	131.49	NA	NA	NA
BnaA01G0032200ZS	0.80	1.00	23.90	12.86	0.03	0.04	0.02	0.02	0.05	0.03	0.01	0.01	NA	NA	NA	NA	NA	NA	NA	NA	NA	NA	NA	NA	NA	NA	NA	NA	NA	NA	NA	NA	NA	NA	NA	NA	NA	NA	NA	129.21	112.89	125.18	128.19	125.74	147.14	125.77	NA	NA	NA
BnaA01G0032300ZS	0.02	0.08	25.26	12.29	4.67	7.52	5.74	15.07	10.14	11.95	12.05	8.58	H3K4me3_histone_212	1786865	1789001	exon	655	0.27	0.49	23.93	12.92	21.49	115.91	107.22	132.00	134.36	138.90	117.31	121.94	H3K9ac_histone_230	1787465	1788287	exon	598	0.37	0.58	25.63	10.31	11.85	NA	NA	NA	NA	NA	NA	NA	RNAPII_TF_839	1786728	1789273
BnaA01G0032400ZS	0.00	0.00	25.49	9.98	64.12	31.18	34.14	144.65	115.91	90.73	86.17	34.75	H3K4me3_histone_213	1792427	1794140	exon	476	0.00	0.00	24.14	16.63	129.67	471.21	417.42	539.70	504.77	601.03	650.11	489.43	H3K9ac_histone_232	1792377	1793818	exon	662	0.00	0.02	23.04	11.07	37.90	76.04	77.20	83.17	87.46	85.27	71.14	76.17	RNAPII_TF_840	1791485	1793927
BnaA01G0032500ZS	1.00	1.00	24.10	20.60	0.00	0.00	0.00	0.00	0.00	0.00	0.00	0.00	NA	NA	NA	NA	NA	NA	NA	NA	NA	NA	NA	NA	NA	NA	NA	NA	NA	H3K9ac_histone_233	1799039	1799503	promoter-TSS	-654	0.04	0.15	25.08	15.21	8.45	212.12	201.57	255.84	251.01	214.87	206.60	211.06	NA	NA	NA
BnaA01G0032600ZS	0.00	0.00	26.07	21.52	6.62	6.18	3.19	2.34	2.39	2.42	5.07	13.56	H3K4me3_histone_214	1801694	1802625	exon	363	0.24	0.45	21.94	10.00	16.73	49.30	43.52	51.24	60.08	42.78	36.05	54.05	H3K9ac_histone_235	1801440	1803368	intron	608	0.00	0.01	26.00	17.45	33.42	34.05	40.22	31.51	36.38	46.63	36.68	32.49	RNAPII_TF_841	1801574	1806532
BnaA01G0032700ZS	0.00	0.01	24.25	18.89	6.26	18.54	14.61	16.12	16.99	21.68	25.82	18.12	H3K4me3_histone_215	1805303	1806592	intron	403	0.00	0.02	25.99	15.83	40.88	261.28	257.06	278.32	273.58	296.57	306.07	275.38	H3K9ac_histone_237	1804942	1806565	intron	597	0.18	0.39	25.29	16.85	50.04	231.92	207.26	233.57	240.66	253.69	272.74	249.56	NA	NA	NA
BnaA01G0032800ZS	0.02	0.07	23.99	18.87	14.18	5.80	1.28	15.74	5.78	15.40	30.74	5.74	H3K4me3_histone_216	1811666	1813083	exon	206	0.02	0.10	24.34	20.60	46.03	229.88	167.97	173.20	176.87	196.23	206.70	209.05	H3K9ac_histone_239	1810863	1811442	TTS	1428	0.64	0.78	25.02	7.43	6.93	244.50	223.44	241.27	242.13	255.88	294.15	227.29	RNAPII_TF_842	1810508	1813111
BnaA01G0032900ZS	0.09	0.20	23.49	23.02	3.76	8.27	5.78	4.83	4.15	3.99	5.56	7.32	NA	NA	NA	NA	NA	NA	NA	NA	NA	NA	NA	NA	NA	NA	NA	NA	NA	NA	NA	NA	NA	NA	NA	NA	NA	NA	NA	14.12	11.05	22.71	14.24	10.77	15.63	14.20	NA	NA	NA
BnaA01G0033000ZS	0.17	0.32	21.40	17.01	4.53	12.50	8.88	9.16	10.50	11.45	9.42	9.03	H3K4me3_histone_217	1836397	1837430	promoter-TSS	-143	0.96	0.98	23.46	7.98	29.50	215.59	232.70	225.01	232.11	204.19	227.03	194.26	H3K9ac_histone_242	1836436	1837343	promoter-TSS	-119	0.35	0.56	24.51	18.02	28.93	NA	NA	NA	NA	NA	NA	NA	RNAPII_TF_843	1835607	1837284
BnaA01G0033100ZS	0.00	0.00	24.54	2.09	2.67	8.13	7.27	4.80	4.00	3.11	4.24	6.15	H3K4me3_histone_220	1852984	1853462	promoter-TSS	-138	0.00	0.03	24.51	2.21	7.86	22.84	27.42	13.44	18.18	14.00	19.18	20.77	NA	NA	NA	NA	NA	NA	NA	NA	NA	NA	153.79	132.85	139.99	151.41	139.42	174.37	135.48	RNAPII_TF_847	1851023	1853643
BnaA01G0033200ZS	0.78	1.00	24.69	4.15	1.50	7.21	8.66	6.54	7.55	7.79	6.15	7.51	H3K4me3_histone_221	1856285	1856982	promoter-TSS	40	0.10	0.28	26.11	2.00	19.43	124.42	126.77	116.01	113.72	118.56	98.82	119.85	H3K9ac_histone_245	1855991	1856963	exon	196	0.13	0.33	21.60	2.96	12.70	NA	NA	NA	NA	NA	NA	NA	RNAPII_TF_848	1856362	1856921
BnaA01G0033300ZS	0.13	0.27	23.13	20.77	0.01	0.02	0.00	0.00	0.00	0.01	0.00	0.02	NA	NA	NA	NA	NA	NA	NA	NA	NA	NA	NA	NA	NA	NA	NA	NA	NA	H3K9ac_histone_246	1865837	1866657	intron	2855	0.06	0.21	25.94	11.34	11.94	84.95	69.43	68.33	69.78	64.69	65.11	82.33	NA	NA	NA
BnaA01G0033400ZS	0.00	0.00	23.84	16.19	6.85	6.99	6.59	10.02	12.92	18.80	16.82	6.58	H3K4me3_histone_222	1870492	1871302	exon	208	0.94	0.97	21.67	17.45	9.60	63.30	57.65	60.20	65.44	67.94	65.89	58.30	NA	NA	NA	NA	NA	NA	NA	NA	NA	NA	40.31	36.38	49.63	45.78	54.14	44.22	36.53	RNAPII_TF_849	1869538	1872650
BnaA01G0033500ZS	0.00	0.00	25.92	14.77	3.24	0.41	0.00	0.43	3.67	4.63	1.85	0.35	NA	NA	NA	NA	NA	NA	NA	NA	NA	NA	NA	NA	NA	NA	NA	NA	NA	H3K9ac_histone_248	1874274	1874558	promoter-TSS	5	0.41	0.61	23.35	1.17	6.83	NA	NA	NA	NA	NA	NA	NA	RNAPII_TF_850	1874261	1874553
BnaA01G0033600ZS	0.27	0.48	23.77	22.69	1.47	7.83	7.89	6.27	9.04	7.71	7.00	6.70	H3K4me3_histone_223	1878625	1879759	intron	160	0.80	0.89	23.42	8.15	15.32	162.68	175.19	154.50	176.55	166.65	159.37	168.62	H3K9ac_histone_249	1878799	1879562	intron	172	0.06	0.22	24.91	23.88	13.55	18.76	13.77	17.93	14.27	17.37	16.57	20.36	RNAPII_TF_851	1878942	1879481
BnaA01G0033700ZS	0.00	0.00	24.45	2.42	50.38	73.15	86.05	21.16	8.38	3.06	6.41	59.80	H3K4me3_histone_224	1884113	1886496	exon	951	0.02	0.10	25.12	4.04	155.44	492.09	621.88	544.21	432.06	396.74	362.78	475.53	H3K9ac_histone_250	1884721	1885150	exon	582	0.00	0.00	26.74	26.15	21.47	96.32	85.79	77.32	72.74	70.82	80.37	86.43	RNAPII_TF_852	1884423	1887736
BnaA01G0033800ZS	0.84	1.00	22.41	13.21	0.09	0.08	0.00	0.09	0.05	0.05	0.00	0.10	H3K4me3_histone_225	1889090	1889612	exon	198	0.48	0.67	25.19	6.67	13.61	45.48	35.18	54.48	42.40	46.55	34.10	46.31	NA	NA	NA	NA	NA	NA	NA	NA	NA	NA	57.12	45.73	23.38	25.64	15.50	27.28	53.38	NA	NA	NA
BnaA01G0033900ZS	0.00	0.00	22.61	18.84	3.54	6.91	4.57	5.48	6.99	9.37	11.10	6.24	H3K4me3_histone_226	1893447	1895223	promoter-TSS	-67	0.22	0.44	25.46	18.66	36.00	324.80	291.70	331.91	323.94	312.42	338.74	351.72	H3K9ac_histone_252	1893550	1895440	promoter-TSS	-164	0.07	0.22	24.91	18.21	28.34	NA	NA	NA	NA	NA	NA	NA	RNAPII_TF_853	1893384	1895207
BnaA01G0034000ZS	0.54	0.81	25.06	3.10	2.64	9.92	10.52	8.69	8.83	8.14	6.93	8.12	NA	NA	NA	NA	NA	NA	NA	NA	NA	NA	NA	NA	NA	NA	NA	NA	NA	NA	NA	NA	NA	NA	NA	NA	NA	NA	NA	170.61	153.06	160.76	167.17	159.90	197.76	158.73	RNAPII_TF_854	1901321	1901646
BnaA01G0034100ZS	0.03	0.11	20.65	7.68	0.15	0.00	0.13	0.19	0.00	0.00	0.00	0.09	NA	NA	NA	NA	NA	NA	NA	NA	NA	NA	NA	NA	NA	NA	NA	NA	NA	NA	NA	NA	NA	NA	NA	NA	NA	NA	NA	NA	NA	NA	NA	NA	NA	NA	NA	NA	NA
BnaA01G0034200ZS	0.69	0.96	25.95	4.58	0.10	0.16	0.32	0.23	0.18	0.23	0.23	0.16	NA	NA	NA	NA	NA	NA	NA	NA	NA	NA	NA	NA	NA	NA	NA	NA	NA	H3K9ac_histone_253	1903308	1903700	intron	1458	0.33	0.54	25.65	3.00	7.70	NA	NA	NA	NA	NA	NA	NA	NA	NA	NA
BnaA01G0034300ZS	0.38	0.61	25.82	6.16	2.02	5.69	8.72	7.86	6.95	7.23	5.79	4.99	NA	NA	NA	NA	NA	NA	NA	NA	NA	NA	NA	NA	NA	NA	NA	NA	NA	NA	NA	NA	NA	NA	NA	NA	NA	NA	NA	24.67	23.62	25.26	25.12	23.31	16.65	20.17	NA	NA	NA
BnaA01G0034400ZS	0.00	0.00	24.23	12.56	1.93	2.31	3.89	4.37	6.01	5.26	3.46	2.32	H3K4me3_histone_228	1916781	1917904	intron	344	0.07	0.22	22.97	9.15	17.66	111.30	121.07	133.72	120.54	113.46	110.80	113.43	H3K9ac_histone_255	1916970	1918053	exon	513	0.03	0.12	22.90	7.22	11.94	NA	NA	NA	NA	NA	NA	NA	RNAPII_TF_856	1916926	1917894
BnaA01G0034500ZS	0.13	0.26	25.48	1.52	0.10	0.11	0.12	0.00	0.03	0.00	0.00	0.06	NA	NA	NA	NA	NA	NA	NA	NA	NA	NA	NA	NA	NA	NA	NA	NA	NA	H3K9ac_histone_256	1918883	1919523	TTS	1827	0.02	0.09	26.58	8.58	13.91	93.28	98.19	90.20	97.91	83.95	78.24	95.62	NA	NA	NA
BnaA01G0034600ZS	0.04	0.12	25.68	4.25	9.12	45.34	57.11	53.95	50.75	47.42	47.94	41.25	H3K4me3_histone_229	1921437	1923719	exon	786	0.12	0.31	21.99	17.58	43.99	441.31	430.10	478.57	445.53	446.86	488.96	433.65	H3K9ac_histone_258	1920733	1921067	promoter-TSS	130	0.08	0.25	26.81	8.94	11.97	23.62	36.58	38.76	37.62	44.02	30.98	31.87	RNAPII_TF_857	1921636	1928441
BnaA01G0034700ZS	0.31	0.52	22.85	9.17	0.42	0.22	0.39	0.20	0.40	0.21	0.00	0.36	NA	NA	NA	NA	NA	NA	NA	NA	NA	NA	NA	NA	NA	NA	NA	NA	NA	NA	NA	NA	NA	NA	NA	NA	NA	NA	NA	20.57	24.73	34.31	28.79	33.96	23.63	23.49	NA	NA	NA
BnaA01G0034800ZS	0.43	0.67	24.03	3.56	0.47	0.21	0.40	0.19	0.13	0.50	0.00	0.00	H3K4me3_histone_230	1930558	1930887	promoter-TSS	21	0.34	0.56	25.77	23.49	6.92	26.08	26.35	25.39	21.31	23.04	18.98	22.94	H3K9ac_histone_259	1930594	1930918	promoter-TSS	-13	0.58	0.74	23.77	1.70	4.63	NA	NA	NA	NA	NA	NA	NA	NA	NA	NA
BnaA01G0034900ZS	0.00	0.00	20.89	16.51	0.29	0.00	0.00	0.00	0.21	0.33	0.00	0.00	NA	NA	NA	NA	NA	NA	NA	NA	NA	NA	NA	NA	NA	NA	NA	NA	NA	NA	NA	NA	NA	NA	NA	NA	NA	NA	NA	26.09	28.14	26.57	25.10	29.34	28.79	27.90	NA	NA	NA
BnaA01G0035000ZS	0.04	0.12	27.00	10.54	1.46	0.22	0.92	2.56	1.65	2.06	0.69	0.22	NA	NA	NA	NA	NA	NA	NA	NA	NA	NA	NA	NA	NA	NA	NA	NA	NA	NA	NA	NA	NA	NA	NA	NA	NA	NA	NA	NA	NA	NA	NA	NA	NA	NA	NA	NA	NA
BnaA01G0035100ZS	0.00	0.00	21.75	17.20	6.21	7.54	4.14	3.97	7.99	16.01	8.53	5.15	H3K4me3_histone_231	1948908	1949804	TTS	343	0.01	0.04	24.26	22.05	21.84	77.31	50.49	39.92	51.37	49.64	78.09	61.83	H3K9ac_histone_260	1949378	1949783	TTS	567	0.00	0.01	25.01	18.99	9.87	NA	NA	NA	NA	NA	NA	NA	RNAPII_TF_858	1948840	1949994
BnaA01G0035200ZS	1.00	1.00	24.10	20.60	0.00	0.00	0.00	0.00	0.00	0.00	0.00	0.00	NA	NA	NA	NA	NA	NA	NA	NA	NA	NA	NA	NA	NA	NA	NA	NA	NA	NA	NA	NA	NA	NA	NA	NA	NA	NA	NA	32.65	19.13	29.91	22.92	33.63	37.76	32.47	NA	NA	NA
BnaA01G0035300ZS	1.00	1.00	24.10	20.60	0.00	0.00	0.00	0.00	0.00	0.00	0.00	0.00	NA	NA	NA	NA	NA	NA	NA	NA	NA	NA	NA	NA	NA	NA	NA	NA	NA	NA	NA	NA	NA	NA	NA	NA	NA	NA	NA	NA	NA	NA	NA	NA	NA	NA	NA	NA	NA
BnaA01G0035400ZS	0.00	0.00	23.18	1.01	2.63	6.24	2.73	2.10	1.30	0.71	3.37	4.28	H3K4me3_histone_232	1960339	1961267	exon	164	0.60	0.76	25.69	9.79	21.41	181.15	203.72	213.60	186.29	193.63	196.19	200.53	H3K9ac_histone_261	1960300	1961241	exon	197	0.00	0.03	26.43	21.72	30.05	NA	NA	NA	NA	NA	NA	NA	RNAPII_TF_859	1959875	1961541
BnaA01G0035500ZS	1.00	1.00	24.10	20.60	0.00	0.00	0.00	0.00	0.00	0.00	0.00	0.00	NA	NA	NA	NA	NA	NA	NA	NA	NA	NA	NA	NA	NA	NA	NA	NA	NA	NA	NA	NA	NA	NA	NA	NA	NA	NA	NA	115.61	102.76	79.97	85.62	77.28	114.34	104.79	NA	NA	NA
BnaA01G0035600ZS	0.00	0.00	24.05	21.39	11.86	45.89	38.34	30.98	32.11	39.21	54.62	47.62	H3K4me3_histone_233	1963497	1966815	exon	1273	0.52	0.70	22.85	0.63	141.43	753.55	689.26	745.68	630.37	700.45	844.87	781.97	H3K9ac_histone_262	1963595	1966745	exon	1287	0.01	0.06	23.79	17.62	67.34	NA	NA	NA	NA	NA	NA	NA	RNAPII_TF_860	1963705	1969757
BnaA01G0035700ZS	0.12	0.26	23.72	12.53	0.04	0.00	0.05	0.01	0.03	0.04	0.02	0.00	NA	NA	NA	NA	NA	NA	NA	NA	NA	NA	NA	NA	NA	NA	NA	NA	NA	NA	NA	NA	NA	NA	NA	NA	NA	NA	NA	304.53	233.65	275.56	284.73	304.66	333.86	285.13	NA	NA	NA
BnaA01G0035800ZS	0.16	0.31	23.48	14.76	0.80	1.93	0.82	1.70	2.46	1.84	1.86	1.97	H3K4me3_histone_235	1977119	1978273	exon	280	0.18	0.39	23.55	1.56	46.01	151.31	128.76	141.12	131.09	122.65	142.94	200.07	H3K9ac_histone_264	1977271	1978159	exon	299	0.00	0.00	25.57	23.81	21.97	NA	NA	NA	NA	NA	NA	NA	RNAPII_TF_861	1977125	1982931
BnaA01G0035900ZS	0.36	0.59	24.88	10.09	2.89	12.35	14.69	15.08	17.07	16.36	14.62	14.69	H3K4me3_histone_236	1982166	1983156	exon	241	0.00	0.03	25.39	16.02	38.71	181.89	178.49	199.13	199.28	228.73	244.63	176.02	H3K9ac_histone_265	1982233	1983094	exon	239	0.47	0.66	27.05	20.20	16.69	84.20	51.58	44.87	55.05	47.32	66.75	85.48	NA	NA	NA
BnaA01G0036000ZS	0.00	0.00	23.54	18.23	6.51	8.61	5.93	8.20	8.30	15.09	18.11	7.18	H3K4me3_histone_237	1984392	1985312	exon	150	0.32	0.54	21.26	20.14	16.60	111.12	107.12	97.46	101.79	112.94	112.27	92.46	H3K9ac_histone_266	1984395	1985490	promoter-TSS	60	0.04	0.17	25.11	16.26	47.02	137.67	120.50	125.21	125.93	122.38	128.63	133.10	RNAPII_TF_862	1983603	1985330
BnaA01G0036100ZS	0.00	0.02	22.44	17.82	18.62	35.28	31.83	34.14	45.56	50.48	58.34	39.20	H3K4me3_histone_238	1987903	1989995	promoter-TSS	-168	0.31	0.53	25.62	17.49	44.92	364.64	365.65	336.68	382.60	376.31	408.21	362.25	H3K9ac_histone_267	1987998	1989761	promoter-TSS	-98	0.21	0.43	24.05	17.50	26.18	120.57	106.04	136.25	124.10	138.07	174.70	114.98	NA	NA	NA
BnaA01G0036200ZS	0.00	0.00	24.53	15.67	2.42	5.40	5.97	6.77	8.03	9.51	8.96	5.00	NA	NA	NA	NA	NA	NA	NA	NA	NA	NA	NA	NA	NA	NA	NA	NA	NA	NA	NA	NA	NA	NA	NA	NA	NA	NA	NA	180.88	168.54	190.96	187.60	178.24	216.49	170.93	RNAPII_TF_863	1986985	1995650
BnaA01G0036300ZS	0.00	0.00	24.07	1.02	2.82	7.01	4.07	2.27	1.71	1.51	2.00	5.36	H3K4me3_histone_239	1993912	1994980	intron	4612	0.03	0.12	24.20	4.43	36.94	109.21	116.21	88.27	102.24	64.39	55.82	94.41	H3K9ac_histone_268	1994539	1994958	exon	4310	0.00	0.00	21.30	1.98	14.00	NA	NA	NA	NA	NA	NA	NA	NA	NA	NA
BnaA01G0036400ZS	0.00	0.00	23.81	17.49	67.03	93.72	44.16	48.68	101.91	171.27	132.70	90.41	H3K4me3_histone_240	1998450	2002556	exon	453	0.01	0.04	24.63	17.68	120.74	750.80	744.07	799.93	752.04	814.68	963.46	779.27	H3K9ac_histone_270	1999877	2001083	exon	430	0.17	0.38	26.47	17.84	64.58	50.75	49.61	29.77	28.47	36.49	48.69	46.57	NA	NA	NA
BnaA01G0036500ZS	0.88	1.00	23.98	19.41	26.22	51.14	52.49	53.83	56.76	58.92	83.47	71.02	NA	NA	NA	NA	NA	NA	NA	NA	NA	NA	NA	NA	NA	NA	NA	NA	NA	H3K9ac_histone_271	2001646	2002537	intron	324	0.04	0.17	24.65	20.39	12.68	190.45	138.89	152.39	194.36	174.56	214.94	184.15	RNAPII_TF_864	1998765	2003658
BnaA01G0036600ZS	0.65	0.92	23.62	12.41	0.25	0.21	0.17	0.11	0.50	0.16	0.13	0.07	NA	NA	NA	NA	NA	NA	NA	NA	NA	NA	NA	NA	NA	NA	NA	NA	NA	NA	NA	NA	NA	NA	NA	NA	NA	NA	NA	84.87	80.75	67.53	68.02	82.80	78.42	74.91	NA	NA	NA
BnaA01G0036700ZS	0.19	0.36	23.74	11.92	0.53	1.25	0.58	0.83	0.67	0.65	0.32	0.70	H3K4me3_histone_241	2012126	2013187	intron	-7589	0.06	0.20	26.63	4.50	19.47	81.30	93.32	74.32	86.30	72.41	58.21	64.87	H3K9ac_histone_273	2012809	2013788	intron	-8231	0.10	0.28	23.59	3.78	11.91	NA	NA	NA	NA	NA	NA	NA	RNAPII_TF_865	2010991	2013281
BnaA01G0036800ZS	0.04	0.11	25.11	7.92	0.08	0.02	0.10	0.04	0.03	0.02	0.00	0.00	NA	NA	NA	NA	NA	NA	NA	NA	NA	NA	NA	NA	NA	NA	NA	NA	NA	NA	NA	NA	NA	NA	NA	NA	NA	NA	NA	36.67	35.38	33.19	29.42	23.99	23.98	36.83	NA	NA	NA
BnaA01G0036900ZS	0.65	0.92	22.16	4.39	1.04	4.86	4.89	4.40	3.97	4.83	4.40	5.55	H3K4me3_histone_242	2026701	2028031	promoter-TSS	70	0.11	0.30	25.78	23.68	19.89	126.97	117.87	100.66	117.37	97.68	105.11	122.74	H3K9ac_histone_275	2026705	2027227	promoter-TSS	-330	0.07	0.23	23.09	21.55	9.65	NA	NA	NA	NA	NA	NA	NA	RNAPII_TF_866	2027009	2027361
BnaA01G0037000ZS	0.43	0.67	24.47	2.63	3.47	6.43	6.83	4.18	2.90	4.44	0.41	5.20	H3K4me3_histone_243	2032685	2033481	exon	208	0.05	0.18	24.59	5.06	15.95	53.79	67.18	55.57	49.43	54.20	39.48	51.32	H3K9ac_histone_277	2032709	2033487	exon	193	0.05	0.19	21.79	4.66	13.90	59.58	51.25	45.22	49.22	51.31	52.05	48.83	RNAPII_TF_867	2033120	2033527
BnaA01G0037100ZS	0.05	0.13	26.20	2.76	3.47	9.09	12.28	7.85	8.32	7.30	6.08	9.47	H3K4me3_histone_244	2036540	2037672	exon	409	0.18	0.38	24.11	8.72	15.76	123.02	123.41	142.74	134.77	123.44	110.31	125.11	H3K9ac_histone_278	2036440	2037618	intron	486	0.30	0.52	24.04	1.99	23.48	74.14	85.74	74.78	66.84	77.06	75.71	82.26	NA	NA	NA
BnaA01G0037200ZS	0.00	0.00	24.75	8.57	8.17	5.35	13.27	22.07	13.50	8.66	9.57	4.68	H3K4me3_histone_245	2039769	2040757	promoter-TSS	49	0.00	0.01	24.50	14.68	43.01	176.88	176.73	215.01	232.84	229.15	240.65	165.08	H3K9ac_histone_280	2039916	2040388	exon	160	0.14	0.34	21.50	10.76	14.87	165.29	152.62	141.04	144.28	131.35	129.24	155.36	RNAPII_TF_868	2037453	2040434
BnaA01G0037300ZS	0.00	0.00	24.84	3.84	2.88	5.03	7.05	4.65	2.55	1.92	1.08	4.55	H3K4me3_histone_246	2045529	2046276	exon	229	0.26	0.48	23.56	6.25	29.34	179.04	213.86	206.09	177.29	181.07	183.46	194.87	H3K9ac_histone_281	2045618	2046190	exon	231	0.00	0.00	23.69	3.48	33.72	66.31	75.45	65.96	77.89	72.82	60.47	71.45	RNAPII_TF_869	2045679	2046176
BnaA01G0037400ZS	0.00	0.00	24.18	6.14	6.80	32.24	39.71	35.50	33.88	29.44	26.71	32.82	NA	NA	NA	NA	NA	NA	NA	NA	NA	NA	NA	NA	NA	NA	NA	NA	NA	H3K9ac_histone_283	2051384	2051678	exon	-1539	0.00	0.04	25.92	6.27	9.33	98.39	95.94	65.06	66.83	44.64	40.80	99.82	NA	NA	NA
BnaA01G0037500ZS	0.00	0.00	25.10	8.97	3.30	7.52	10.76	12.71	12.18	10.04	7.58	6.81	H3K4me3_histone_248	2053159	2054150	exon	584	0.10	0.27	25.43	12.01	20.75	74.01	90.51	97.03	101.47	102.16	101.79	73.50	H3K9ac_histone_284	2052185	2052835	promoter-TSS	-560	0.00	0.04	23.71	6.82	16.61	21.96	24.34	32.19	25.78	18.45	16.66	24.53	RNAPII_TF_870	2049101	2056323
BnaA01G0037600ZS	0.00	0.00	26.64	11.99	3.69	19.36	21.31	22.68	24.90	24.27	21.51	19.35	NA	NA	NA	NA	NA	NA	NA	NA	NA	NA	NA	NA	NA	NA	NA	NA	NA	NA	NA	NA	NA	NA	NA	NA	NA	NA	NA	35.18	48.47	49.53	44.02	22.43	27.64	43.33	RNAPII_TF_872	2064546	2065977
BnaA01G0037700ZS	1.00	1.00	24.10	20.60	0.00	0.00	0.00	0.00	0.00	0.00	0.00	0.00	H3K4me3_histone_250	2065166	2066064	TTS	267	0.25	0.47	22.84	16.39	21.31	123.21	135.06	124.75	131.23	154.29	129.94	122.17	H3K9ac_histone_287	2065125	2066027	TTS	306	0.06	0.21	23.90	10.56	13.02	NA	NA	NA	NA	NA	NA	NA	NA	NA	NA
BnaA01G0037800ZS	0.82	1.00	24.29	23.45	0.61	3.17	2.97	3.20	2.62	3.15	2.45	2.57	H3K4me3_histone_251	2073363	2073771	intron	-4316	0.09	0.26	23.80	9.32	6.11	4.05	3.16	8.76	5.14	3.56	1.34	1.12	NA	NA	NA	NA	NA	NA	NA	NA	NA	NA	81.41	70.01	92.16	90.12	72.20	79.79	78.83	RNAPII_TF_873	2072218	2072492
BnaA01G0037900ZS	0.01	0.06	24.36	6.05	0.63	0.19	1.19	0.87	0.21	0.45	0.00	0.41	H3K4me3_histone_252	2080688	2081277	promoter-TSS	-8	0.80	0.88	25.79	19.05	4.42	21.44	21.47	23.89	21.65	25.01	25.19	27.92	H3K9ac_histone_288	2080670	2081518	intron	104	0.00	0.00	23.83	6.11	16.94	NA	NA	NA	NA	NA	NA	NA	RNAPII_TF_874	2080759	2083509
BnaA01G0038000ZS	0.04	0.12	23.70	23.04	0.19	0.00	0.00	0.26	0.00	0.00	0.00	0.00	NA	NA	NA	NA	NA	NA	NA	NA	NA	NA	NA	NA	NA	NA	NA	NA	NA	NA	NA	NA	NA	NA	NA	NA	NA	NA	NA	36.44	59.79	52.28	44.03	31.89	30.52	45.18	NA	NA	NA
BnaA01G0038100ZS	0.00	0.00	22.69	13.32	3.90	11.93	13.14	16.22	17.24	17.08	13.05	10.56	H3K4me3_histone_253	2092937	2093976	promoter-TSS	-382	0.72	0.83	22.74	21.15	28.66	195.76	205.33	165.70	203.57	192.61	208.01	177.48	H3K9ac_histone_290	2092883	2093934	promoter-TSS	-334	0.85	0.92	25.56	14.30	24.93	NA	NA	NA	NA	NA	NA	NA	RNAPII_TF_875	2089990	2094134
BnaA01G0038200ZS	1.00	1.00	24.10	20.60	0.00	0.00	0.00	0.00	0.00	0.00	0.00	0.00	NA	NA	NA	NA	NA	NA	NA	NA	NA	NA	NA	NA	NA	NA	NA	NA	NA	NA	NA	NA	NA	NA	NA	NA	NA	NA	NA	152.42	148.48	161.42	159.97	146.00	165.89	137.27	NA	NA	NA
BnaA01G0038300ZS	0.00	0.00	24.22	15.29	2.45	8.35	8.32	8.93	10.64	10.74	9.98	6.50	H3K4me3_histone_254	2100174	2101822	exon	323	0.70	0.82	24.69	16.25	32.37	275.46	273.45	275.14	279.62	288.70	292.98	247.79	H3K9ac_histone_291	2100436	2101397	exon	405	0.54	0.71	21.34	20.35	8.35	NA	NA	NA	NA	NA	NA	NA	RNAPII_TF_876	2097778	2099134
BnaA01G0038400ZS	0.10	0.23	22.28	6.37	0.93	1.88	2.54	1.83	2.36	1.01	2.32	2.46	H3K4me3_histone_255	2103221	2104115	intron	257	0.10	0.27	25.89	17.52	16.48	99.46	98.73	103.82	107.59	110.46	125.70	109.77	H3K9ac_histone_292	2103407	2104014	intron	215	0.08	0.24	25.59	17.86	11.09	75.56	61.17	70.68	63.87	71.75	71.45	67.28	NA	NA	NA
BnaA01G0038500ZS	0.00	0.00	23.96	23.86	7.91	28.73	18.05	16.54	15.81	15.55	19.22	30.39	NA	NA	NA	NA	NA	NA	NA	NA	NA	NA	NA	NA	NA	NA	NA	NA	NA	NA	NA	NA	NA	NA	NA	NA	NA	NA	NA	31.73	32.85	30.41	35.33	44.38	51.11	34.43	RNAPII_TF_878	2103446	2107770
BnaA01G0038600ZS	0.56	0.82	23.89	13.17	1.30	3.83	4.27	4.32	5.27	4.90	4.33	3.58	H3K4me3_histone_257	2108903	2109834	exon	310	0.40	0.61	23.83	3.64	23.07	119.65	109.08	124.24	107.58	104.11	112.94	129.32	H3K9ac_histone_294	2108903	2109401	promoter-TSS	94	0.62	0.77	25.10	19.86	6.23	NA	NA	NA	NA	NA	NA	NA	NA	NA	NA
BnaA01G0038700ZS	0.19	0.36	24.56	7.03	2.56	7.23	5.29	5.31	4.22	4.00	3.20	4.26	H3K4me3_histone_258	2114655	2115782	exon	264	0.51	0.69	23.64	4.06	94.82	383.62	357.26	429.57	321.06	407.14	470.91	399.02	H3K9ac_histone_295	2114858	2115633	exon	237	0.27	0.49	26.01	17.83	19.09	34.17	23.96	26.73	29.66	29.77	35.09	32.09	RNAPII_TF_879	2108903	2110809
BnaA01G0038800ZS	1.00	1.00	23.25	15.56	5.01	8.62	11.34	9.35	13.80	11.35	13.54	11.02	H3K4me3_histone_259	2125143	2126107	exon	294	0.47	0.67	26.47	14.06	35.49	135.15	136.15	165.87	134.79	171.45	173.91	172.91	H3K9ac_histone_296	2125388	2126008	exon	221	0.18	0.40	24.17	14.84	15.23	72.39	74.86	69.52	80.99	71.87	91.51	73.54	RNAPII_TF_881	2124388	2126117
BnaA01G0038900ZS	0.01	0.05	20.70	11.43	0.90	2.39	2.40	3.12	2.89	2.39	1.76	1.93	H3K4me3_histone_260	2130666	2132846	promoter-TSS	82	0.98	0.99	24.90	9.78	37.14	205.73	229.63	223.69	217.80	221.92	197.56	184.19	H3K9ac_histone_298	2132405	2132753	promoter-TSS	540	0.47	0.66	23.82	21.64	9.64	51.02	60.55	54.53	64.48	75.05	66.42	56.39	RNAPII_TF_882	2130694	2131338
BnaA01G0039000ZS	0.25	0.44	24.05	15.77	2.04	8.06	7.75	8.05	9.18	10.12	9.75	7.58	NA	NA	NA	NA	NA	NA	NA	NA	NA	NA	NA	NA	NA	NA	NA	NA	NA	H3K9ac_histone_297	2131203	2132181	promoter-TSS	146	0.27	0.49	22.90	22.47	20.06	48.87	37.71	53.18	43.12	41.68	46.94	50.44	NA	NA	NA
BnaA01G0039100ZS	0.03	0.10	24.79	8.68	1.06	3.21	4.55	4.69	5.03	3.60	3.61	3.44	H3K4me3_histone_261	2133295	2134125	promoter-TSS	-121	0.31	0.53	25.73	7.20	12.95	38.47	50.87	51.26	51.81	36.73	36.11	33.99	H3K9ac_histone_299	2133739	2134030	promoter-TSS	53	0.26	0.48	25.08	24.60	5.81	110.42	103.23	90.81	86.73	88.66	97.82	96.02	RNAPII_TF_884	2133421	2133840
BnaA01G0039200ZS	0.00	0.01	23.52	12.36	22.85	25.29	24.39	66.81	51.05	52.45	43.34	28.27	H3K4me3_histone_263	2142581	2144528	exon	237	0.02	0.11	24.43	13.34	80.62	298.75	295.87	406.15	406.61	359.09	430.29	350.53	H3K9ac_histone_301	2142828	2144311	exon	222	0.06	0.21	23.73	8.25	24.05	22.15	19.27	16.53	19.04	14.44	19.98	23.38	RNAPII_TF_886	2139333	2144734
BnaA01G0039300ZS	0.00	0.00	24.29	3.98	0.57	0.34	1.07	0.48	0.05	0.00	0.07	0.54	H3K4me3_histone_264	2147012	2147554	exon	1120	0.70	0.82	22.18	9.53	5.36	16.40	20.78	22.84	18.60	19.59	17.46	22.75	H3K9ac_histone_302	2146935	2147590	exon	1141	0.51	0.68	24.80	19.18	6.71	208.89	226.37	225.18	226.21	207.13	206.75	199.20	RNAPII_TF_887	2147260	2147515
BnaA01G0039400ZS	0.00	0.00	23.68	20.16	19.67	48.28	16.75	18.38	26.30	40.73	49.65	43.96	H3K4me3_histone_265	2155653	2156501	intron	195	0.00	0.00	24.73	20.26	54.77	255.98	193.44	173.59	191.43	232.86	279.45	243.07	H3K9ac_histone_303	2155750	2156395	intron	200	0.04	0.17	25.80	17.29	26.72	50.30	48.86	44.61	52.03	54.38	58.84	50.58	RNAPII_TF_888	2152308	2156638
BnaA01G0039500ZS	1.00	1.00	24.10	20.60	0.00	0.00	0.00	0.00	0.00	0.00	0.00	0.00	NA	NA	NA	NA	NA	NA	NA	NA	NA	NA	NA	NA	NA	NA	NA	NA	NA	NA	NA	NA	NA	NA	NA	NA	NA	NA	NA	93.60	86.63	86.19	100.77	103.62	124.85	89.48	NA	NA	NA
BnaA01G0039600ZS	0.04	0.12	25.09	6.33	0.47	1.24	1.13	1.05	1.49	0.78	0.55	0.84	NA	NA	NA	NA	NA	NA	NA	NA	NA	NA	NA	NA	NA	NA	NA	NA	NA	H3K9ac_histone_304	2159872	2160209	promoter-TSS	88	0.25	0.47	24.32	8.20	4.91	NA	NA	NA	NA	NA	NA	NA	RNAPII_TF_889	2163070	2164358
BnaA01G0039700ZS	0.02	0.07	24.22	20.56	4.10	11.06	5.27	3.76	5.17	6.87	6.18	7.03	H3K4me3_histone_266	2165643	2168092	exon	869	0.00	0.02	23.25	0.33	72.59	417.21	362.45	319.28	303.41	329.41	352.50	407.21	H3K9ac_histone_306	2165665	2165949	promoter-TSS	-191	0.15	0.36	24.19	19.87	7.17	29.27	25.67	30.83	27.33	25.29	23.70	23.14	RNAPII_TF_890	2165713	2168754
BnaA01G0039800ZS	0.03	0.10	23.05	6.86	2.38	9.20	10.37	9.00	8.82	7.57	6.43	10.35	NA	NA	NA	NA	NA	NA	NA	NA	NA	NA	NA	NA	NA	NA	NA	NA	NA	H3K9ac_histone_309	2169119	2169446	promoter-TSS	85	0.73	0.84	25.65	18.82	15.09	27.70	15.09	22.35	21.43	22.01	20.18	24.35	NA	NA	NA
BnaA01G0039900ZS	0.09	0.20	26.99	2.71	0.75	2.07	1.87	2.25	1.85	1.51	1.30	1.95	H3K4me3_histone_268	2172482	2173381	exon	302	0.30	0.52	23.27	0.58	15.12	71.82	75.27	83.30	71.07	84.28	84.25	81.35	H3K9ac_histone_310	2172638	2173267	exon	323	0.05	0.19	22.66	7.41	13.03	64.90	49.45	50.15	53.44	50.12	49.12	57.13	RNAPII_TF_892	2172562	2175298
BnaA01G0040000ZS	0.72	0.99	23.87	8.35	24.30	134.83	174.50	153.70	177.24	151.34	165.19	159.00	NA	NA	NA	NA	NA	NA	NA	NA	NA	NA	NA	NA	NA	NA	NA	NA	NA	H3K9ac_histone_311	2175878	2177447	promoter-TSS	-261	0.61	0.76	24.82	16.75	28.14	37.09	49.45	40.76	48.73	33.20	33.07	38.99	RNAPII_TF_893	2176406	2178976
BnaA01G0040100ZS	0.00	0.00	24.89	10.89	3.99	13.31	19.40	19.68	21.84	19.89	16.82	13.96	H3K4me3_histone_269	2176686	2177561	TTS	200	0.46	0.66	20.55	18.38	23.92	226.50	218.82	210.50	213.78	236.59	226.32	204.04	H3K9ac_histone_312	2181370	2181825	intron	233	0.41	0.61	22.94	4.08	9.82	153.63	151.04	157.83	158.53	141.05	156.32	153.57	RNAPII_TF_894	2179495	2181891
BnaA01G0040200ZS	0.30	0.51	24.62	14.10	0.07	0.08	0.00	0.00	0.05	0.00	0.00	0.00	NA	NA	NA	NA	NA	NA	NA	NA	NA	NA	NA	NA	NA	NA	NA	NA	NA	NA	NA	NA	NA	NA	NA	NA	NA	NA	NA	56.67	53.36	54.73	44.68	41.99	45.52	55.09	NA	NA	NA
BnaA01G0040300ZS	0.05	0.13	26.79	23.16	0.50	1.05	0.56	0.66	0.17	0.53	0.65	1.06	H3K4me3_histone_271	2192673	2193082	exon	1238	0.00	0.02	22.39	6.04	13.26	37.73	41.76	39.62	41.20	34.34	42.89	51.02	NA	NA	NA	NA	NA	NA	NA	NA	NA	NA	NA	NA	NA	NA	NA	NA	NA	RNAPII_TF_895	2192281	2193154
BnaA01G0040400ZS	0.06	0.15	24.74	3.71	1.45	5.17	4.61	4.24	3.56	3.94	2.69	4.26	H3K4me3_histone_273	2195441	2195899	intron	-1555	0.25	0.47	25.08	8.94	23.52	8.77	6.31	31.49	9.31	29.28	30.07	6.84	H3K9ac_histone_313	2196600	2196937	intron	-2653	0.04	0.15	27.03	20.14	11.35	NA	NA	NA	NA	NA	NA	NA	RNAPII_TF_896	2194336	2200087
BnaA01G0040500ZS	0.02	0.07	23.73	5.85	11.58	28.95	41.89	37.65	27.51	26.94	30.27	34.75	H3K4me3_histone_276	2203019	2203502	exon	527	0.74	0.85	24.63	15.07	11.23	38.58	47.21	46.87	53.30	49.65	59.27	49.60	NA	NA	NA	NA	NA	NA	NA	NA	NA	NA	39.28	36.48	32.61	28.84	36.00	41.41	40.60	RNAPII_TF_897	2202729	2204971
BnaA01G0040600ZS	0.56	0.82	23.89	6.04	0.23	0.08	0.11	0.23	0.06	0.23	0.19	0.17	NA	NA	NA	NA	NA	NA	NA	NA	NA	NA	NA	NA	NA	NA	NA	NA	NA	NA	NA	NA	NA	NA	NA	NA	NA	NA	NA	NA	NA	NA	NA	NA	NA	NA	NA	NA	NA
BnaA01G0040700ZS	1.00	1.00	24.10	20.60	0.00	0.00	0.00	0.00	0.00	0.00	0.00	0.00	NA	NA	NA	NA	NA	NA	NA	NA	NA	NA	NA	NA	NA	NA	NA	NA	NA	NA	NA	NA	NA	NA	NA	NA	NA	NA	NA	NA	NA	NA	NA	NA	NA	NA	NA	NA	NA
BnaA01G0040800ZS	0.10	0.23	26.02	4.16	2.35	9.08	9.86	8.76	8.12	7.44	6.37	7.03	H3K4me3_histone_277	2211615	2212937	intron	3312	0.00	0.00	23.35	6.56	57.13	130.70	187.27	133.66	153.44	100.23	92.25	125.91	H3K9ac_histone_315	2211705	2212639	intron	3208	0.00	0.00	24.18	0.74	44.05	NA	NA	NA	NA	NA	NA	NA	RNAPII_TF_898	2209625	2217504
BnaA01G0040900ZS	0.42	0.67	24.30	7.47	3.48	22.05	21.97	21.69	22.50	22.66	17.15	19.42	H3K4me3_histone_279	2227412	2228310	exon	403	0.01	0.07	24.20	18.55	56.07	225.45	228.39	237.46	216.46	251.67	308.79	235.31	H3K9ac_histone_317	2227549	2228226	exon	377	0.52	0.70	24.42	14.69	24.03	116.25	108.74	54.20	43.10	38.93	78.35	100.80	RNAPII_TF_899	2223163	2228400
BnaA01G0041000ZS	0.00	0.00	24.27	4.79	1.33	2.05	2.97	2.52	1.30	1.08	0.67	2.17	NA	NA	NA	NA	NA	NA	NA	NA	NA	NA	NA	NA	NA	NA	NA	NA	NA	NA	NA	NA	NA	NA	NA	NA	NA	NA	NA	68.94	74.18	64.90	88.10	75.13	84.10	71.04	NA	NA	NA
BnaA01G0041100ZS	0.00	0.00	24.40	3.67	1.25	2.82	2.91	2.52	1.51	1.12	0.94	2.84	H3K4me3_histone_280	2234750	2235442	promoter-TSS	-83	0.06	0.21	26.61	3.02	15.89	66.41	81.35	55.05	69.72	53.85	53.42	59.89	H3K9ac_histone_318	2234716	2235457	promoter-TSS	-73	0.17	0.38	23.06	3.20	16.54	NA	NA	NA	NA	NA	NA	NA	RNAPII_TF_900	2234960	2235339
BnaA01G0041200ZS	0.32	0.54	26.04	5.78	0.92	3.43	4.46	4.36	3.83	3.58	3.15	3.39	NA	NA	NA	NA	NA	NA	NA	NA	NA	NA	NA	NA	NA	NA	NA	NA	NA	NA	NA	NA	NA	NA	NA	NA	NA	NA	NA	89.19	75.05	75.74	71.47	57.84	66.26	84.98	NA	NA	NA
BnaA01G0041300ZS	0.00	0.00	24.68	0.31	48.96	98.68	42.95	8.39	7.30	9.97	16.15	61.66	H3K4me3_histone_281	2238800	2241476	intron	891	0.00	0.01	25.50	4.17	161.87	523.79	564.73	494.33	431.64	347.52	291.63	419.10	H3K9ac_histone_319	2239211	2241383	exon	732	0.00	0.00	26.34	23.65	60.06	NA	NA	NA	NA	NA	NA	NA	RNAPII_TF_901	2238424	2241565
BnaA01G0041400ZS	0.01	0.04	23.95	5.37	7.61	0.12	13.15	2.61	0.59	0.15	1.82	0.17	H3K4me3_histone_282	2246708	2248371	intron	277	0.00	0.01	23.99	8.69	54.91	69.54	139.62	140.60	133.08	97.96	83.07	58.31	H3K9ac_histone_320	2246603	2246892	promoter-TSS	-515	0.00	0.02	23.71	4.31	13.98	249.95	191.91	139.20	138.00	145.14	186.33	226.61	RNAPII_TF_902	2247167	2249363
BnaA01G0041500ZS	0.13	0.27	24.76	7.02	0.20	0.08	0.35	0.11	0.31	0.14	0.10	0.07	H3K4me3_histone_283	2250940	2252061	exon	1870	0.34	0.56	25.18	7.08	24.63	91.50	85.20	126.60	86.99	87.37	87.13	99.57	H3K9ac_histone_322	2250906	2251986	exon	1816	0.02	0.10	22.81	8.10	26.42	4.01	28.28	6.95	2.89	1.92	4.92	4.45	RNAPII_TF_903	2251044	2251789
BnaA01G0041600ZS	0.00	0.02	25.61	5.98	7.41	6.82	14.51	10.94	15.72	4.58	4.29	6.92	NA	NA	NA	NA	NA	NA	NA	NA	NA	NA	NA	NA	NA	NA	NA	NA	NA	NA	NA	NA	NA	NA	NA	NA	NA	NA	NA	90.11	123.59	89.00	111.34	84.04	80.76	89.68	NA	NA	NA
BnaA01G0041700ZS	0.95	1.00	25.79	25.68	0.08	0.19	0.15	0.13	0.17	0.14	0.08	0.16	NA	NA	NA	NA	NA	NA	NA	NA	NA	NA	NA	NA	NA	NA	NA	NA	NA	NA	NA	NA	NA	NA	NA	NA	NA	NA	NA	NA	NA	NA	NA	NA	NA	NA	NA	NA	NA
BnaA01G0041800ZS	0.12	0.25	26.80	3.96	0.73	1.70	2.59	1.89	1.75	1.54	1.03	1.39	H3K4me3_histone_284	2273339	2274573	exon	403	0.05	0.19	25.26	7.51	19.87	64.04	78.21	79.82	76.72	76.65	65.55	54.77	H3K9ac_histone_323	2273616	2273910	exon	596	0.03	0.14	23.41	6.07	6.80	NA	NA	NA	NA	NA	NA	NA	RNAPII_TF_904	2274146	2276068
BnaA01G0041900ZS	0.16	0.32	23.20	4.25	0.94	2.05	1.75	1.91	0.59	0.63	0.81	1.87	NA	NA	NA	NA	NA	NA	NA	NA	NA	NA	NA	NA	NA	NA	NA	NA	NA	NA	NA	NA	NA	NA	NA	NA	NA	NA	NA	24.20	24.81	25.52	22.28	16.38	16.16	24.04	NA	NA	NA
BnaA01G0042000ZS	0.42	0.66	24.26	4.71	0.48	0.29	0.92	0.48	0.40	0.20	0.25	0.23	H3K4me3_histone_285	2275087	2276071	TTS	354	0.50	0.69	24.87	5.74	23.44	182.94	176.23	199.65	173.86	185.10	192.70	185.46	H3K9ac_histone_324	2275115	2276070	TTS	341	0.09	0.26	27.18	25.65	18.94	NA	NA	NA	NA	NA	NA	NA	RNAPII_TF_905	2277191	2278944
BnaA01G0042100ZS	0.99	1.00	24.20	11.50	10.63	18.37	20.01	17.68	27.87	22.45	27.47	26.50	NA	NA	NA	NA	NA	NA	NA	NA	NA	NA	NA	NA	NA	NA	NA	NA	NA	NA	NA	NA	NA	NA	NA	NA	NA	NA	NA	129.77	127.63	110.09	130.21	104.31	109.52	123.55	NA	NA	NA
BnaA01G0042200ZS	0.04	0.12	23.75	12.56	0.04	0.05	0.00	0.00	0.00	0.00	0.00	0.05	NA	NA	NA	NA	NA	NA	NA	NA	NA	NA	NA	NA	NA	NA	NA	NA	NA	NA	NA	NA	NA	NA	NA	NA	NA	NA	NA	NA	NA	NA	NA	NA	NA	NA	NA	NA	NA
BnaA01G0042300ZS	0.02	0.08	24.55	8.35	0.13	0.00	0.00	0.24	0.05	0.04	0.03	0.00	H3K4me3_histone_287	2289785	2290342	exon	336	0.10	0.28	22.89	6.49	13.60	31.23	27.99	38.48	35.73	31.33	23.06	38.61	NA	NA	NA	NA	NA	NA	NA	NA	NA	NA	NA	NA	NA	NA	NA	NA	NA	NA	NA	NA
BnaA01G0042400ZS	0.00	0.00	26.12	6.42	1.00	0.27	1.28	1.61	1.24	0.41	0.14	0.44	NA	NA	NA	NA	NA	NA	NA	NA	NA	NA	NA	NA	NA	NA	NA	NA	NA	NA	NA	NA	NA	NA	NA	NA	NA	NA	NA	NA	NA	NA	NA	NA	NA	NA	NA	NA	NA
BnaA01G0042500ZS	0.44	0.68	24.19	8.00	0.13	0.00	0.00	0.15	0.00	0.08	0.00	0.00	NA	NA	NA	NA	NA	NA	NA	NA	NA	NA	NA	NA	NA	NA	NA	NA	NA	NA	NA	NA	NA	NA	NA	NA	NA	NA	NA	NA	NA	NA	NA	NA	NA	NA	NA	NA	NA
BnaA01G0042600ZS	0.00	0.02	24.89	10.79	30.17	92.42	128.82	132.97	145.50	138.72	129.41	102.31	H3K4me3_histone_288	2304369	2305315	intron	2079	0.29	0.51	24.58	21.17	8.29	29.36	23.52	20.45	24.37	25.90	25.31	27.32	NA	NA	NA	NA	NA	NA	NA	NA	NA	NA	NA	NA	NA	NA	NA	NA	NA	RNAPII_TF_906	2303710	2309694
BnaA01G0042700ZS	0.26	0.46	24.21	5.58	0.98	0.84	2.56	2.10	0.92	1.17	1.32	1.10	NA	NA	NA	NA	NA	NA	NA	NA	NA	NA	NA	NA	NA	NA	NA	NA	NA	H3K9ac_histone_326	2309070	2309808	intron	187	0.01	0.04	25.75	5.29	16.05	NA	NA	NA	NA	NA	NA	NA	NA	NA	NA
BnaA01G0042800ZS	0.00	0.00	22.57	19.33	3.72	8.38	5.38	7.14	5.43	9.52	11.72	5.77	H3K4me3_histone_290	2314178	2315638	exon	256	0.00	0.02	22.22	20.05	36.46	267.26	234.31	232.34	228.85	270.11	282.48	243.63	H3K9ac_histone_327	2314418	2315814	intron	464	0.18	0.40	22.48	16.85	17.19	76.93	81.77	83.59	80.18	63.94	58.54	66.38	RNAPII_TF_907	2314339	2318253
BnaA01G0042900ZS	0.18	0.35	22.70	10.56	0.85	5.75	6.10	6.36	6.93	5.99	6.07	6.22	NA	NA	NA	NA	NA	NA	NA	NA	NA	NA	NA	NA	NA	NA	NA	NA	NA	NA	NA	NA	NA	NA	NA	NA	NA	NA	NA	97.22	105.92	100.18	107.03	116.38	108.02	91.25	NA	NA	NA
BnaA01G0043000ZS	0.22	0.41	26.12	24.64	2.14	9.55	9.33	10.00	7.57	8.64	7.97	9.92	H3K4me3_histone_292	2324465	2325316	promoter-TSS	-350	0.00	0.00	27.45	0.68	27.97	148.38	150.62	114.52	132.23	115.83	107.76	133.27	H3K9ac_histone_329	2324313	2325303	promoter-TSS	-268	0.87	0.93	24.16	0.79	12.52	NA	NA	NA	NA	NA	NA	NA	RNAPII_TF_908	2324672	2325216
BnaA01G0043100ZS	0.03	0.11	23.16	0.98	7.79	30.40	22.75	20.64	18.12	20.07	22.11	25.83	H3K4me3_histone_293	2336927	2338780	intron	612	0.78	0.88	26.21	19.66	36.20	284.37	264.05	262.91	266.57	250.31	272.21	263.51	H3K9ac_histone_330	2337107	2337704	exon	164	0.31	0.53	25.69	16.13	16.71	110.26	109.13	111.93	107.40	99.10	115.04	103.48	RNAPII_TF_909	2337018	2341585
BnaA01G0043200ZS	0.05	0.14	24.53	2.09	0.03	0.00	0.01	0.00	0.00	0.04	0.00	0.00	H3K4me3_histone_294	2340713	2341885	promoter-TSS	-433	0.82	0.90	23.66	19.32	23.63	204.71	189.16	182.15	206.69	189.31	213.49	178.81	H3K9ac_histone_331	2340715	2341734	promoter-TSS	-508	0.20	0.42	25.67	16.87	34.71	59.50	64.55	64.45	68.26	68.07	80.61	58.75	NA	NA	NA
BnaA01G0043300ZS	0.00	0.02	22.59	12.67	1.91	0.28	0.30	2.57	3.41	2.45	1.32	0.90	NA	NA	NA	NA	NA	NA	NA	NA	NA	NA	NA	NA	NA	NA	NA	NA	NA	NA	NA	NA	NA	NA	NA	NA	NA	NA	NA	163.86	153.12	160.06	183.09	167.75	207.79	158.52	NA	NA	NA
BnaA01G0043400ZS	0.01	0.05	23.70	3.13	5.10	6.54	9.58	1.80	4.52	3.79	2.65	10.50	NA	NA	NA	NA	NA	NA	NA	NA	NA	NA	NA	NA	NA	NA	NA	NA	NA	NA	NA	NA	NA	NA	NA	NA	NA	NA	NA	NA	NA	NA	NA	NA	NA	NA	RNAPII_TF_910	2346388	2347413
BnaA01G0043500ZS	0.20	0.38	26.05	8.01	2.06	11.64	12.21	12.06	12.28	11.79	9.50	9.80	H3K4me3_histone_296	2346265	2346492	TTS	221	0.00	0.02	24.74	6.80	8.89	19.69	32.59	30.88	23.88	20.16	17.33	19.31	H3K9ac_histone_332	2351608	2352594	exon	466	0.26	0.48	26.47	19.98	42.31	NA	NA	NA	NA	NA	NA	NA	RNAPII_TF_911	2351771	2355006
BnaA01G0043600ZS	0.00	0.00	23.65	12.18	38.25	29.23	60.59	83.40	104.64	86.34	62.33	33.97	NA	NA	NA	NA	NA	NA	NA	NA	NA	NA	NA	NA	NA	NA	NA	NA	NA	NA	NA	NA	NA	NA	NA	NA	NA	NA	NA	246.36	221.05	204.10	236.80	231.33	267.01	236.33	NA	NA	NA
BnaA01G0043700ZS	0.54	0.80	24.28	15.16	0.67	0.77	0.74	0.96	1.44	1.76	1.21	1.28	H3K4me3_histone_298	2353190	2355342	promoter-TSS	-436	0.00	0.01	24.98	11.52	59.33	408.37	433.18	502.17	491.70	457.35	442.70	402.81	H3K9ac_histone_333	2353299	2354109	promoter-TSS	254	0.00	0.00	25.12	5.38	39.35	NA	NA	NA	NA	NA	NA	NA	NA	NA	NA
BnaA01G0043800ZS	0.53	0.80	23.43	13.52	0.77	2.95	2.71	2.48	3.07	2.74	2.15	2.20	H3K4me3_histone_299	2360922	2361548	intron	218	0.73	0.84	25.07	17.96	17.32	143.98	145.04	146.09	128.54	147.14	145.42	163.04	H3K9ac_histone_334	2360986	2361516	intron	202	0.28	0.50	25.95	22.69	8.67	134.67	166.06	134.94	128.54	105.34	85.36	109.49	RNAPII_TF_912	2361068	2361502
BnaA01G0043900ZS	0.14	0.28	25.99	5.67	1.69	4.69	7.37	7.24	6.03	5.79	6.81	5.14	NA	NA	NA	NA	NA	NA	NA	NA	NA	NA	NA	NA	NA	NA	NA	NA	NA	H3K9ac_histone_335	2362432	2362753	exon	-1139	0.00	0.01	25.07	2.02	7.31	64.78	64.29	53.31	60.97	55.14	60.40	64.73	RNAPII_TF_913	2362461	2363045
BnaA01G0044000ZS	0.13	0.27	24.67	14.85	1.30	2.30	3.25	3.19	3.96	3.85	4.06	2.93	H3K4me3_histone_300	2363928	2365143	TTS	259	0.01	0.06	24.23	1.63	25.85	240.37	229.05	213.97	212.78	207.48	215.53	254.28	H3K9ac_histone_336	2363917	2365025	TTS	323	0.45	0.64	25.83	20.57	14.22	17.88	21.40	10.44	14.27	10.43	14.00	22.36	RNAPII_TF_914	2364324	2364842
BnaA01G0044100ZS	0.00	0.02	26.33	3.26	1.48	8.62	7.78	7.53	7.10	6.61	5.89	7.03	H3K4me3_histone_302	2368556	2369349	exon	254	0.24	0.46	24.07	18.14	43.22	289.61	275.25	291.51	284.97	303.41	352.55	282.11	H3K9ac_histone_338	2368600	2369224	exon	214	0.08	0.25	27.62	21.69	14.70	141.92	154.96	135.98	137.72	139.09	147.26	147.01	RNAPII_TF_916	2372305	2373262
BnaA01G0044200ZS	0.03	0.10	21.78	1.53	0.74	5.33	4.91	4.63	4.22	4.97	5.15	5.18	H3K4me3_histone_303	2376640	2377993	intron	480	0.90	0.95	24.41	12.45	22.84	104.63	106.41	122.61	93.94	118.37	107.76	110.17	NA	NA	NA	NA	NA	NA	NA	NA	NA	NA	103.87	88.64	87.50	87.56	85.01	97.10	101.69	RNAPII_TF_917	2376542	2377986
BnaA01G0044300ZS	0.39	0.63	22.42	7.40	6.90	55.96	64.72	58.11	59.98	57.27	56.11	59.02	H3K4me3_histone_304	2380585	2381622	exon	457	0.44	0.64	21.85	0.59	47.52	332.86	324.40	344.16	280.17	333.34	355.60	317.78	H3K9ac_histone_339	2377266	2377947	TTS	190	0.06	0.20	27.20	20.91	10.48	NA	NA	NA	NA	NA	NA	NA	RNAPII_TF_919	2380072	2381584
BnaA01G0044400ZS	0.19	0.36	27.13	26.03	1.46	10.02	10.60	8.83	8.33	8.56	8.86	9.78	H3K4me3_histone_305	2383591	2384496	exon	517	0.18	0.38	26.43	2.31	16.12	99.74	112.34	92.39	104.60	103.16	86.53	94.84	NA	NA	NA	NA	NA	NA	NA	NA	NA	NA	48.11	42.13	42.76	44.90	42.77	52.02	51.92	RNAPII_TF_920	2383911	2384391
BnaA01G0044500ZS	0.00	0.02	24.19	3.94	0.98	1.62	2.56	1.31	1.42	0.89	0.91	1.89	NA	NA	NA	NA	NA	NA	NA	NA	NA	NA	NA	NA	NA	NA	NA	NA	NA	NA	NA	NA	NA	NA	NA	NA	NA	NA	NA	NA	NA	NA	NA	NA	NA	NA	NA	NA	NA
BnaA01G0044600ZS	0.00	0.00	24.15	3.75	7.56	15.81	20.87	12.86	8.81	7.03	5.78	16.25	H3K4me3_histone_306	2389037	2391745	promoter-TSS	-315	0.00	0.03	23.64	5.79	86.20	281.42	379.46	360.77	292.52	283.03	261.73	328.98	H3K9ac_histone_341	2389146	2391890	promoter-TSS	-188	0.00	0.00	24.00	2.98	84.91	NA	NA	NA	NA	NA	NA	NA	RNAPII_TF_921	2389075	2394209
BnaA01G0044700ZS	0.96	1.00	23.17	13.01	3.51	16.43	19.85	17.57	21.97	19.42	19.89	19.47	H3K4me3_histone_307	2392797	2394203	exon	341	0.84	0.91	24.04	22.26	19.14	317.06	313.55	299.01	293.20	299.77	320.14	315.31	H3K9ac_histone_342	2393126	2394175	intron	491	0.52	0.69	24.08	11.76	14.27	295.79	320.01	218.88	207.68	161.22	179.42	310.18	NA	NA	NA
BnaA01G0044800ZS	0.13	0.28	25.59	0.71	3.96	17.55	20.48	16.02	16.95	15.11	14.46	17.02	NA	NA	NA	NA	NA	NA	NA	NA	NA	NA	NA	NA	NA	NA	NA	NA	NA	NA	NA	NA	NA	NA	NA	NA	NA	NA	NA	107.40	106.49	109.40	99.49	101.64	110.47	99.63	RNAPII_TF_922	2395576	2401200
BnaA01G0044900ZS	1.00	1.00	24.10	20.60	0.00	0.00	0.00	0.00	0.00	0.00	0.00	0.00	H3K4me3_histone_309	2400294	2401406	TTS	177	0.11	0.30	22.74	13.50	22.69	228.05	223.37	236.31	250.37	228.48	239.02	240.09	H3K9ac_histone_344	2400435	2401351	TTS	220	0.51	0.69	25.44	22.03	30.98	NA	NA	NA	NA	NA	NA	NA	NA	NA	NA
BnaA01G0045000ZS	0.52	0.78	24.81	3.05	2.53	9.96	12.64	10.07	11.37	8.65	11.26	11.62	NA	NA	NA	NA	NA	NA	NA	NA	NA	NA	NA	NA	NA	NA	NA	NA	NA	NA	NA	NA	NA	NA	NA	NA	NA	NA	NA	161.92	150.95	140.22	146.82	119.47	134.04	146.90	NA	NA	NA
BnaA01G0045100ZS	1.00	1.00	24.10	20.60	0.00	0.00	0.00	0.00	0.00	0.00	0.00	0.00	NA	NA	NA	NA	NA	NA	NA	NA	NA	NA	NA	NA	NA	NA	NA	NA	NA	NA	NA	NA	NA	NA	NA	NA	NA	NA	NA	NA	NA	NA	NA	NA	NA	NA	NA	NA	NA
BnaA01G0045200ZS	0.32	0.54	22.22	6.59	0.27	0.66	0.76	0.68	0.43	0.63	0.40	0.78	H3K4me3_histone_310	2410030	2410933	promoter-TSS	97	0.04	0.16	26.63	11.10	11.58	82.76	84.81	103.00	97.16	91.28	90.61	89.17	H3K9ac_histone_345	2410055	2410706	exon	198	0.02	0.09	23.77	6.23	19.11	NA	NA	NA	NA	NA	NA	NA	RNAPII_TF_923	2408077	2408496
BnaA01G0045300ZS	0.00	0.01	25.12	12.45	2.44	8.42	9.93	11.53	12.75	12.81	10.35	8.25	H3K4me3_histone_311	2417391	2419005	exon	491	0.37	0.58	24.42	12.97	32.00	215.17	231.88	222.69	258.28	240.87	233.10	206.12	H3K9ac_histone_346	2417502	2418884	exon	486	0.99	1.00	24.42	23.69	30.29	72.32	78.22	68.89	72.18	54.52	42.88	70.63	RNAPII_TF_925	2417368	2421513
BnaA01G0045400ZS	0.06	0.14	26.98	2.34	0.08	0.07	0.05	0.07	0.00	0.02	0.00	0.00	NA	NA	NA	NA	NA	NA	NA	NA	NA	NA	NA	NA	NA	NA	NA	NA	NA	NA	NA	NA	NA	NA	NA	NA	NA	NA	NA	186.00	191.66	172.59	185.98	149.31	178.54	160.21	NA	NA	NA
BnaA01G0045500ZS	0.28	0.48	25.74	6.33	0.95	1.73	3.21	3.06	2.50	2.01	1.60	1.73	H3K4me3_histone_312	2435580	2436256	promoter-TSS	-933	0.00	0.03	26.88	2.30	22.47	72.33	93.89	57.73	74.19	64.93	57.55	53.39	H3K9ac_histone_347	2435439	2436268	promoter-TSS	-868	0.06	0.20	24.58	22.44	15.09	NA	NA	NA	NA	NA	NA	NA	RNAPII_TF_926	2435615	2436154
BnaA01G0045600ZS	0.87	1.00	22.30	19.09	0.58	2.47	2.81	2.48	2.98	2.92	2.90	2.53	H3K4me3_histone_313	2439558	2440794	exon	380	0.73	0.84	24.86	14.51	42.73	257.56	228.79	277.67	238.99	268.37	281.22	285.92	H3K9ac_histone_348	2439825	2440375	exon	304	0.35	0.56	23.04	8.71	8.81	93.37	88.02	81.46	76.64	76.90	95.31	98.53	RNAPII_TF_927	2439699	2440362
BnaA01G0045700ZS	0.44	0.68	25.00	22.92	0.48	2.75	2.43	1.91	2.57	2.26	1.99	2.49	H3K4me3_histone_314	2446935	2449223	promoter-TSS	-171	0.75	0.86	24.15	16.37	45.15	437.34	482.42	428.05	480.78	461.20	494.24	433.30	H3K9ac_histone_350	2447267	2449030	promoter-TSS	-102	0.63	0.78	24.25	20.50	24.92	45.01	44.33	44.50	47.09	48.09	39.27	47.19	RNAPII_TF_929	2447298	2449168
BnaA01G0045800ZS	0.01	0.03	22.87	8.41	1.53	5.41	7.47	7.44	7.53	5.61	6.64	6.56	NA	NA	NA	NA	NA	NA	NA	NA	NA	NA	NA	NA	NA	NA	NA	NA	NA	NA	NA	NA	NA	NA	NA	NA	NA	NA	NA	189.49	174.20	163.92	188.32	157.38	168.84	180.45	NA	NA	NA
BnaA01G0045900ZS	0.00	0.03	22.88	7.72	0.35	0.23	0.75	0.55	0.52	0.28	0.19	0.31	NA	NA	NA	NA	NA	NA	NA	NA	NA	NA	NA	NA	NA	NA	NA	NA	NA	H3K9ac_histone_351	2454929	2455209	exon	-1636	0.59	0.75	22.57	22.50	6.51	NA	NA	NA	NA	NA	NA	NA	NA	NA	NA
BnaA01G0046000ZS	0.00	0.00	23.58	9.08	4.54	10.27	8.27	14.55	12.43	7.18	5.50	8.53	H3K4me3_histone_315	2456470	2457968	exon	514	0.31	0.53	24.94	8.40	28.05	238.03	205.72	234.26	225.52	207.06	219.85	227.66	H3K9ac_histone_352	2456582	2457480	exon	326	0.10	0.28	24.77	16.01	21.05	23.03	13.02	16.47	16.05	20.09	17.77	16.37	RNAPII_TF_930	2456207	2461179
BnaA01G0046100ZS	0.06	0.14	22.57	8.03	1.09	1.88	2.00	2.93	2.02	1.40	1.60	1.81	H3K4me3_histone_316	2461596	2462163	promoter-TSS	97	0.04	0.17	22.16	7.16	12.48	36.65	36.49	37.44	40.06	37.49	27.91	44.43	NA	NA	NA	NA	NA	NA	NA	NA	NA	NA	102.70	88.96	102.30	108.44	113.80	123.41	99.82	NA	NA	NA
BnaA01G0046200ZS	0.93	1.00	22.96	21.68	2.28	12.07	13.77	11.58	13.73	14.49	14.06	13.14	H3K4me3_histone_317	2463936	2465280	exon	220	0.55	0.72	24.40	12.55	27.68	185.03	199.13	206.35	216.91	188.75	216.70	177.16	H3K9ac_histone_353	2464184	2465296	exon	352	0.10	0.28	25.38	19.33	21.89	NA	NA	NA	NA	NA	NA	NA	RNAPII_TF_931	2464349	2465079
BnaA01G0046300ZS	0.21	0.38	23.83	19.07	4.70	17.99	14.68	12.81	12.39	13.86	13.11	12.57	H3K4me3_histone_318	2466764	2468010	promoter-TSS	-234	0.86	0.93	23.70	18.83	27.03	190.76	189.13	165.95	197.49	184.82	199.91	166.35	H3K9ac_histone_354	2466867	2467550	promoter-TSS	-413	0.11	0.30	23.03	19.78	11.83	126.64	136.52	131.28	125.60	118.73	156.54	132.89	RNAPII_TF_933	2467001	2468034
BnaA01G0046400ZS	0.43	0.67	23.27	3.65	0.05	0.05	0.05	0.00	0.03	0.04	0.01	0.10	NA	NA	NA	NA	NA	NA	NA	NA	NA	NA	NA	NA	NA	NA	NA	NA	NA	NA	NA	NA	NA	NA	NA	NA	NA	NA	NA	88.05	68.24	74.95	70.66	79.44	76.10	79.24	NA	NA	NA
BnaA01G0046500ZS	0.07	0.17	24.49	8.12	2.92	7.46	6.59	8.38	6.66	5.77	3.44	4.51	H3K4me3_histone_319	2479507	2480970	exon	545	0.29	0.51	24.34	15.80	55.87	431.73	423.14	422.30	473.93	430.99	478.20	412.53	H3K9ac_histone_355	2479704	2480481	exon	399	0.50	0.68	23.33	4.99	25.30	NA	NA	NA	NA	NA	NA	NA	RNAPII_TF_935	2479549	2483626
BnaA01G0046600ZS	0.37	0.60	24.34	8.09	0.79	4.31	3.87	4.04	3.67	3.54	3.19	3.45	H3K4me3_histone_320	2485267	2486470	exon	120	0.63	0.78	21.62	0.33	15.18	225.88	230.65	236.20	213.17	223.63	239.82	218.16	H3K9ac_histone_356	2485540	2486180	exon	112	0.87	0.93	23.43	9.84	13.23	113.79	134.12	120.46	121.92	93.73	130.14	107.81	RNAPII_TF_936	2483653	2486284
BnaA01G0046700ZS	0.27	0.47	24.51	19.87	1.19	6.16	4.86	5.80	5.01	5.90	6.23	5.09	H3K4me3_histone_321	2500048	2501774	promoter-TSS	-224	0.82	0.90	25.30	16.67	16.01	135.63	115.83	122.80	124.84	126.43	124.53	145.23	H3K9ac_histone_358	2500873	2501846	promoter-TSS	212	0.68	0.81	21.88	17.68	7.60	82.52	84.77	77.74	80.51	81.53	82.60	79.71	RNAPII_TF_937	2498303	2501540
BnaA01G0046800ZS	0.81	1.00	24.92	23.72	0.27	0.46	0.46	0.50	0.35	0.39	0.39	0.52	H3K4me3_histone_322	2504184	2505846	TTS	435	0.00	0.02	24.48	2.77	55.65	299.69	266.09	265.39	226.73	206.16	196.73	303.02	H3K9ac_histone_357	2499965	2500809	promoter-TSS	300	0.34	0.55	23.79	1.18	9.14	54.83	46.93	56.24	56.18	55.28	53.55	50.66	RNAPII_TF_938	2503167	2506007
BnaA01G0046900ZS	0.03	0.10	24.64	3.48	0.80	1.00	1.51	1.29	0.46	0.22	0.64	1.46	NA	NA	NA	NA	NA	NA	NA	NA	NA	NA	NA	NA	NA	NA	NA	NA	NA	NA	NA	NA	NA	NA	NA	NA	NA	NA	NA	83.87	75.34	73.75	75.29	67.16	74.79	80.20	NA	NA	NA
BnaA01G0047000ZS	0.08	0.18	22.11	15.53	0.31	1.03	0.76	0.72	0.92	0.93	0.61	0.61	NA	NA	NA	NA	NA	NA	NA	NA	NA	NA	NA	NA	NA	NA	NA	NA	NA	H3K9ac_histone_360	2509942	2510469	promoter-TSS	-53	0.07	0.23	24.51	4.63	10.03	NA	NA	NA	NA	NA	NA	NA	RNAPII_TF_939	2511119	2511355
BnaA01G0047100ZS	1.00	1.00	24.10	20.60	0.00	0.00	0.00	0.00	0.00	0.00	0.00	0.00	NA	NA	NA	NA	NA	NA	NA	NA	NA	NA	NA	NA	NA	NA	NA	NA	NA	H3K9ac_histone_362	2516042	2516293	promoter-TSS	-366	0.46	0.65	25.92	7.67	7.67	22.40	36.84	21.87	24.48	26.70	19.27	27.22	RNAPII_TF_941	2515781	2516317
BnaA01G0047200ZS	1.00	1.00	24.10	20.60	0.00	0.00	0.00	0.00	0.00	0.00	0.00	0.00	NA	NA	NA	NA	NA	NA	NA	NA	NA	NA	NA	NA	NA	NA	NA	NA	NA	NA	NA	NA	NA	NA	NA	NA	NA	NA	NA	7.18	8.25	12.82	8.10	14.82	5.95	9.51	NA	NA	NA
BnaA01G0047300ZS	1.00	1.00	24.10	20.60	0.00	0.00	0.00	0.00	0.00	0.00	0.00	0.00	NA	NA	NA	NA	NA	NA	NA	NA	NA	NA	NA	NA	NA	NA	NA	NA	NA	NA	NA	NA	NA	NA	NA	NA	NA	NA	NA	NA	NA	NA	NA	NA	NA	NA	NA	NA	NA
BnaA01G0047400ZS	0.00	0.00	25.57	6.53	4.24	2.93	11.49	7.75	6.46	5.47	3.78	2.77	H3K4me3_histone_323	2521146	2522136	exon	205	0.00	0.02	26.18	6.24	27.92	155.89	177.83	191.30	179.18	147.54	152.45	154.74	H3K9ac_histone_363	2521174	2521999	exon	260	0.00	0.00	25.23	3.59	42.49	NA	NA	NA	NA	NA	NA	NA	RNAPII_TF_942	2521373	2521930
BnaA01G0047500ZS	0.01	0.04	25.93	3.27	0.64	0.83	1.06	0.79	0.26	0.43	0.07	0.36	H3K4me3_histone_324	2522801	2523763	intron	351	0.00	0.00	24.72	4.74	18.75	48.47	71.21	51.70	48.61	36.07	35.77	45.47	NA	NA	NA	NA	NA	NA	NA	NA	NA	NA	116.01	151.44	97.84	98.35	69.79	59.69	107.13	NA	NA	NA
BnaA01G0047600ZS	0.41	0.65	25.26	14.86	0.02	0.01	0.00	0.00	0.01	0.01	0.02	0.01	NA	NA	NA	NA	NA	NA	NA	NA	NA	NA	NA	NA	NA	NA	NA	NA	NA	H3K9ac_histone_364	2525553	2525792	promoter-TSS	-32	0.59	0.75	24.35	2.19	5.40	NA	NA	NA	NA	NA	NA	NA	NA	NA	NA
BnaA01G0047700ZS	0.54	0.80	23.97	19.77	0.12	0.09	0.15	0.12	0.16	0.09	0.05	0.07	NA	NA	NA	NA	NA	NA	NA	NA	NA	NA	NA	NA	NA	NA	NA	NA	NA	NA	NA	NA	NA	NA	NA	NA	NA	NA	NA	12.77	15.55	9.97	12.56	14.87	9.08	14.61	NA	NA	NA
BnaA01G0047800ZS	0.55	0.81	24.44	2.03	2.44	7.65	4.30	5.54	3.77	3.86	2.57	7.18	H3K4me3_histone_325	2541657	2543502	promoter-TSS	51	0.51	0.70	24.73	16.31	39.93	336.17	318.40	312.56	352.23	337.01	339.79	307.10	H3K9ac_histone_367	2541618	2543157	promoter-TSS	-141	0.02	0.10	24.44	21.25	21.10	NA	NA	NA	NA	NA	NA	NA	RNAPII_TF_943	2540317	2544591
BnaA01G0047900ZS	0.00	0.00	25.57	2.58	6.69	35.82	38.62	32.55	31.31	27.20	26.12	34.14	NA	NA	NA	NA	NA	NA	NA	NA	NA	NA	NA	NA	NA	NA	NA	NA	NA	NA	NA	NA	NA	NA	NA	NA	NA	NA	NA	178.51	160.98	149.92	156.29	150.77	166.22	156.25	RNAPII_TF_944	2546641	2548177
BnaA01G0048000ZS	0.09	0.20	26.26	22.27	3.09	16.23	15.54	12.00	12.95	13.94	12.99	13.89	H3K4me3_histone_326	2550832	2552218	intron	311	0.42	0.62	25.34	19.95	16.31	163.31	162.84	158.99	163.56	173.51	159.46	169.82	H3K9ac_histone_368	2551353	2552007	intron	156	0.09	0.27	23.35	10.94	12.39	NA	NA	NA	NA	NA	NA	NA	RNAPII_TF_945	2549264	2554894
BnaA01G0048100ZS	0.20	0.37	26.02	5.95	1.46	5.75	6.27	5.51	5.94	5.61	3.71	4.57	H3K4me3_histone_327	2556175	2557251	intron	352	0.00	0.02	26.88	13.61	39.29	202.57	201.03	220.17	203.83	243.54	247.01	205.03	H3K9ac_histone_369	2556325	2557268	exon	269	0.22	0.44	22.27	11.36	26.83	62.15	72.76	72.72	83.85	71.61	75.26	62.35	RNAPII_TF_946	2556063	2557131
BnaA01G0048200ZS	0.00	0.00	24.42	10.52	2.58	1.38	2.81	4.74	6.33	2.67	1.72	1.60	H3K4me3_histone_328	2561126	2561613	intron	820	0.25	0.47	25.45	6.91	8.20	15.81	10.25	21.98	13.10	18.58	11.94	11.94	H3K9ac_histone_370	2560324	2560647	promoter-TSS	-64	0.31	0.53	26.09	7.86	7.93	109.35	113.79	122.31	130.03	91.40	121.80	112.04	RNAPII_TF_947	2559773	2563501
BnaA01G0048300ZS	0.06	0.15	24.25	23.20	8.51	17.30	15.04	13.42	14.52	17.45	14.88	24.48	H3K4me3_histone_329	2566613	2568090	TTS	501	0.00	0.01	26.83	3.52	50.49	147.09	155.12	114.75	122.71	95.93	78.62	88.53	H3K9ac_histone_373	2567312	2567892	TTS	752	0.31	0.52	25.51	19.14	14.80	21.69	30.06	36.70	29.09	25.55	28.61	22.63	RNAPII_TF_948	2566512	2569336
BnaA01G0048400ZS	0.06	0.15	22.50	4.46	22.89	89.94	82.49	75.15	75.38	54.06	58.15	87.40	H3K4me3_histone_330	2573044	2574666	promoter-TSS	7	0.00	0.00	25.41	1.21	72.18	341.49	326.19	254.24	281.19	228.46	225.95	315.34	H3K9ac_histone_374	2572179	2572864	intron	1341	0.00	0.00	24.22	0.58	15.81	52.64	36.44	50.39	41.26	42.93	47.49	52.37	RNAPII_TF_949	2571565	2574361
BnaA01G0048500ZS	0.13	0.26	23.65	14.09	0.09	0.00	0.04	0.00	0.14	0.05	0.00	0.07	H3K4me3_histone_331	2575809	2576566	exon	791	0.11	0.29	23.59	10.02	25.42	42.99	43.72	81.14	56.05	55.77	41.53	61.39	H3K9ac_histone_376	2575773	2576609	exon	795	0.68	0.81	25.02	21.90	6.97	55.09	50.76	40.18	31.93	29.36	46.51	54.45	NA	NA	NA
BnaA01G0048600ZS	0.12	0.26	25.21	3.44	217.30	817.14	881.69	819.42	682.16	677.50	594.82	671.12	H3K4me3_histone_332	2579725	2584210	exon	2061	0.09	0.26	23.55	1.95	323.73	1338.80	1374.83	1250.62	1031.92	1133.05	1139.89	1404.71	H3K9ac_histone_377	2579868	2580170	exon	113	0.22	0.44	24.24	15.78	9.01	76.70	67.56	65.65	68.95	71.31	69.42	74.25	RNAPII_TF_950	2579505	2589128
BnaA01G0048700ZS	0.00	0.02	25.53	9.28	2.32	8.82	10.14	9.53	11.91	10.16	7.27	8.71	H3K4me3_histone_334	2587875	2589317	intron	397	0.08	0.25	24.49	15.19	36.67	230.40	244.56	237.63	264.64	262.57	265.60	219.21	H3K9ac_histone_379	2587671	2589125	intron	595	0.44	0.63	25.17	21.49	32.66	26.88	22.41	27.31	32.33	32.04	38.01	24.87	NA	NA	NA
BnaA01G0048800ZS	0.00	0.00	24.52	0.57	1.03	1.88	1.26	0.17	0.21	0.10	0.30	1.23	NA	NA	NA	NA	NA	NA	NA	NA	NA	NA	NA	NA	NA	NA	NA	NA	NA	H3K9ac_histone_380	2593401	2593708	exon	593	0.85	0.92	23.74	5.82	6.51	175.94	160.10	143.28	141.08	152.18	129.10	165.34	NA	NA	NA
BnaA01G0048900ZS	0.75	1.00	23.79	4.51	0.44	0.31	0.68	0.29	0.22	0.51	0.00	0.66	NA	NA	NA	NA	NA	NA	NA	NA	NA	NA	NA	NA	NA	NA	NA	NA	NA	NA	NA	NA	NA	NA	NA	NA	NA	NA	NA	26.09	24.67	28.58	26.05	28.89	24.66	28.54	NA	NA	NA
BnaA01G0049000ZS	0.06	0.14	23.75	4.48	0.08	0.00	0.00	0.00	0.00	0.00	0.10	0.00	NA	NA	NA	NA	NA	NA	NA	NA	NA	NA	NA	NA	NA	NA	NA	NA	NA	NA	NA	NA	NA	NA	NA	NA	NA	NA	NA	NA	NA	NA	NA	NA	NA	NA	NA	NA	NA
BnaA01G0049100ZS	0.02	0.09	24.96	5.56	14.46	27.69	52.80	44.18	40.07	30.10	36.11	30.13	H3K4me3_histone_335	2611137	2613061	exon	719	0.00	0.00	26.44	8.06	54.97	240.28	290.95	345.56	302.07	289.87	283.83	280.52	H3K9ac_histone_385	2611208	2614214	intron	1331	0.12	0.31	25.22	17.96	41.37	NA	NA	NA	NA	NA	NA	NA	RNAPII_TF_951	2610480	2615077
BnaA01G0049200ZS	0.16	0.32	26.13	16.64	2.26	9.57	9.89	7.70	10.50	11.35	9.92	10.16	H3K4me3_histone_336	2614514	2615313	intron	182	0.67	0.80	26.44	25.66	19.83	87.24	94.77	67.66	88.09	73.40	87.38	78.09	H3K9ac_histone_386	2614401	2615260	intron	265	0.10	0.29	25.13	20.39	15.56	193.91	202.13	185.17	193.94	198.89	231.78	187.08	NA	NA	NA
BnaA01G0049300ZS	0.00	0.00	24.00	19.59	2.00	2.29	1.03	0.73	0.77	2.27	3.93	1.29	H3K4me3_histone_337	2617030	2618359	exon	528	0.28	0.51	22.92	21.65	57.65	240.77	215.91	265.57	194.20	254.44	296.58	239.38	H3K9ac_histone_387	2617015	2617988	exon	335	0.01	0.08	25.05	16.86	49.87	92.18	93.63	87.23	78.09	81.34	104.48	92.73	RNAPII_TF_952	2616980	2619856
BnaA01G0049400ZS	0.07	0.17	24.19	13.01	1.08	5.04	5.88	6.12	6.55	6.74	5.85	5.90	H3K4me3_histone_338	2628038	2629979	promoter-TSS	-34	0.11	0.30	25.13	15.03	59.43	411.38	434.75	460.94	426.38	438.07	520.75	432.32	H3K9ac_histone_388	2628156	2629934	promoter-TSS	-71	0.21	0.43	25.45	15.74	41.86	100.93	67.53	77.63	114.71	133.97	123.68	95.43	NA	NA	NA
BnaA01G0049500ZS	0.02	0.09	24.45	14.97	3.67	4.78	5.68	7.55	9.39	8.10	11.74	5.36	NA	NA	NA	NA	NA	NA	NA	NA	NA	NA	NA	NA	NA	NA	NA	NA	NA	NA	NA	NA	NA	NA	NA	NA	NA	NA	NA	189.70	211.73	202.64	221.70	215.34	252.79	208.41	RNAPII_TF_955	2628373	2632030
BnaA01G0049600ZS	0.00	0.00	24.84	0.94	1.38	2.57	1.76	0.37	0.25	0.25	0.21	1.64	H3K4me3_histone_339	2634008	2635184	exon	614	0.06	0.21	23.61	5.99	26.97	147.47	169.75	177.82	150.83	143.87	153.70	141.23	H3K9ac_histone_389	2634104	2635050	exon	633	0.00	0.00	25.13	1.53	29.45	NA	NA	NA	NA	NA	NA	NA	RNAPII_TF_956	2634226	2634687
BnaA01G0049700ZS	0.08	0.18	23.99	7.54	1.88	5.02	6.52	6.01	5.41	5.45	2.98	4.33	NA	NA	NA	NA	NA	NA	NA	NA	NA	NA	NA	NA	NA	NA	NA	NA	NA	NA	NA	NA	NA	NA	NA	NA	NA	NA	NA	96.22	96.98	53.24	60.97	49.70	52.46	93.93	RNAPII_TF_957	2642165	2646261
BnaA01G0049800ZS	0.00	0.00	24.58	21.06	5.36	10.28	2.66	2.34	4.63	6.21	8.94	11.33	H3K4me3_histone_340	2649581	2649974	promoter-TSS	58	0.87	0.93	24.55	18.59	6.76	15.89	22.87	13.31	20.92	22.94	19.05	16.11	H3K9ac_histone_390	2649275	2650185	exon	105	0.05	0.20	24.82	16.08	22.17	NA	NA	NA	NA	NA	NA	NA	RNAPII_TF_959	2648931	2650801
BnaA01G0049900ZS	0.87	1.00	26.40	25.08	0.45	0.95	0.39	0.69	0.33	0.34	0.66	0.62	NA	NA	NA	NA	NA	NA	NA	NA	NA	NA	NA	NA	NA	NA	NA	NA	NA	NA	NA	NA	NA	NA	NA	NA	NA	NA	NA	41.67	31.13	51.93	44.08	54.66	64.33	45.87	NA	NA	NA
BnaA01G0050000ZS	1.00	1.00	24.10	20.60	0.00	0.00	0.00	0.00	0.00	0.00	0.00	0.00	NA	NA	NA	NA	NA	NA	NA	NA	NA	NA	NA	NA	NA	NA	NA	NA	NA	NA	NA	NA	NA	NA	NA	NA	NA	NA	NA	NA	NA	NA	NA	NA	NA	NA	RNAPII_TF_960	2655086	2655679
BnaA01G0050100ZS	0.89	1.00	23.06	18.42	4.38	13.82	12.22	11.37	10.34	12.82	9.91	9.39	H3K4me3_histone_341	2659273	2660705	exon	394	0.76	0.86	24.01	6.58	20.25	305.32	311.92	310.29	295.87	297.04	299.55	293.31	H3K9ac_histone_391	2659814	2660474	exon	239	0.23	0.45	24.61	20.61	11.74	NA	NA	NA	NA	NA	NA	NA	RNAPII_TF_961	2658579	2661273
BnaA01G0050200ZS	0.48	0.74	24.37	11.10	0.34	0.90	1.24	1.41	1.07	1.46	1.19	0.91	H3K4me3_histone_342	2661220	2661617	exon	103	0.31	0.53	21.89	8.16	7.23	18.75	22.94	18.99	19.43	17.89	19.12	21.77	NA	NA	NA	NA	NA	NA	NA	NA	NA	NA	67.26	62.45	60.24	66.82	53.97	79.29	66.10	NA	NA	NA
BnaA01G0050300ZS	0.02	0.09	24.79	10.23	0.37	0.50	0.35	1.05	0.65	0.58	0.51	0.58	NA	NA	NA	NA	NA	NA	NA	NA	NA	NA	NA	NA	NA	NA	NA	NA	NA	NA	NA	NA	NA	NA	NA	NA	NA	NA	NA	NA	NA	NA	NA	NA	NA	NA	NA	NA	NA
BnaA01G0050400ZS	0.92	1.00	22.04	16.53	1.52	6.80	6.06	5.91	5.84	6.17	5.15	5.01	H3K4me3_histone_343	2669182	2670214	intron	381	0.27	0.49	25.20	23.36	15.40	113.60	108.58	95.83	123.94	108.07	113.48	106.06	H3K9ac_histone_392	2669249	2669866	exon	240	0.04	0.16	21.77	20.52	14.79	NA	NA	NA	NA	NA	NA	NA	RNAPII_TF_962	2669293	2669931
BnaA01G0050500ZS	0.02	0.08	26.52	12.10	0.04	0.00	0.00	0.00	0.02	0.05	0.00	0.00	NA	NA	NA	NA	NA	NA	NA	NA	NA	NA	NA	NA	NA	NA	NA	NA	NA	NA	NA	NA	NA	NA	NA	NA	NA	NA	NA	68.94	60.10	60.63	51.82	61.54	75.07	56.03	NA	NA	NA
BnaA01G0050600ZS	0.86	1.00	23.98	19.53	4.90	8.39	4.87	12.75	3.31	6.24	9.46	8.14	H3K4me3_histone_344	2690110	2690858	exon	235	0.01	0.06	24.99	17.52	25.82	122.49	119.76	135.82	116.85	144.22	159.06	133.12	H3K9ac_histone_393	2690123	2690844	exon	236	0.96	0.98	24.03	11.23	25.44	NA	NA	NA	NA	NA	NA	NA	RNAPII_TF_963	2689099	2691207
BnaA01G0050700ZS	0.68	0.96	23.90	3.09	0.20	0.54	0.34	0.36	0.30	0.27	0.32	0.28	NA	NA	NA	NA	NA	NA	NA	NA	NA	NA	NA	NA	NA	NA	NA	NA	NA	NA	NA	NA	NA	NA	NA	NA	NA	NA	NA	110.88	101.66	106.65	114.86	90.31	126.76	97.76	NA	NA	NA
BnaA01G0050800ZS	0.01	0.06	24.32	14.13	1.62	7.20	6.54	7.52	7.65	8.43	6.47	5.72	H3K4me3_histone_347	2726872	2727934	intron	368	0.08	0.24	25.78	17.96	34.08	335.91	307.53	337.96	317.46	334.48	352.31	349.58	H3K9ac_histone_398	2727187	2727858	exon	249	0.50	0.68	26.27	19.89	13.02	NA	NA	NA	NA	NA	NA	NA	RNAPII_TF_966	2723991	2724231
BnaA01G0050900ZS	0.73	1.00	24.21	4.54	0.24	0.26	0.47	0.22	0.26	0.24	0.19	0.36	H3K4me3_histone_348	2732676	2733237	exon	251	0.53	0.71	22.20	5.36	21.78	124.62	119.85	136.78	110.18	123.27	119.58	143.76	H3K9ac_histone_399	2732752	2733218	exon	280	0.00	0.02	24.73	2.05	21.28	96.15	90.28	81.46	86.27	86.57	94.93	86.33	RNAPII_TF_968	2732782	2733151
BnaA01G0051000ZS	0.10	0.22	26.89	0.92	0.24	0.60	0.48	0.46	0.56	0.39	0.35	0.49	H3K4me3_histone_349	2739008	2739744	intron	402	0.53	0.71	24.70	2.25	9.08	36.25	40.01	38.57	39.52	38.90	34.16	40.19	NA	NA	NA	NA	NA	NA	NA	NA	NA	NA	83.22	85.23	53.86	71.01	61.50	55.78	85.90	NA	NA	NA
BnaA01G0051100ZS	0.00	0.02	24.16	17.10	5.48	13.72	12.26	13.66	16.43	18.54	21.47	15.34	H3K4me3_histone_350	2742521	2743096	intron	112	0.14	0.34	26.40	24.42	12.78	86.96	87.75	72.59	81.60	88.46	80.60	87.93	H3K9ac_histone_400	2742528	2743030	intron	141	0.08	0.24	25.37	16.77	11.77	NA	NA	NA	NA	NA	NA	NA	RNAPII_TF_969	2742586	2743021
BnaA01G0051200ZS	0.75	1.00	23.54	4.46	0.46	0.84	0.90	0.80	0.44	0.61	0.34	0.47	H3K4me3_histone_351	2754118	2755403	exon	529	0.22	0.44	22.47	1.59	36.49	176.50	145.76	164.23	125.17	142.32	168.57	177.38	H3K9ac_histone_401	2754276	2755369	exon	467	0.01	0.05	26.47	17.44	17.26	38.74	42.56	49.13	52.42	48.39	63.51	44.37	RNAPII_TF_970	2754278	2754955
BnaA01G0051300ZS	0.21	0.39	24.24	19.34	0.53	2.54	1.95	2.03	2.00	2.17	1.71	2.09	H3K4me3_histone_353	2770737	2771967	exon	1968	0.19	0.40	27.10	26.94	18.19	190.70	178.83	167.77	172.39	160.85	168.21	177.70	H3K9ac_histone_403	2770826	2771725	intron	2045	0.10	0.28	25.78	14.05	13.87	56.89	50.32	54.77	66.31	70.24	73.64	68.16	RNAPII_TF_972	2770887	2771687
BnaA01G0051400ZS	0.00	0.02	24.07	9.23	1.27	1.74	3.75	3.53	4.32	2.79	2.11	2.26	NA	NA	NA	NA	NA	NA	NA	NA	NA	NA	NA	NA	NA	NA	NA	NA	NA	NA	NA	NA	NA	NA	NA	NA	NA	NA	NA	74.69	79.47	84.67	85.29	85.52	93.32	82.74	RNAPII_TF_973	2772720	2776014
BnaA01G0051500ZS	0.03	0.11	23.85	21.02	0.01	0.00	0.00	0.00	0.01	0.00	0.00	0.00	NA	NA	NA	NA	NA	NA	NA	NA	NA	NA	NA	NA	NA	NA	NA	NA	NA	NA	NA	NA	NA	NA	NA	NA	NA	NA	NA	NA	NA	NA	NA	NA	NA	NA	NA	NA	NA
BnaA01G0051600ZS	0.71	0.99	25.21	19.12	0.05	0.06	0.11	0.03	0.07	0.07	0.09	0.06	H3K4me3_histone_355	2781450	2782204	promoter-TSS	-389	0.05	0.18	21.64	6.76	19.04	57.42	68.66	78.98	50.52	61.00	51.23	65.63	NA	NA	NA	NA	NA	NA	NA	NA	NA	NA	NA	NA	NA	NA	NA	NA	NA	NA	NA	NA
BnaA01G0051700ZS	0.02	0.08	26.99	2.75	1.89	7.79	7.25	6.11	6.65	6.08	5.09	5.47	H3K4me3_histone_356	2793398	2794266	promoter-TSS	64	0.78	0.87	25.37	17.80	18.81	148.59	145.40	129.89	161.27	146.88	160.26	146.58	H3K9ac_histone_405	2793393	2794322	promoter-TSS	39	0.34	0.55	25.72	15.81	29.25	NA	NA	NA	NA	NA	NA	NA	RNAPII_TF_974	2793505	2794181
BnaA01G0051800ZS	0.01	0.05	25.14	17.76	0.04	0.00	0.00	0.00	0.00	0.03	0.07	0.00	NA	NA	NA	NA	NA	NA	NA	NA	NA	NA	NA	NA	NA	NA	NA	NA	NA	NA	NA	NA	NA	NA	NA	NA	NA	NA	NA	121.94	126.47	140.76	136.37	122.40	155.01	124.28	NA	NA	NA
BnaA01G0051900ZS	0.13	0.27	25.99	5.88	2.43	9.85	11.19	10.41	11.44	9.84	8.26	8.25	H3K4me3_histone_357	2807201	2808444	promoter-TSS	-43	0.29	0.51	25.50	15.15	21.98	246.92	242.90	253.10	248.35	264.07	264.26	248.13	H3K9ac_histone_406	2807642	2808342	promoter-TSS	-213	0.48	0.66	22.04	0.04	11.23	NA	NA	NA	NA	NA	NA	NA	RNAPII_TF_975	2806327	2808235
BnaA01G0052000ZS	0.04	0.12	23.75	12.56	0.01	0.02	0.00	0.00	0.00	0.00	0.00	0.02	NA	NA	NA	NA	NA	NA	NA	NA	NA	NA	NA	NA	NA	NA	NA	NA	NA	NA	NA	NA	NA	NA	NA	NA	NA	NA	NA	90.10	79.91	84.09	73.82	75.39	91.00	79.42	RNAPII_TF_976	2812860	2813793
BnaA01G0052100ZS	0.60	0.87	24.90	4.93	2.40	12.66	12.14	11.78	10.19	11.15	10.07	10.05	H3K4me3_histone_358	2817794	2818788	intron	208	0.31	0.53	25.44	20.03	37.18	216.51	231.52	183.50	206.03	220.88	241.39	205.62	H3K9ac_histone_407	2817968	2818456	intron	287	0.07	0.24	22.21	18.09	10.31	NA	NA	NA	NA	NA	NA	NA	RNAPII_TF_977	2817543	2818743
BnaA01G0052200ZS	0.03	0.11	24.16	0.78	0.01	0.00	0.01	0.00	0.00	0.00	0.00	0.00	H3K4me3_histone_359	2823610	2824186	promoter-TSS	-657	0.05	0.18	22.57	6.61	18.37	54.73	50.77	61.24	53.36	42.43	34.06	65.58	H3K9ac_histone_408	2823682	2824061	promoter-TSS	-684	0.11	0.30	23.41	22.88	10.21	40.90	39.10	39.43	40.88	44.86	50.98	32.38	NA	NA	NA
BnaA01G0052300ZS	0.62	0.89	23.28	14.34	0.27	0.14	0.19	0.17	0.46	0.13	0.19	0.14	NA	NA	NA	NA	NA	NA	NA	NA	NA	NA	NA	NA	NA	NA	NA	NA	NA	H3K9ac_histone_412	2845530	2846329	intron	154	0.16	0.38	25.74	3.41	11.64	41.18	38.74	29.61	29.03	40.47	30.02	35.58	RNAPII_TF_980	2845715	2845981
BnaA01G0052400ZS	0.00	0.00	24.91	16.19	4.19	13.22	11.97	13.16	16.60	18.89	18.13	12.76	H3K4me3_histone_362	2850121	2851351	exon	117	0.43	0.63	22.40	2.26	38.66	267.46	271.87	284.31	232.55	273.61	289.39	262.15	H3K9ac_histone_413	2850397	2850995	promoter-TSS	77	0.01	0.06	21.85	19.07	13.58	45.33	51.72	46.58	39.59	42.56	35.78	45.54	RNAPII_TF_981	2850349	2851135
BnaA01G0052500ZS	0.00	0.00	25.29	0.89	9.37	28.68	28.47	18.87	18.45	14.46	19.04	24.48	H3K4me3_histone_364	2855201	2859102	promoter-TSS	-942	0.07	0.21	23.75	16.49	80.32	809.70	826.07	847.95	842.50	833.31	924.36	765.07	H3K9ac_histone_415	2855701	2856713	promoter-TSS	2	0.22	0.44	25.12	16.23	29.73	69.81	60.28	59.52	58.63	70.37	71.87	56.63	RNAPII_TF_982	2853981	2858625
BnaA01G0052600ZS	0.58	0.85	24.51	16.50	5.05	56.82	55.98	57.67	61.50	62.00	62.41	57.74	NA	NA	NA	NA	NA	NA	NA	NA	NA	NA	NA	NA	NA	NA	NA	NA	NA	H3K9ac_histone_416	2857364	2858777	exon	382	0.01	0.07	25.29	22.77	35.68	135.07	107.82	134.05	136.61	127.76	146.14	125.19	NA	NA	NA
BnaA01G0052700ZS	0.06	0.14	25.71	0.36	1.11	4.05	4.24	2.53	3.20	3.21	3.21	2.98	H3K4me3_histone_365	2859611	2860682	exon	162	0.10	0.27	25.96	0.28	23.49	178.90	180.48	163.73	161.97	146.58	170.90	178.19	H3K9ac_histone_417	2859921	2860902	intron	427	0.76	0.86	22.89	5.25	7.96	191.22	182.62	151.75	154.07	147.93	204.65	173.94	RNAPII_TF_983	2860038	2860293
BnaA01G0052800ZS	0.78	1.00	24.87	2.85	0.57	2.16	2.48	1.63	2.21	1.93	1.47	1.68	NA	NA	NA	NA	NA	NA	NA	NA	NA	NA	NA	NA	NA	NA	NA	NA	NA	NA	NA	NA	NA	NA	NA	NA	NA	NA	NA	97.75	94.91	88.36	92.91	92.81	89.30	100.76	RNAPII_TF_984	2864768	2865404
BnaA01G0052900ZS	0.29	0.50	24.03	5.14	2.97	10.22	7.89	7.46	5.75	7.68	5.81	7.04	H3K4me3_histone_366	2864567	2865261	TTS	157	0.72	0.83	25.30	21.25	10.94	66.50	64.28	50.32	63.74	63.02	57.79	60.01	H3K9ac_histone_418	2864572	2865350	TTS	110	0.27	0.49	26.62	11.32	10.40	NA	NA	NA	NA	NA	NA	NA	RNAPII_TF_985	2870341	2870841
BnaA01G0053000ZS	0.03	0.11	24.16	0.78	0.03	0.00	0.03	0.00	0.00	0.00	0.00	0.00	NA	NA	NA	NA	NA	NA	NA	NA	NA	NA	NA	NA	NA	NA	NA	NA	NA	NA	NA	NA	NA	NA	NA	NA	NA	NA	NA	75.67	70.06	82.84	77.94	74.20	75.13	70.82	NA	NA	NA
BnaA01G0053100ZS	1.00	1.00	24.10	20.60	0.00	0.00	0.00	0.00	0.00	0.00	0.00	0.00	H3K4me3_histone_368	2887377	2888478	promoter-TSS	249	0.39	0.60	23.59	16.96	26.84	221.60	230.09	219.49	220.49	228.74	241.04	208.36	H3K9ac_histone_420	2887650	2888310	promoter-TSS	302	0.01	0.04	27.41	21.05	12.57	NA	NA	NA	NA	NA	NA	NA	NA	NA	NA
BnaA01G0053200ZS	0.02	0.09	22.41	9.34	6.05	20.55	25.79	27.07	26.05	24.82	24.97	27.38	NA	NA	NA	NA	NA	NA	NA	NA	NA	NA	NA	NA	NA	NA	NA	NA	NA	NA	NA	NA	NA	NA	NA	NA	NA	NA	NA	55.72	52.68	45.48	49.97	48.61	58.68	60.76	NA	NA	NA
BnaA01G0053300ZS	0.41	0.65	26.57	20.35	1.87	5.97	7.03	6.91	6.35	6.90	7.45	8.46	H3K4me3_histone_369	2889153	2889989	promoter-TSS	-286	0.82	0.90	25.14	17.10	21.36	94.39	97.03	76.70	101.99	90.48	107.11	102.33	H3K9ac_histone_421	2889203	2890153	promoter-TSS	-179	0.01	0.07	25.40	17.13	23.99	NA	NA	NA	NA	NA	NA	NA	RNAPII_TF_987	2887553	2890458
BnaA01G0053400ZS	0.17	0.34	23.83	20.95	0.03	0.00	0.00	0.00	0.00	0.00	0.03	0.03	NA	NA	NA	NA	NA	NA	NA	NA	NA	NA	NA	NA	NA	NA	NA	NA	NA	H3K9ac_histone_422	2898733	2899842	exon	138	0.56	0.72	25.86	2.65	24.76	57.40	64.16	66.79	67.23	76.23	101.64	67.64	RNAPII_TF_989	2899065	2899602
BnaA01G0053500ZS	0.20	0.37	23.79	22.50	0.06	0.03	0.04	0.04	0.00	0.00	0.12	0.03	H3K4me3_histone_370	2904020	2904424	exon	298	0.77	0.86	23.78	4.32	7.79	24.93	15.92	18.78	18.46	21.80	13.64	23.02	NA	NA	NA	NA	NA	NA	NA	NA	NA	NA	44.38	69.78	42.98	49.53	61.49	37.17	45.54	NA	NA	NA
BnaA01G0053600ZS	0.08	0.19	26.35	17.76	3.37	18.54	16.68	17.49	20.24	19.69	19.17	22.07	H3K4me3_histone_371	2904998	2906383	exon	176	0.52	0.70	26.96	14.88	16.52	147.29	151.27	146.51	155.79	169.44	152.88	152.43	H3K9ac_histone_423	2905326	2905788	promoter-TSS	43	0.25	0.47	25.16	20.73	8.83	NA	NA	NA	NA	NA	NA	NA	RNAPII_TF_990	2905279	2907342
BnaA01G0053700ZS	0.00	0.00	26.10	9.61	1.44	0.71	1.58	2.52	3.02	2.17	1.31	0.72	H3K4me3_histone_372	2912988	2913445	TTS	522	0.27	0.49	25.89	12.81	8.27	14.87	19.99	20.18	27.33	21.16	18.97	15.95	NA	NA	NA	NA	NA	NA	NA	NA	NA	NA	53.88	44.99	51.92	48.60	48.90	59.75	53.01	NA	NA	NA
BnaA01G0053800ZS	0.00	0.01	25.58	12.44	4.47	2.73	5.30	6.49	8.52	10.79	4.97	1.71	NA	NA	NA	NA	NA	NA	NA	NA	NA	NA	NA	NA	NA	NA	NA	NA	NA	NA	NA	NA	NA	NA	NA	NA	NA	NA	NA	NA	NA	NA	NA	NA	NA	NA	NA	NA	NA
BnaA01G0053900ZS	0.06	0.15	25.29	4.04	0.98	3.78	4.06	3.83	3.62	2.94	2.72	3.55	H3K4me3_histone_374	2923959	2924767	promoter-TSS	-142	0.38	0.59	24.89	24.54	20.77	99.63	107.65	91.79	100.87	96.72	81.49	87.11	H3K9ac_histone_425	2924108	2924657	promoter-TSS	-161	0.83	0.91	25.33	20.34	6.82	NA	NA	NA	NA	NA	NA	NA	RNAPII_TF_991	2920265	2925290
BnaA01G0054000ZS	0.61	0.88	22.85	18.70	0.42	0.66	0.71	0.54	0.96	1.01	0.73	0.87	H3K4me3_histone_375	2929922	2930925	promoter-TSS	-105	0.50	0.69	26.08	0.85	14.76	130.40	127.58	125.89	118.32	118.00	119.67	131.80	H3K9ac_histone_426	2928364	2928876	exon	1698	0.82	0.90	23.21	11.75	8.14	62.25	53.06	53.29	57.01	57.92	63.27	64.29	RNAPII_TF_992	2930184	2932270
BnaA01G0054100ZS	0.54	0.80	25.32	6.43	0.80	5.27	5.74	5.65	5.35	5.01	5.01	4.64	NA	NA	NA	NA	NA	NA	NA	NA	NA	NA	NA	NA	NA	NA	NA	NA	NA	H3K9ac_histone_428	2934147	2935149	exon	-1156	0.00	0.01	24.02	10.54	19.14	28.02	32.31	35.32	33.00	32.20	33.61	28.86	NA	NA	NA
BnaA01G0054200ZS	0.00	0.00	24.72	12.27	16.76	24.09	31.41	48.82	51.53	51.17	37.86	20.54	H3K4me3_histone_376	2935741	2936671	intron	402	0.01	0.08	22.05	14.87	37.40	182.36	193.50	184.87	220.78	206.22	192.35	164.83	H3K9ac_histone_429	2935913	2936558	intron	431	0.40	0.60	23.59	7.80	12.41	58.49	55.10	81.44	84.27	59.33	63.99	51.67	RNAPII_TF_993	2933539	2945641
BnaA01G0054300ZS	0.01	0.03	22.19	3.43	2.74	8.13	6.99	5.44	3.04	3.53	4.40	7.72	NA	NA	NA	NA	NA	NA	NA	NA	NA	NA	NA	NA	NA	NA	NA	NA	NA	H3K9ac_histone_430	2942406	2943307	promoter-TSS	64	0.02	0.11	23.19	18.82	23.93	61.61	52.00	58.92	65.54	46.45	57.82	54.33	NA	NA	NA
BnaA01G0054400ZS	0.00	0.03	24.92	7.85	7.65	30.26	41.38	43.42	42.16	35.77	34.41	35.95	H3K4me3_histone_377	2942122	2945755	TTS	-1018	0.17	0.37	23.27	3.79	52.12	454.69	495.93	452.00	417.65	434.99	429.59	432.98	H3K9ac_histone_431	2944327	2945651	exon	594	0.85	0.92	25.29	19.15	26.80	126.78	98.96	102.85	117.46	117.27	130.67	115.73	NA	NA	NA
BnaA01G0054500ZS	0.04	0.12	23.74	0.03	0.05	0.05	0.00	0.00	0.00	0.00	0.00	0.04	NA	NA	NA	NA	NA	NA	NA	NA	NA	NA	NA	NA	NA	NA	NA	NA	NA	NA	NA	NA	NA	NA	NA	NA	NA	NA	NA	119.30	91.70	103.02	117.19	101.32	118.04	101.44	NA	NA	NA
BnaA01G0054600ZS	0.00	0.02	24.01	4.58	4.68	9.31	7.36	13.19	4.38	4.05	5.99	7.51	H3K4me3_histone_378	2953420	2956760	promoter-TSS	-341	0.00	0.00	25.95	9.30	143.67	399.04	561.62	713.23	661.26	567.28	562.59	438.93	H3K9ac_histone_432	2953835	2954446	exon	354	0.43	0.63	23.13	1.03	11.51	NA	NA	NA	NA	NA	NA	NA	NA	NA	NA
BnaA01G0054700ZS	0.00	0.00	24.32	6.11	50.08	21.24	107.81	90.78	38.85	21.60	26.42	24.05	NA	NA	NA	NA	NA	NA	NA	NA	NA	NA	NA	NA	NA	NA	NA	NA	NA	H3K9ac_histone_433	2955237	2956622	intron	498	0.00	0.00	24.70	1.54	83.77	66.66	63.42	48.28	56.50	52.55	68.47	64.59	RNAPII_TF_994	2953412	2958184
BnaA01G0054800ZS	0.41	0.65	23.95	5.90	4.45	22.09	24.57	24.21	21.12	21.58	20.30	20.59	H3K4me3_histone_379	2959800	2960433	promoter-TSS	-411	0.36	0.58	27.03	5.57	10.88	54.70	65.79	56.33	58.73	56.83	45.67	48.28	H3K9ac_histone_434	2957704	2958486	exon	1610	0.00	0.00	24.63	3.50	29.56	160.81	209.19	68.81	59.88	43.48	109.18	155.16	NA	NA	NA
BnaA01G0054900ZS	0.30	0.51	24.76	1.20	0.78	2.06	1.65	2.03	1.87	1.55	1.01	2.38	NA	NA	NA	NA	NA	NA	NA	NA	NA	NA	NA	NA	NA	NA	NA	NA	NA	NA	NA	NA	NA	NA	NA	NA	NA	NA	NA	82.75	103.43	63.48	63.90	49.58	58.07	74.86	NA	NA	NA
BnaA01G0055000ZS	0.92	1.00	24.72	4.03	1.52	1.00	2.37	2.08	1.47	2.22	1.00	1.63	NA	NA	NA	NA	NA	NA	NA	NA	NA	NA	NA	NA	NA	NA	NA	NA	NA	NA	NA	NA	NA	NA	NA	NA	NA	NA	NA	NA	NA	NA	NA	NA	NA	NA	RNAPII_TF_995	2962849	2963787
BnaA01G0055100ZS	0.26	0.46	23.52	6.11	2.08	4.88	2.85	4.87	3.94	4.46	2.07	5.84	H3K4me3_histone_380	2964710	2965626	promoter-TSS	55	0.10	0.28	23.16	5.28	23.41	128.91	131.29	143.11	118.31	120.54	121.01	143.65	H3K9ac_histone_436	2964710	2965615	promoter-TSS	49	0.14	0.35	23.39	8.86	13.24	NA	NA	NA	NA	NA	NA	NA	NA	NA	NA
BnaA01G0055200ZS	0.00	0.00	23.90	10.91	4.69	3.15	5.76	12.93	9.48	8.79	5.02	2.96	H3K4me3_histone_381	2967403	2969100	exon	801	0.12	0.31	25.07	9.53	27.82	165.71	154.19	209.06	159.27	182.02	183.80	165.48	H3K9ac_histone_437	2968135	2969052	exon	459	0.02	0.11	22.48	8.81	12.27	86.52	78.23	93.64	89.14	83.41	72.62	88.73	RNAPII_TF_997	2967282	2969025
BnaA01G0055300ZS	0.00	0.00	24.58	2.31	2.54	4.34	4.46	1.23	0.75	0.16	0.33	3.60	NA	NA	NA	NA	NA	NA	NA	NA	NA	NA	NA	NA	NA	NA	NA	NA	NA	NA	NA	NA	NA	NA	NA	NA	NA	NA	NA	60.85	65.56	72.97	71.34	55.88	54.56	63.34	NA	NA	NA
BnaA01G0055400ZS	1.00	1.00	24.10	20.60	0.00	0.00	0.00	0.00	0.00	0.00	0.00	0.00	NA	NA	NA	NA	NA	NA	NA	NA	NA	NA	NA	NA	NA	NA	NA	NA	NA	NA	NA	NA	NA	NA	NA	NA	NA	NA	NA	NA	NA	NA	NA	NA	NA	NA	NA	NA	NA
BnaA01G0055500ZS	0.00	0.02	26.42	3.44	8.77	34.43	39.85	30.11	31.05	27.55	20.23	27.85	H3K4me3_histone_382	2981794	2982115	TTS	251	0.28	0.50	25.52	14.50	9.95	28.57	22.81	39.95	26.38	28.49	36.17	35.31	H3K9ac_histone_438	2984983	2985418	intron	284	0.61	0.76	23.25	7.42	9.40	NA	NA	NA	NA	NA	NA	NA	RNAPII_TF_998	2982404	2985517
BnaA01G0055600ZS	0.00	0.00	25.41	2.04	17.03	25.55	32.79	9.11	5.64	0.50	0.53	19.92	H3K4me3_histone_384	2987680	2988933	exon	561	0.00	0.00	23.57	6.38	20.88	46.83	55.08	51.93	52.62	26.70	25.09	49.74	NA	NA	NA	NA	NA	NA	NA	NA	NA	NA	42.26	40.16	41.47	44.14	42.00	46.77	37.25	RNAPII_TF_999	2987315	2988814
BnaA01G0055700ZS	0.43	0.67	23.24	22.03	75.10	362.18	377.81	324.43	357.01	410.04	307.94	339.64	H3K4me3_histone_387	3001012	3002516	exon	589	0.00	0.01	22.95	20.92	97.12	618.84	558.98	601.82	505.24	600.47	710.31	646.15	H3K9ac_histone_442	3001303	3002330	intron	537	0.40	0.60	24.94	17.79	34.56	NA	NA	NA	NA	NA	NA	NA	RNAPII_TF_1002	2999723	3006217
BnaA01G0055800ZS	0.00	0.00	24.04	18.21	96.20	80.70	14.51	31.66	48.22	146.43	190.56	45.43	H3K4me3_histone_388	3003950	3006078	exon	924	0.00	0.00	24.28	20.62	123.94	472.51	303.68	321.09	272.88	389.74	455.30	426.71	H3K9ac_histone_443	3003898	3004217	exon	-1704	0.00	0.04	27.32	1.43	12.14	120.40	102.74	100.22	126.69	105.72	135.60	106.15	NA	NA	NA
BnaA01G0055900ZS	0.00	0.00	23.97	13.71	2.30	4.93	6.16	7.54	8.81	9.57	7.13	4.56	H3K4me3_histone_389	3006830	3007497	exon	281	0.04	0.16	22.30	8.46	15.71	64.64	69.46	66.85	72.96	63.94	60.19	64.52	H3K9ac_histone_445	3006790	3007514	exon	270	0.07	0.22	24.97	14.96	11.89	23.36	30.15	17.21	27.15	17.51	18.50	25.89	RNAPII_TF_1003	3012118	3013681
BnaA01G0056000ZS	0.01	0.05	22.29	16.15	2.11	11.31	10.60	11.45	13.28	13.39	12.24	9.86	H3K4me3_histone_390	3016017	3017266	promoter-TSS	249	0.10	0.27	25.95	13.94	28.81	136.06	138.29	171.85	142.11	171.95	169.91	132.16	H3K9ac_histone_446	3016161	3016904	promoter-TSS	-170	0.22	0.44	25.63	18.45	9.98	99.34	95.00	102.61	98.36	105.62	96.97	98.50	RNAPII_TF_1004	3016125	3017066
BnaA01G0056100ZS	0.51	0.76	26.11	12.29	1.36	4.31	5.36	5.99	5.46	6.95	5.42	5.07	H3K4me3_histone_391	3018337	3018956	exon	380	0.26	0.48	25.78	3.80	13.64	66.27	67.85	72.16	53.51	65.10	50.71	62.72	NA	NA	NA	NA	NA	NA	NA	NA	NA	NA	51.94	41.82	51.37	44.05	46.57	56.71	49.24	RNAPII_TF_1005	3018710	3019880
BnaA01G0056200ZS	0.01	0.05	25.09	3.11	0.90	2.90	3.02	2.47	2.56	1.92	1.49	2.83	H3K4me3_histone_392	3023336	3023919	intron	3014	0.03	0.12	26.43	1.15	31.74	155.27	177.91	128.46	138.61	143.22	129.10	132.06	H3K9ac_histone_447	3023475	3023919	intron	3084	0.24	0.46	25.25	15.21	9.51	NA	NA	NA	NA	NA	NA	NA	RNAPII_TF_1006	3022508	3023919
BnaA01G0056300ZS	1.00	1.00	24.10	20.60	0.00	0.00	0.00	0.00	0.00	0.00	0.00	0.00	NA	NA	NA	NA	NA	NA	NA	NA	NA	NA	NA	NA	NA	NA	NA	NA	NA	NA	NA	NA	NA	NA	NA	NA	NA	NA	NA	58.79	56.28	65.14	61.48	57.48	71.70	64.55	NA	NA	NA
BnaA01G0056400ZS	1.00	1.00	24.10	20.60	0.00	0.00	0.00	0.00	0.00	0.00	0.00	0.00	NA	NA	NA	NA	NA	NA	NA	NA	NA	NA	NA	NA	NA	NA	NA	NA	NA	NA	NA	NA	NA	NA	NA	NA	NA	NA	NA	NA	NA	NA	NA	NA	NA	NA	NA	NA	NA
BnaA01G0056500ZS	0.58	0.84	25.27	17.28	4.04	17.14	12.41	16.27	14.23	17.04	17.72	15.45	H3K4me3_histone_393	3035789	3037242	exon	527	0.09	0.25	25.29	15.99	94.71	656.06	635.75	718.91	670.07	702.56	793.04	717.58	H3K9ac_histone_448	3035827	3038855	exon	1353	0.11	0.30	24.95	16.59	111.09	NA	NA	NA	NA	NA	NA	NA	RNAPII_TF_1008	3035733	3042942
BnaA01G0056600ZS	0.06	0.16	23.03	9.82	16.52	49.85	47.99	52.71	50.86	40.77	24.22	39.78	NA	NA	NA	NA	NA	NA	NA	NA	NA	NA	NA	NA	NA	NA	NA	NA	NA	NA	NA	NA	NA	NA	NA	NA	NA	NA	NA	493.56	486.30	495.21	512.44	547.22	641.68	468.70	NA	NA	NA
BnaA01G0056700ZS	0.10	0.21	23.72	14.11	0.79	3.27	4.18	4.37	3.87	4.81	3.98	3.13	H3K4me3_histone_394	3040295	3041859	TTS	466	0.05	0.19	25.28	17.24	82.69	605.65	613.71	609.74	644.76	604.06	717.48	629.86	H3K9ac_histone_450	3040705	3041570	TTS	406	0.15	0.36	24.09	17.86	43.96	NA	NA	NA	NA	NA	NA	NA	NA	NA	NA
BnaA01G0056800ZS	0.07	0.18	24.26	7.38	2.53	6.24	3.60	5.24	3.07	2.33	2.54	3.52	H3K4me3_histone_397	3051517	3052758	promoter-TSS	-517	0.00	0.02	26.51	13.61	144.36	659.32	675.79	829.25	713.83	793.70	866.40	698.15	H3K9ac_histone_453	3050248	3051236	exon	878	0.00	0.00	24.81	1.91	41.01	167.43	177.80	158.56	166.05	200.57	218.84	161.20	RNAPII_TF_1009	3045937	3056635
BnaA01G0056900ZS	0.16	0.32	23.40	10.91	21.66	90.42	97.83	108.26	100.24	104.04	78.25	78.07	H3K4me3_histone_398	3053829	3055928	TTS	600	0.00	0.02	23.48	19.07	406.86	1287.24	1157.74	1315.86	1132.76	1439.56	1775.68	1338.93	H3K9ac_histone_455	3054174	3055655	TTS	564	0.29	0.51	25.10	17.66	140.14	197.50	170.72	140.25	139.01	116.26	121.11	185.09	NA	NA	NA
BnaA01G0057000ZS	0.04	0.12	23.52	8.27	2.94	21.39	23.84	24.29	24.22	22.71	22.42	23.78	H3K4me3_histone_399	3066529	3067530	intron	3364	0.09	0.25	24.51	3.69	20.70	211.84	228.45	206.86	211.49	202.00	205.34	207.18	H3K9ac_histone_457	3063686	3064709	exon	532	0.13	0.33	25.44	7.47	29.50	427.26	419.20	407.02	436.29	459.89	626.20	411.30	RNAPII_TF_1010	3066780	3067343
BnaA01G0057100ZS	0.13	0.27	26.02	2.28	2.56	8.55	8.52	7.77	8.21	7.52	7.97	9.94	NA	NA	NA	NA	NA	NA	NA	NA	NA	NA	NA	NA	NA	NA	NA	NA	NA	H3K9ac_histone_460	3072431	3072872	promoter-TSS	-557	0.35	0.56	26.72	7.77	8.93	101.66	118.21	129.87	120.01	132.94	94.97	107.38	RNAPII_TF_1012	3071766	3072943
BnaA01G0057200ZS	0.25	0.44	22.47	17.35	1.09	2.14	2.74	2.05	2.48	3.74	2.00	2.49	H3K4me3_histone_401	3074233	3075279	intron	200	0.65	0.79	26.03	1.84	34.19	241.91	276.33	233.89	258.34	238.19	233.90	227.36	H3K9ac_histone_461	3074025	3074273	exon	807	0.01	0.06	25.70	7.73	9.41	54.68	63.23	64.05	68.12	64.85	65.79	61.28	RNAPII_TF_1013	3074803	3075149
BnaA01G0057300ZS	0.73	1.00	22.76	2.93	0.02	0.01	0.01	0.00	0.01	0.02	0.00	0.01	NA	NA	NA	NA	NA	NA	NA	NA	NA	NA	NA	NA	NA	NA	NA	NA	NA	NA	NA	NA	NA	NA	NA	NA	NA	NA	NA	40.43	44.68	51.34	50.69	43.64	39.96	46.91	NA	NA	NA
BnaA01G0057400ZS	0.01	0.05	21.15	3.51	0.01	0.01	0.01	0.00	0.00	0.00	0.00	0.01	NA	NA	NA	NA	NA	NA	NA	NA	NA	NA	NA	NA	NA	NA	NA	NA	NA	NA	NA	NA	NA	NA	NA	NA	NA	NA	NA	NA	NA	NA	NA	NA	NA	NA	NA	NA	NA
BnaA01G0057500ZS	0.20	0.37	23.92	16.20	0.13	0.00	0.00	0.00	0.00	0.16	0.00	0.07	NA	NA	NA	NA	NA	NA	NA	NA	NA	NA	NA	NA	NA	NA	NA	NA	NA	NA	NA	NA	NA	NA	NA	NA	NA	NA	NA	NA	NA	NA	NA	NA	NA	NA	NA	NA	NA
BnaA01G0057600ZS	0.27	0.47	23.94	5.97	2.11	8.24	6.53	8.15	5.03	6.16	5.95	6.38	H3K4me3_histone_402	3106178	3107643	intron	195	0.11	0.29	23.85	4.33	20.00	120.33	106.67	107.29	95.05	96.58	98.51	105.32	H3K9ac_histone_463	3106738	3107830	intron	569	0.13	0.33	22.58	12.71	12.34	NA	NA	NA	NA	NA	NA	NA	RNAPII_TF_1014	3106807	3107810
BnaA01G0057700ZS	0.01	0.04	23.54	1.61	1.65	9.37	8.72	7.28	6.73	7.29	6.66	7.64	H3K4me3_histone_403	3112970	3113999	promoter-TSS	-432	0.64	0.78	23.29	3.35	17.87	197.98	180.89	179.06	192.29	177.05	202.39	196.79	H3K9ac_histone_464	3113041	3113722	promoter-TSS	496	0.34	0.55	26.23	24.99	7.42	51.70	59.16	66.69	68.35	65.33	63.65	65.55	RNAPII_TF_1016	3113088	3113584
BnaA01G0057800ZS	1.00	1.00	24.10	20.60	0.00	0.00	0.00	0.00	0.00	0.00	0.00	0.00	NA	NA	NA	NA	NA	NA	NA	NA	NA	NA	NA	NA	NA	NA	NA	NA	NA	H3K9ac_histone_466	3122763	3123365	TTS	974	0.27	0.49	23.50	21.58	8.98	77.78	67.34	65.99	67.99	67.09	64.32	74.41	RNAPII_TF_1019	3122803	3123596
BnaA01G0057900ZS	0.04	0.12	23.70	22.67	0.22	0.00	0.29	0.00	0.00	0.00	0.00	0.00	NA	NA	NA	NA	NA	NA	NA	NA	NA	NA	NA	NA	NA	NA	NA	NA	NA	NA	NA	NA	NA	NA	NA	NA	NA	NA	NA	34.45	26.07	29.55	23.54	31.83	32.14	29.77	NA	NA	NA
BnaA01G0058000ZS	1.00	1.00	24.10	20.60	0.00	0.00	0.00	0.00	0.00	0.00	0.00	0.00	NA	NA	NA	NA	NA	NA	NA	NA	NA	NA	NA	NA	NA	NA	NA	NA	NA	NA	NA	NA	NA	NA	NA	NA	NA	NA	NA	NA	NA	NA	NA	NA	NA	NA	NA	NA	NA
BnaA01G0058100ZS	0.10	0.21	25.22	1.80	4.08	15.16	19.49	14.87	13.21	12.66	15.03	14.11	NA	NA	NA	NA	NA	NA	NA	NA	NA	NA	NA	NA	NA	NA	NA	NA	NA	H3K9ac_histone_468	3134235	3134459	promoter-TSS	500	0.09	0.26	25.54	24.32	6.16	NA	NA	NA	NA	NA	NA	NA	RNAPII_TF_1020	3129397	3133787
BnaA01G0058200ZS	0.12	0.26	25.06	6.43	1.60	2.92	2.15	4.53	2.88	1.75	2.70	2.05	H3K4me3_histone_404	3132506	3134614	TTS	134	0.00	0.03	20.38	8.97	33.37	246.16	262.30	270.12	277.95	232.06	265.27	279.08	H3K9ac_histone_467	3132807	3133716	TTS	433	0.14	0.34	26.10	19.44	17.77	17.64	21.85	11.85	14.26	16.58	12.28	20.22	NA	NA	NA
BnaA01G0058300ZS	1.00	1.00	24.10	20.60	0.00	0.00	0.00	0.00	0.00	0.00	0.00	0.00	NA	NA	NA	NA	NA	NA	NA	NA	NA	NA	NA	NA	NA	NA	NA	NA	NA	NA	NA	NA	NA	NA	NA	NA	NA	NA	NA	106.74	114.37	96.54	102.81	105.76	125.70	108.19	NA	NA	NA
BnaA01G0058400ZS	0.00	0.03	23.81	8.90	0.46	0.50	0.76	1.24	0.95	0.47	0.46	0.40	NA	NA	NA	NA	NA	NA	NA	NA	NA	NA	NA	NA	NA	NA	NA	NA	NA	H3K9ac_histone_469	3145281	3145544	exon	-2160	0.03	0.14	25.39	7.66	7.90	NA	NA	NA	NA	NA	NA	NA	NA	NA	NA
BnaA01G0058500ZS	1.00	1.00	24.10	20.60	0.00	0.00	0.00	0.00	0.00	0.00	0.00	0.00	NA	NA	NA	NA	NA	NA	NA	NA	NA	NA	NA	NA	NA	NA	NA	NA	NA	H3K9ac_histone_470	3148936	3149248	TTS	1520	0.00	0.03	25.70	7.23	7.13	14.84	18.95	24.98	20.44	19.07	11.99	19.47	NA	NA	NA
BnaA01G0058600ZS	0.00	0.00	24.70	5.62	20.10	23.10	39.84	41.21	19.74	7.56	6.87	22.41	H3K4me3_histone_405	3150209	3151285	exon	412	0.10	0.28	25.08	10.30	30.83	179.54	154.57	186.19	191.31	195.40	191.75	158.48	H3K9ac_histone_471	3150273	3151158	exon	444	0.49	0.67	23.86	1.80	29.21	11.92	11.58	18.36	19.61	14.33	9.53	13.82	RNAPII_TF_1021	3147871	3151693
BnaA01G0058700ZS	0.48	0.73	24.73	6.35	1.92	4.59	6.61	7.34	5.41	6.29	6.72	5.56	H3K4me3_histone_406	3159727	3160461	promoter-TSS	-91	0.01	0.05	23.25	7.00	22.72	107.58	114.18	101.71	110.49	91.58	83.77	114.06	H3K9ac_histone_473	3158034	3158819	TTS	1577	0.02	0.09	23.98	5.03	12.75	152.61	146.00	137.27	139.29	110.68	150.99	140.56	RNAPII_TF_1023	3157905	3158689
BnaA01G0058800ZS	0.01	0.06	25.83	0.42	3.22	20.78	18.90	16.57	16.09	15.44	17.55	17.68	H3K4me3_histone_407	3162490	3163743	promoter-TSS	14	0.14	0.33	23.12	18.99	40.70	365.25	346.24	372.37	355.97	366.01	408.63	368.42	H3K9ac_histone_475	3162532	3163504	exon	112	0.16	0.37	25.11	18.63	21.87	35.08	45.86	38.31	35.84	27.76	21.25	40.44	RNAPII_TF_1024	3159848	3163453
BnaA01G0058900ZS	0.11	0.24	25.11	9.56	1.39	4.93	6.33	5.53	6.20	5.51	5.05	4.51	H3K4me3_histone_408	3164665	3165659	promoter-TSS	-69	0.22	0.44	22.74	11.90	31.30	130.14	151.32	141.77	167.48	147.26	136.31	116.14	H3K9ac_histone_476	3164963	3165457	promoter-TSS	-21	0.24	0.46	25.33	5.40	7.98	133.18	121.99	123.40	127.58	118.84	148.03	121.16	RNAPII_TF_1025	3164925	3165402
BnaA01G0059000ZS	0.07	0.16	25.91	14.16	1.50	4.37	4.95	5.96	5.04	6.97	6.43	4.66	H3K4me3_histone_409	3168704	3169583	intron	183	0.16	0.37	21.44	0.02	20.72	208.62	192.37	187.22	183.03	194.20	203.22	200.60	H3K9ac_histone_477	3168786	3169358	intron	254	0.09	0.26	21.27	3.69	9.99	60.06	51.18	61.34	56.35	49.58	57.17	54.35	RNAPII_TF_1027	3168970	3169305
BnaA01G0059100ZS	0.00	0.03	23.16	10.68	3.69	0.61	2.32	8.55	2.71	2.92	3.43	0.93	NA	NA	NA	NA	NA	NA	NA	NA	NA	NA	NA	NA	NA	NA	NA	NA	NA	NA	NA	NA	NA	NA	NA	NA	NA	NA	NA	71.93	72.34	68.82	61.58	70.21	73.83	65.11	NA	NA	NA
BnaA01G0059200ZS	0.92	1.00	24.28	21.83	1.31	6.18	6.97	6.05	7.26	5.88	7.33	6.58	NA	NA	NA	NA	NA	NA	NA	NA	NA	NA	NA	NA	NA	NA	NA	NA	NA	NA	NA	NA	NA	NA	NA	NA	NA	NA	NA	NA	NA	NA	NA	NA	NA	NA	RNAPII_TF_1029	3181543	3182086
BnaA01G0059300ZS	0.02	0.08	24.23	17.71	0.32	0.41	0.10	0.00	0.08	0.00	0.07	0.49	NA	NA	NA	NA	NA	NA	NA	NA	NA	NA	NA	NA	NA	NA	NA	NA	NA	NA	NA	NA	NA	NA	NA	NA	NA	NA	NA	NA	NA	NA	NA	NA	NA	NA	NA	NA	NA
BnaA01G0059400ZS	1.00	1.00	24.10	20.60	0.00	0.00	0.00	0.00	0.00	0.00	0.00	0.00	H3K4me3_histone_411	3190598	3191255	promoter-TSS	249	0.12	0.31	25.97	24.13	16.67	105.83	107.70	81.40	93.08	106.38	99.09	101.68	H3K9ac_histone_479	3190709	3191211	promoter-TSS	283	0.12	0.32	26.04	19.58	9.93	NA	NA	NA	NA	NA	NA	NA	NA	NA	NA
BnaA01G0059500ZS	0.00	0.02	25.41	17.74	11.80	34.71	29.44	33.20	37.41	41.78	50.60	40.52	H3K4me3_histone_412	3192487	3193363	TTS	151	0.13	0.33	21.18	9.13	20.23	102.46	105.01	103.19	101.55	95.11	83.13	105.68	H3K9ac_histone_480	3192789	3193085	TTS	163	0.72	0.84	22.90	9.68	10.14	41.09	42.07	39.73	37.79	41.46	53.16	46.16	NA	NA	NA
BnaA01G0059600ZS	0.75	1.00	25.66	22.22	0.51	2.84	2.59	2.27	2.18	2.68	2.66	2.90	NA	NA	NA	NA	NA	NA	NA	NA	NA	NA	NA	NA	NA	NA	NA	NA	NA	NA	NA	NA	NA	NA	NA	NA	NA	NA	NA	38.65	27.26	34.58	38.49	27.34	27.28	32.89	RNAPII_TF_1030	3190659	3193098
BnaA01G0059700ZS	0.65	0.92	25.72	2.78	0.09	0.08	0.19	0.04	0.03	0.06	0.00	0.06	NA	NA	NA	NA	NA	NA	NA	NA	NA	NA	NA	NA	NA	NA	NA	NA	NA	NA	NA	NA	NA	NA	NA	NA	NA	NA	NA	NA	NA	NA	NA	NA	NA	NA	NA	NA	NA
BnaA01G0059800ZS	0.68	0.96	23.78	14.39	0.15	0.19	0.19	0.27	0.14	0.32	0.06	0.10	NA	NA	NA	NA	NA	NA	NA	NA	NA	NA	NA	NA	NA	NA	NA	NA	NA	NA	NA	NA	NA	NA	NA	NA	NA	NA	NA	NA	NA	NA	NA	NA	NA	NA	NA	NA	NA
BnaA01G0059900ZS	1.00	1.00	24.10	20.60	0.00	0.00	0.00	0.00	0.00	0.00	0.00	0.00	NA	NA	NA	NA	NA	NA	NA	NA	NA	NA	NA	NA	NA	NA	NA	NA	NA	NA	NA	NA	NA	NA	NA	NA	NA	NA	NA	NA	NA	NA	NA	NA	NA	NA	NA	NA	NA
BnaA01G0060000ZS	0.04	0.12	23.81	18.43	3.72	14.33	11.24	14.01	14.06	16.58	17.55	12.76	H3K4me3_histone_414	3220556	3222600	exon	816	0.00	0.00	23.92	0.36	74.14	406.06	338.94	271.20	254.69	288.35	323.14	365.77	H3K9ac_histone_482	3220671	3222739	exon	943	0.07	0.23	22.41	17.91	21.37	NA	NA	NA	NA	NA	NA	NA	RNAPII_TF_1032	3220683	3224924
BnaA01G0060100ZS	0.20	0.38	25.23	5.94	5.30	18.77	17.73	16.42	14.83	13.21	11.07	12.87	H3K4me3_histone_415	3230144	3232072	promoter-TSS	-178	0.30	0.52	23.51	7.83	23.08	215.24	217.69	215.54	223.34	199.59	214.54	196.47	H3K9ac_histone_483	3230224	3231996	promoter-TSS	-180	0.29	0.51	23.63	2.64	19.58	189.19	160.48	165.85	173.72	169.43	167.14	169.45	RNAPII_TF_1033	3230460	3231974
BnaA01G0060200ZS	0.97	1.00	22.90	16.08	2.56	6.27	7.13	8.73	8.23	9.95	8.50	7.93	NA	NA	NA	NA	NA	NA	NA	NA	NA	NA	NA	NA	NA	NA	NA	NA	NA	NA	NA	NA	NA	NA	NA	NA	NA	NA	NA	167.04	154.61	153.29	154.20	128.69	145.52	159.75	NA	NA	NA
BnaA01G0060300ZS	0.04	0.12	23.06	6.04	4.10	9.01	7.10	12.29	5.36	7.42	3.81	9.33	H3K4me3_histone_416	3240959	3242291	exon	387	0.74	0.84	23.83	5.01	45.76	186.54	179.60	221.32	162.61	212.44	198.27	205.37	H3K9ac_histone_484	3241015	3241757	exon	148	0.60	0.75	24.89	14.91	23.82	NA	NA	NA	NA	NA	NA	NA	RNAPII_TF_1034	3239983	3243328
BnaA01G0060400ZS	0.24	0.43	23.71	9.62	0.64	3.67	2.99	3.58	3.40	2.99	2.61	3.20	H3K4me3_histone_417	3246509	3247419	exon	296	0.57	0.74	27.09	25.85	16.91	218.09	197.52	187.40	202.77	193.71	189.11	206.32	H3K9ac_histone_485	3246601	3247399	exon	332	0.94	0.97	23.32	17.97	21.76	70.90	76.14	81.08	91.11	66.72	96.52	73.05	RNAPII_TF_1035	3246601	3248398
BnaA01G0060500ZS	1.00	1.00	24.10	20.60	0.00	0.00	0.00	0.00	0.00	0.00	0.00	0.00	NA	NA	NA	NA	NA	NA	NA	NA	NA	NA	NA	NA	NA	NA	NA	NA	NA	NA	NA	NA	NA	NA	NA	NA	NA	NA	NA	124.31	103.99	120.13	128.06	99.60	118.73	110.68	NA	NA	NA
BnaA01G0060600ZS	1.00	1.00	24.10	20.60	0.00	0.00	0.00	0.00	0.00	0.00	0.00	0.00	NA	NA	NA	NA	NA	NA	NA	NA	NA	NA	NA	NA	NA	NA	NA	NA	NA	NA	NA	NA	NA	NA	NA	NA	NA	NA	NA	NA	NA	NA	NA	NA	NA	NA	NA	NA	NA
BnaA01G0060700ZS	0.00	0.00	25.91	5.74	1.31	2.91	4.17	4.02	3.40	2.76	1.76	2.85	NA	NA	NA	NA	NA	NA	NA	NA	NA	NA	NA	NA	NA	NA	NA	NA	NA	NA	NA	NA	NA	NA	NA	NA	NA	NA	NA	NA	NA	NA	NA	NA	NA	NA	NA	NA	NA
BnaA01G0060800ZS	0.45	0.70	24.74	19.08	1.17	3.39	2.91	2.75	2.63	3.47	3.63	3.60	H3K4me3_histone_419	3266969	3267249	promoter-TSS	241	0.36	0.58	25.81	2.99	8.28	33.55	33.98	22.89	36.01	26.98	23.15	34.55	NA	NA	NA	NA	NA	NA	NA	NA	NA	NA	NA	NA	NA	NA	NA	NA	NA	RNAPII_TF_1038	3269078	3270749
BnaA01G0060900ZS	0.03	0.10	23.00	14.64	2.50	5.39	6.39	6.10	9.72	8.57	7.48	4.86	H3K4me3_histone_420	3270029	3271080	exon	169	0.31	0.53	24.83	1.44	17.27	120.61	128.31	108.15	120.28	106.67	115.90	124.23	H3K9ac_histone_488	3270160	3270881	intron	203	0.09	0.27	25.87	16.77	16.81	NA	NA	NA	NA	NA	NA	NA	NA	NA	NA
BnaA01G0061000ZS	0.03	0.11	26.49	21.49	0.16	0.18	0.00	0.00	0.00	0.00	0.12	0.18	NA	NA	NA	NA	NA	NA	NA	NA	NA	NA	NA	NA	NA	NA	NA	NA	NA	NA	NA	NA	NA	NA	NA	NA	NA	NA	NA	74.91	83.35	77.61	87.86	81.74	96.99	88.32	NA	NA	NA
BnaA01G0061100ZS	0.80	1.00	25.09	1.73	0.51	1.98	1.77	1.81	1.81	1.89	1.63	1.23	H3K4me3_histone_421	3274030	3275538	promoter-TSS	-660	0.16	0.36	23.08	22.92	21.70	224.83	205.71	185.35	196.59	203.43	195.58	206.70	H3K9ac_histone_489	3274025	3275144	promoter-TSS	-460	0.01	0.06	25.72	15.97	26.36	NA	NA	NA	NA	NA	NA	NA	RNAPII_TF_1039	3274118	3274942
BnaA01G0061200ZS	0.21	0.39	24.22	12.91	1.11	4.40	3.15	3.03	3.13	3.32	2.40	3.06	H3K4me3_histone_422	3277965	3279049	intron	309	0.05	0.19	24.41	16.52	25.06	195.41	183.48	206.78	202.94	198.04	230.48	193.96	H3K9ac_histone_490	3278059	3278915	intron	329	0.01	0.08	27.07	20.72	18.02	120.78	119.98	131.70	139.10	144.69	162.74	120.47	RNAPII_TF_1040	3277726	3280106
BnaA01G0061300ZS	0.06	0.14	23.26	17.38	2.37	14.78	13.17	12.71	15.30	17.20	15.88	13.92	H3K4me3_histone_423	3279656	3280533	exon	287	0.25	0.46	24.39	20.68	19.05	116.00	109.47	86.69	109.88	108.83	103.08	106.34	H3K9ac_histone_491	3279751	3280096	intron	116	0.06	0.20	24.26	19.30	9.43	89.10	76.57	71.91	82.63	70.52	94.59	91.77	NA	NA	NA
BnaA01G0061400ZS	0.00	0.01	24.22	12.43	2.46	7.07	7.07	7.90	10.85	8.00	6.81	5.93	H3K4me3_histone_424	3282660	3283460	promoter-TSS	-56	0.55	0.72	23.33	18.20	13.50	121.17	111.94	115.91	119.48	115.67	118.34	112.42	H3K9ac_histone_492	3282654	3283331	promoter-TSS	12	0.08	0.26	26.00	22.14	9.32	43.62	42.81	42.55	44.37	44.89	60.09	41.84	RNAPII_TF_1041	3280596	3281730
BnaA01G0061500ZS	0.02	0.06	25.79	17.19	20.80	83.86	82.77	83.18	87.67	106.29	108.40	88.75	H3K4me3_histone_425	3289419	3290680	exon	361	0.00	0.01	23.92	18.17	46.28	374.97	382.40	386.74	388.49	421.39	463.11	374.32	H3K9ac_histone_493	3289538	3290527	exon	378	0.20	0.42	25.86	16.41	24.19	63.71	52.46	55.36	57.16	54.28	60.60	64.94	RNAPII_TF_1043	3286600	3290525
BnaA01G0061600ZS	0.04	0.12	26.41	2.81	4.65	5.91	3.20	4.85	6.75	0.00	1.09	3.91	NA	NA	NA	NA	NA	NA	NA	NA	NA	NA	NA	NA	NA	NA	NA	NA	NA	NA	NA	NA	NA	NA	NA	NA	NA	NA	NA	115.14	90.66	112.03	122.64	115.69	125.67	111.29	NA	NA	NA
BnaA01G0061700ZS	0.00	0.00	22.70	9.93	3.25	2.71	4.01	8.87	5.75	4.22	2.33	3.29	H3K4me3_histone_426	3298800	3300225	intron	410	0.05	0.18	23.82	13.03	24.39	168.37	192.00	205.66	202.05	208.01	208.57	193.48	NA	NA	NA	NA	NA	NA	NA	NA	NA	NA	NA	NA	NA	NA	NA	NA	NA	NA	NA	NA
BnaA01G0061800ZS	0.48	0.73	25.30	2.65	1.93	7.94	10.08	8.45	8.69	9.37	6.88	6.67	H3K4me3_histone_427	3302539	3303329	promoter-TSS	-390	0.95	0.97	24.36	16.56	19.53	142.61	144.82	130.16	152.49	134.42	135.23	138.12	H3K9ac_histone_494	3299137	3300022	TTS	343	0.00	0.00	22.17	8.70	24.08	NA	NA	NA	NA	NA	NA	NA	RNAPII_TF_1044	3299129	3303181
BnaA01G0061900ZS	0.07	0.17	24.85	16.02	0.18	0.11	0.00	0.11	0.06	0.30	0.05	0.11	NA	NA	NA	NA	NA	NA	NA	NA	NA	NA	NA	NA	NA	NA	NA	NA	NA	NA	NA	NA	NA	NA	NA	NA	NA	NA	NA	68.54	95.93	92.51	101.95	76.28	64.66	78.09	NA	NA	NA
BnaA01G0062000ZS	0.21	0.40	26.65	11.77	2.72	20.49	20.28	21.19	22.12	22.45	21.99	19.11	H3K4me3_histone_428	3308364	3309519	intron	300	0.21	0.42	24.14	19.08	27.99	217.29	216.26	210.39	225.29	212.10	247.98	205.38	H3K9ac_histone_496	3308569	3309289	intron	312	0.01	0.06	24.12	1.25	10.85	NA	NA	NA	NA	NA	NA	NA	RNAPII_TF_1045	3307255	3309372
BnaA01G0062100ZS	1.00	1.00	24.10	20.60	0.00	0.00	0.00	0.00	0.00	0.00	0.00	0.00	NA	NA	NA	NA	NA	NA	NA	NA	NA	NA	NA	NA	NA	NA	NA	NA	NA	NA	NA	NA	NA	NA	NA	NA	NA	NA	NA	88.83	73.71	75.08	73.80	66.46	70.68	89.82	NA	NA	NA
BnaA01G0062200ZS	1.00	1.00	24.10	20.60	0.00	0.00	0.00	0.00	0.00	0.00	0.00	0.00	NA	NA	NA	NA	NA	NA	NA	NA	NA	NA	NA	NA	NA	NA	NA	NA	NA	NA	NA	NA	NA	NA	NA	NA	NA	NA	NA	NA	NA	NA	NA	NA	NA	NA	NA	NA	NA
BnaA01G0062300ZS	0.38	0.62	23.99	10.13	1.36	5.00	7.01	6.80	7.18	6.17	6.95	5.33	H3K4me3_histone_429	3321891	3322839	intron	229	0.33	0.55	24.24	17.33	17.53	161.62	152.01	147.67	165.48	167.23	170.89	152.97	H3K9ac_histone_497	3321859	3322687	exon	321	0.06	0.20	23.52	1.57	11.63	NA	NA	NA	NA	NA	NA	NA	RNAPII_TF_1046	3319832	3320216
BnaA01G0062400ZS	0.60	0.86	24.37	19.48	0.22	0.34	0.36	0.20	0.39	0.28	0.19	0.31	H3K4me3_histone_430	3325107	3325545	promoter-TSS	-601	0.26	0.48	24.22	14.39	9.08	35.33	30.37	35.21	34.05	36.41	32.13	40.92	H3K9ac_histone_498	3325122	3325468	promoter-TSS	-570	0.27	0.49	23.94	14.32	4.53	77.55	80.28	62.26	66.49	60.61	75.93	72.36	RNAPII_TF_1048	3323931	3325045
BnaA01G0062500ZS	0.27	0.47	24.58	9.06	0.06	0.00	0.08	0.06	0.04	0.08	0.03	0.01	H3K4me3_histone_431	3329483	3329734	exon	2044	0.40	0.61	23.96	20.10	8.32	11.79	7.69	18.30	9.49	12.86	6.84	15.72	H3K9ac_histone_499	3329653	3329906	exon	2215	0.53	0.71	24.31	0.11	10.25	28.04	26.59	32.58	29.62	35.47	28.88	30.05	NA	NA	NA
BnaA01G0062600ZS	0.00	0.00	23.60	8.22	3.77	4.30	6.48	10.65	6.47	3.96	2.80	4.37	H3K4me3_histone_432	3335042	3335903	promoter-TSS	-145	0.02	0.09	22.27	11.32	17.64	57.92	68.36	67.77	82.77	69.70	57.63	56.13	H3K9ac_histone_500	3335020	3336271	promoter-TSS	28	0.00	0.01	24.45	7.75	20.73	36.87	34.17	35.04	32.08	42.82	25.57	34.26	RNAPII_TF_1049	3335074	3337573
BnaA01G0062700ZS	0.06	0.14	26.66	2.51	1.36	6.47	7.57	7.17	6.32	5.44	7.03	5.93	NA	NA	NA	NA	NA	NA	NA	NA	NA	NA	NA	NA	NA	NA	NA	NA	NA	NA	NA	NA	NA	NA	NA	NA	NA	NA	NA	94.69	113.57	122.73	109.51	101.42	87.88	103.45	NA	NA	NA
BnaA01G0062800ZS	0.31	0.53	22.67	18.90	1.82	10.27	11.32	10.75	10.14	10.99	11.23	8.71	H3K4me3_histone_433	3343043	3344612	promoter-TSS	-70	0.72	0.83	24.97	16.09	30.61	323.45	338.30	323.30	349.00	339.96	341.12	343.12	H3K9ac_histone_501	3343262	3344515	promoter-TSS	-108	0.50	0.68	24.78	21.05	14.87	NA	NA	NA	NA	NA	NA	NA	RNAPII_TF_1050	3343283	3344438
BnaA01G0062900ZS	0.32	0.54	23.72	10.70	1.27	3.80	3.12	3.27	3.18	3.11	2.13	2.29	NA	NA	NA	NA	NA	NA	NA	NA	NA	NA	NA	NA	NA	NA	NA	NA	NA	NA	NA	NA	NA	NA	NA	NA	NA	NA	NA	143.89	143.02	134.02	133.44	135.36	161.45	152.47	RNAPII_TF_1051	3346185	3347016
BnaA01G0063000ZS	0.77	1.00	23.38	18.99	4.45	23.79	28.46	25.24	27.44	29.16	29.05	28.40	H3K4me3_histone_434	3348493	3351001	promoter-TSS	-115	0.00	0.00	26.33	14.97	102.40	461.01	419.25	533.93	516.77	587.00	594.81	480.94	H3K9ac_histone_502	3348824	3351222	promoter-TSS	161	0.91	0.96	23.67	13.10	32.55	NA	NA	NA	NA	NA	NA	NA	NA	NA	NA
BnaA01G0063100ZS	0.00	0.00	24.54	12.40	13.30	25.80	29.98	44.57	50.41	47.43	36.78	24.75	NA	NA	NA	NA	NA	NA	NA	NA	NA	NA	NA	NA	NA	NA	NA	NA	NA	NA	NA	NA	NA	NA	NA	NA	NA	NA	NA	247.35	225.42	250.65	261.56	223.54	255.68	233.82	RNAPII_TF_1052	3347888	3355551
BnaA01G0063200ZS	0.20	0.37	21.82	4.22	5.73	13.38	12.13	14.40	9.11	7.87	12.12	9.38	H3K4me3_histone_435	3354351	3355870	promoter-TSS	-900	0.98	0.99	23.48	2.73	42.30	251.70	276.06	234.63	233.97	225.45	233.87	229.52	H3K9ac_histone_503	3354497	3355536	promoter-TSS	-806	0.25	0.47	26.03	20.66	26.45	NA	NA	NA	NA	NA	NA	NA	NA	NA	NA
BnaA01G0063300ZS	0.13	0.27	20.65	14.32	3.49	5.41	6.90	9.77	9.86	10.42	6.80	6.30	H3K4me3_histone_436	3360107	3360986	promoter-TSS	83	0.49	0.68	22.89	18.88	16.97	112.77	118.39	112.08	121.98	110.17	104.42	102.60	H3K9ac_histone_504	3360130	3361196	intron	200	0.14	0.34	23.12	4.63	10.98	136.32	124.63	126.66	130.00	104.80	145.66	130.78	RNAPII_TF_1053	3360220	3361545
BnaA01G0063400ZS	0.14	0.29	24.03	21.93	0.02	0.00	0.03	0.00	0.00	0.00	0.02	0.00	NA	NA	NA	NA	NA	NA	NA	NA	NA	NA	NA	NA	NA	NA	NA	NA	NA	H3K9ac_histone_505	3363507	3365272	intron	1747	0.92	0.96	23.54	4.10	41.19	79.76	88.38	86.03	75.60	76.95	78.83	90.12	RNAPII_TF_1054	3363631	3364390
BnaA01G0063500ZS	0.06	0.14	23.99	16.44	0.11	0.00	0.00	0.00	0.00	0.00	0.00	0.15	NA	NA	NA	NA	NA	NA	NA	NA	NA	NA	NA	NA	NA	NA	NA	NA	NA	NA	NA	NA	NA	NA	NA	NA	NA	NA	NA	89.45	109.63	87.41	102.95	131.44	86.07	108.07	NA	NA	NA
BnaA01G0063600ZS	0.01	0.05	24.97	1.24	0.30	0.33	0.34	0.00	0.09	0.00	0.00	0.21	H3K4me3_histone_437	3378286	3378986	promoter-TSS	-101	0.46	0.66	24.64	7.41	9.96	38.26	30.77	37.99	34.73	35.57	19.49	31.31	H3K9ac_histone_507	3376056	3379381	TTS	817	0.60	0.75	25.99	4.06	72.23	NA	NA	NA	NA	NA	NA	NA	RNAPII_TF_1056	3377191	3378986
BnaA01G0063700ZS	0.02	0.09	23.84	23.49	0.09	0.10	0.07	0.00	0.00	0.00	0.08	0.00	NA	NA	NA	NA	NA	NA	NA	NA	NA	NA	NA	NA	NA	NA	NA	NA	NA	NA	NA	NA	NA	NA	NA	NA	NA	NA	NA	204.58	263.95	226.70	225.79	269.62	190.54	207.56	NA	NA	NA
BnaA01G0063800ZS	0.13	0.26	23.62	14.14	0.03	0.00	0.00	0.00	0.03	0.00	0.00	0.03	NA	NA	NA	NA	NA	NA	NA	NA	NA	NA	NA	NA	NA	NA	NA	NA	NA	NA	NA	NA	NA	NA	NA	NA	NA	NA	NA	NA	NA	NA	NA	NA	NA	NA	NA	NA	NA
BnaA01G0063900ZS	0.97	1.00	24.42	22.89	0.40	0.62	0.53	0.50	0.38	0.53	0.64	0.60	H3K4me3_histone_439	3386781	3387278	promoter-TSS	278	0.35	0.57	25.79	18.48	11.65	53.98	46.81	57.08	53.50	56.44	61.45	62.48	NA	NA	NA	NA	NA	NA	NA	NA	NA	NA	NA	NA	NA	NA	NA	NA	NA	NA	NA	NA
BnaA01G0064000ZS	0.80	1.00	23.44	11.76	7.00	25.20	29.53	31.25	31.85	28.56	35.82	24.26	H3K4me3_histone_438	3385924	3386154	promoter-TSS	409	0.00	0.03	20.55	6.74	5.75	16.69	20.96	15.51	16.58	16.60	16.60	20.14	H3K9ac_histone_508	3385899	3386216	promoter-TSS	391	0.00	0.03	24.81	2.54	7.90	NA	NA	NA	NA	NA	NA	NA	RNAPII_TF_1057	3385992	3389487
BnaA01G0064100ZS	0.48	0.74	25.47	10.20	0.10	0.00	0.14	0.00	0.10	0.09	0.06	0.00	NA	NA	NA	NA	NA	NA	NA	NA	NA	NA	NA	NA	NA	NA	NA	NA	NA	H3K9ac_histone_509	3391313	3391602	exon	188	0.97	0.99	23.64	13.30	6.88	37.44	37.03	31.10	32.81	24.83	24.64	35.65	NA	NA	NA
BnaA01G0064200ZS	0.00	0.01	25.45	11.97	1.22	0.42	0.19	2.11	2.14	1.45	1.35	0.50	NA	NA	NA	NA	NA	NA	NA	NA	NA	NA	NA	NA	NA	NA	NA	NA	NA	H3K9ac_histone_510	3394829	3395124	intron	233	0.33	0.54	24.92	6.40	9.91	19.42	18.07	16.82	21.11	24.94	17.78	17.48	RNAPII_TF_1058	3392672	3397273
BnaA01G0064300ZS	0.05	0.14	26.23	10.16	2.16	6.11	6.98	8.18	7.90	8.82	5.59	5.07	H3K4me3_histone_440	3396560	3397545	promoter-TSS	30	0.00	0.02	23.34	17.10	39.46	275.20	285.28	278.07	291.18	310.56	330.52	252.48	NA	NA	NA	NA	NA	NA	NA	NA	NA	NA	13.81	17.54	21.10	22.80	19.77	20.80	21.45	NA	NA	NA
BnaA01G0064400ZS	0.51	0.76	22.96	8.98	0.34	0.00	0.00	0.21	0.00	0.00	0.17	0.39	NA	NA	NA	NA	NA	NA	NA	NA	NA	NA	NA	NA	NA	NA	NA	NA	NA	H3K9ac_histone_511	3396618	3397281	TTS	133	1.00	1.00	22.76	6.30	19.87	NA	NA	NA	NA	NA	NA	NA	NA	NA	NA
BnaA01G0064500ZS	0.29	0.50	25.59	15.69	0.26	0.22	0.00	0.22	0.23	0.16	0.40	0.08	NA	NA	NA	NA	NA	NA	NA	NA	NA	NA	NA	NA	NA	NA	NA	NA	NA	H3K9ac_histone_512	3399526	3400055	promoter-TSS	-699	0.76	0.86	25.01	3.76	9.97	120.26	111.71	110.78	114.87	93.44	101.95	104.69	NA	NA	NA
BnaA01G0064600ZS	0.10	0.22	22.67	19.32	1.71	8.28	6.28	6.33	7.59	7.26	8.05	6.55	H3K4me3_histone_441	3402678	3403603	intron	253	0.23	0.45	26.68	20.50	43.48	304.57	278.71	243.54	293.69	272.39	300.90	295.46	H3K9ac_histone_513	3402767	3403402	intron	309	0.09	0.27	22.08	16.84	18.75	27.87	31.17	31.12	27.74	34.70	23.07	34.85	RNAPII_TF_1059	3399694	3403584
BnaA01G0064700ZS	0.00	0.00	25.00	15.91	2.75	3.11	2.06	3.14	5.97	6.89	6.64	3.37	H3K4me3_histone_442	3405559	3406395	exon	327	0.61	0.76	24.42	12.61	7.03	39.85	42.47	39.11	45.34	44.83	42.48	40.45	NA	NA	NA	NA	NA	NA	NA	NA	NA	NA	126.21	114.17	125.05	120.73	127.80	130.93	104.15	RNAPII_TF_1060	3406133	3407344
BnaA01G0064800ZS	0.00	0.00	22.97	19.14	54.37	114.67	74.60	75.41	77.54	144.09	156.92	85.80	H3K4me3_histone_444	3434908	3437032	exon	766	0.50	0.69	22.57	0.20	81.16	372.19	332.79	369.24	321.24	331.46	423.71	383.75	H3K9ac_histone_515	3434961	3435876	exon	1318	0.30	0.52	25.55	17.22	39.26	NA	NA	NA	NA	NA	NA	NA	RNAPII_TF_1061	3434405	3437790
BnaA01G0064900ZS	0.83	1.00	22.83	21.68	2.35	13.71	11.79	10.92	10.66	13.04	12.25	12.45	H3K4me3_histone_445	3444416	3445389	exon	330	0.13	0.32	26.12	22.33	17.99	187.80	169.62	164.15	172.55	158.49	189.17	186.72	H3K9ac_histone_517	3444422	3445356	exon	317	0.00	0.02	25.64	17.75	41.22	147.60	132.76	135.61	152.81	156.60	168.78	134.07	RNAPII_TF_1062	3444430	3445960
BnaA01G0065000ZS	0.53	0.79	22.15	21.16	2.54	4.23	6.70	5.40	5.57	7.06	7.91	5.20	H3K4me3_histone_446	3449639	3451246	intron	642	0.50	0.69	25.13	11.85	22.77	127.46	137.04	158.23	143.51	145.89	150.37	162.29	H3K9ac_histone_518	3449720	3450209	exon	164	0.04	0.15	25.81	17.38	26.02	136.72	116.83	123.52	135.95	152.74	192.00	136.44	RNAPII_TF_1063	3449817	3450170
BnaA01G0065100ZS	0.63	0.90	23.67	6.10	6.62	58.98	63.51	57.84	63.06	58.39	57.68	64.48	H3K4me3_histone_447	3452939	3454025	intron	271	0.04	0.17	26.17	16.21	31.55	198.28	201.59	205.41	193.56	230.24	232.27	207.91	H3K9ac_histone_519	3453079	3453903	intron	280	0.69	0.81	23.64	8.35	14.75	69.86	68.26	64.60	82.51	83.91	105.98	75.69	RNAPII_TF_1064	3453211	3453866
BnaA01G0065200ZS	0.00	0.01	26.76	0.84	3.36	9.14	8.07	4.32	4.75	5.05	4.28	5.18	NA	NA	NA	NA	NA	NA	NA	NA	NA	NA	NA	NA	NA	NA	NA	NA	NA	NA	NA	NA	NA	NA	NA	NA	NA	NA	NA	89.95	94.06	89.39	99.01	82.26	96.10	85.05	NA	NA	NA
BnaA01G0065300ZS	0.29	0.49	25.30	1.02	1.25	4.02	4.03	2.75	1.96	3.47	2.07	3.35	H3K4me3_histone_448	3457565	3459669	promoter-TSS	-264	0.85	0.92	22.51	12.67	54.93	373.92	376.65	354.69	422.14	373.96	376.63	357.05	H3K9ac_histone_520	3457761	3459414	promoter-TSS	-294	0.17	0.38	25.08	20.97	31.21	NA	NA	NA	NA	NA	NA	NA	RNAPII_TF_1065	3456526	3459472
BnaA01G0065400ZS	0.00	0.02	26.28	5.03	2.43	6.49	9.92	8.31	7.33	6.80	6.49	4.72	NA	NA	NA	NA	NA	NA	NA	NA	NA	NA	NA	NA	NA	NA	NA	NA	NA	NA	NA	NA	NA	NA	NA	NA	NA	NA	NA	186.57	153.89	162.63	163.67	140.86	179.15	172.48	RNAPII_TF_1066	3462208	3462909
BnaA01G0065500ZS	0.32	0.54	23.79	4.72	0.43	0.00	0.34	0.00	0.13	0.00	0.63	0.00	NA	NA	NA	NA	NA	NA	NA	NA	NA	NA	NA	NA	NA	NA	NA	NA	NA	NA	NA	NA	NA	NA	NA	NA	NA	NA	NA	NA	NA	NA	NA	NA	NA	NA	NA	NA	NA
BnaA01G0065600ZS	0.70	0.97	24.62	19.62	0.29	0.24	0.24	0.36	0.20	0.25	0.54	0.56	NA	NA	NA	NA	NA	NA	NA	NA	NA	NA	NA	NA	NA	NA	NA	NA	NA	NA	NA	NA	NA	NA	NA	NA	NA	NA	NA	NA	NA	NA	NA	NA	NA	NA	NA	NA	NA
BnaA01G0065700ZS	0.05	0.13	22.80	17.57	1.26	0.53	0.19	0.00	0.79	2.38	1.42	0.73	NA	NA	NA	NA	NA	NA	NA	NA	NA	NA	NA	NA	NA	NA	NA	NA	NA	NA	NA	NA	NA	NA	NA	NA	NA	NA	NA	NA	NA	NA	NA	NA	NA	NA	NA	NA	NA
BnaA01G0065800ZS	0.00	0.00	23.98	18.37	16.44	6.84	1.23	3.03	4.81	22.74	31.01	5.85	H3K4me3_histone_449	3469431	3471603	promoter-TSS	-256	0.07	0.22	24.42	20.76	30.32	151.21	127.77	112.29	110.76	138.05	128.73	141.18	H3K9ac_histone_521	3469283	3471764	promoter-TSS	-250	0.00	0.00	25.15	17.74	101.35	NA	NA	NA	NA	NA	NA	NA	RNAPII_TF_1067	3469378	3472335
BnaA01G0065900ZS	0.08	0.18	26.23	25.65	2.32	10.23	11.34	8.91	7.87	7.83	9.66	9.70	H3K4me3_histone_450	3473955	3475287	exon	151	0.06	0.21	27.12	25.14	19.30	235.82	234.36	209.48	234.84	218.23	219.43	234.42	H3K9ac_histone_522	3474108	3475482	promoter-TSS	-23	0.78	0.88	22.78	18.16	9.00	205.42	142.80	177.05	171.58	279.55	309.32	204.48	RNAPII_TF_1068	3474063	3475095
BnaA01G0066000ZS	0.01	0.03	22.85	15.55	2.84	4.37	4.98	5.72	6.16	8.43	5.26	2.49	H3K4me3_histone_452	3489291	3490349	promoter-TSS	-74	0.10	0.28	23.28	16.08	24.22	157.27	161.48	158.63	178.53	178.76	187.81	148.34	H3K9ac_histone_526	3489316	3490589	promoter-TSS	58	0.19	0.41	25.80	16.41	42.42	146.25	139.30	139.72	143.74	148.00	142.29	145.50	RNAPII_TF_1073	3489360	3489826
BnaA01G0066100ZS	0.01	0.03	25.07	13.25	2.29	3.12	4.12	5.50	6.55	6.10	5.57	3.06	NA	NA	NA	NA	NA	NA	NA	NA	NA	NA	NA	NA	NA	NA	NA	NA	NA	NA	NA	NA	NA	NA	NA	NA	NA	NA	NA	167.44	176.72	179.56	184.51	191.71	217.56	169.61	NA	NA	NA
BnaA01G0066200ZS	0.00	0.00	24.27	13.22	7.13	3.63	6.04	15.15	14.93	14.42	14.61	3.55	H3K4me3_histone_453	3495427	3496533	exon	409	0.00	0.00	24.12	15.94	71.86	184.24	165.80	230.30	238.75	256.52	302.51	186.01	H3K9ac_histone_527	3495255	3496408	exon	558	0.00	0.03	21.44	11.59	21.20	NA	NA	NA	NA	NA	NA	NA	RNAPII_TF_1074	3492408	3496794
BnaA01G0066300ZS	0.02	0.08	26.81	0.35	0.34	0.37	0.23	0.22	0.00	0.00	0.00	0.00	NA	NA	NA	NA	NA	NA	NA	NA	NA	NA	NA	NA	NA	NA	NA	NA	NA	NA	NA	NA	NA	NA	NA	NA	NA	NA	NA	116.40	129.67	135.22	143.40	113.91	119.19	111.99	NA	NA	NA
BnaA01G0066400ZS	1.00	1.00	24.10	20.60	0.00	0.00	0.00	0.00	0.00	0.00	0.00	0.00	NA	NA	NA	NA	NA	NA	NA	NA	NA	NA	NA	NA	NA	NA	NA	NA	NA	H3K9ac_histone_528	3502730	3503016	TTS	983	0.73	0.84	25.15	8.17	7.73	NA	NA	NA	NA	NA	NA	NA	NA	NA	NA
BnaA01G0066500ZS	0.60	0.87	25.15	11.26	3.60	9.04	5.64	6.84	6.75	5.60	5.03	4.70	H3K4me3_histone_454	3505344	3507019	intron	771	0.42	0.63	25.50	18.49	39.98	187.95	169.53	142.23	192.66	177.41	186.68	158.84	H3K9ac_histone_530	3504618	3506942	intron	370	0.73	0.84	25.76	9.38	46.40	19.76	20.58	26.37	18.60	20.65	21.85	19.61	RNAPII_TF_1075	3503351	3509995
BnaA01G0066600ZS	1.00	1.00	24.10	20.60	0.00	0.00	0.00	0.00	0.00	0.00	0.00	0.00	NA	NA	NA	NA	NA	NA	NA	NA	NA	NA	NA	NA	NA	NA	NA	NA	NA	NA	NA	NA	NA	NA	NA	NA	NA	NA	NA	217.30	226.51	243.85	231.81	207.36	239.08	185.48	NA	NA	NA
BnaA01G0066700ZS	0.87	1.00	25.17	14.12	0.07	0.03	0.05	0.07	0.13	0.10	0.15	0.05	NA	NA	NA	NA	NA	NA	NA	NA	NA	NA	NA	NA	NA	NA	NA	NA	NA	NA	NA	NA	NA	NA	NA	NA	NA	NA	NA	NA	NA	NA	NA	NA	NA	NA	NA	NA	NA
BnaA01G0066800ZS	0.98	1.00	23.28	18.58	0.04	0.00	0.02	0.03	0.00	0.03	0.04	0.02	NA	NA	NA	NA	NA	NA	NA	NA	NA	NA	NA	NA	NA	NA	NA	NA	NA	NA	NA	NA	NA	NA	NA	NA	NA	NA	NA	NA	NA	NA	NA	NA	NA	NA	NA	NA	NA
BnaA01G0066900ZS	0.16	0.32	22.86	20.78	1.58	1.95	2.25	2.36	2.01	3.93	1.82	1.62	NA	NA	NA	NA	NA	NA	NA	NA	NA	NA	NA	NA	NA	NA	NA	NA	NA	NA	NA	NA	NA	NA	NA	NA	NA	NA	NA	NA	NA	NA	NA	NA	NA	NA	NA	NA	NA
BnaA01G0067000ZS	0.06	0.15	23.65	17.35	0.02	0.00	0.00	0.00	0.02	0.02	0.00	0.00	NA	NA	NA	NA	NA	NA	NA	NA	NA	NA	NA	NA	NA	NA	NA	NA	NA	NA	NA	NA	NA	NA	NA	NA	NA	NA	NA	NA	NA	NA	NA	NA	NA	NA	NA	NA	NA
BnaA01G0067100ZS	1.00	1.00	24.10	20.60	0.00	0.00	0.00	0.00	0.00	0.00	0.00	0.00	NA	NA	NA	NA	NA	NA	NA	NA	NA	NA	NA	NA	NA	NA	NA	NA	NA	NA	NA	NA	NA	NA	NA	NA	NA	NA	NA	NA	NA	NA	NA	NA	NA	NA	NA	NA	NA
BnaA01G0067200ZS	0.32	0.54	22.09	19.91	0.34	0.84	0.61	0.72	0.71	0.80	0.75	0.73	NA	NA	NA	NA	NA	NA	NA	NA	NA	NA	NA	NA	NA	NA	NA	NA	NA	NA	NA	NA	NA	NA	NA	NA	NA	NA	NA	NA	NA	NA	NA	NA	NA	NA	NA	NA	NA
BnaA01G0067300ZS	1.00	1.00	24.10	20.60	0.00	0.00	0.00	0.00	0.00	0.00	0.00	0.00	NA	NA	NA	NA	NA	NA	NA	NA	NA	NA	NA	NA	NA	NA	NA	NA	NA	NA	NA	NA	NA	NA	NA	NA	NA	NA	NA	NA	NA	NA	NA	NA	NA	NA	NA	NA	NA
BnaA01G0067400ZS	0.13	0.27	23.01	22.26	1.80	2.58	2.54	2.09	2.06	4.31	1.93	1.99	NA	NA	NA	NA	NA	NA	NA	NA	NA	NA	NA	NA	NA	NA	NA	NA	NA	NA	NA	NA	NA	NA	NA	NA	NA	NA	NA	NA	NA	NA	NA	NA	NA	NA	NA	NA	NA
BnaA01G0067500ZS	0.06	0.15	23.65	17.35	0.02	0.00	0.00	0.00	0.02	0.02	0.00	0.00	NA	NA	NA	NA	NA	NA	NA	NA	NA	NA	NA	NA	NA	NA	NA	NA	NA	NA	NA	NA	NA	NA	NA	NA	NA	NA	NA	NA	NA	NA	NA	NA	NA	NA	NA	NA	NA
BnaA01G0067600ZS	0.31	0.53	25.04	19.07	0.09	0.11	0.05	0.00	0.00	0.08	0.00	0.11	NA	NA	NA	NA	NA	NA	NA	NA	NA	NA	NA	NA	NA	NA	NA	NA	NA	NA	NA	NA	NA	NA	NA	NA	NA	NA	NA	NA	NA	NA	NA	NA	NA	NA	NA	NA	NA
BnaA01G0067700ZS	0.03	0.11	23.82	1.35	0.05	0.00	0.00	0.06	0.00	0.00	0.00	0.04	NA	NA	NA	NA	NA	NA	NA	NA	NA	NA	NA	NA	NA	NA	NA	NA	NA	NA	NA	NA	NA	NA	NA	NA	NA	NA	NA	NA	NA	NA	NA	NA	NA	NA	NA	NA	NA
BnaA01G0067800ZS	1.00	1.00	24.10	20.60	0.00	0.00	0.00	0.00	0.00	0.00	0.00	0.00	NA	NA	NA	NA	NA	NA	NA	NA	NA	NA	NA	NA	NA	NA	NA	NA	NA	NA	NA	NA	NA	NA	NA	NA	NA	NA	NA	NA	NA	NA	NA	NA	NA	NA	NA	NA	NA
BnaA01G0067900ZS	0.20	0.38	22.53	5.50	0.22	0.35	0.38	0.21	0.23	0.28	0.19	0.50	H3K4me3_histone_457	3666272	3666719	exon	209	0.09	0.25	25.64	4.42	10.99	46.63	53.32	44.54	45.92	46.80	31.96	43.00	H3K9ac_histone_534	3666363	3666886	exon	338	0.02	0.09	22.89	3.69	15.85	NA	NA	NA	NA	NA	NA	NA	NA	NA	NA
BnaA01G0068000ZS	1.00	1.00	24.10	20.60	0.00	0.00	0.00	0.00	0.00	0.00	0.00	0.00	NA	NA	NA	NA	NA	NA	NA	NA	NA	NA	NA	NA	NA	NA	NA	NA	NA	NA	NA	NA	NA	NA	NA	NA	NA	NA	NA	73.83	68.94	59.79	58.78	54.41	48.50	71.98	NA	NA	NA
BnaA01G0068100ZS	0.03	0.09	23.80	1.11	0.13	0.00	0.00	0.20	0.01	0.00	0.00	0.00	NA	NA	NA	NA	NA	NA	NA	NA	NA	NA	NA	NA	NA	NA	NA	NA	NA	NA	NA	NA	NA	NA	NA	NA	NA	NA	NA	NA	NA	NA	NA	NA	NA	NA	NA	NA	NA
BnaA01G0068200ZS	0.99	1.00	24.93	20.39	12.58	38.32	32.57	40.99	39.13	36.01	45.66	52.22	NA	NA	NA	NA	NA	NA	NA	NA	NA	NA	NA	NA	NA	NA	NA	NA	NA	NA	NA	NA	NA	NA	NA	NA	NA	NA	NA	NA	NA	NA	NA	NA	NA	NA	NA	NA	NA
BnaA01G0068300ZS	0.59	0.85	23.96	16.25	4.37	19.92	19.22	20.34	21.70	25.23	22.70	16.71	H3K4me3_histone_458	3690905	3692183	exon	443	0.28	0.50	22.74	18.97	22.18	176.24	165.91	158.29	171.05	169.75	174.01	150.94	H3K9ac_histone_535	3690662	3692116	exon	598	0.69	0.81	25.24	19.88	27.91	NA	NA	NA	NA	NA	NA	NA	RNAPII_TF_1077	3687365	3692136
BnaA01G0068400ZS	0.00	0.00	25.32	8.77	5.10	5.29	11.03	12.03	12.71	9.06	4.50	3.84	H3K4me3_histone_459	3697260	3698660	TTS	136	0.01	0.05	23.56	15.95	61.94	322.56	323.74	320.68	385.02	369.64	403.46	313.21	H3K9ac_histone_536	3697413	3698621	TTS	193	0.99	1.00	23.77	20.05	24.88	177.60	167.17	166.24	182.96	148.32	183.93	164.20	RNAPII_TF_1078	3697055	3699388
BnaA01G0068500ZS	0.57	0.84	24.14	9.71	5.52	16.14	20.36	18.03	18.34	19.47	11.52	14.00	NA	NA	NA	NA	NA	NA	NA	NA	NA	NA	NA	NA	NA	NA	NA	NA	NA	NA	NA	NA	NA	NA	NA	NA	NA	NA	NA	185.00	196.53	185.05	190.83	167.86	193.05	165.33	NA	NA	NA
BnaA01G0068600ZS	1.00	1.00	24.10	20.60	0.00	0.00	0.00	0.00	0.00	0.00	0.00	0.00	NA	NA	NA	NA	NA	NA	NA	NA	NA	NA	NA	NA	NA	NA	NA	NA	NA	NA	NA	NA	NA	NA	NA	NA	NA	NA	NA	NA	NA	NA	NA	NA	NA	NA	NA	NA	NA
BnaA01G0068700ZS	0.92	1.00	23.14	9.06	0.20	0.23	0.38	0.26	0.40	0.21	0.27	0.35	H3K4me3_histone_460	3709341	3709869	exon	207	0.19	0.40	22.26	11.05	7.92	29.19	29.68	37.50	41.10	30.76	27.82	30.98	H3K9ac_histone_537	3709301	3709917	exon	211	0.01	0.08	23.67	1.01	15.95	NA	NA	NA	NA	NA	NA	NA	RNAPII_TF_1079	3710241	3712781
BnaA01G0068800ZS	1.00	1.00	24.10	20.60	0.00	0.00	0.00	0.00	0.00	0.00	0.00	0.00	NA	NA	NA	NA	NA	NA	NA	NA	NA	NA	NA	NA	NA	NA	NA	NA	NA	NA	NA	NA	NA	NA	NA	NA	NA	NA	NA	68.65	69.87	59.19	56.19	51.32	79.83	66.22	NA	NA	NA
BnaA01G0068900ZS	1.00	1.00	24.10	20.60	0.00	0.00	0.00	0.00	0.00	0.00	0.00	0.00	NA	NA	NA	NA	NA	NA	NA	NA	NA	NA	NA	NA	NA	NA	NA	NA	NA	NA	NA	NA	NA	NA	NA	NA	NA	NA	NA	NA	NA	NA	NA	NA	NA	NA	NA	NA	NA
BnaA01G0069000ZS	0.45	0.70	26.68	19.32	2.62	6.00	2.61	3.41	2.39	4.60	3.40	5.89	NA	NA	NA	NA	NA	NA	NA	NA	NA	NA	NA	NA	NA	NA	NA	NA	NA	NA	NA	NA	NA	NA	NA	NA	NA	NA	NA	NA	NA	NA	NA	NA	NA	NA	RNAPII_TF_1080	3789465	3790084
BnaA01G0069100ZS	0.32	0.54	22.33	10.20	0.37	0.00	0.00	0.60	0.25	0.20	0.11	0.26	NA	NA	NA	NA	NA	NA	NA	NA	NA	NA	NA	NA	NA	NA	NA	NA	NA	NA	NA	NA	NA	NA	NA	NA	NA	NA	NA	NA	NA	NA	NA	NA	NA	NA	NA	NA	NA
BnaA01G0069200ZS	0.00	0.00	24.44	9.55	38.05	13.86	31.77	98.10	55.04	45.33	28.49	14.92	NA	NA	NA	NA	NA	NA	NA	NA	NA	NA	NA	NA	NA	NA	NA	NA	NA	NA	NA	NA	NA	NA	NA	NA	NA	NA	NA	NA	NA	NA	NA	NA	NA	NA	RNAPII_TF_1081	3800938	3803482
BnaA01G0069300ZS	1.00	1.00	24.10	20.60	0.00	0.00	0.00	0.00	0.00	0.00	0.00	0.00	NA	NA	NA	NA	NA	NA	NA	NA	NA	NA	NA	NA	NA	NA	NA	NA	NA	NA	NA	NA	NA	NA	NA	NA	NA	NA	NA	NA	NA	NA	NA	NA	NA	NA	NA	NA	NA
BnaA01G0069400ZS	0.33	0.55	25.43	3.84	0.10	0.14	0.07	0.08	0.05	0.00	0.00	0.08	NA	NA	NA	NA	NA	NA	NA	NA	NA	NA	NA	NA	NA	NA	NA	NA	NA	H3K9ac_histone_540	3810087	3810373	exon	127	0.93	0.97	23.94	22.01	4.40	NA	NA	NA	NA	NA	NA	NA	RNAPII_TF_1082	3809054	3810244
BnaA01G0069500ZS	0.22	0.40	23.38	1.10	0.66	0.66	0.35	1.08	0.35	0.29	0.20	0.39	H3K4me3_histone_462	3812764	3813076	exon	297	0.42	0.62	23.47	3.09	6.84	16.75	9.21	11.22	10.84	10.71	6.77	17.26	H3K9ac_histone_541	3812709	3813122	exon	302	0.61	0.76	24.38	6.48	8.68	16.79	14.43	13.33	17.41	18.07	15.14	17.18	NA	NA	NA
BnaA01G0069600ZS	0.03	0.09	25.75	7.58	1.37	2.32	2.49	3.78	3.25	2.54	1.38	1.63	NA	NA	NA	NA	NA	NA	NA	NA	NA	NA	NA	NA	NA	NA	NA	NA	NA	NA	NA	NA	NA	NA	NA	NA	NA	NA	NA	27.74	27.19	29.20	31.12	35.16	27.19	26.23	NA	NA	NA
BnaA01G0069700ZS	0.06	0.15	25.37	0.68	2.14	11.85	10.62	8.29	10.35	8.46	8.09	11.28	H3K4me3_histone_463	3834214	3834696	exon	208	0.53	0.71	25.47	1.87	9.93	55.76	55.70	53.28	50.97	53.44	50.65	58.71	NA	NA	NA	NA	NA	NA	NA	NA	NA	NA	NA	NA	NA	NA	NA	NA	NA	RNAPII_TF_1083	3833030	3834502
BnaA01G0069800ZS	1.00	1.00	24.10	20.60	0.00	0.00	0.00	0.00	0.00	0.00	0.00	0.00	NA	NA	NA	NA	NA	NA	NA	NA	NA	NA	NA	NA	NA	NA	NA	NA	NA	NA	NA	NA	NA	NA	NA	NA	NA	NA	NA	NA	NA	NA	NA	NA	NA	NA	NA	NA	NA
BnaA01G0069900ZS	0.01	0.05	22.79	3.42	5.78	16.16	14.51	15.63	5.86	9.32	11.78	16.05	NA	NA	NA	NA	NA	NA	NA	NA	NA	NA	NA	NA	NA	NA	NA	NA	NA	H3K9ac_histone_542	3843351	3845002	exon	372	0.94	0.97	25.62	15.52	51.31	NA	NA	NA	NA	NA	NA	NA	NA	NA	NA
BnaA01G0070000ZS	0.00	0.00	24.48	4.44	1.52	4.02	5.74	4.55	3.41	3.04	2.75	4.17	H3K4me3_histone_464	3843291	3846091	promoter-TSS	-628	0.58	0.75	23.83	4.42	53.82	481.18	464.14	466.18	446.18	435.69	446.04	442.07	H3K9ac_histone_543	3845301	3846012	intron	337	0.23	0.45	21.12	7.42	14.16	197.70	180.54	213.54	213.78	170.12	211.22	187.31	RNAPII_TF_1084	3843340	3846965
BnaA01G0070100ZS	0.00	0.01	24.52	6.93	4.20	11.36	11.48	11.86	11.92	6.91	4.70	9.04	H3K4me3_histone_465	3857379	3859242	exon	958	0.00	0.00	25.15	15.21	85.12	382.14	395.93	446.77	398.10	493.77	499.12	366.48	H3K9ac_histone_544	3857356	3858681	exon	1250	0.03	0.12	21.13	11.29	74.21	94.36	92.99	84.47	99.23	80.76	93.18	98.42	RNAPII_TF_1086	3857068	3859563
BnaA01G0070200ZS	0.00	0.00	25.16	7.85	6.77	15.06	19.71	21.82	22.47	14.49	10.51	12.66	H3K4me3_histone_466	3869357	3870222	intron	384	0.72	0.83	25.27	7.66	10.24	49.75	52.69	50.32	53.96	48.80	37.31	43.07	H3K9ac_histone_547	3869640	3870131	intron	480	0.04	0.17	24.21	18.01	26.00	278.04	273.37	311.67	356.53	246.15	256.11	262.89	NA	NA	NA
BnaA01G0070300ZS	0.04	0.12	24.58	18.28	1.21	1.39	0.15	0.21	0.82	1.74	2.26	1.07	H3K4me3_histone_467	3872915	3873477	exon	199	0.05	0.19	27.00	19.58	13.28	55.63	46.47	52.74	46.88	46.97	57.06	66.97	H3K9ac_histone_548	3872682	3873626	exon	241	0.00	0.01	24.38	17.23	42.63	25.72	25.93	62.18	30.82	29.67	27.24	34.35	RNAPII_TF_1088	3869867	3873989
BnaA01G0070400ZS	1.00	1.00	24.10	20.60	0.00	0.00	0.00	0.00	0.00	0.00	0.00	0.00	NA	NA	NA	NA	NA	NA	NA	NA	NA	NA	NA	NA	NA	NA	NA	NA	NA	NA	NA	NA	NA	NA	NA	NA	NA	NA	NA	108.57	75.24	101.26	102.72	126.19	150.34	98.77	NA	NA	NA
BnaA01G0070500ZS	0.01	0.04	25.58	10.89	2.51	0.41	0.45	4.61	2.78	3.55	3.08	0.63	NA	NA	NA	NA	NA	NA	NA	NA	NA	NA	NA	NA	NA	NA	NA	NA	NA	NA	NA	NA	NA	NA	NA	NA	NA	NA	NA	NA	NA	NA	NA	NA	NA	NA	NA	NA	NA
BnaA01G0070600ZS	0.00	0.02	24.07	8.92	0.85	0.13	0.07	1.56	0.34	0.28	0.08	0.07	NA	NA	NA	NA	NA	NA	NA	NA	NA	NA	NA	NA	NA	NA	NA	NA	NA	NA	NA	NA	NA	NA	NA	NA	NA	NA	NA	NA	NA	NA	NA	NA	NA	NA	RNAPII_TF_1089	3878511	3882118
BnaA01G0070700ZS	0.00	0.01	23.85	9.08	30.35	14.47	11.56	67.88	27.41	9.66	13.58	16.42	NA	NA	NA	NA	NA	NA	NA	NA	NA	NA	NA	NA	NA	NA	NA	NA	NA	NA	NA	NA	NA	NA	NA	NA	NA	NA	NA	NA	NA	NA	NA	NA	NA	NA	NA	NA	NA
BnaA01G0070800ZS	0.00	0.02	27.40	8.78	2.14	5.12	6.00	8.11	7.56	7.25	6.38	4.40	H3K4me3_histone_468	3888089	3890464	promoter-TSS	-270	0.00	0.03	26.86	14.58	74.58	429.58	392.81	461.62	457.41	471.13	524.07	454.76	H3K9ac_histone_549	3888315	3888903	promoter-TSS	842	0.02	0.11	25.53	11.50	14.45	NA	NA	NA	NA	NA	NA	NA	RNAPII_TF_1090	3887032	3891552
BnaA01G0070900ZS	0.00	0.01	23.79	9.91	2.20	0.33	0.31	4.74	1.54	0.88	0.83	0.31	NA	NA	NA	NA	NA	NA	NA	NA	NA	NA	NA	NA	NA	NA	NA	NA	NA	H3K9ac_histone_551	3895384	3896056	exon	1298	0.31	0.52	26.29	8.50	12.05	34.25	21.37	52.72	42.67	37.63	45.74	32.33	NA	NA	NA
BnaA01G0071000ZS	0.06	0.14	23.43	16.61	3.43	14.05	8.29	13.30	14.63	14.22	13.95	13.67	H3K4me3_histone_469	3897373	3898552	intron	216	0.45	0.65	24.00	15.65	30.81	158.75	165.65	139.36	188.96	178.13	168.37	148.26	H3K9ac_histone_552	3897358	3899650	exon	758	0.00	0.01	23.55	20.59	35.14	39.33	37.09	56.73	42.26	49.93	39.78	41.87	RNAPII_TF_1091	3897530	3900212
BnaA01G0071100ZS	0.02	0.09	22.53	19.43	0.10	0.15	0.04	0.04	0.03	0.14	0.09	0.06	H3K4me3_histone_470	3908978	3909463	exon	234	0.01	0.07	21.45	2.81	10.61	28.23	20.30	22.23	16.95	20.44	32.42	31.59	H3K9ac_histone_553	3900547	3901087	TTS	3071	0.02	0.11	22.32	18.24	11.17	224.28	159.21	173.04	171.98	183.74	215.06	199.92	RNAPII_TF_1092	3908849	3909382
BnaA01G0071200ZS	0.00	0.00	24.21	23.37	12.04	26.18	5.92	3.94	5.41	5.87	10.55	21.08	H3K4me3_histone_471	3915243	3917034	intron	619	0.00	0.04	22.46	0.91	65.74	472.29	386.63	388.40	343.53	374.28	411.87	443.39	H3K9ac_histone_556	3915939	3916824	exon	376	0.01	0.05	25.18	21.34	28.02	42.96	25.20	36.07	31.72	40.82	44.01	35.81	RNAPII_TF_1093	3911876	3917074
BnaA01G0071300ZS	0.00	0.02	23.83	23.66	63.05	118.63	21.87	9.33	6.03	10.79	34.77	46.71	NA	NA	NA	NA	NA	NA	NA	NA	NA	NA	NA	NA	NA	NA	NA	NA	NA	H3K9ac_histone_557	3921153	3921550	promoter-TSS	-766	0.00	0.02	22.00	18.97	10.52	128.56	103.78	95.31	95.91	104.24	137.18	118.74	NA	NA	NA
BnaA01G0071400ZS	0.00	0.00	23.43	11.83	2.79	5.98	6.62	9.87	8.65	9.13	5.32	4.67	H3K4me3_histone_472	3929931	3931482	exon	141	0.54	0.71	22.40	14.52	29.72	207.40	214.25	198.71	233.61	206.75	200.42	180.82	H3K9ac_histone_559	3930485	3931030	exon	192	0.36	0.57	23.12	8.20	7.86	22.16	9.38	14.33	10.12	15.76	22.41	13.99	RNAPII_TF_1095	3930427	3934236
BnaA01G0071500ZS	1.00	1.00	24.10	20.60	0.00	0.00	0.00	0.00	0.00	0.00	0.00	0.00	NA	NA	NA	NA	NA	NA	NA	NA	NA	NA	NA	NA	NA	NA	NA	NA	NA	NA	NA	NA	NA	NA	NA	NA	NA	NA	NA	59.09	56.49	60.53	54.17	55.64	49.70	56.89	NA	NA	NA
BnaA01G0071600ZS	0.00	0.00	23.70	15.10	48.52	109.48	113.65	146.62	180.28	201.72	171.58	114.64	H3K4me3_histone_473	3959307	3961266	promoter-TSS	14	0.02	0.10	23.71	15.84	56.44	326.85	321.47	352.52	399.45	374.15	416.46	314.18	H3K9ac_histone_560	3959401	3961053	promoter-TSS	-45	0.05	0.18	23.06	15.09	25.60	NA	NA	NA	NA	NA	NA	NA	RNAPII_TF_1096	3958591	3964741
BnaA01G0071700ZS	0.00	0.00	20.97	19.53	0.94	0.68	0.00	0.22	0.16	1.19	1.09	0.14	NA	NA	NA	NA	NA	NA	NA	NA	NA	NA	NA	NA	NA	NA	NA	NA	NA	NA	NA	NA	NA	NA	NA	NA	NA	NA	NA	106.03	103.62	122.07	125.81	115.26	129.13	99.74	NA	NA	NA
BnaA01G0071800ZS	0.03	0.11	23.85	21.02	0.04	0.00	0.00	0.00	0.05	0.00	0.00	0.00	NA	NA	NA	NA	NA	NA	NA	NA	NA	NA	NA	NA	NA	NA	NA	NA	NA	H3K9ac_histone_561	3975472	3975750	exon	938	0.00	0.02	23.77	0.32	6.72	NA	NA	NA	NA	NA	NA	NA	RNAPII_TF_1097	3974431	3974854
BnaA01G0071900ZS	0.00	0.00	24.12	5.50	5.00	12.52	13.67	16.42	9.59	8.33	7.14	10.17	NA	NA	NA	NA	NA	NA	NA	NA	NA	NA	NA	NA	NA	NA	NA	NA	NA	NA	NA	NA	NA	NA	NA	NA	NA	NA	NA	21.75	21.53	16.72	13.00	14.95	19.23	25.52	RNAPII_TF_1098	3983008	3983718
BnaA01G0072000ZS	0.00	0.00	24.91	5.15	3.91	9.61	11.05	11.63	8.39	6.58	4.67	7.57	H3K4me3_histone_475	3988561	3989807	promoter-TSS	-527	0.31	0.53	23.17	9.42	33.03	176.81	186.63	165.66	201.15	174.61	162.73	167.00	H3K9ac_histone_562	3988912	3989686	promoter-TSS	-642	0.01	0.07	22.70	22.48	13.89	NA	NA	NA	NA	NA	NA	NA	RNAPII_TF_1099	3988790	3989596
BnaA01G0072100ZS	0.70	0.97	23.01	10.62	0.50	1.46	1.93	2.00	1.62	1.59	1.82	1.54	H3K4me3_histone_476	4005512	4006090	exon	223	0.08	0.25	21.95	9.49	16.61	60.97	72.71	67.93	68.71	67.28	68.70	75.09	H3K9ac_histone_563	4005450	4006197	exon	201	0.01	0.08	25.72	15.96	13.31	91.27	81.37	73.59	65.35	73.57	87.93	85.26	NA	NA	NA
BnaA01G0072200ZS	0.00	0.01	26.39	4.95	0.17	0.14	0.27	0.27	0.16	0.00	0.07	0.07	NA	NA	NA	NA	NA	NA	NA	NA	NA	NA	NA	NA	NA	NA	NA	NA	NA	H3K9ac_histone_564	4007753	4008452	intron	1331	0.44	0.64	25.07	6.79	18.75	51.33	59.95	62.14	56.49	69.20	72.25	56.14	RNAPII_TF_1100	4008980	4009295
BnaA01G0072300ZS	0.87	1.00	23.08	7.95	0.09	0.14	0.10	0.10	0.06	0.12	0.03	0.09	NA	NA	NA	NA	NA	NA	NA	NA	NA	NA	NA	NA	NA	NA	NA	NA	NA	H3K9ac_histone_566	4014178	4014723	intron	2255	0.72	0.84	24.18	3.45	13.92	30.04	47.99	41.27	41.03	50.49	34.29	42.50	NA	NA	NA
BnaA01G0072400ZS	0.51	0.76	23.72	4.13	1.04	2.40	2.62	1.84	1.59	2.22	0.87	1.85	NA	NA	NA	NA	NA	NA	NA	NA	NA	NA	NA	NA	NA	NA	NA	NA	NA	H3K9ac_histone_568	4026645	4027157	intron	3734	0.96	0.98	24.37	2.75	11.30	24.40	36.76	31.48	20.58	32.84	26.57	27.16	NA	NA	NA
BnaA01G0072500ZS	0.39	0.62	25.02	22.53	0.14	0.35	0.33	0.16	0.28	0.19	0.27	0.39	NA	NA	NA	NA	NA	NA	NA	NA	NA	NA	NA	NA	NA	NA	NA	NA	NA	H3K9ac_histone_569	4041344	4041803	intron	711	0.55	0.71	23.46	0.07	5.98	28.20	34.93	29.39	32.11	40.61	27.72	28.38	NA	NA	NA
BnaA01G0072600ZS	0.07	0.16	25.38	8.72	1.49	3.55	6.11	4.46	5.28	4.66	3.68	3.13	H3K4me3_histone_477	4050282	4051445	promoter-TSS	-270	0.26	0.48	23.39	11.96	27.56	119.20	137.82	130.19	146.75	139.71	124.05	100.94	H3K9ac_histone_570	4050505	4051463	promoter-TSS	-149	0.05	0.19	22.30	6.22	17.60	13.77	13.43	14.17	14.69	13.89	11.27	16.14	RNAPII_TF_1101	4050567	4051466
BnaA01G0072700ZS	1.00	1.00	24.10	20.60	0.00	0.00	0.00	0.00	0.00	0.00	0.00	0.00	NA	NA	NA	NA	NA	NA	NA	NA	NA	NA	NA	NA	NA	NA	NA	NA	NA	NA	NA	NA	NA	NA	NA	NA	NA	NA	NA	110.32	113.76	111.08	111.94	91.06	98.83	109.95	NA	NA	NA
BnaA01G0072800ZS	0.00	0.01	23.59	8.28	0.08	0.00	0.00	0.15	0.00	0.00	0.00	0.00	NA	NA	NA	NA	NA	NA	NA	NA	NA	NA	NA	NA	NA	NA	NA	NA	NA	NA	NA	NA	NA	NA	NA	NA	NA	NA	NA	NA	NA	NA	NA	NA	NA	NA	RNAPII_TF_1103	4061651	4062030
BnaA01G0072900ZS	0.00	0.00	24.37	10.31	5.00	3.72	7.01	14.11	10.59	9.16	6.38	3.46	H3K4me3_histone_478	4065286	4066107	intron	132	0.49	0.68	22.27	11.75	33.05	64.23	87.35	78.20	110.15	78.27	75.98	62.57	H3K9ac_histone_571	4065149	4066078	intron	215	0.00	0.00	24.01	6.82	33.77	NA	NA	NA	NA	NA	NA	NA	RNAPII_TF_1104	4064078	4066173
BnaA01G0073000ZS	0.01	0.05	24.74	17.46	0.15	0.00	0.06	0.05	0.00	0.20	0.22	0.00	NA	NA	NA	NA	NA	NA	NA	NA	NA	NA	NA	NA	NA	NA	NA	NA	NA	NA	NA	NA	NA	NA	NA	NA	NA	NA	NA	77.75	99.46	95.11	109.66	57.67	57.84	74.30	NA	NA	NA
BnaA01G0073100ZS	1.00	1.00	24.10	20.60	0.00	0.00	0.00	0.00	0.00	0.00	0.00	0.00	NA	NA	NA	NA	NA	NA	NA	NA	NA	NA	NA	NA	NA	NA	NA	NA	NA	NA	NA	NA	NA	NA	NA	NA	NA	NA	NA	NA	NA	NA	NA	NA	NA	NA	NA	NA	NA
BnaA01G0073200ZS	1.00	1.00	24.10	20.60	0.00	0.00	0.00	0.00	0.00	0.00	0.00	0.00	NA	NA	NA	NA	NA	NA	NA	NA	NA	NA	NA	NA	NA	NA	NA	NA	NA	NA	NA	NA	NA	NA	NA	NA	NA	NA	NA	NA	NA	NA	NA	NA	NA	NA	NA	NA	NA
BnaA01G0073300ZS	0.00	0.01	26.03	2.86	1.35	3.65	4.26	2.92	2.95	2.38	1.39	3.53	H3K4me3_histone_479	4079920	4080902	intron	318	0.67	0.80	21.71	14.95	10.00	126.96	124.97	131.14	139.78	125.13	133.96	127.96	H3K9ac_histone_572	4080017	4081285	exon	558	0.18	0.39	25.05	11.39	12.43	NA	NA	NA	NA	NA	NA	NA	RNAPII_TF_1105	4080111	4080721
BnaA01G0073400ZS	0.04	0.12	23.75	12.56	0.02	0.02	0.00	0.00	0.00	0.00	0.00	0.02	NA	NA	NA	NA	NA	NA	NA	NA	NA	NA	NA	NA	NA	NA	NA	NA	NA	NA	NA	NA	NA	NA	NA	NA	NA	NA	NA	145.59	146.66	147.60	148.11	153.21	134.51	142.83	NA	NA	NA
BnaA01G0073500ZS	0.73	1.00	22.23	17.66	1.18	7.86	7.86	7.26	8.45	8.99	7.48	6.99	H3K4me3_histone_480	4088439	4089310	intron	129	0.01	0.07	21.80	18.46	26.35	200.18	173.59	198.29	182.16	215.63	211.25	198.96	H3K9ac_histone_573	4088693	4089320	exon	261	0.13	0.33	26.24	16.64	18.35	NA	NA	NA	NA	NA	NA	NA	RNAPII_TF_1106	4088702	4089880
BnaA01G0073600ZS	0.00	0.00	23.93	17.87	21.16	19.59	8.51	22.57	21.20	40.63	49.32	13.49	H3K4me3_histone_481	4094010	4095464	intron	451	0.01	0.07	22.39	20.00	62.04	395.00	362.04	324.85	334.28	379.50	421.42	352.10	H3K9ac_histone_574	4094132	4095962	exon	141	0.00	0.01	24.73	15.72	43.61	82.86	72.84	91.63	90.93	86.72	102.20	93.77	RNAPII_TF_1108	4091421	4095318
BnaA01G0073700ZS	0.40	0.63	24.30	0.50	0.38	1.12	0.89	0.62	0.83	0.73	0.53	1.23	H3K4me3_histone_482	4107018	4107747	intron	288	0.80	0.88	26.03	25.17	16.75	112.41	104.74	92.68	111.59	94.78	100.08	106.63	H3K9ac_histone_576	4106965	4107953	intron	365	0.00	0.02	22.54	18.19	24.36	129.07	124.41	165.63	152.40	188.41	189.28	128.20	RNAPII_TF_1110	4107147	4107618
BnaA01G0073800ZS	0.11	0.24	23.28	6.00	0.03	0.00	0.04	0.03	0.00	0.02	0.00	0.00	NA	NA	NA	NA	NA	NA	NA	NA	NA	NA	NA	NA	NA	NA	NA	NA	NA	NA	NA	NA	NA	NA	NA	NA	NA	NA	NA	105.37	95.34	113.95	100.51	117.20	134.21	91.03	NA	NA	NA
BnaA01G0073900ZS	1.00	1.00	24.10	20.60	0.00	0.00	0.00	0.00	0.00	0.00	0.00	0.00	NA	NA	NA	NA	NA	NA	NA	NA	NA	NA	NA	NA	NA	NA	NA	NA	NA	NA	NA	NA	NA	NA	NA	NA	NA	NA	NA	NA	NA	NA	NA	NA	NA	NA	NA	NA	NA
BnaA01G0074000ZS	0.07	0.16	24.12	4.57	0.04	0.06	0.07	0.10	0.05	0.06	0.05	0.07	H3K4me3_histone_483	4131990	4132564	intron	5797	0.29	0.51	23.57	9.35	13.55	41.80	29.97	43.76	36.61	29.20	32.08	52.51	H3K9ac_histone_577	4126270	4126756	promoter-TSS	33	0.88	0.94	24.54	4.04	9.64	NA	NA	NA	NA	NA	NA	NA	RNAPII_TF_1111	4139068	4139312
BnaA01G0074100ZS	0.01	0.04	23.32	16.20	7.21	32.50	36.22	36.25	39.84	42.88	44.65	34.54	H3K4me3_histone_484	4151169	4152172	intron	164	0.59	0.75	23.14	13.87	23.82	146.30	173.24	164.18	183.30	166.32	181.28	145.13	H3K9ac_histone_580	4151425	4151817	intron	213	0.11	0.29	23.17	1.67	7.38	34.03	39.29	32.28	42.35	43.99	34.80	34.54	RNAPII_TF_1112	4149530	4151891
BnaA01G0074200ZS	0.91	1.00	24.24	19.24	2.59	9.42	10.49	7.75	10.82	10.08	10.52	12.21	H3K4me3_histone_485	4156270	4158307	promoter-TSS	-208	0.46	0.66	23.80	16.72	38.48	326.61	305.83	312.20	342.49	326.25	340.53	294.78	H3K9ac_histone_581	4156795	4157888	promoter-TSS	-155	0.02	0.11	22.91	21.46	15.86	47.76	46.64	39.71	36.09	39.85	41.07	49.80	RNAPII_TF_1113	4155970	4159822
BnaA01G0074300ZS	0.45	0.70	22.00	0.07	1.71	8.17	8.57	7.26	8.83	9.11	9.51	9.25	H3K4me3_histone_486	4158978	4159817	promoter-TSS	-569	0.99	1.00	23.81	11.54	13.73	91.88	81.75	94.96	106.17	87.67	102.04	89.95	H3K9ac_histone_582	4159172	4159787	promoter-TSS	-487	0.25	0.47	22.22	21.15	7.87	129.51	116.08	109.90	118.97	111.78	133.34	114.87	NA	NA	NA
BnaA01G0074400ZS	1.00	1.00	24.10	20.60	0.00	0.00	0.00	0.00	0.00	0.00	0.00	0.00	NA	NA	NA	NA	NA	NA	NA	NA	NA	NA	NA	NA	NA	NA	NA	NA	NA	NA	NA	NA	NA	NA	NA	NA	NA	NA	NA	64.55	67.29	68.60	61.11	66.50	71.19	65.64	NA	NA	NA
BnaA01G0074500ZS	0.09	0.21	23.66	7.05	0.04	0.00	0.03	0.00	0.04	0.00	0.00	0.00	NA	NA	NA	NA	NA	NA	NA	NA	NA	NA	NA	NA	NA	NA	NA	NA	NA	NA	NA	NA	NA	NA	NA	NA	NA	NA	NA	NA	NA	NA	NA	NA	NA	NA	NA	NA	NA
BnaA01G0074600ZS	0.03	0.11	23.85	21.02	0.04	0.00	0.00	0.00	0.05	0.00	0.00	0.00	NA	NA	NA	NA	NA	NA	NA	NA	NA	NA	NA	NA	NA	NA	NA	NA	NA	H3K9ac_histone_583	4168191	4169165	TTS	-1071	0.03	0.13	24.01	18.94	21.88	NA	NA	NA	NA	NA	NA	NA	NA	NA	NA
BnaA01G0074700ZS	0.16	0.31	24.32	6.37	39.36	10.78	26.40	78.21	16.24	29.13	58.12	9.52	H3K4me3_histone_487	4169450	4170443	TTS	197	0.87	0.93	26.17	12.26	42.04	166.61	152.55	173.27	183.09	160.65	176.34	139.66	H3K9ac_histone_584	4169634	4170145	TTS	140	0.02	0.11	21.76	0.48	18.94	55.86	42.95	67.40	53.53	71.02	87.35	55.54	RNAPII_TF_1114	4168528	4170749
BnaA01G0074800ZS	0.00	0.00	25.76	7.26	0.80	1.90	2.06	3.14	2.50	1.91	1.62	1.66	H3K4me3_histone_488	4174704	4175701	intron	179	0.98	0.99	24.16	7.26	13.11	115.08	110.94	110.68	111.90	112.57	102.64	105.04	H3K9ac_histone_585	4174921	4175758	intron	316	0.04	0.16	25.36	3.52	12.73	48.18	44.04	35.90	31.38	44.93	61.39	36.28	RNAPII_TF_1115	4174701	4178258
BnaA01G0074900ZS	0.76	1.00	24.57	6.30	1.68	4.09	4.96	4.02	5.29	4.13	3.49	4.49	H3K4me3_histone_489	4183790	4185477	promoter-TSS	-99	0.11	0.30	24.34	11.33	37.44	320.87	348.12	356.60	318.50	343.43	387.09	328.43	H3K9ac_histone_586	4183965	4185512	promoter-TSS	-106	0.16	0.37	26.12	18.14	26.41	96.74	91.89	88.45	100.59	76.52	82.66	95.32	NA	NA	NA
BnaA01G0075000ZS	0.01	0.05	24.34	11.40	0.75	0.92	1.52	1.96	2.35	1.95	1.16	1.13	NA	NA	NA	NA	NA	NA	NA	NA	NA	NA	NA	NA	NA	NA	NA	NA	NA	H3K9ac_histone_587	4187459	4188399	TTS	203	0.50	0.68	23.92	18.99	13.59	175.83	166.25	165.88	172.77	150.27	179.56	194.85	RNAPII_TF_1116	4182975	4185169
BnaA01G0075100ZS	0.13	0.28	26.08	11.21	1.93	6.11	7.75	7.86	7.82	8.24	6.81	7.14	NA	NA	NA	NA	NA	NA	NA	NA	NA	NA	NA	NA	NA	NA	NA	NA	NA	NA	NA	NA	NA	NA	NA	NA	NA	NA	NA	75.72	72.28	84.76	76.52	69.82	76.49	79.84	NA	NA	NA
BnaA01G0075200ZS	0.00	0.00	23.53	3.29	11.26	22.65	33.80	17.30	11.01	13.93	14.89	23.92	H3K4me3_histone_490	4187310	4190865	promoter-TSS	-182	0.50	0.69	25.73	10.07	129.31	598.20	631.95	764.24	599.29	677.36	736.28	678.57	H3K9ac_histone_588	4189150	4190261	exon	436	0.04	0.17	26.52	21.19	27.42	NA	NA	NA	NA	NA	NA	NA	NA	NA	NA
BnaA01G0075300ZS	0.79	1.00	23.27	18.29	1.82	7.40	5.73	7.25	6.25	8.17	6.73	8.12	H3K4me3_histone_491	4191329	4193446	promoter-TSS	-178	0.23	0.45	25.28	4.02	43.94	272.99	269.68	283.31	233.28	235.99	223.12	256.67	H3K9ac_histone_589	4191432	4193163	promoter-TSS	-108	0.88	0.94	22.52	12.93	15.09	130.60	90.37	98.02	101.56	110.31	126.96	120.09	RNAPII_TF_1117	4187315	4192790
BnaA01G0075400ZS	0.99	1.00	22.45	16.79	0.40	2.88	2.80	2.75	2.69	2.70	2.31	2.59	H3K4me3_histone_492	4193863	4195147	TTS	110	0.18	0.38	24.55	12.95	18.23	155.83	147.04	154.42	159.05	160.24	154.74	141.91	H3K9ac_histone_590	4194298	4195111	TTS	309	0.01	0.07	25.47	4.39	15.34	158.98	148.25	158.21	178.14	149.06	166.06	161.43	NA	NA	NA
BnaA01G0075500ZS	0.00	0.00	25.24	12.10	6.57	13.62	17.04	18.65	24.15	21.90	21.16	14.22	NA	NA	NA	NA	NA	NA	NA	NA	NA	NA	NA	NA	NA	NA	NA	NA	NA	NA	NA	NA	NA	NA	NA	NA	NA	NA	NA	104.31	101.71	98.32	106.36	81.77	92.57	89.04	RNAPII_TF_1118	4193921	4197405
BnaA01G0075600ZS	0.32	0.54	22.20	4.00	0.16	0.03	0.20	0.18	0.04	0.04	0.28	0.10	H3K4me3_histone_493	4198176	4198594	exon	444	0.18	0.39	23.31	5.33	26.11	32.28	19.16	52.48	26.08	23.18	16.53	47.77	NA	NA	NA	NA	NA	NA	NA	NA	NA	NA	NA	NA	NA	NA	NA	NA	NA	NA	NA	NA
BnaA01G0075700ZS	0.00	0.00	23.98	12.73	1.49	3.34	4.05	4.70	5.39	4.89	3.71	2.38	H3K4me3_histone_494	4206513	4207598	intron	421	0.30	0.52	22.89	15.33	22.41	137.29	129.57	143.05	165.03	155.36	160.98	133.90	H3K9ac_histone_591	4206803	4207518	intron	316	0.35	0.56	23.23	7.13	13.87	NA	NA	NA	NA	NA	NA	NA	NA	NA	NA
BnaA01G0075800ZS	0.00	0.01	21.92	5.81	7.88	9.55	7.62	11.79	2.01	1.03	2.40	14.86	H3K4me3_histone_495	4208135	4210089	exon	1122	0.05	0.19	24.93	14.99	151.35	220.12	188.71	336.50	221.71	350.26	417.48	289.01	H3K9ac_histone_592	4208694	4210089	exon	843	0.08	0.25	25.86	16.57	100.75	90.75	82.48	82.50	86.38	73.80	81.66	86.04	RNAPII_TF_1119	4206250	4210943
BnaA01G0075900ZS	1.00	1.00	24.10	20.60	0.00	0.00	0.00	0.00	0.00	0.00	0.00	0.00	H3K4me3_histone_496	4219523	4219922	promoter-TSS	-360	0.09	0.26	23.11	20.31	8.36	72.89	70.17	66.97	63.43	77.31	79.19	74.28	NA	NA	NA	NA	NA	NA	NA	NA	NA	NA	162.47	147.61	173.68	240.11	245.61	286.91	193.61	NA	NA	NA
BnaA01G0076000ZS	0.00	0.00	23.14	15.66	0.66	0.49	0.20	0.53	1.23	1.41	0.89	0.33	H3K4me3_histone_497	4221844	4222640	exon	1324	0.05	0.19	25.79	20.08	7.99	35.57	22.97	27.43	27.07	30.29	28.94	36.21	H3K9ac_histone_594	4221772	4223452	intron	1694	0.05	0.18	25.34	13.96	16.44	NA	NA	NA	NA	NA	NA	NA	RNAPII_TF_1120	4221026	4223180
BnaA01G0076100ZS	0.63	0.91	24.06	20.02	5.35	15.29	6.75	15.55	9.27	13.67	15.28	11.95	H3K4me3_histone_498	4232182	4233397	exon	456	0.00	0.01	22.70	0.95	49.59	230.25	199.21	173.92	147.81	170.01	204.49	227.10	H3K9ac_histone_596	4232239	4232779	exon	176	0.34	0.55	23.53	13.67	10.41	97.34	94.26	114.48	104.66	118.08	101.43	108.46	RNAPII_TF_1121	4232181	4234088
BnaA01G0076200ZS	1.00	1.00	24.10	20.60	0.00	0.00	0.00	0.00	0.00	0.00	0.00	0.00	NA	NA	NA	NA	NA	NA	NA	NA	NA	NA	NA	NA	NA	NA	NA	NA	NA	NA	NA	NA	NA	NA	NA	NA	NA	NA	NA	54.19	48.99	51.59	56.34	61.24	44.92	50.25	NA	NA	NA
BnaA01G0076300ZS	0.03	0.11	24.16	0.78	0.04	0.00	0.06	0.00	0.00	0.00	0.00	0.00	NA	NA	NA	NA	NA	NA	NA	NA	NA	NA	NA	NA	NA	NA	NA	NA	NA	NA	NA	NA	NA	NA	NA	NA	NA	NA	NA	NA	NA	NA	NA	NA	NA	NA	NA	NA	NA
BnaA01G0076400ZS	0.37	0.60	23.28	11.79	0.13	0.09	0.00	0.15	0.21	0.00	0.17	0.00	NA	NA	NA	NA	NA	NA	NA	NA	NA	NA	NA	NA	NA	NA	NA	NA	NA	H3K9ac_histone_598	4252848	4253365	exon	320	0.61	0.77	23.19	15.22	5.02	NA	NA	NA	NA	NA	NA	NA	NA	NA	NA
BnaA01G0076500ZS	0.00	0.02	25.03	12.81	10.28	13.98	12.83	27.00	28.15	24.71	30.51	13.66	H3K4me3_histone_500	4255672	4257221	exon	537	0.00	0.01	24.89	15.69	113.77	436.13	359.62	497.81	416.91	519.27	556.66	428.53	H3K9ac_histone_599	4255740	4257270	exon	596	0.27	0.49	24.80	16.10	51.09	34.91	34.23	34.25	41.29	35.70	40.33	33.55	RNAPII_TF_1123	4255584	4257385
BnaA01G0076600ZS	0.07	0.17	24.67	9.98	2.66	13.63	16.94	15.33	18.70	15.35	15.34	15.47	NA	NA	NA	NA	NA	NA	NA	NA	NA	NA	NA	NA	NA	NA	NA	NA	NA	NA	NA	NA	NA	NA	NA	NA	NA	NA	NA	226.47	206.14	214.98	258.75	217.11	255.62	212.56	NA	NA	NA
BnaA01G0076700ZS	0.14	0.28	26.00	17.10	1.95	2.88	4.47	4.14	4.23	5.47	6.49	5.21	NA	NA	NA	NA	NA	NA	NA	NA	NA	NA	NA	NA	NA	NA	NA	NA	NA	NA	NA	NA	NA	NA	NA	NA	NA	NA	NA	NA	NA	NA	NA	NA	NA	NA	RNAPII_TF_1124	4258895	4260697
BnaA01G0076800ZS	1.00	1.00	24.10	20.60	0.00	0.00	0.00	0.00	0.00	0.00	0.00	0.00	H3K4me3_histone_501	4260174	4260643	promoter-TSS	227	0.06	0.21	25.23	17.67	7.93	41.63	40.34	43.49	41.56	50.79	54.49	42.50	H3K9ac_histone_600	4260190	4260675	promoter-TSS	251	0.22	0.43	24.79	15.40	12.26	NA	NA	NA	NA	NA	NA	NA	NA	NA	NA
BnaA01G0076900ZS	0.03	0.10	22.86	16.53	1.31	3.40	3.90	3.42	4.76	4.81	4.61	2.68	H3K4me3_histone_502	4272614	4274437	promoter-TSS	-68	0.01	0.06	26.53	12.68	16.11	190.11	195.21	212.57	200.78	211.81	200.87	204.12	H3K9ac_histone_601	4272632	4273132	promoter-TSS	-711	0.02	0.10	26.05	2.19	9.64	35.04	37.32	38.75	42.09	46.49	48.43	34.97	RNAPII_TF_1125	4272864	4277679
BnaA01G0077000ZS	0.00	0.00	22.69	4.74	7.38	8.39	19.02	10.72	4.48	4.01	7.83	11.27	NA	NA	NA	NA	NA	NA	NA	NA	NA	NA	NA	NA	NA	NA	NA	NA	NA	NA	NA	NA	NA	NA	NA	NA	NA	NA	NA	60.11	52.78	52.19	54.05	39.30	46.46	51.01	NA	NA	NA
BnaA01G0077100ZS	0.02	0.07	23.99	6.39	3.18	16.95	23.48	20.06	19.40	19.24	17.45	18.57	H3K4me3_histone_503	4276583	4277769	TTS	267	0.00	0.01	24.24	6.07	38.92	65.68	119.02	90.36	94.25	53.93	52.57	64.87	H3K9ac_histone_603	4280592	4282273	promoter-TSS	-248	0.02	0.11	25.93	22.09	21.35	NA	NA	NA	NA	NA	NA	NA	RNAPII_TF_1126	4280561	4282473
BnaA01G0077200ZS	0.28	0.48	24.35	15.17	6.47	30.47	27.56	25.84	26.98	29.58	30.46	34.55	NA	NA	NA	NA	NA	NA	NA	NA	NA	NA	NA	NA	NA	NA	NA	NA	NA	NA	NA	NA	NA	NA	NA	NA	NA	NA	NA	161.55	145.37	135.20	142.59	127.08	151.63	152.28	NA	NA	NA
BnaA01G0077300ZS	0.01	0.05	23.07	3.73	0.12	0.10	0.21	0.00	0.00	0.00	0.00	0.10	NA	NA	NA	NA	NA	NA	NA	NA	NA	NA	NA	NA	NA	NA	NA	NA	NA	NA	NA	NA	NA	NA	NA	NA	NA	NA	NA	NA	NA	NA	NA	NA	NA	NA	NA	NA	NA
BnaA01G0077400ZS	1.00	1.00	24.10	20.60	0.00	0.00	0.00	0.00	0.00	0.00	0.00	0.00	H3K4me3_histone_505	4283890	4284176	promoter-TSS	506	0.58	0.75	24.39	5.23	12.64	21.64	16.17	37.01	18.16	20.48	22.25	27.75	NA	NA	NA	NA	NA	NA	NA	NA	NA	NA	NA	NA	NA	NA	NA	NA	NA	NA	NA	NA
BnaA01G0077500ZS	1.00	1.00	24.10	20.60	0.00	0.00	0.00	0.00	0.00	0.00	0.00	0.00	NA	NA	NA	NA	NA	NA	NA	NA	NA	NA	NA	NA	NA	NA	NA	NA	NA	NA	NA	NA	NA	NA	NA	NA	NA	NA	NA	NA	NA	NA	NA	NA	NA	NA	NA	NA	NA
BnaA01G0077600ZS	1.00	1.00	24.10	20.60	0.00	0.00	0.00	0.00	0.00	0.00	0.00	0.00	NA	NA	NA	NA	NA	NA	NA	NA	NA	NA	NA	NA	NA	NA	NA	NA	NA	H3K9ac_histone_604	4293288	4293838	exon	-1380	0.25	0.47	23.17	5.65	12.46	NA	NA	NA	NA	NA	NA	NA	NA	NA	NA
BnaA01G0077700ZS	0.00	0.00	24.57	9.21	4.11	6.86	9.80	13.66	10.98	9.46	5.81	5.12	H3K4me3_histone_506	4294657	4295602	exon	186	0.29	0.51	24.13	0.78	25.04	119.40	133.46	131.24	135.24	132.45	118.15	99.28	H3K9ac_histone_605	4294839	4295592	intron	272	0.07	0.23	24.14	7.77	16.73	21.11	26.93	25.05	25.67	25.81	20.19	33.19	RNAPII_TF_1127	4294665	4300950
BnaA01G0077800ZS	0.16	0.31	22.37	7.45	1.87	6.94	6.92	7.03	6.61	7.08	6.81	7.76	H3K4me3_histone_507	4299329	4300945	promoter-TSS	32	0.01	0.06	24.48	15.77	33.81	286.43	285.49	304.62	277.72	314.29	326.47	278.24	H3K9ac_histone_606	4299249	4300583	promoter-TSS	-40	0.18	0.40	26.74	18.92	20.39	94.16	99.21	106.05	105.38	81.43	92.54	96.15	NA	NA	NA
BnaA01G0077900ZS	0.54	0.80	23.06	17.97	0.94	2.60	2.57	1.86	2.46	2.82	1.86	1.96	H3K4me3_histone_508	4301835	4303118	TTS	2371	0.01	0.05	24.98	2.02	21.68	136.58	155.51	127.05	125.88	121.37	128.78	134.38	H3K9ac_histone_607	4302282	4303055	TTS	2563	0.08	0.25	24.15	12.32	20.82	123.79	121.36	116.27	130.04	113.21	141.68	127.32	NA	NA	NA
BnaA01G0078000ZS	0.81	1.00	25.47	3.67	1.99	2.52	4.25	4.45	2.84	2.65	4.27	3.36	H3K4me3_histone_509	4305387	4306817	promoter-TSS	-81	0.64	0.79	23.49	14.27	29.64	167.12	176.60	167.54	180.48	159.82	162.30	184.65	H3K9ac_histone_609	4306191	4306703	promoter-TSS	264	0.08	0.25	25.59	20.02	11.73	83.56	93.59	87.89	86.89	87.60	108.61	84.30	RNAPII_TF_1129	4305626	4307595
BnaA01G0078100ZS	0.88	1.00	23.52	22.97	3.67	11.82	9.41	8.24	11.60	10.05	11.49	12.51	NA	NA	NA	NA	NA	NA	NA	NA	NA	NA	NA	NA	NA	NA	NA	NA	NA	H3K9ac_histone_608	4305183	4305952	promoter-TSS	349	0.01	0.07	26.66	16.48	10.67	45.79	52.85	42.28	46.22	45.60	62.46	53.85	NA	NA	NA
BnaA01G0078200ZS	0.50	0.76	23.47	12.87	2.49	9.65	8.88	8.36	7.80	8.10	6.38	7.26	H3K4me3_histone_510	4312685	4313810	exon	381	0.40	0.61	24.80	13.13	22.77	198.75	228.71	218.77	211.86	224.52	219.63	185.32	H3K9ac_histone_610	4312937	4313618	exon	351	0.01	0.05	26.11	21.48	14.72	40.79	50.58	49.44	46.32	57.73	58.81	50.91	RNAPII_TF_1130	4312747	4313577
BnaA01G0078300ZS	1.00	1.00	24.10	20.60	0.00	0.00	0.00	0.00	0.00	0.00	0.00	0.00	NA	NA	NA	NA	NA	NA	NA	NA	NA	NA	NA	NA	NA	NA	NA	NA	NA	H3K9ac_histone_611	4317116	4317472	promoter-TSS	-630	0.85	0.92	23.39	7.51	12.55	78.49	59.22	56.99	57.12	65.07	73.34	81.88	NA	NA	NA
BnaA01G0078400ZS	0.06	0.15	23.30	0.08	0.07	0.03	0.06	0.01	0.02	0.03	0.10	0.07	NA	NA	NA	NA	NA	NA	NA	NA	NA	NA	NA	NA	NA	NA	NA	NA	NA	NA	NA	NA	NA	NA	NA	NA	NA	NA	NA	17.53	28.13	23.05	24.28	35.96	20.36	22.24	NA	NA	NA
BnaA01G0078500ZS	0.05	0.14	22.61	6.03	0.03	0.00	0.03	0.00	0.00	0.00	0.00	0.03	NA	NA	NA	NA	NA	NA	NA	NA	NA	NA	NA	NA	NA	NA	NA	NA	NA	NA	NA	NA	NA	NA	NA	NA	NA	NA	NA	NA	NA	NA	NA	NA	NA	NA	NA	NA	NA
BnaA01G0078600ZS	1.00	1.00	24.10	20.60	0.00	0.00	0.00	0.00	0.00	0.00	0.00	0.00	H3K4me3_histone_511	4328056	4328567	promoter-TSS	-189	0.24	0.46	23.07	10.07	6.16	12.23	9.18	16.61	14.04	15.14	9.30	10.77	H3K9ac_histone_612	4327709	4328621	promoter-TSS	-43	0.65	0.79	23.06	19.05	14.62	NA	NA	NA	NA	NA	NA	NA	NA	NA	NA
BnaA01G0078700ZS	1.00	1.00	24.10	20.60	0.00	0.00	0.00	0.00	0.00	0.00	0.00	0.00	NA	NA	NA	NA	NA	NA	NA	NA	NA	NA	NA	NA	NA	NA	NA	NA	NA	NA	NA	NA	NA	NA	NA	NA	NA	NA	NA	48.65	60.84	51.12	55.63	70.47	51.41	44.46	NA	NA	NA
BnaA01G0078800ZS	1.00	1.00	24.10	20.60	0.00	0.00	0.00	0.00	0.00	0.00	0.00	0.00	NA	NA	NA	NA	NA	NA	NA	NA	NA	NA	NA	NA	NA	NA	NA	NA	NA	NA	NA	NA	NA	NA	NA	NA	NA	NA	NA	NA	NA	NA	NA	NA	NA	NA	NA	NA	NA
BnaA01G0078900ZS	0.00	0.00	26.42	6.41	0.90	1.73	1.85	2.58	1.99	1.48	0.77	1.24	H3K4me3_histone_512	4333854	4335174	exon	655	0.02	0.09	24.96	2.67	24.69	201.97	209.48	187.29	181.51	173.92	165.93	206.37	H3K9ac_histone_613	4333844	4335302	exon	714	0.05	0.19	23.34	10.43	16.33	NA	NA	NA	NA	NA	NA	NA	RNAPII_TF_1131	4334001	4335064
BnaA01G0079000ZS	0.00	0.02	25.43	14.48	47.21	152.30	171.50	209.26	230.28	220.63	226.33	211.20	NA	NA	NA	NA	NA	NA	NA	NA	NA	NA	NA	NA	NA	NA	NA	NA	NA	NA	NA	NA	NA	NA	NA	NA	NA	NA	NA	143.43	153.17	160.79	161.87	156.26	138.45	154.32	NA	NA	NA
BnaA01G0079100ZS	1.00	1.00	24.10	20.60	0.00	0.00	0.00	0.00	0.00	0.00	0.00	0.00	NA	NA	NA	NA	NA	NA	NA	NA	NA	NA	NA	NA	NA	NA	NA	NA	NA	NA	NA	NA	NA	NA	NA	NA	NA	NA	NA	NA	NA	NA	NA	NA	NA	NA	RNAPII_TF_1133	4343841	4345108
BnaA01G0079200ZS	0.02	0.08	22.17	16.81	1.93	7.66	6.00	6.49	7.34	8.56	7.61	5.51	H3K4me3_histone_514	4345884	4346712	promoter-TSS	71	0.66	0.79	25.54	21.15	25.46	131.72	127.09	100.61	133.81	114.29	124.77	109.98	H3K9ac_histone_615	4345823	4346752	promoter-TSS	82	0.88	0.94	25.39	16.47	12.12	NA	NA	NA	NA	NA	NA	NA	RNAPII_TF_1134	4345330	4346605
BnaA01G0079300ZS	0.00	0.00	24.30	8.27	0.33	0.12	0.29	0.78	0.38	0.17	0.12	0.13	H3K4me3_histone_515	4353387	4354628	exon	311	0.00	0.03	25.47	14.31	27.77	103.36	109.12	137.86	129.33	129.65	152.13	115.49	H3K9ac_histone_616	4353864	4354536	exon	504	0.00	0.03	22.27	9.92	16.76	97.28	100.29	99.36	106.18	107.67	115.17	100.61	RNAPII_TF_1135	4353813	4356686
BnaA01G0079400ZS	0.63	0.91	24.92	15.99	0.20	0.61	0.44	0.33	0.57	0.47	0.40	0.47	NA	NA	NA	NA	NA	NA	NA	NA	NA	NA	NA	NA	NA	NA	NA	NA	NA	NA	NA	NA	NA	NA	NA	NA	NA	NA	NA	56.01	59.64	67.16	82.62	57.45	60.14	53.77	NA	NA	NA
BnaA01G0079500ZS	0.00	0.00	22.91	15.72	9.98	28.93	35.15	34.17	42.60	45.47	43.20	26.84	H3K4me3_histone_516	4399021	4400752	intron	506	0.25	0.47	24.42	18.24	32.21	198.94	205.47	184.89	215.92	204.11	223.35	183.49	H3K9ac_histone_618	4399227	4399754	exon	110	0.02	0.09	24.97	11.92	13.13	NA	NA	NA	NA	NA	NA	NA	NA	NA	NA
BnaA01G0079600ZS	0.02	0.08	26.30	5.78	1.57	6.45	9.06	8.75	7.29	7.15	6.62	5.80	H3K4me3_histone_517	4404274	4405080	intron	303	0.07	0.23	24.61	7.47	18.41	82.76	111.85	91.31	102.86	101.45	80.16	84.22	H3K9ac_histone_619	4404299	4405041	intron	310	0.01	0.08	22.87	5.14	15.99	59.82	62.44	67.87	66.20	66.06	48.56	56.94	RNAPII_TF_1137	4399158	4403405
BnaA01G0079700ZS	0.00	0.00	23.87	18.50	39.99	34.15	12.77	13.86	26.07	67.30	85.58	29.11	H3K4me3_histone_518	4417374	4418830	exon	659	0.02	0.11	23.60	18.15	86.13	307.84	278.96	333.26	257.19	337.29	410.95	309.23	H3K9ac_histone_620	4417446	4418766	exon	663	0.03	0.13	26.89	19.58	42.02	91.88	99.32	96.99	83.13	70.93	83.76	88.44	RNAPII_TF_1140	4417091	4419730
BnaA01G0079800ZS	0.69	0.96	21.65	7.44	0.15	0.08	0.19	0.22	0.04	0.18	0.08	0.14	NA	NA	NA	NA	NA	NA	NA	NA	NA	NA	NA	NA	NA	NA	NA	NA	NA	H3K9ac_histone_621	4427917	4428321	TTS	1736	0.05	0.19	22.99	1.60	8.00	160.36	124.79	120.55	134.76	133.78	165.34	155.27	NA	NA	NA
BnaA01G0079900ZS	0.28	0.49	22.51	12.88	2.74	13.63	17.33	16.54	16.97	18.46	14.34	15.91	H3K4me3_histone_520	4436204	4437105	promoter-TSS	-37	0.08	0.24	21.85	13.30	33.59	121.29	136.83	125.04	176.05	128.62	149.73	111.95	H3K9ac_histone_623	4436261	4436838	promoter-TSS	68	0.02	0.11	22.37	0.70	14.79	37.27	37.99	30.26	31.10	34.02	38.64	38.21	RNAPII_TF_1141	4433364	4434781
BnaA01G0080000ZS	0.03	0.10	24.69	3.47	0.75	1.18	0.96	0.78	0.88	0.05	0.16	1.06	NA	NA	NA	NA	NA	NA	NA	NA	NA	NA	NA	NA	NA	NA	NA	NA	NA	NA	NA	NA	NA	NA	NA	NA	NA	NA	NA	92.16	88.61	79.65	77.32	76.45	89.74	74.03	NA	NA	NA
BnaA01G0080100ZS	0.07	0.17	25.64	12.92	2.51	8.13	10.23	11.58	10.87	11.84	12.50	7.44	H3K4me3_histone_522	4477716	4478072	exon	852	0.88	0.93	22.38	13.29	7.25	22.84	22.32	20.51	27.51	24.56	17.33	21.57	NA	NA	NA	NA	NA	NA	NA	NA	NA	NA	NA	NA	NA	NA	NA	NA	NA	RNAPII_TF_1144	4474189	4478026
BnaA01G0080200ZS	0.00	0.01	21.20	16.88	0.07	0.00	0.00	0.00	0.04	0.08	0.00	0.00	NA	NA	NA	NA	NA	NA	NA	NA	NA	NA	NA	NA	NA	NA	NA	NA	NA	NA	NA	NA	NA	NA	NA	NA	NA	NA	NA	NA	NA	NA	NA	NA	NA	NA	NA	NA	NA
BnaA01G0080300ZS	0.47	0.73	25.77	16.60	3.00	12.43	16.37	13.39	15.81	15.55	17.37	15.56	H3K4me3_histone_524	4522054	4522706	promoter-TSS	-275	0.93	0.96	22.44	13.10	18.46	75.54	83.53	64.72	91.83	68.29	75.56	66.34	H3K9ac_histone_627	4522198	4522695	promoter-TSS	-341	0.14	0.35	22.59	3.40	7.49	NA	NA	NA	NA	NA	NA	NA	RNAPII_TF_1146	4520807	4521083
BnaA01G0080400ZS	0.59	0.86	24.83	23.20	40.16	254.45	233.39	223.49	202.80	222.88	251.15	239.95	NA	NA	NA	NA	NA	NA	NA	NA	NA	NA	NA	NA	NA	NA	NA	NA	NA	NA	NA	NA	NA	NA	NA	NA	NA	NA	NA	50.23	45.17	46.17	39.58	38.46	43.09	47.02	RNAPII_TF_1147	4522122	4527032
BnaA01G0080500ZS	0.07	0.17	23.37	0.84	0.05	0.00	0.00	0.03	0.00	0.06	0.00	0.00	H3K4me3_histone_525	4525778	4526999	TTS	283	0.03	0.13	25.28	16.11	24.07	189.93	187.78	209.76	205.25	232.08	228.85	195.02	H3K9ac_histone_628	4526109	4526648	TTS	293	0.37	0.58	26.00	22.05	9.58	NA	NA	NA	NA	NA	NA	NA	NA	NA	NA
BnaA01G0080600ZS	0.15	0.30	24.26	14.74	0.07	0.00	0.00	0.06	0.00	0.10	0.00	0.00	NA	NA	NA	NA	NA	NA	NA	NA	NA	NA	NA	NA	NA	NA	NA	NA	NA	NA	NA	NA	NA	NA	NA	NA	NA	NA	NA	53.47	56.39	42.04	43.43	53.55	53.81	55.59	NA	NA	NA
BnaA01G0080700ZS	0.14	0.29	23.44	11.07	0.36	0.00	0.39	0.25	0.19	0.42	0.00	0.00	NA	NA	NA	NA	NA	NA	NA	NA	NA	NA	NA	NA	NA	NA	NA	NA	NA	NA	NA	NA	NA	NA	NA	NA	NA	NA	NA	NA	NA	NA	NA	NA	NA	NA	RNAPII_TF_1148	4535693	4537577
BnaA01G0080800ZS	0.00	0.00	25.30	14.53	11.52	31.54	38.38	42.33	46.15	54.03	47.77	33.03	H3K4me3_histone_526	4537276	4537561	intron	910	0.32	0.54	22.36	10.24	5.09	7.88	11.16	11.94	12.77	10.39	8.78	11.99	NA	NA	NA	NA	NA	NA	NA	NA	NA	NA	NA	NA	NA	NA	NA	NA	NA	NA	NA	NA
BnaA01G0080900ZS	0.03	0.10	22.96	7.03	0.01	0.00	0.01	0.00	0.00	0.00	0.00	0.01	NA	NA	NA	NA	NA	NA	NA	NA	NA	NA	NA	NA	NA	NA	NA	NA	NA	NA	NA	NA	NA	NA	NA	NA	NA	NA	NA	NA	NA	NA	NA	NA	NA	NA	NA	NA	NA
BnaA01G0081000ZS	0.46	0.71	23.54	4.56	1.25	2.32	0.64	1.31	0.52	0.94	0.54	1.67	NA	NA	NA	NA	NA	NA	NA	NA	NA	NA	NA	NA	NA	NA	NA	NA	NA	NA	NA	NA	NA	NA	NA	NA	NA	NA	NA	NA	NA	NA	NA	NA	NA	NA	NA	NA	NA
BnaA01G0081100ZS	0.01	0.05	24.79	13.25	1.21	2.55	3.88	4.20	4.12	4.84	3.64	2.72	H3K4me3_histone_528	4552596	4553176	promoter-TSS	-12	0.17	0.37	23.66	9.91	9.87	36.52	45.31	45.39	48.98	42.88	47.16	33.19	H3K9ac_histone_629	4552670	4552967	promoter-TSS	-80	0.64	0.78	26.13	10.13	5.29	NA	NA	NA	NA	NA	NA	NA	NA	NA	NA
BnaA01G0081200ZS	0.03	0.10	20.37	15.30	0.47	1.35	1.14	1.24	1.71	1.33	1.08	1.14	H3K4me3_histone_529	4559511	4560708	exon	545	0.02	0.11	23.92	16.82	57.47	324.30	278.47	355.47	303.01	367.47	368.85	320.42	H3K9ac_histone_630	4559962	4560646	exon	350	0.44	0.64	23.73	19.28	12.78	26.23	22.54	24.08	28.08	25.57	23.20	22.37	RNAPII_TF_1149	4559407	4563382
BnaA01G0081300ZS	0.00	0.00	25.95	12.99	1.79	3.74	4.06	5.45	6.13	6.93	4.53	4.03	H3K4me3_histone_530	4562007	4562866	TTS	-1782	0.49	0.68	26.20	15.40	19.04	126.60	121.24	144.51	124.68	148.11	151.97	133.57	H3K9ac_histone_631	4562093	4562824	TTS	-1804	0.17	0.38	26.32	20.23	13.97	85.74	74.10	77.32	90.07	83.23	85.81	80.40	RNAPII_TF_1150	4564739	4565099
BnaA01G0081400ZS	0.96	1.00	22.79	13.69	0.17	0.32	0.38	0.41	0.57	0.47	0.37	0.26	NA	NA	NA	NA	NA	NA	NA	NA	NA	NA	NA	NA	NA	NA	NA	NA	NA	NA	NA	NA	NA	NA	NA	NA	NA	NA	NA	79.14	79.87	71.38	77.53	71.88	92.29	77.78	RNAPII_TF_1151	4568017	4568492
BnaA01G0081500ZS	0.00	0.02	22.87	7.87	1.19	2.89	3.90	4.39	2.96	2.87	2.48	2.77	H3K4me3_histone_532	4573405	4574323	exon	508	0.35	0.56	22.61	4.97	18.75	40.14	30.82	50.53	25.42	28.54	28.89	50.40	H3K9ac_histone_633	4569213	4569586	exon	-1275	0.68	0.81	23.94	7.61	10.42	NA	NA	NA	NA	NA	NA	NA	NA	NA	NA
BnaA01G0081600ZS	0.00	0.00	22.93	15.11	1.02	0.24	0.33	1.32	1.52	2.11	1.16	0.10	NA	NA	NA	NA	NA	NA	NA	NA	NA	NA	NA	NA	NA	NA	NA	NA	NA	NA	NA	NA	NA	NA	NA	NA	NA	NA	NA	19.60	24.29	21.87	27.78	29.71	14.11	28.14	NA	NA	NA
BnaA01G0081700ZS	0.16	0.31	25.56	3.34	2.16	9.48	11.31	9.16	9.00	8.59	7.84	8.94	H3K4me3_histone_533	4587455	4588232	intron	296	0.36	0.57	23.50	10.39	8.76	80.96	78.39	88.12	90.37	81.01	75.53	81.35	H3K9ac_histone_634	4587502	4588527	intron	467	0.20	0.42	25.24	1.71	9.83	NA	NA	NA	NA	NA	NA	NA	RNAPII_TF_1152	4587510	4589432
BnaA01G0081800ZS	0.24	0.43	23.87	4.32	0.82	1.84	1.21	1.19	1.65	0.72	0.29	1.61	H3K4me3_histone_534	4591389	4591872	promoter-TSS	73	0.33	0.54	25.77	4.35	11.53	38.15	36.80	34.92	44.41	38.02	31.16	26.17	NA	NA	NA	NA	NA	NA	NA	NA	NA	NA	95.61	89.56	89.92	83.67	86.73	80.49	91.08	NA	NA	NA
BnaA01G0081900ZS	0.00	0.00	24.09	10.56	2.23	1.98	3.76	6.21	5.56	4.19	2.64	2.33	NA	NA	NA	NA	NA	NA	NA	NA	NA	NA	NA	NA	NA	NA	NA	NA	NA	H3K9ac_histone_636	4598374	4598660	promoter-TSS	-943	0.00	0.03	24.05	9.21	7.43	NA	NA	NA	NA	NA	NA	NA	RNAPII_TF_1153	4595460	4597659
BnaA01G0082000ZS	0.03	0.10	23.90	21.18	0.04	0.00	0.00	0.00	0.05	0.00	0.00	0.00	H3K4me3_histone_535	4596969	4597750	TTS	215	0.00	0.00	25.00	14.01	26.84	66.97	66.77	86.04	106.28	100.25	91.64	59.34	H3K9ac_histone_635	4596899	4597657	TTS	296	0.00	0.00	24.59	7.40	25.55	22.69	25.65	29.62	33.14	29.50	20.81	23.24	NA	NA	NA
BnaA01G0082100ZS	0.06	0.14	23.99	16.44	0.01	0.00	0.00	0.00	0.00	0.00	0.00	0.02	NA	NA	NA	NA	NA	NA	NA	NA	NA	NA	NA	NA	NA	NA	NA	NA	NA	NA	NA	NA	NA	NA	NA	NA	NA	NA	NA	78.22	103.18	90.23	104.39	71.98	62.54	75.71	NA	NA	NA
BnaA01G0082200ZS	1.00	1.00	24.10	20.60	0.00	0.00	0.00	0.00	0.00	0.00	0.00	0.00	NA	NA	NA	NA	NA	NA	NA	NA	NA	NA	NA	NA	NA	NA	NA	NA	NA	NA	NA	NA	NA	NA	NA	NA	NA	NA	NA	NA	NA	NA	NA	NA	NA	NA	NA	NA	NA
BnaA01G0082300ZS	0.03	0.10	22.96	4.19	0.55	0.29	1.19	0.15	0.28	0.19	0.43	0.42	H3K4me3_histone_536	4621666	4622062	exon	133	0.06	0.20	23.84	5.00	5.33	21.21	21.36	19.73	24.69	16.35	21.22	22.99	H3K9ac_histone_637	4621176	4622127	intron	346	0.10	0.29	25.58	7.24	16.40	NA	NA	NA	NA	NA	NA	NA	RNAPII_TF_1154	4621695	4621958
BnaA01G0082400ZS	0.12	0.26	24.39	2.02	1.11	3.63	2.55	2.81	2.97	1.58	1.93	3.83	H3K4me3_histone_537	4623355	4623939	intron	131	0.17	0.38	24.53	2.73	10.63	59.74	57.23	50.98	63.54	48.92	56.04	64.20	H3K9ac_histone_638	4623343	4624207	intron	259	0.09	0.26	25.09	14.85	15.33	57.22	80.60	73.24	71.34	74.22	57.71	68.29	NA	NA	NA
BnaA01G0082500ZS	0.00	0.02	21.83	5.58	0.20	0.22	0.35	0.18	0.12	0.03	0.06	0.23	H3K4me3_histone_538	4626112	4627168	exon	716	0.14	0.34	22.98	6.78	47.22	108.97	100.55	150.60	108.31	99.52	90.71	139.34	H3K9ac_histone_640	4625763	4627181	exon	884	0.07	0.23	26.06	6.54	20.56	57.40	63.64	71.38	62.63	84.19	69.38	70.52	NA	NA	NA
BnaA01G0082600ZS	0.24	0.43	24.20	21.06	0.07	0.11	0.09	0.10	0.12	0.09	0.05	0.05	H3K4me3_histone_539	4634821	4635813	exon	3811	0.30	0.52	23.66	0.77	46.29	109.60	76.66	128.93	77.13	92.17	81.64	146.75	H3K9ac_histone_641	4634939	4635613	exon	3852	0.04	0.16	23.81	10.67	16.33	89.39	112.39	104.17	101.63	101.16	75.74	83.98	RNAPII_TF_1155	4635065	4635697
BnaA01G0082700ZS	0.00	0.00	27.16	4.49	18.64	59.53	70.66	68.14	64.07	46.98	48.27	57.80	NA	NA	NA	NA	NA	NA	NA	NA	NA	NA	NA	NA	NA	NA	NA	NA	NA	NA	NA	NA	NA	NA	NA	NA	NA	NA	NA	48.52	65.09	58.35	70.38	78.56	58.71	52.51	RNAPII_TF_1156	4640900	4641658
BnaA01G0082800ZS	0.28	0.49	22.46	15.43	1.94	6.45	7.39	6.80	7.58	8.42	6.00	4.93	H3K4me3_histone_540	4646312	4647541	exon	186	0.86	0.92	23.58	22.21	32.83	491.75	474.84	496.42	508.95	489.38	514.82	470.36	H3K9ac_histone_642	4646597	4647503	intron	310	0.59	0.75	24.09	21.65	22.61	NA	NA	NA	NA	NA	NA	NA	RNAPII_TF_1157	4646640	4647424
BnaA01G0082900ZS	0.00	0.00	23.67	9.85	1.99	4.67	5.34	7.70	6.21	5.68	4.05	3.47	H3K4me3_histone_541	4651216	4652674	exon	552	0.62	0.77	22.05	12.75	31.50	247.89	262.71	249.38	293.53	265.28	259.40	235.71	H3K9ac_histone_643	4651607	4652650	exon	369	0.34	0.55	25.56	17.50	14.11	184.31	182.35	174.31	171.04	159.54	178.04	176.73	RNAPII_TF_1158	4649008	4649286
BnaA01G0083000ZS	0.00	0.01	22.34	3.56	89.41	533.84	494.62	421.46	423.37	381.37	392.88	538.20	NA	NA	NA	NA	NA	NA	NA	NA	NA	NA	NA	NA	NA	NA	NA	NA	NA	NA	NA	NA	NA	NA	NA	NA	NA	NA	NA	124.22	121.06	124.91	131.98	120.91	140.57	122.77	RNAPII_TF_1160	4657320	4660024
BnaA01G0083100ZS	0.00	0.01	25.47	18.81	8.12	48.75	53.12	47.18	52.81	57.58	61.97	56.06	H3K4me3_histone_542	4657386	4658221	TTS	361	0.01	0.05	23.77	0.07	29.68	281.22	244.20	237.16	223.49	226.12	251.21	263.93	H3K9ac_histone_644	4659402	4659997	exon	198	0.05	0.18	25.55	20.82	12.28	NA	NA	NA	NA	NA	NA	NA	NA	NA	NA
BnaA01G0083200ZS	0.05	0.14	22.51	18.99	2.41	2.77	2.25	2.89	4.43	2.48	1.34	1.48	H3K4me3_histone_544	4666063	4666885	exon	523	0.67	0.80	24.20	20.98	15.14	71.08	47.43	62.53	52.29	64.74	60.03	67.20	H3K9ac_histone_645	4665543	4665842	exon	1305	0.00	0.01	24.28	14.12	7.13	80.11	67.72	69.31	72.87	72.27	79.46	77.30	RNAPII_TF_1161	4665039	4665965
BnaA01G0083300ZS	1.00	1.00	24.10	20.60	0.00	0.00	0.00	0.00	0.00	0.00	0.00	0.00	NA	NA	NA	NA	NA	NA	NA	NA	NA	NA	NA	NA	NA	NA	NA	NA	NA	NA	NA	NA	NA	NA	NA	NA	NA	NA	NA	17.25	15.49	25.45	23.50	27.18	21.02	17.85	NA	NA	NA
BnaA01G0083400ZS	0.00	0.00	23.89	12.24	3.22	5.13	7.88	9.94	10.82	10.77	7.04	4.37	H3K4me3_histone_545	4695035	4695974	intron	468	0.20	0.41	23.40	17.05	19.56	174.24	159.60	159.78	182.57	175.50	178.72	160.44	H3K9ac_histone_647	4695038	4695910	intron	498	0.96	0.98	23.92	7.07	14.64	NA	NA	NA	NA	NA	NA	NA	RNAPII_TF_1162	4685796	4686204
BnaA01G0083500ZS	0.00	0.02	22.48	4.68	1.41	1.58	2.44	0.95	1.06	0.00	0.21	1.03	NA	NA	NA	NA	NA	NA	NA	NA	NA	NA	NA	NA	NA	NA	NA	NA	NA	NA	NA	NA	NA	NA	NA	NA	NA	NA	NA	124.77	119.28	121.54	126.92	110.36	116.55	111.17	RNAPII_TF_1166	4708535	4709722
BnaA01G0083600ZS	0.06	0.14	23.75	4.48	0.05	0.00	0.00	0.00	0.00	0.00	0.06	0.00	H3K4me3_histone_547	4713460	4713847	exon	133	0.43	0.64	21.11	16.81	4.97	17.81	11.08	19.47	14.25	16.66	13.34	15.97	NA	NA	NA	NA	NA	NA	NA	NA	NA	NA	NA	NA	NA	NA	NA	NA	NA	NA	NA	NA
BnaA01G0083700ZS	0.00	0.00	25.14	1.61	37.25	73.05	58.65	29.44	12.46	7.42	13.43	44.76	H3K4me3_histone_548	4717931	4720441	intron	1173	0.00	0.00	25.67	2.52	51.77	148.38	180.39	100.48	121.08	88.63	80.83	128.92	H3K9ac_histone_649	4717927	4718470	intron	2161	0.00	0.03	23.49	1.48	9.53	NA	NA	NA	NA	NA	NA	NA	RNAPII_TF_1167	4715237	4720368
BnaA01G0083800ZS	0.02	0.08	24.67	1.49	0.08	0.16	0.02	0.04	0.00	0.00	0.00	0.06	H3K4me3_histone_549	4727070	4727582	promoter-TSS	170	0.00	0.01	27.29	25.73	24.34	133.71	131.84	102.78	113.54	97.95	113.72	133.66	H3K9ac_histone_652	4727158	4727551	promoter-TSS	142	0.01	0.06	22.56	20.48	17.57	36.89	27.20	25.12	19.65	24.23	26.37	30.18	RNAPII_TF_1168	4726233	4727568
BnaA01G0083900ZS	0.00	0.02	25.97	0.89	14.37	92.89	89.35	80.20	78.01	72.85	72.50	95.20	NA	NA	NA	NA	NA	NA	NA	NA	NA	NA	NA	NA	NA	NA	NA	NA	NA	NA	NA	NA	NA	NA	NA	NA	NA	NA	NA	67.88	57.02	51.56	43.31	54.38	71.58	52.28	NA	NA	NA
BnaA01G0084000ZS	0.03	0.09	24.67	3.83	0.54	1.62	1.44	1.30	0.87	1.09	0.95	1.11	H3K4me3_histone_550	4731275	4732285	exon	2378	0.60	0.76	24.87	7.88	30.73	103.22	115.61	135.30	95.94	118.26	117.63	116.69	H3K9ac_histone_653	4731384	4732125	exon	2352	0.41	0.61	24.28	14.83	13.20	NA	NA	NA	NA	NA	NA	NA	NA	NA	NA
BnaA01G0084100ZS	0.00	0.01	26.16	0.95	2.48	8.49	8.84	6.18	5.21	4.80	5.26	7.62	NA	NA	NA	NA	NA	NA	NA	NA	NA	NA	NA	NA	NA	NA	NA	NA	NA	H3K9ac_histone_654	4733897	4734720	exon	234	0.00	0.04	25.45	21.01	18.42	67.14	67.27	66.92	79.88	63.00	74.34	77.85	RNAPII_TF_1169	4733237	4735029
BnaA01G0084200ZS	0.01	0.03	23.41	5.56	1.03	2.17	3.16	2.69	2.16	1.56	1.86	2.14	H3K4me3_histone_552	4735669	4736754	exon	235	0.24	0.45	22.67	7.64	21.25	224.80	262.77	250.88	250.34	232.33	242.82	231.39	H3K9ac_histone_655	4735729	4736791	exon	284	0.48	0.67	25.78	19.44	44.22	105.34	80.80	73.85	78.76	90.40	91.72	98.25	RNAPII_TF_1170	4735881	4736814
BnaA01G0084300ZS	0.27	0.48	24.59	23.58	1.51	6.92	5.48	4.32	4.49	5.11	3.99	5.71	H3K4me3_histone_553	4739041	4739902	promoter-TSS	-197	0.75	0.86	21.82	15.87	19.12	157.88	157.67	149.44	169.55	155.60	158.51	142.53	H3K9ac_histone_656	4739084	4739900	promoter-TSS	-176	0.00	0.01	25.15	19.37	25.23	219.47	202.65	185.51	208.69	181.66	213.26	193.32	RNAPII_TF_1171	4738994	4745194
BnaA01G0084400ZS	0.00	0.00	23.04	17.67	2.76	11.28	9.96	9.90	11.64	13.17	12.78	9.04	H3K4me3_histone_554	4744005	4745257	promoter-TSS	79	0.63	0.78	22.64	15.59	38.46	218.61	207.85	194.02	242.22	216.10	223.13	181.27	H3K9ac_histone_657	4744006	4745110	exon	152	0.34	0.55	24.08	20.21	15.78	111.20	92.00	82.53	92.19	100.06	118.35	93.73	NA	NA	NA
BnaA01G0084500ZS	0.03	0.11	24.57	15.74	0.27	0.00	0.07	0.00	0.16	0.30	0.22	0.00	H3K4me3_histone_555	4747039	4748927	exon	624	0.66	0.80	24.60	18.41	44.73	202.72	171.34	206.38	179.08	190.49	201.01	237.77	H3K9ac_histone_658	4747394	4749428	exon	1052	0.05	0.18	23.55	12.95	25.16	104.44	95.49	98.94	91.28	84.50	106.90	88.89	RNAPII_TF_1172	4747390	4749359
BnaA01G0084600ZS	0.01	0.06	25.47	12.58	1.95	10.90	13.35	12.33	13.60	14.11	12.20	9.96	H3K4me3_histone_556	4757249	4758257	intron	112	0.29	0.51	22.20	13.50	33.89	149.56	175.10	145.92	193.46	160.68	161.61	132.19	H3K9ac_histone_660	4757318	4758142	intron	135	0.68	0.81	23.41	4.13	19.66	135.60	133.37	172.57	172.91	155.77	164.94	132.79	RNAPII_TF_1173	4754636	4758224
BnaA01G0084700ZS	0.13	0.26	25.53	14.72	0.04	0.00	0.02	0.00	0.03	0.04	0.02	0.00	NA	NA	NA	NA	NA	NA	NA	NA	NA	NA	NA	NA	NA	NA	NA	NA	NA	NA	NA	NA	NA	NA	NA	NA	NA	NA	NA	114.50	116.04	113.09	103.14	94.91	103.38	113.04	NA	NA	NA
BnaA01G0084800ZS	1.00	1.00	24.10	20.60	0.00	0.00	0.00	0.00	0.00	0.00	0.00	0.00	NA	NA	NA	NA	NA	NA	NA	NA	NA	NA	NA	NA	NA	NA	NA	NA	NA	NA	NA	NA	NA	NA	NA	NA	NA	NA	NA	NA	NA	NA	NA	NA	NA	NA	NA	NA	NA
BnaA01G0084900ZS	0.05	0.14	26.91	17.76	1.61	6.28	5.10	5.95	6.29	6.45	7.50	7.21	H3K4me3_histone_557	4794076	4794630	promoter-TSS	-220	0.82	0.90	22.89	13.36	6.86	39.48	40.44	32.25	47.05	35.54	39.24	40.40	H3K9ac_histone_661	4794149	4794606	promoter-TSS	-196	0.04	0.16	24.59	17.19	6.90	NA	NA	NA	NA	NA	NA	NA	RNAPII_TF_1174	4794085	4794507
BnaA01G0085000ZS	0.85	1.00	22.76	21.77	0.43	1.22	0.96	1.03	0.58	1.27	1.12	0.85	NA	NA	NA	NA	NA	NA	NA	NA	NA	NA	NA	NA	NA	NA	NA	NA	NA	NA	NA	NA	NA	NA	NA	NA	NA	NA	NA	18.43	22.40	24.84	23.20	24.79	32.80	20.21	NA	NA	NA
BnaA01G0085100ZS	0.00	0.00	23.51	12.41	13.20	14.21	18.46	24.91	35.41	28.71	13.08	11.69	H3K4me3_histone_558	4803508	4805036	exon	457	0.10	0.27	26.97	9.72	108.05	343.02	354.29	504.28	382.47	436.30	439.19	351.62	H3K9ac_histone_662	4802562	4802843	exon	2027	0.78	0.88	25.62	2.57	7.00	NA	NA	NA	NA	NA	NA	NA	RNAPII_TF_1175	4800334	4805100
BnaA01G0085200ZS	0.01	0.05	23.76	21.81	1.47	8.11	5.40	5.24	6.25	6.29	6.32	7.41	NA	NA	NA	NA	NA	NA	NA	NA	NA	NA	NA	NA	NA	NA	NA	NA	NA	NA	NA	NA	NA	NA	NA	NA	NA	NA	NA	14.34	17.69	13.00	15.88	19.58	10.60	14.77	RNAPII_TF_1176	4806512	4807464
BnaA01G0085300ZS	0.66	0.93	22.91	15.48	0.60	0.62	0.53	0.35	1.18	0.62	0.27	1.01	NA	NA	NA	NA	NA	NA	NA	NA	NA	NA	NA	NA	NA	NA	NA	NA	NA	H3K9ac_histone_664	4806432	4806693	promoter-TSS	-44	0.00	0.03	25.24	5.53	7.55	NA	NA	NA	NA	NA	NA	NA	NA	NA	NA
BnaA01G0085400ZS	0.02	0.08	24.18	14.33	1.84	9.45	11.10	10.52	11.15	12.35	10.41	8.73	H3K4me3_histone_559	4808150	4810083	promoter-TSS	145	0.64	0.79	24.37	3.83	35.80	278.02	322.79	283.71	287.03	305.21	291.38	248.04	H3K9ac_histone_665	4808060	4810074	promoter-TSS	194	0.68	0.81	24.33	19.48	21.23	20.61	25.67	27.44	20.99	15.13	14.34	23.26	RNAPII_TF_1178	4814811	4815959
BnaA01G0085500ZS	0.01	0.03	22.00	3.70	1.53	1.69	0.40	0.20	0.00	0.00	1.00	2.82	NA	NA	NA	NA	NA	NA	NA	NA	NA	NA	NA	NA	NA	NA	NA	NA	NA	NA	NA	NA	NA	NA	NA	NA	NA	NA	NA	166.65	149.44	158.14	175.00	147.65	169.27	161.03	NA	NA	NA
BnaA01G0085600ZS	0.16	0.31	24.72	18.53	2.63	9.61	10.83	10.35	10.61	12.27	12.07	11.11	NA	NA	NA	NA	NA	NA	NA	NA	NA	NA	NA	NA	NA	NA	NA	NA	NA	H3K9ac_histone_666	4826939	4827712	promoter-TSS	91	0.08	0.24	26.02	17.36	16.16	NA	NA	NA	NA	NA	NA	NA	NA	NA	NA
BnaA01G0085700ZS	0.87	1.00	22.97	6.22	0.32	0.37	0.63	0.46	0.52	0.37	0.70	0.32	H3K4me3_histone_560	4826597	4827699	TTS	268	0.15	0.35	23.84	15.18	21.35	157.47	171.42	158.53	186.54	173.17	172.07	144.33	NA	NA	NA	NA	NA	NA	NA	NA	NA	NA	90.35	88.57	88.35	102.06	88.40	101.44	97.51	RNAPII_TF_1180	4825933	4827626
BnaA01G0085800ZS	1.00	1.00	24.10	20.60	0.00	0.00	0.00	0.00	0.00	0.00	0.00	0.00	NA	NA	NA	NA	NA	NA	NA	NA	NA	NA	NA	NA	NA	NA	NA	NA	NA	NA	NA	NA	NA	NA	NA	NA	NA	NA	NA	NA	NA	NA	NA	NA	NA	NA	NA	NA	NA
BnaA01G0085900ZS	1.00	1.00	24.10	20.60	0.00	0.00	0.00	0.00	0.00	0.00	0.00	0.00	NA	NA	NA	NA	NA	NA	NA	NA	NA	NA	NA	NA	NA	NA	NA	NA	NA	H3K9ac_histone_667	4868455	4868777	promoter-TSS	-252	0.54	0.71	24.81	5.25	12.82	NA	NA	NA	NA	NA	NA	NA	NA	NA	NA
BnaA01G0086000ZS	0.04	0.12	22.83	5.76	0.25	0.00	0.10	0.00	0.00	0.00	0.00	0.31	NA	NA	NA	NA	NA	NA	NA	NA	NA	NA	NA	NA	NA	NA	NA	NA	NA	NA	NA	NA	NA	NA	NA	NA	NA	NA	NA	23.65	33.50	26.97	26.77	40.18	24.02	27.00	RNAPII_TF_1181	4869064	4872173
BnaA01G0086100ZS	0.00	0.00	26.45	8.92	10.47	11.81	17.16	25.97	29.48	18.41	16.15	14.77	H3K4me3_histone_561	4870949	4871778	intron	236	0.04	0.14	26.07	14.44	20.51	134.05	134.70	141.47	155.68	152.27	166.46	132.91	H3K9ac_histone_668	4870981	4872049	promoter-TSS	84	0.48	0.66	25.54	6.77	15.99	NA	NA	NA	NA	NA	NA	NA	NA	NA	NA
BnaA01G0086200ZS	0.00	0.00	20.64	10.72	2.38	0.88	2.07	3.74	4.04	0.78	0.67	2.41	H3K4me3_histone_562	4879092	4880467	exon	501	0.03	0.12	26.10	14.35	47.35	221.70	230.10	275.38	223.38	253.45	295.59	242.61	H3K9ac_histone_669	4879448	4880226	exon	443	0.42	0.62	26.13	18.09	62.37	120.67	142.99	141.17	127.50	123.69	134.54	111.67	RNAPII_TF_1182	4878668	4880829
BnaA01G0086300ZS	0.00	0.01	24.24	8.75	6.58	1.56	2.37	14.11	4.68	4.37	3.35	2.04	NA	NA	NA	NA	NA	NA	NA	NA	NA	NA	NA	NA	NA	NA	NA	NA	NA	NA	NA	NA	NA	NA	NA	NA	NA	NA	NA	178.91	168.41	137.97	186.51	159.11	173.46	154.17	RNAPII_TF_1183	4886275	4888883
BnaA01G0086400ZS	0.96	1.00	24.36	11.32	0.68	6.57	6.66	6.83	7.52	6.95	6.71	7.04	H3K4me3_histone_563	4889844	4891671	promoter-TSS	-100	0.14	0.33	25.52	16.81	38.96	388.83	376.88	389.98	407.61	406.85	431.25	402.37	H3K9ac_histone_671	4890831	4891590	promoter-TSS	353	0.01	0.08	25.11	16.72	25.91	NA	NA	NA	NA	NA	NA	NA	NA	NA	NA
BnaA01G0086500ZS	0.02	0.07	23.32	18.68	28.93	70.14	69.51	66.62	73.84	90.16	108.22	77.23	NA	NA	NA	NA	NA	NA	NA	NA	NA	NA	NA	NA	NA	NA	NA	NA	NA	H3K9ac_histone_670	4890031	4890433	promoter-TSS	171	0.18	0.39	25.14	15.96	8.60	77.78	96.99	97.73	95.29	111.32	133.06	84.93	NA	NA	NA
BnaA01G0086600ZS	0.00	0.00	23.98	21.13	12.13	39.80	21.34	19.14	26.37	29.99	36.29	40.85	NA	NA	NA	NA	NA	NA	NA	NA	NA	NA	NA	NA	NA	NA	NA	NA	NA	H3K9ac_histone_672	4893778	4894817	intron	571	0.00	0.03	23.00	18.31	46.12	50.30	47.12	54.43	49.72	55.15	56.52	52.27	RNAPII_TF_1184	4890129	4894886
BnaA01G0086700ZS	0.17	0.33	26.71	25.75	1.34	6.17	4.99	4.76	5.07	3.85	4.40	5.40	H3K4me3_histone_564	4893677	4895645	promoter-TSS	207	0.38	0.59	23.42	17.31	46.10	340.85	340.26	317.08	363.13	346.71	386.06	312.44	NA	NA	NA	NA	NA	NA	NA	NA	NA	NA	191.23	150.81	171.32	169.68	180.06	209.01	154.76	NA	NA	NA
BnaA01G0086800ZS	0.19	0.36	25.11	21.70	0.29	0.32	0.18	0.14	0.10	0.47	0.21	0.25	H3K4me3_histone_565	4898351	4899030	exon	109	0.79	0.88	23.33	19.35	15.09	60.26	43.10	64.19	52.99	57.23	47.82	55.12	H3K9ac_histone_673	4898433	4899029	promoter-TSS	68	0.00	0.03	25.89	15.37	14.62	NA	NA	NA	NA	NA	NA	NA	NA	NA	NA
BnaA01G0086900ZS	1.00	1.00	24.10	20.60	0.00	0.00	0.00	0.00	0.00	0.00	0.00	0.00	NA	NA	NA	NA	NA	NA	NA	NA	NA	NA	NA	NA	NA	NA	NA	NA	NA	H3K9ac_histone_674	4903521	4904697	exon	737	0.14	0.35	25.96	5.53	17.13	44.25	43.68	52.25	49.58	61.99	60.01	42.50	NA	NA	NA
BnaA01G0087000ZS	0.55	0.81	22.52	12.35	2.96	10.51	12.37	9.77	12.52	11.59	6.94	11.08	H3K4me3_histone_567	4913644	4914469	intron	230	0.05	0.18	21.41	15.56	26.63	98.17	104.08	91.53	125.27	112.81	93.58	82.51	H3K9ac_histone_676	4913629	4914426	intron	259	0.56	0.72	25.31	19.29	16.64	83.56	94.29	98.63	92.07	101.16	81.95	87.48	RNAPII_TF_1185	4911034	4914350
BnaA01G0087100ZS	0.22	0.40	23.60	7.22	0.53	1.23	1.07	1.32	1.00	1.13	0.94	0.94	NA	NA	NA	NA	NA	NA	NA	NA	NA	NA	NA	NA	NA	NA	NA	NA	NA	H3K9ac_histone_677	4919310	4919818	exon	2898	0.42	0.62	24.26	2.21	15.36	98.09	91.69	103.09	95.42	85.08	102.06	99.89	NA	NA	NA
BnaA01G0087200ZS	0.64	0.92	24.01	4.72	0.56	1.91	2.61	2.63	1.83	2.22	2.53	1.83	H3K4me3_histone_568	4921912	4922378	TTS	317	0.04	0.16	23.38	4.05	12.02	35.53	37.53	33.89	29.94	19.74	30.20	43.45	H3K9ac_histone_678	4931248	4931983	intron	289	0.00	0.02	25.78	16.33	14.68	36.66	42.56	33.59	38.03	39.31	25.65	43.66	RNAPII_TF_1186	4931475	4931892
BnaA01G0087300ZS	0.05	0.14	22.46	10.00	0.87	1.39	0.51	2.07	1.29	0.91	0.56	1.73	H3K4me3_histone_570	4939672	4939993	promoter-TSS	-426	0.21	0.42	24.94	10.43	5.72	14.15	19.53	21.98	15.51	22.55	20.97	16.86	NA	NA	NA	NA	NA	NA	NA	NA	NA	NA	43.35	56.22	55.57	56.13	73.53	71.86	49.75	RNAPII_TF_1187	4939030	4943976
BnaA01G0087400ZS	0.65	0.92	21.95	14.69	0.53	3.04	3.12	3.40	3.30	3.47	2.71	2.66	H3K4me3_histone_572	4943029	4944091	exon	198	0.43	0.63	23.03	22.45	25.61	235.08	224.05	241.07	208.12	238.57	228.89	242.83	H3K9ac_histone_679	4943104	4944033	exon	206	0.48	0.66	26.49	19.02	12.36	NA	NA	NA	NA	NA	NA	NA	NA	NA	NA
BnaA01G0087500ZS	0.75	1.00	24.43	2.45	2.52	16.23	18.27	17.78	19.18	18.25	18.21	14.49	H3K4me3_histone_574	4948386	4949747	TTS	139	0.05	0.17	23.01	18.99	34.18	417.12	385.71	412.44	395.70	420.68	437.70	411.85	H3K9ac_histone_681	4948673	4949712	TTS	265	0.46	0.65	25.45	17.94	46.98	100.74	97.56	89.48	95.05	104.53	107.52	107.28	NA	NA	NA
BnaA01G0087600ZS	0.06	0.16	21.63	18.31	2.51	13.36	10.52	11.18	11.54	12.46	12.69	10.54	NA	NA	NA	NA	NA	NA	NA	NA	NA	NA	NA	NA	NA	NA	NA	NA	NA	NA	NA	NA	NA	NA	NA	NA	NA	NA	NA	224.41	192.68	198.94	235.34	195.91	254.68	207.38	RNAPII_TF_1188	4946339	4954034
BnaA01G0087700ZS	0.00	0.02	24.12	4.17	13.63	32.00	28.84	28.29	24.45	12.80	9.80	34.11	NA	NA	NA	NA	NA	NA	NA	NA	NA	NA	NA	NA	NA	NA	NA	NA	NA	NA	NA	NA	NA	NA	NA	NA	NA	NA	NA	NA	NA	NA	NA	NA	NA	NA	NA	NA	NA
BnaA01G0087800ZS	0.00	0.00	23.91	17.68	11.34	13.91	4.70	8.04	16.57	21.41	26.70	11.00	H3K4me3_histone_575	4967794	4968077	promoter-TSS	73	0.04	0.16	26.67	16.77	12.74	45.19	39.21	48.73	39.03	51.81	50.75	42.72	H3K9ac_histone_682	4967476	4968084	promoter-TSS	-82	0.01	0.06	22.68	13.74	15.06	NA	NA	NA	NA	NA	NA	NA	NA	NA	NA
BnaA01G0087900ZS	1.00	1.00	24.10	20.60	0.00	0.00	0.00	0.00	0.00	0.00	0.00	0.00	NA	NA	NA	NA	NA	NA	NA	NA	NA	NA	NA	NA	NA	NA	NA	NA	NA	NA	NA	NA	NA	NA	NA	NA	NA	NA	NA	52.98	51.92	65.05	74.76	79.76	54.72	58.09	NA	NA	NA
BnaA01G0088000ZS	1.00	1.00	24.10	20.60	0.00	0.00	0.00	0.00	0.00	0.00	0.00	0.00	NA	NA	NA	NA	NA	NA	NA	NA	NA	NA	NA	NA	NA	NA	NA	NA	NA	NA	NA	NA	NA	NA	NA	NA	NA	NA	NA	NA	NA	NA	NA	NA	NA	NA	NA	NA	NA
BnaA01G0088100ZS	0.07	0.16	25.05	2.86	0.23	0.45	0.27	0.15	0.27	0.20	0.09	0.26	NA	NA	NA	NA	NA	NA	NA	NA	NA	NA	NA	NA	NA	NA	NA	NA	NA	NA	NA	NA	NA	NA	NA	NA	NA	NA	NA	NA	NA	NA	NA	NA	NA	NA	NA	NA	NA
BnaA01G0088200ZS	0.00	0.00	24.31	13.27	8.35	8.17	11.50	18.43	24.64	21.06	19.57	7.70	H3K4me3_histone_577	5013719	5014993	intron	211	0.01	0.08	24.42	15.35	29.58	261.06	243.42	263.77	271.18	264.13	272.31	244.70	H3K9ac_histone_686	5013949	5014859	intron	259	0.00	0.01	27.05	5.75	25.75	NA	NA	NA	NA	NA	NA	NA	RNAPII_TF_1190	5010883	5017536
BnaA01G0088300ZS	0.53	0.78	23.86	16.88	1.95	5.13	3.46	2.63	4.38	4.38	3.54	3.22	H3K4me3_histone_578	5016526	5017738	intron	348	0.48	0.68	24.47	22.08	31.43	223.62	228.59	184.84	204.90	192.98	201.58	200.94	H3K9ac_histone_687	5016543	5017603	exon	407	0.07	0.24	25.06	15.67	56.02	122.74	136.04	145.32	128.67	106.09	113.47	97.18	NA	NA	NA
BnaA01G0088400ZS	0.10	0.21	24.49	23.16	0.23	0.30	0.12	0.07	0.00	0.13	0.00	0.00	NA	NA	NA	NA	NA	NA	NA	NA	NA	NA	NA	NA	NA	NA	NA	NA	NA	NA	NA	NA	NA	NA	NA	NA	NA	NA	NA	147.82	140.63	171.97	185.89	177.85	202.62	152.36	NA	NA	NA
BnaA01G0088500ZS	1.00	1.00	24.10	20.60	0.00	0.00	0.00	0.00	0.00	0.00	0.00	0.00	NA	NA	NA	NA	NA	NA	NA	NA	NA	NA	NA	NA	NA	NA	NA	NA	NA	NA	NA	NA	NA	NA	NA	NA	NA	NA	NA	NA	NA	NA	NA	NA	NA	NA	NA	NA	NA
BnaA01G0088600ZS	1.00	1.00	24.10	20.60	0.00	0.00	0.00	0.00	0.00	0.00	0.00	0.00	NA	NA	NA	NA	NA	NA	NA	NA	NA	NA	NA	NA	NA	NA	NA	NA	NA	NA	NA	NA	NA	NA	NA	NA	NA	NA	NA	NA	NA	NA	NA	NA	NA	NA	NA	NA	NA
BnaA01G0088700ZS	0.00	0.02	23.65	1.67	10.89	27.78	20.14	13.63	10.55	12.88	8.22	25.58	H3K4me3_histone_579	5034882	5036112	promoter-TSS	65	0.05	0.18	21.61	0.89	46.22	294.24	267.39	240.53	227.49	265.14	250.74	246.55	H3K9ac_histone_689	5034966	5035936	promoter-TSS	19	0.04	0.17	24.41	20.61	19.19	NA	NA	NA	NA	NA	NA	NA	NA	NA	NA
BnaA01G0088800ZS	1.00	1.00	24.10	20.60	0.00	0.00	0.00	0.00	0.00	0.00	0.00	0.00	NA	NA	NA	NA	NA	NA	NA	NA	NA	NA	NA	NA	NA	NA	NA	NA	NA	NA	NA	NA	NA	NA	NA	NA	NA	NA	NA	120.63	95.26	95.60	101.64	103.11	128.80	109.03	NA	NA	NA
BnaA01G0088900ZS	0.31	0.52	22.19	7.32	0.32	0.00	0.46	0.18	0.26	0.00	0.27	0.00	NA	NA	NA	NA	NA	NA	NA	NA	NA	NA	NA	NA	NA	NA	NA	NA	NA	NA	NA	NA	NA	NA	NA	NA	NA	NA	NA	NA	NA	NA	NA	NA	NA	NA	NA	NA	NA
BnaA01G0089000ZS	0.14	0.29	25.77	14.96	1.33	6.26	7.74	7.03	8.07	9.29	7.79	6.98	H3K4me3_histone_580	5079820	5081038	intron	398	0.98	0.99	24.49	2.62	27.85	157.72	164.10	151.33	155.65	149.24	144.30	135.96	H3K9ac_histone_690	5079805	5080787	exon	265	0.36	0.57	25.62	20.62	21.67	NA	NA	NA	NA	NA	NA	NA	RNAPII_TF_1192	5079834	5080509
BnaA01G0089100ZS	0.00	0.00	26.67	19.61	9.10	32.46	24.64	22.18	25.77	34.39	34.00	34.88	H3K4me3_histone_581	5082987	5084212	exon	537	0.00	0.02	24.01	17.79	29.41	128.88	101.29	116.83	109.29	150.97	141.13	126.84	H3K9ac_histone_691	5083575	5084093	exon	302	0.30	0.52	22.61	14.96	8.20	123.33	104.95	119.74	117.76	100.65	125.33	125.68	NA	NA	NA
BnaA01G0089200ZS	1.00	1.00	24.10	20.60	0.00	0.00	0.00	0.00	0.00	0.00	0.00	0.00	NA	NA	NA	NA	NA	NA	NA	NA	NA	NA	NA	NA	NA	NA	NA	NA	NA	NA	NA	NA	NA	NA	NA	NA	NA	NA	NA	25.27	20.03	27.87	30.19	31.54	24.15	22.80	NA	NA	NA
BnaA01G0089300ZS	0.00	0.00	22.04	13.77	4.46	3.99	3.48	7.22	10.79	9.13	4.87	3.47	H3K4me3_histone_582	5108099	5108853	exon	272	0.96	0.98	23.80	10.94	10.23	39.94	36.94	38.08	39.57	40.04	27.53	37.51	NA	NA	NA	NA	NA	NA	NA	NA	NA	NA	NA	NA	NA	NA	NA	NA	NA	NA	NA	NA
BnaA01G0089400ZS	0.00	0.00	24.32	17.96	21.85	30.13	6.34	14.26	22.70	46.48	42.96	24.89	H3K4me3_histone_583	5115920	5117051	exon	349	0.45	0.65	23.66	19.81	64.36	227.59	222.50	245.90	179.74	253.53	266.59	242.41	H3K9ac_histone_693	5116034	5116998	exon	318	0.07	0.23	25.67	16.29	51.15	NA	NA	NA	NA	NA	NA	NA	RNAPII_TF_1194	5114109	5117144
BnaA01G0089500ZS	0.04	0.12	24.77	4.70	0.46	1.16	0.82	1.32	0.72	0.66	0.57	0.85	H3K4me3_histone_584	5119731	5120742	intron	122	0.49	0.68	23.29	2.81	22.40	109.15	114.62	95.44	99.64	98.44	91.13	128.18	H3K9ac_histone_694	5119758	5120859	exon	194	0.03	0.14	22.82	16.84	29.29	101.02	72.47	93.39	133.39	119.14	145.70	96.56	RNAPII_TF_1195	5119940	5120648
BnaA01G0089600ZS	0.79	1.00	25.08	3.59	0.63	0.24	1.06	0.38	0.51	0.40	0.26	0.24	NA	NA	NA	NA	NA	NA	NA	NA	NA	NA	NA	NA	NA	NA	NA	NA	NA	NA	NA	NA	NA	NA	NA	NA	NA	NA	NA	147.67	119.15	140.33	151.48	151.11	166.43	128.32	NA	NA	NA
BnaA01G0089700ZS	0.00	0.00	23.60	9.43	2.56	6.16	6.41	9.62	7.68	5.61	4.98	4.90	H3K4me3_histone_585	5133318	5134680	intron	220	0.65	0.79	21.57	13.61	50.91	268.05	272.21	241.43	305.51	259.82	230.04	234.37	H3K9ac_histone_696	5133612	5134609	intron	331	0.01	0.07	26.19	10.70	15.87	NA	NA	NA	NA	NA	NA	NA	RNAPII_TF_1196	5133414	5136032
BnaA01G0089800ZS	0.00	0.02	24.68	3.26	0.99	1.91	2.20	1.31	1.32	0.74	0.35	1.75	NA	NA	NA	NA	NA	NA	NA	NA	NA	NA	NA	NA	NA	NA	NA	NA	NA	NA	NA	NA	NA	NA	NA	NA	NA	NA	NA	90.44	91.08	102.78	105.75	105.86	84.86	89.23	NA	NA	NA
BnaA01G0089900ZS	1.00	1.00	24.10	20.60	0.00	0.00	0.00	0.00	0.00	0.00	0.00	0.00	NA	NA	NA	NA	NA	NA	NA	NA	NA	NA	NA	NA	NA	NA	NA	NA	NA	H3K9ac_histone_697	5142303	5142844	TTS	1698	0.10	0.28	25.94	12.97	11.82	NA	NA	NA	NA	NA	NA	NA	NA	NA	NA
BnaA01G0090000ZS	0.06	0.16	23.63	13.63	2.08	9.10	10.61	11.27	12.52	11.49	10.79	11.08	H3K4me3_histone_586	5146911	5148112	intron	420	0.00	0.03	26.99	11.96	30.95	166.57	185.94	217.42	201.28	198.33	205.79	190.46	H3K9ac_histone_698	5147035	5147980	exon	416	0.15	0.35	22.09	11.33	26.61	34.41	41.90	42.92	48.46	59.80	43.48	39.09	RNAPII_TF_1197	5147054	5148219
BnaA01G0090100ZS	0.26	0.46	25.89	1.44	1.19	3.66	3.32	2.98	2.51	2.04	2.13	3.42	H3K4me3_histone_588	5152105	5153180	exon	217	0.00	0.04	24.64	15.26	25.94	199.94	201.26	220.06	208.80	226.14	231.57	202.16	H3K9ac_histone_700	5152018	5153286	exon	227	0.11	0.31	25.70	17.56	40.77	114.19	118.98	113.93	127.31	92.28	92.98	99.93	RNAPII_TF_1199	5152331	5153027
BnaA01G0090200ZS	0.04	0.12	23.75	12.56	0.04	0.06	0.00	0.00	0.00	0.00	0.00	0.06	NA	NA	NA	NA	NA	NA	NA	NA	NA	NA	NA	NA	NA	NA	NA	NA	NA	NA	NA	NA	NA	NA	NA	NA	NA	NA	NA	181.12	171.28	177.09	190.59	166.09	182.52	183.67	NA	NA	NA
BnaA01G0090300ZS	0.00	0.00	25.49	23.63	3.53	11.42	6.32	4.77	5.65	6.21	6.68	9.36	H3K4me3_histone_589	5168865	5169991	intron	432	0.00	0.01	27.29	2.08	20.67	124.53	119.84	108.63	120.46	104.31	91.93	109.66	H3K9ac_histone_701	5168727	5169999	intron	497	0.20	0.41	25.07	17.93	25.31	NA	NA	NA	NA	NA	NA	NA	RNAPII_TF_1200	5168488	5169849
BnaA01G0090400ZS	0.36	0.59	23.81	19.25	8.24	11.92	9.15	22.70	11.17	12.07	18.70	11.30	H3K4me3_histone_590	5176809	5179105	intron	1015	0.02	0.09	26.12	13.38	51.13	240.66	255.71	289.45	315.00	288.61	291.73	251.61	H3K9ac_histone_702	5176734	5178994	exon	1108	0.12	0.31	25.64	16.67	42.48	145.86	135.48	139.44	147.74	138.15	140.63	145.09	RNAPII_TF_1201	5174908	5179381
BnaA01G0090500ZS	0.02	0.08	26.32	3.28	1.19	5.15	5.52	5.13	4.19	4.70	3.35	4.00	NA	NA	NA	NA	NA	NA	NA	NA	NA	NA	NA	NA	NA	NA	NA	NA	NA	H3K9ac_histone_703	5191204	5191760	intron	2826	0.00	0.00	22.71	19.51	16.94	201.63	180.61	200.81	197.02	200.32	233.93	198.63	RNAPII_TF_1202	5190313	5191751
BnaA01G0090600ZS	0.00	0.00	26.22	8.15	7.35	35.04	41.39	44.64	44.32	42.81	39.20	39.31	H3K4me3_histone_591	5206561	5207378	intron	434	0.31	0.53	21.99	19.90	28.84	195.60	188.80	172.40	185.32	199.75	181.01	181.20	H3K9ac_histone_704	5206605	5207552	intron	325	0.02	0.09	23.95	7.99	41.40	41.56	23.93	28.64	25.01	45.94	47.76	43.86	RNAPII_TF_1203	5203128	5210773
BnaA01G0090700ZS	0.08	0.18	23.98	12.63	1.28	0.22	0.15	0.92	0.40	1.83	0.20	0.12	H3K4me3_histone_593	5210125	5210827	promoter-TSS	182	0.03	0.13	24.25	21.78	30.94	156.64	145.32	104.27	134.40	134.93	166.80	149.66	H3K9ac_histone_705	5210115	5210872	promoter-TSS	165	0.84	0.91	24.43	14.65	15.89	197.36	197.79	225.51	226.22	156.59	173.24	192.62	NA	NA	NA
BnaA01G0090800ZS	0.67	0.94	22.86	18.36	19.77	37.77	36.44	32.27	45.75	44.32	55.07	41.68	H3K4me3_histone_592	5209121	5209467	TTS	229	0.05	0.18	24.07	5.43	7.40	1.99	0.87	1.72	0.53	9.73	0.28	1.95	NA	NA	NA	NA	NA	NA	NA	NA	NA	NA	80.16	93.22	88.48	95.04	84.30	100.94	87.81	NA	NA	NA
BnaA01G0090900ZS	0.04	0.12	23.90	19.90	2.46	7.58	4.74	4.13	4.08	5.29	4.92	5.18	H3K4me3_histone_594	5211762	5213140	intron	454	0.45	0.65	25.58	23.20	23.79	167.01	149.86	137.81	141.84	148.95	135.02	148.91	H3K9ac_histone_706	5211919	5212858	intron	391	0.01	0.07	24.64	18.27	16.24	NA	NA	NA	NA	NA	NA	NA	RNAPII_TF_1204	5211815	5213166
BnaA01G0091000ZS	0.00	0.00	23.43	20.22	6.42	20.01	11.15	11.08	11.25	16.87	19.07	15.87	H3K4me3_histone_595	5217624	5219413	exon	561	0.04	0.15	22.13	0.01	81.71	437.89	376.55	374.20	325.16	394.63	432.58	385.51	H3K9ac_histone_707	5217960	5219296	exon	451	0.07	0.22	22.89	12.99	30.67	89.73	81.35	88.87	82.64	91.60	106.95	87.01	RNAPII_TF_1205	5214616	5219276
BnaA01G0091100ZS	0.30	0.52	21.82	16.11	0.85	3.63	3.82	4.03	3.79	4.43	3.41	2.89	H3K4me3_histone_596	5221505	5222596	exon	145	0.69	0.82	24.90	16.69	16.60	196.30	182.65	186.59	201.70	205.65	204.70	188.63	H3K9ac_histone_708	5221761	5222641	exon	296	0.20	0.42	24.60	17.96	13.35	137.93	144.22	161.67	167.02	133.09	145.97	152.15	RNAPII_TF_1206	5221774	5222793
BnaA01G0091200ZS	0.00	0.01	23.40	5.42	0.39	0.45	0.78	0.44	0.36	0.14	0.05	0.40	H3K4me3_histone_597	5227026	5227866	exon	233	0.69	0.81	25.16	9.02	37.52	181.02	183.28	216.94	182.22	210.39	182.29	201.91	H3K9ac_histone_709	5227188	5227748	exon	255	0.25	0.47	22.74	12.46	24.55	104.09	106.57	101.79	111.25	89.93	110.14	107.58	RNAPII_TF_1208	5227288	5227665
BnaA01G0091300ZS	1.00	1.00	24.10	20.60	0.00	0.00	0.00	0.00	0.00	0.00	0.00	0.00	NA	NA	NA	NA	NA	NA	NA	NA	NA	NA	NA	NA	NA	NA	NA	NA	NA	NA	NA	NA	NA	NA	NA	NA	NA	NA	NA	99.45	88.70	98.61	108.74	97.79	84.04	98.81	NA	NA	NA
BnaA01G0091400ZS	1.00	1.00	24.10	20.60	0.00	0.00	0.00	0.00	0.00	0.00	0.00	0.00	NA	NA	NA	NA	NA	NA	NA	NA	NA	NA	NA	NA	NA	NA	NA	NA	NA	NA	NA	NA	NA	NA	NA	NA	NA	NA	NA	NA	NA	NA	NA	NA	NA	NA	NA	NA	NA
BnaA01G0091500ZS	0.03	0.11	23.53	4.48	5.72	10.42	15.08	8.39	9.74	6.63	4.60	10.22	H3K4me3_histone_598	5242475	5243011	exon	683	0.41	0.62	21.66	21.44	17.03	95.67	98.79	105.08	78.85	103.87	105.51	89.42	H3K9ac_histone_710	5242475	5242941	exon	718	0.92	0.96	23.72	13.28	15.55	NA	NA	NA	NA	NA	NA	NA	RNAPII_TF_1209	5242472	5242831
BnaA01G0091600ZS	0.08	0.18	22.40	14.83	0.55	0.31	0.35	0.40	1.18	0.79	0.44	0.29	NA	NA	NA	NA	NA	NA	NA	NA	NA	NA	NA	NA	NA	NA	NA	NA	NA	NA	NA	NA	NA	NA	NA	NA	NA	NA	NA	76.59	74.20	72.28	77.39	65.26	74.40	67.58	NA	NA	NA
BnaA01G0091700ZS	0.85	1.00	23.55	19.71	0.05	0.03	0.00	0.03	0.00	0.06	0.00	0.03	NA	NA	NA	NA	NA	NA	NA	NA	NA	NA	NA	NA	NA	NA	NA	NA	NA	NA	NA	NA	NA	NA	NA	NA	NA	NA	NA	NA	NA	NA	NA	NA	NA	NA	NA	NA	NA
BnaA01G0091800ZS	0.37	0.60	25.18	9.19	0.37	0.06	0.32	0.68	0.60	0.30	0.41	0.03	NA	NA	NA	NA	NA	NA	NA	NA	NA	NA	NA	NA	NA	NA	NA	NA	NA	NA	NA	NA	NA	NA	NA	NA	NA	NA	NA	NA	NA	NA	NA	NA	NA	NA	NA	NA	NA
BnaA01G0091900ZS	0.00	0.01	27.17	9.44	1.75	1.72	2.99	4.16	4.20	3.71	2.94	0.88	NA	NA	NA	NA	NA	NA	NA	NA	NA	NA	NA	NA	NA	NA	NA	NA	NA	H3K9ac_histone_711	5255125	5255785	promoter-TSS	-832	0.16	0.37	25.52	11.70	9.42	NA	NA	NA	NA	NA	NA	NA	NA	NA	NA
BnaA01G0092000ZS	0.52	0.77	24.52	15.24	0.93	1.98	3.12	2.08	3.06	3.35	2.29	1.93	H3K4me3_histone_599	5258529	5259376	promoter-TSS	24	0.78	0.87	24.93	7.91	11.81	87.11	98.17	87.59	104.36	97.68	93.78	84.66	H3K9ac_histone_712	5258349	5259414	promoter-TSS	95	0.69	0.82	26.12	16.53	29.86	33.43	41.52	42.62	46.40	45.23	40.51	35.08	RNAPII_TF_1210	5255527	5259239
BnaA01G0092100ZS	0.00	0.00	26.75	1.26	2.07	3.74	4.30	1.78	1.51	1.11	1.41	1.87	H3K4me3_histone_600	5262523	5263306	promoter-TSS	-292	0.14	0.33	24.20	5.87	11.27	67.11	75.98	72.96	67.94	62.32	59.69	65.25	H3K9ac_histone_713	5262597	5263261	promoter-TSS	-277	0.01	0.08	23.77	2.32	14.18	156.65	142.80	156.99	158.59	141.59	166.82	143.70	RNAPII_TF_1211	5262676	5263044
BnaA01G0092200ZS	0.06	0.14	23.99	16.44	0.02	0.00	0.00	0.00	0.00	0.00	0.00	0.03	NA	NA	NA	NA	NA	NA	NA	NA	NA	NA	NA	NA	NA	NA	NA	NA	NA	H3K9ac_histone_714	5274362	5274759	exon	1980	0.68	0.81	23.83	6.58	10.43	73.53	66.15	55.80	57.06	51.37	47.77	70.67	NA	NA	NA
BnaA01G0092300ZS	0.08	0.18	23.94	8.67	0.54	1.10	0.88	1.09	0.74	0.69	0.37	0.57	NA	NA	NA	NA	NA	NA	NA	NA	NA	NA	NA	NA	NA	NA	NA	NA	NA	NA	NA	NA	NA	NA	NA	NA	NA	NA	NA	11.14	20.41	14.01	15.68	20.88	23.91	17.73	NA	NA	NA
BnaA01G0092400ZS	1.00	1.00	24.10	20.60	0.00	0.00	0.00	0.00	0.00	0.00	0.00	0.00	NA	NA	NA	NA	NA	NA	NA	NA	NA	NA	NA	NA	NA	NA	NA	NA	NA	H3K9ac_histone_715	5300005	5300336	TTS	582	0.76	0.86	23.13	19.61	6.21	NA	NA	NA	NA	NA	NA	NA	NA	NA	NA
BnaA01G0092500ZS	0.03	0.10	23.81	15.04	0.63	0.12	0.28	0.62	0.40	1.22	0.26	0.08	NA	NA	NA	NA	NA	NA	NA	NA	NA	NA	NA	NA	NA	NA	NA	NA	NA	NA	NA	NA	NA	NA	NA	NA	NA	NA	NA	18.36	15.24	12.56	18.87	21.49	17.26	17.64	RNAPII_TF_1212	5300703	5302992
BnaA01G0092600ZS	1.00	1.00	24.10	20.60	0.00	0.00	0.00	0.00	0.00	0.00	0.00	0.00	NA	NA	NA	NA	NA	NA	NA	NA	NA	NA	NA	NA	NA	NA	NA	NA	NA	NA	NA	NA	NA	NA	NA	NA	NA	NA	NA	NA	NA	NA	NA	NA	NA	NA	NA	NA	NA
BnaA01G0092700ZS	0.04	0.12	23.70	22.67	0.02	0.00	0.03	0.00	0.00	0.00	0.00	0.00	NA	NA	NA	NA	NA	NA	NA	NA	NA	NA	NA	NA	NA	NA	NA	NA	NA	H3K9ac_histone_717	5330046	5330384	TTS	2441	0.64	0.78	25.82	2.65	7.27	NA	NA	NA	NA	NA	NA	NA	NA	NA	NA
BnaA01G0092800ZS	0.10	0.22	23.98	14.05	4.31	31.50	34.88	36.34	37.51	35.33	40.26	33.29	H3K4me3_histone_601	5333520	5334902	exon	408	0.01	0.07	23.07	18.69	35.33	231.50	221.61	233.19	227.48	262.48	283.21	224.83	H3K9ac_histone_719	5333647	5334137	promoter-TSS	89	0.09	0.27	27.15	18.14	16.64	15.02	17.29	15.58	16.49	18.02	13.53	17.06	RNAPII_TF_1213	5333698	5337549
BnaA01G0092900ZS	0.70	0.97	25.67	13.51	5.38	12.93	19.42	19.09	20.97	21.20	23.54	19.54	H3K4me3_histone_602	5335568	5337646	promoter-TSS	-160	0.08	0.24	26.22	23.82	22.81	273.76	285.65	261.72	248.54	273.53	270.85	270.62	H3K9ac_histone_720	5335616	5336165	promoter-TSS	-130	0.78	0.88	23.58	19.50	8.11	81.47	70.01	74.97	80.28	76.60	93.84	85.63	NA	NA	NA
BnaA01G0093000ZS	0.01	0.04	26.16	2.11	1.06	2.90	3.07	1.81	2.38	1.76	0.91	2.40	NA	NA	NA	NA	NA	NA	NA	NA	NA	NA	NA	NA	NA	NA	NA	NA	NA	H3K9ac_histone_721	5336625	5337823	exon	457	0.73	0.84	26.50	15.40	26.22	73.55	58.96	60.37	67.01	67.00	69.64	66.84	NA	NA	NA
BnaA01G0093100ZS	0.03	0.09	22.62	18.44	12.03	11.18	5.81	5.56	7.49	22.55	12.36	4.52	H3K4me3_histone_603	5343053	5345028	exon	560	0.17	0.37	22.54	21.79	165.81	542.34	452.85	532.44	398.26	540.18	666.79	592.77	H3K9ac_histone_722	5343244	5344330	exon	307	0.06	0.22	25.64	16.31	40.01	136.83	116.94	144.10	152.87	132.24	150.35	140.10	RNAPII_TF_1214	5342982	5345957
BnaA01G0093200ZS	0.00	0.01	24.26	6.26	4.22	10.24	12.87	14.74	10.22	8.59	7.64	8.47	H3K4me3_histone_604	5350636	5353120	exon	1052	0.23	0.45	23.61	8.48	41.08	249.75	279.19	244.26	282.64	246.10	219.89	233.84	H3K9ac_histone_723	5350467	5351268	exon	2063	0.72	0.84	26.05	18.93	28.94	89.66	68.95	89.12	106.74	110.48	130.17	85.70	RNAPII_TF_1215	5349816	5352988
BnaA01G0093300ZS	0.23	0.41	26.29	9.64	0.76	0.62	0.00	0.62	0.85	0.57	0.00	0.00	NA	NA	NA	NA	NA	NA	NA	NA	NA	NA	NA	NA	NA	NA	NA	NA	NA	H3K9ac_histone_725	5362484	5363852	TTS	575	0.25	0.46	24.92	17.94	44.23	123.96	109.96	113.31	117.14	99.26	125.71	108.94	NA	NA	NA
BnaA01G0093400ZS	0.12	0.25	25.79	8.11	1.13	1.49	2.37	3.20	2.95	2.11	1.82	2.34	H3K4me3_histone_605	5363197	5364868	promoter-TSS	-225	0.75	0.86	22.97	14.53	24.31	199.34	194.49	195.03	216.11	198.35	217.69	193.23	H3K9ac_histone_726	5364189	5364858	promoter-TSS	167	0.33	0.54	24.00	19.55	11.58	201.03	183.26	207.94	204.11	180.17	247.29	190.56	RNAPII_TF_1216	5362442	5365663
BnaA01G0093500ZS	0.27	0.47	23.14	21.59	1.04	0.85	1.31	0.37	0.74	0.67	1.82	0.32	NA	NA	NA	NA	NA	NA	NA	NA	NA	NA	NA	NA	NA	NA	NA	NA	NA	NA	NA	NA	NA	NA	NA	NA	NA	NA	NA	53.03	48.65	57.78	52.94	52.19	65.60	49.92	NA	NA	NA
BnaA01G0093600ZS	0.04	0.12	24.69	12.42	53.24	40.97	40.73	121.49	106.49	82.72	121.30	55.07	NA	NA	NA	NA	NA	NA	NA	NA	NA	NA	NA	NA	NA	NA	NA	NA	NA	NA	NA	NA	NA	NA	NA	NA	NA	NA	NA	NA	NA	NA	NA	NA	NA	NA	NA	NA	NA
BnaA01G0093700ZS	0.40	0.64	26.15	5.78	0.34	0.00	0.57	0.51	0.29	0.10	0.12	0.00	NA	NA	NA	NA	NA	NA	NA	NA	NA	NA	NA	NA	NA	NA	NA	NA	NA	NA	NA	NA	NA	NA	NA	NA	NA	NA	NA	NA	NA	NA	NA	NA	NA	NA	NA	NA	NA
BnaA01G0093800ZS	0.02	0.08	23.33	6.63	0.33	0.00	0.38	0.19	0.00	0.00	0.11	0.12	NA	NA	NA	NA	NA	NA	NA	NA	NA	NA	NA	NA	NA	NA	NA	NA	NA	NA	NA	NA	NA	NA	NA	NA	NA	NA	NA	NA	NA	NA	NA	NA	NA	NA	NA	NA	NA
BnaA01G0093900ZS	0.79	1.00	24.21	6.83	0.74	1.50	1.80	1.67	1.16	1.55	0.42	1.38	NA	NA	NA	NA	NA	NA	NA	NA	NA	NA	NA	NA	NA	NA	NA	NA	NA	NA	NA	NA	NA	NA	NA	NA	NA	NA	NA	NA	NA	NA	NA	NA	NA	NA	NA	NA	NA
BnaA01G0094000ZS	1.00	1.00	24.10	20.60	0.00	0.00	0.00	0.00	0.00	0.00	0.00	0.00	NA	NA	NA	NA	NA	NA	NA	NA	NA	NA	NA	NA	NA	NA	NA	NA	NA	H3K9ac_histone_728	5377179	5377636	TTS	1569	0.33	0.54	24.97	0.82	8.97	NA	NA	NA	NA	NA	NA	NA	RNAPII_TF_1218	5377025	5377668
BnaA01G0094100ZS	0.93	1.00	24.83	19.96	1.21	2.01	2.40	2.34	2.12	2.07	2.90	2.98	H3K4me3_histone_607	5381732	5382877	exon	1709	0.51	0.69	23.26	5.06	25.63	133.68	151.78	148.92	123.30	138.86	131.80	159.94	H3K9ac_histone_729	5381894	5382826	exon	1653	0.01	0.05	25.69	16.30	20.05	35.46	37.23	35.77	37.68	31.22	30.05	33.19	RNAPII_TF_1219	5382149	5382684
BnaA01G0094200ZS	0.69	0.97	24.95	1.75	0.31	0.44	0.43	0.36	0.46	0.50	0.28	0.35	H3K4me3_histone_608	5393908	5394536	exon	214	0.26	0.48	22.27	11.97	9.10	40.60	45.48	55.20	54.66	44.82	53.42	48.47	H3K9ac_histone_730	5393968	5394294	exon	123	0.02	0.11	22.10	5.81	6.40	63.72	83.19	84.38	79.21	90.81	107.23	72.69	NA	NA	NA
BnaA01G0094300ZS	0.02	0.09	26.19	5.40	2.51	4.62	8.89	6.45	7.42	5.56	6.14	5.25	H3K4me3_histone_610	5398004	5398966	promoter-TSS	503	0.40	0.61	24.39	16.78	24.46	93.64	83.14	115.14	93.95	110.67	114.70	108.85	H3K9ac_histone_732	5398015	5398792	promoter-TSS	421	0.01	0.07	25.91	16.84	13.10	28.05	36.96	29.49	28.65	29.55	30.76	34.24	RNAPII_TF_1220	5397369	5398548
BnaA01G0094400ZS	0.73	1.00	22.73	18.75	0.55	3.06	3.22	2.82	3.41	3.25	2.94	2.77	H3K4me3_histone_609	5396958	5397723	promoter-TSS	437	0.37	0.58	25.99	4.48	13.01	69.47	86.33	74.41	73.97	74.43	74.25	64.30	H3K9ac_histone_731	5397060	5397601	promoter-TSS	447	0.87	0.93	23.16	9.11	6.85	63.07	56.17	67.15	70.42	70.41	81.57	67.85	RNAPII_TF_1221	5401982	5404572
BnaA01G0094500ZS	0.00	0.01	26.29	23.22	44.01	271.24	261.31	216.93	224.08	228.98	261.80	297.16	H3K4me3_histone_611	5403589	5404703	intron	178	0.01	0.04	23.58	19.44	45.06	296.88	299.30	274.41	276.74	313.09	353.15	295.57	H3K9ac_histone_733	5403833	5404465	intron	175	0.17	0.38	23.52	18.72	10.68	43.41	44.86	38.91	45.34	43.56	39.26	51.23	NA	NA	NA
BnaA01G0094600ZS	0.66	0.93	22.26	14.04	0.05	0.02	0.02	0.06	0.03	0.05	0.02	0.02	NA	NA	NA	NA	NA	NA	NA	NA	NA	NA	NA	NA	NA	NA	NA	NA	NA	NA	NA	NA	NA	NA	NA	NA	NA	NA	NA	66.36	61.56	60.07	60.12	67.00	71.92	60.44	NA	NA	NA
BnaA01G0094700ZS	0.00	0.00	24.57	17.05	10.27	8.99	3.44	8.12	15.16	20.00	23.83	10.50	NA	NA	NA	NA	NA	NA	NA	NA	NA	NA	NA	NA	NA	NA	NA	NA	NA	NA	NA	NA	NA	NA	NA	NA	NA	NA	NA	NA	NA	NA	NA	NA	NA	NA	NA	NA	NA
BnaA01G0094800ZS	1.00	1.00	23.66	18.11	2.38	8.27	6.84	6.02	6.20	7.33	5.30	5.62	NA	NA	NA	NA	NA	NA	NA	NA	NA	NA	NA	NA	NA	NA	NA	NA	NA	H3K9ac_histone_734	5415400	5417988	exon	328	0.00	0.03	22.21	20.68	29.95	NA	NA	NA	NA	NA	NA	NA	RNAPII_TF_1222	5415750	5420066
BnaA01G0094900ZS	0.00	0.00	22.32	20.05	1.43	4.19	1.92	2.01	2.49	3.12	3.80	2.93	H3K4me3_histone_612	5415436	5418000	promoter-TSS	352	0.76	0.86	22.55	8.11	18.73	200.33	225.73	217.34	216.13	213.77	219.35	218.65	H3K9ac_histone_735	5421338	5422002	intron	-2628	0.61	0.77	26.12	13.25	10.90	216.98	201.49	179.20	172.79	209.51	225.72	203.70	NA	NA	NA
BnaA01G0095000ZS	0.34	0.57	23.00	18.27	0.03	0.03	0.00	0.00	0.04	0.01	0.04	0.00	H3K4me3_histone_614	5423673	5424187	promoter-TSS	-368	0.64	0.79	24.29	3.79	11.90	45.47	31.63	42.61	43.48	34.33	35.20	47.03	NA	NA	NA	NA	NA	NA	NA	NA	NA	NA	49.11	56.57	58.66	50.92	61.27	53.39	54.53	NA	NA	NA
BnaA01G0095100ZS	1.00	1.00	24.10	20.60	0.00	0.00	0.00	0.00	0.00	0.00	0.00	0.00	NA	NA	NA	NA	NA	NA	NA	NA	NA	NA	NA	NA	NA	NA	NA	NA	NA	NA	NA	NA	NA	NA	NA	NA	NA	NA	NA	NA	NA	NA	NA	NA	NA	NA	NA	NA	NA
BnaA01G0095200ZS	0.22	0.40	23.48	0.84	0.25	0.16	0.12	0.00	0.09	0.00	0.10	0.31	NA	NA	NA	NA	NA	NA	NA	NA	NA	NA	NA	NA	NA	NA	NA	NA	NA	NA	NA	NA	NA	NA	NA	NA	NA	NA	NA	NA	NA	NA	NA	NA	NA	NA	NA	NA	NA
BnaA01G0095300ZS	0.23	0.41	21.35	1.16	0.37	0.56	0.41	0.00	0.00	0.12	0.49	0.40	H3K4me3_histone_615	5447682	5449584	promoter-TSS	-20	0.01	0.06	24.73	5.09	65.17	256.46	300.28	224.78	257.64	213.30	209.32	225.24	H3K9ac_histone_736	5447790	5449043	promoter-TSS	-209	0.06	0.20	23.52	21.40	36.41	NA	NA	NA	NA	NA	NA	NA	RNAPII_TF_1223	5446337	5451408
BnaA01G0095400ZS	0.00	0.00	24.45	0.39	6.89	16.18	8.59	5.59	3.04	2.91	6.61	12.00	NA	NA	NA	NA	NA	NA	NA	NA	NA	NA	NA	NA	NA	NA	NA	NA	NA	NA	NA	NA	NA	NA	NA	NA	NA	NA	NA	154.46	133.63	135.67	123.74	113.13	178.47	137.77	NA	NA	NA
BnaA01G0095500ZS	1.00	1.00	24.10	20.60	0.00	0.00	0.00	0.00	0.00	0.00	0.00	0.00	NA	NA	NA	NA	NA	NA	NA	NA	NA	NA	NA	NA	NA	NA	NA	NA	NA	NA	NA	NA	NA	NA	NA	NA	NA	NA	NA	NA	NA	NA	NA	NA	NA	NA	NA	NA	NA
BnaA01G0095600ZS	0.82	1.00	24.36	17.33	0.38	0.53	0.60	0.58	0.37	0.76	0.59	0.28	NA	NA	NA	NA	NA	NA	NA	NA	NA	NA	NA	NA	NA	NA	NA	NA	NA	H3K9ac_histone_737	5459222	5459571	intron	1981	0.02	0.11	24.05	0.92	7.32	NA	NA	NA	NA	NA	NA	NA	NA	NA	NA
BnaA01G0095700ZS	0.00	0.00	25.81	2.67	3.63	8.62	10.11	6.49	5.02	4.64	2.52	6.53	H3K4me3_histone_616	5466882	5468667	exon	1061	0.73	0.84	23.94	17.43	36.49	377.32	393.97	395.66	361.61	382.25	407.46	382.14	H3K9ac_histone_738	5467014	5468626	exon	1107	0.09	0.26	26.24	17.47	74.27	21.16	18.47	11.96	14.59	16.52	14.00	18.94	RNAPII_TF_1224	5466942	5468687
BnaA01G0095800ZS	0.13	0.27	22.60	15.53	0.59	0.69	0.86	1.05	1.44	1.13	1.37	1.02	H3K4me3_histone_617	5470584	5471918	promoter-TSS	44	0.13	0.33	22.24	12.04	18.63	127.92	133.60	128.97	145.15	136.07	120.42	119.69	H3K9ac_histone_739	5470449	5472057	promoter-TSS	42	0.71	0.83	24.00	3.85	13.64	268.33	228.76	239.28	286.30	240.33	255.10	274.84	RNAPII_TF_1225	5470764	5472168
BnaA01G0095900ZS	0.87	1.00	25.71	16.16	1.01	6.52	6.86	5.98	6.73	7.04	7.11	6.74	H3K4me3_histone_618	5472971	5473905	intron	-1325	0.44	0.65	25.23	0.16	12.13	97.59	94.50	92.55	94.46	85.57	86.63	88.16	H3K9ac_histone_740	5473096	5473853	intron	-1289	0.28	0.50	26.10	25.41	11.93	149.38	147.66	142.25	153.29	149.47	147.19	148.63	RNAPII_TF_1226	5473259	5473813
BnaA01G0096000ZS	0.04	0.12	25.38	2.49	0.44	0.28	0.68	0.29	0.14	0.10	0.00	0.38	NA	NA	NA	NA	NA	NA	NA	NA	NA	NA	NA	NA	NA	NA	NA	NA	NA	NA	NA	NA	NA	NA	NA	NA	NA	NA	NA	83.00	75.25	66.79	66.24	63.67	67.07	82.63	NA	NA	NA
BnaA01G0096100ZS	0.02	0.07	25.02	5.11	2.39	6.82	6.23	6.04	4.40	4.35	3.07	4.67	H3K4me3_histone_619	5482647	5483960	intron	188	0.61	0.77	23.28	18.75	16.63	112.25	102.76	105.30	106.03	115.13	97.27	101.62	H3K9ac_histone_741	5482927	5483646	intron	205	0.03	0.13	23.95	21.12	10.29	NA	NA	NA	NA	NA	NA	NA	RNAPII_TF_1228	5483226	5483625
BnaA01G0096200ZS	0.68	0.95	22.16	10.93	0.34	0.48	0.31	0.79	0.53	0.41	0.37	0.47	NA	NA	NA	NA	NA	NA	NA	NA	NA	NA	NA	NA	NA	NA	NA	NA	NA	NA	NA	NA	NA	NA	NA	NA	NA	NA	NA	59.38	49.89	44.80	55.12	49.82	62.42	56.11	NA	NA	NA
BnaA01G0096300ZS	1.00	1.00	24.10	20.60	0.00	0.00	0.00	0.00	0.00	0.00	0.00	0.00	NA	NA	NA	NA	NA	NA	NA	NA	NA	NA	NA	NA	NA	NA	NA	NA	NA	NA	NA	NA	NA	NA	NA	NA	NA	NA	NA	NA	NA	NA	NA	NA	NA	NA	NA	NA	NA
BnaA01G0096400ZS	1.00	1.00	24.10	20.60	0.00	0.00	0.00	0.00	0.00	0.00	0.00	0.00	NA	NA	NA	NA	NA	NA	NA	NA	NA	NA	NA	NA	NA	NA	NA	NA	NA	NA	NA	NA	NA	NA	NA	NA	NA	NA	NA	NA	NA	NA	NA	NA	NA	NA	NA	NA	NA
BnaA01G0096500ZS	0.02	0.09	23.95	20.68	3.91	9.01	2.59	2.32	3.01	4.10	2.96	4.28	H3K4me3_histone_620	5508111	5509314	exon	287	0.00	0.00	24.49	1.84	46.93	219.17	197.40	153.12	159.27	140.76	135.09	185.80	H3K9ac_histone_742	5508069	5509252	exon	235	0.00	0.01	23.92	19.21	33.60	NA	NA	NA	NA	NA	NA	NA	RNAPII_TF_1229	5508185	5509191
BnaA01G0096600ZS	0.09	0.20	25.05	2.92	0.61	1.65	1.45	1.43	1.05	1.35	0.77	1.03	NA	NA	NA	NA	NA	NA	NA	NA	NA	NA	NA	NA	NA	NA	NA	NA	NA	NA	NA	NA	NA	NA	NA	NA	NA	NA	NA	169.89	115.91	129.55	124.82	144.54	155.14	143.64	NA	NA	NA
BnaA01G0096700ZS	0.03	0.10	23.62	9.17	0.09	0.12	0.00	0.00	0.00	0.00	0.04	0.00	NA	NA	NA	NA	NA	NA	NA	NA	NA	NA	NA	NA	NA	NA	NA	NA	NA	NA	NA	NA	NA	NA	NA	NA	NA	NA	NA	NA	NA	NA	NA	NA	NA	NA	NA	NA	NA
BnaA01G0096800ZS	0.70	0.98	25.69	6.47	0.04	0.00	0.02	0.02	0.00	0.04	0.02	0.00	NA	NA	NA	NA	NA	NA	NA	NA	NA	NA	NA	NA	NA	NA	NA	NA	NA	H3K9ac_histone_743	5529369	5529662	intron	2953	0.51	0.69	24.22	0.82	8.86	NA	NA	NA	NA	NA	NA	NA	RNAPII_TF_1230	5529065	5529632
BnaA01G0096900ZS	0.13	0.27	23.86	5.97	1.44	1.70	1.57	2.72	1.18	1.36	0.38	0.67	H3K4me3_histone_621	5535012	5536284	exon	1669	0.82	0.90	24.48	10.87	76.95	246.92	211.34	302.01	207.01	249.60	262.09	285.50	H3K9ac_histone_744	5535122	5536136	exon	1688	0.69	0.81	24.71	17.51	53.92	22.26	20.07	21.05	15.43	22.92	18.80	23.19	RNAPII_TF_1231	5534306	5536081
BnaA01G0097000ZS	1.00	1.00	24.10	20.60	0.00	0.00	0.00	0.00	0.00	0.00	0.00	0.00	NA	NA	NA	NA	NA	NA	NA	NA	NA	NA	NA	NA	NA	NA	NA	NA	NA	H3K9ac_histone_745	5540015	5540527	promoter-TSS	89	0.67	0.81	23.16	17.76	10.51	148.74	142.51	116.09	177.85	99.74	145.14	155.78	NA	NA	NA
BnaA01G0097100ZS	0.00	0.01	24.48	16.86	111.23	31.31	18.16	136.39	79.72	186.94	221.11	28.31	H3K4me3_histone_622	5542942	5545133	exon	700	0.14	0.33	23.14	19.56	202.84	643.68	457.94	704.54	532.33	720.23	763.02	608.77	H3K9ac_histone_746	5543467	5544746	exon	631	0.18	0.40	25.68	16.96	47.42	26.80	28.52	25.67	31.60	43.17	31.01	31.20	RNAPII_TF_1232	5541886	5545250
BnaA01G0097200ZS	0.00	0.00	25.86	11.81	6.22	11.08	11.33	17.17	17.60	19.22	12.96	7.22	H3K4me3_histone_623	5549017	5550683	exon	296	0.97	0.98	23.46	19.11	38.79	243.00	250.32	220.29	245.55	257.13	221.85	205.36	H3K9ac_histone_747	5548866	5550376	promoter-TSS	67	0.21	0.42	24.60	14.75	31.01	129.42	119.24	106.26	140.86	152.12	170.34	116.34	NA	NA	NA
BnaA01G0097300ZS	0.94	1.00	22.36	22.04	10.76	29.38	26.28	26.87	30.76	32.17	36.35	35.39	H3K4me3_histone_624	5552421	5553337	promoter-TSS	86	0.04	0.15	25.92	0.33	21.90	127.61	136.32	122.06	135.66	111.89	120.06	136.32	NA	NA	NA	NA	NA	NA	NA	NA	NA	NA	134.57	135.47	166.72	150.35	137.71	168.54	129.24	RNAPII_TF_1233	5549094	5555736
BnaA01G0097400ZS	0.00	0.02	24.93	16.94	9.74	31.59	15.89	24.50	30.54	35.11	32.88	28.83	H3K4me3_histone_625	5554084	5555925	promoter-TSS	-3	0.07	0.23	26.31	17.00	30.71	345.90	311.38	324.37	354.73	330.40	328.53	353.54	NA	NA	NA	NA	NA	NA	NA	NA	NA	NA	NA	NA	NA	NA	NA	NA	NA	NA	NA	NA
BnaA01G0097500ZS	0.19	0.36	25.77	18.04	1.03	3.21	2.32	3.06	3.07	3.30	4.13	3.40	NA	NA	NA	NA	NA	NA	NA	NA	NA	NA	NA	NA	NA	NA	NA	NA	NA	H3K9ac_histone_748	5552404	5555729	promoter-TSS	717	0.15	0.35	24.50	15.51	67.05	NA	NA	NA	NA	NA	NA	NA	NA	NA	NA
BnaA01G0097600ZS	0.18	0.34	24.56	7.08	0.50	0.36	0.65	0.90	0.15	0.56	0.13	0.03	H3K4me3_histone_626	5558094	5559905	exon	521	0.76	0.86	25.23	10.89	65.69	220.72	188.57	276.76	191.29	244.52	249.33	255.80	H3K9ac_histone_750	5559187	5559629	exon	112	0.01	0.04	21.91	13.26	15.52	381.12	354.32	413.07	417.74	403.12	466.88	352.35	RNAPII_TF_1234	5559215	5559579
BnaA01G0097700ZS	0.04	0.12	23.76	20.73	0.01	0.00	0.00	0.00	0.00	0.02	0.00	0.00	NA	NA	NA	NA	NA	NA	NA	NA	NA	NA	NA	NA	NA	NA	NA	NA	NA	NA	NA	NA	NA	NA	NA	NA	NA	NA	NA	42.81	43.05	57.65	64.12	52.55	48.84	39.76	NA	NA	NA
BnaA01G0097800ZS	1.00	1.00	24.10	20.60	0.00	0.00	0.00	0.00	0.00	0.00	0.00	0.00	NA	NA	NA	NA	NA	NA	NA	NA	NA	NA	NA	NA	NA	NA	NA	NA	NA	NA	NA	NA	NA	NA	NA	NA	NA	NA	NA	NA	NA	NA	NA	NA	NA	NA	NA	NA	NA
BnaA01G0097900ZS	1.00	1.00	24.10	20.60	0.00	0.00	0.00	0.00	0.00	0.00	0.00	0.00	NA	NA	NA	NA	NA	NA	NA	NA	NA	NA	NA	NA	NA	NA	NA	NA	NA	NA	NA	NA	NA	NA	NA	NA	NA	NA	NA	NA	NA	NA	NA	NA	NA	NA	NA	NA	NA
BnaA01G0098000ZS	0.00	0.00	24.02	12.27	6.17	4.73	10.20	15.55	17.51	15.89	12.31	6.23	H3K4me3_histone_627	5572115	5572921	promoter-TSS	84	0.04	0.16	24.68	15.38	24.68	131.10	141.20	133.64	172.59	160.02	164.76	138.01	H3K9ac_histone_751	5572173	5572855	promoter-TSS	88	0.97	0.99	22.97	5.61	18.79	NA	NA	NA	NA	NA	NA	NA	RNAPII_TF_1235	5571056	5572775
BnaA01G0098100ZS	1.00	1.00	24.10	20.60	0.00	0.00	0.00	0.00	0.00	0.00	0.00	0.00	NA	NA	NA	NA	NA	NA	NA	NA	NA	NA	NA	NA	NA	NA	NA	NA	NA	H3K9ac_histone_752	5580805	5581174	promoter-TSS	-767	0.29	0.51	23.38	21.71	7.69	90.18	97.10	84.33	101.05	81.76	82.36	84.12	NA	NA	NA
BnaA01G0098200ZS	0.00	0.00	22.96	18.38	1.34	0.81	0.17	0.92	1.07	1.79	2.80	0.49	NA	NA	NA	NA	NA	NA	NA	NA	NA	NA	NA	NA	NA	NA	NA	NA	NA	NA	NA	NA	NA	NA	NA	NA	NA	NA	NA	11.83	5.45	7.86	6.17	10.18	6.77	15.02	NA	NA	NA
BnaA01G0098300ZS	0.00	0.00	25.68	21.80	38.76	163.30	115.85	97.50	107.26	121.66	158.24	166.54	H3K4me3_histone_628	5649211	5650088	exon	260	0.00	0.00	26.97	21.45	37.42	186.18	150.79	118.37	145.95	157.53	179.32	173.83	H3K9ac_histone_753	5649252	5650072	intron	247	0.00	0.00	23.84	17.54	48.03	NA	NA	NA	NA	NA	NA	NA	RNAPII_TF_1236	5645645	5650138
BnaA01G0098400ZS	0.81	1.00	24.68	7.63	2.21	7.27	6.93	7.02	7.00	6.88	4.93	4.64	H3K4me3_histone_629	5656955	5658585	exon	766	0.54	0.72	23.39	3.26	27.59	213.47	226.01	200.40	187.09	210.89	185.87	206.50	H3K9ac_histone_754	5657055	5658254	exon	650	0.08	0.25	22.29	14.05	16.60	89.60	27.79	74.74	74.28	104.24	120.01	74.71	RNAPII_TF_1237	5657269	5657848
BnaA01G0098500ZS	0.04	0.12	26.24	22.06	0.98	3.57	2.76	2.78	2.50	2.68	2.97	4.31	H3K4me3_histone_630	5665967	5667087	exon	305	0.57	0.73	23.82	6.84	73.15	282.89	266.47	336.46	224.29	281.50	295.17	338.62	H3K9ac_histone_757	5665769	5667234	exon	331	0.02	0.12	27.61	22.05	23.31	118.77	107.34	124.70	128.77	127.15	113.26	124.07	RNAPII_TF_1238	5666250	5666912
BnaA01G0098600ZS	0.34	0.57	24.98	19.12	1.24	3.84	1.96	2.15	2.83	2.61	2.11	4.32	NA	NA	NA	NA	NA	NA	NA	NA	NA	NA	NA	NA	NA	NA	NA	NA	NA	H3K9ac_histone_756	5664619	5664889	exon	663	0.64	0.78	23.50	6.13	10.06	179.35	156.44	150.88	151.16	158.48	170.35	172.62	NA	NA	NA
BnaA01G0098700ZS	1.00	1.00	24.10	20.60	0.00	0.00	0.00	0.00	0.00	0.00	0.00	0.00	NA	NA	NA	NA	NA	NA	NA	NA	NA	NA	NA	NA	NA	NA	NA	NA	NA	NA	NA	NA	NA	NA	NA	NA	NA	NA	NA	23.98	32.66	23.33	22.66	33.50	24.82	31.39	NA	NA	NA
BnaA01G0098800ZS	0.02	0.09	24.55	0.15	0.63	1.69	1.24	0.80	0.98	1.02	0.73	1.66	H3K4me3_histone_631	5669895	5670666	TTS	1455	0.34	0.55	22.62	6.86	10.37	49.24	57.88	44.44	54.28	46.92	43.17	51.74	H3K9ac_histone_758	5669445	5672108	TTS	1190	0.18	0.39	22.78	0.88	34.40	NA	NA	NA	NA	NA	NA	NA	RNAPII_TF_1239	5669951	5672007
BnaA01G0098900ZS	0.06	0.15	24.14	4.81	3.67	9.76	10.42	8.99	10.99	5.49	5.75	11.33	H3K4me3_histone_633	5673702	5674055	exon	-1912	0.18	0.38	24.16	7.03	8.00	35.56	30.95	35.41	38.81	25.77	27.38	35.59	H3K9ac_histone_759	5673563	5674213	exon	-1922	0.00	0.03	26.45	0.74	14.63	333.47	291.51	289.64	263.59	267.06	305.31	320.02	RNAPII_TF_1240	5673605	5676807
BnaA01G0099000ZS	0.00	0.00	24.19	5.81	2.11	3.05	2.87	4.96	2.24	1.48	0.54	2.67	NA	NA	NA	NA	NA	NA	NA	NA	NA	NA	NA	NA	NA	NA	NA	NA	NA	H3K9ac_histone_762	5687862	5688274	intron	316	0.00	0.00	24.12	1.80	15.64	105.01	90.19	91.07	87.03	80.52	77.33	88.31	RNAPII_TF_1241	5685903	5690513
BnaA01G0099100ZS	0.01	0.06	22.48	19.07	2.54	6.72	7.51	6.81	7.32	8.55	10.74	6.80	H3K4me3_histone_636	5689695	5690585	intron	127	0.85	0.91	24.54	3.50	14.28	98.73	112.58	98.83	107.99	102.93	110.97	92.25	H3K9ac_histone_764	5689714	5690649	intron	168	0.19	0.41	25.74	19.73	24.27	47.98	39.76	28.61	27.99	18.74	26.12	49.76	RNAPII_TF_1242	5693255	5693532
BnaA01G0099200ZS	0.00	0.00	25.26	7.97	1.03	1.06	2.02	2.87	2.25	1.53	1.37	1.32	H3K4me3_histone_637	5697932	5698605	exon	327	0.01	0.05	22.55	13.98	13.32	55.27	54.24	56.78	73.88	67.48	59.04	58.98	H3K9ac_histone_765	5698025	5698527	exon	335	0.00	0.01	23.27	7.10	15.71	83.72	91.19	84.37	92.22	77.57	117.06	94.06	RNAPII_TF_1243	5697672	5700597
BnaA01G0099300ZS	0.04	0.12	21.41	11.86	1.82	8.27	10.47	10.43	10.43	10.71	8.65	9.10	H3K4me3_histone_638	5702133	5703876	exon	2347	0.04	0.16	24.66	14.73	39.28	240.15	240.70	263.78	264.61	266.62	257.77	224.45	H3K9ac_histone_766	5702262	5704383	exon	2665	0.02	0.10	23.53	8.85	80.28	40.11	59.19	44.85	56.02	35.44	37.75	42.36	NA	NA	NA
BnaA01G0099400ZS	0.00	0.00	24.31	8.95	12.54	9.48	11.85	34.93	19.94	13.60	9.13	10.91	H3K4me3_histone_639	5705704	5707051	exon	222	0.00	0.00	25.07	14.22	44.06	158.80	139.11	208.11	199.95	223.61	200.62	169.22	H3K9ac_histone_767	5705223	5705465	promoter-TSS	-811	0.03	0.13	24.38	4.21	8.22	296.84	303.22	338.78	377.07	255.57	295.34	257.92	RNAPII_TF_1244	5701965	5710292
BnaA01G0099500ZS	0.59	0.85	24.20	20.30	0.03	0.02	0.04	0.00	0.00	0.05	0.02	0.02	NA	NA	NA	NA	NA	NA	NA	NA	NA	NA	NA	NA	NA	NA	NA	NA	NA	NA	NA	NA	NA	NA	NA	NA	NA	NA	NA	9.44	19.22	10.12	9.80	8.18	12.70	7.71	NA	NA	NA
BnaA01G0099600ZS	0.26	0.45	24.09	6.06	2.14	10.44	12.11	13.13	10.55	9.64	10.16	10.50	H3K4me3_histone_640	5721141	5722220	intron	279	0.57	0.74	21.53	12.13	24.92	125.77	136.97	121.33	151.53	125.34	118.66	120.14	H3K9ac_histone_769	5721241	5722299	exon	189	0.10	0.28	26.20	23.06	20.61	NA	NA	NA	NA	NA	NA	NA	RNAPII_TF_1245	5721498	5722886
BnaA01G0099700ZS	0.65	0.92	25.85	5.95	0.53	0.00	0.23	0.41	0.00	0.59	0.00	0.00	NA	NA	NA	NA	NA	NA	NA	NA	NA	NA	NA	NA	NA	NA	NA	NA	NA	NA	NA	NA	NA	NA	NA	NA	NA	NA	NA	123.94	128.38	126.94	110.86	104.10	135.50	129.69	NA	NA	NA
BnaA01G0099800ZS	0.17	0.33	25.31	8.02	0.10	0.00	0.12	0.05	0.10	0.07	0.02	0.04	NA	NA	NA	NA	NA	NA	NA	NA	NA	NA	NA	NA	NA	NA	NA	NA	NA	NA	NA	NA	NA	NA	NA	NA	NA	NA	NA	NA	NA	NA	NA	NA	NA	NA	NA	NA	NA
BnaA01G0099900ZS	0.00	0.02	24.59	14.60	3.36	9.33	11.19	12.96	14.45	15.07	15.15	9.31	H3K4me3_histone_641	5735893	5736977	promoter-TSS	-89	0.06	0.20	24.12	8.86	21.45	136.05	169.18	164.32	162.74	164.63	146.26	136.75	H3K9ac_histone_770	5735899	5736838	promoter-TSS	-22	0.71	0.83	24.92	16.78	17.24	NA	NA	NA	NA	NA	NA	NA	RNAPII_TF_1246	5734668	5739600
BnaA01G0100000ZS	0.00	0.01	23.98	9.19	1.44	2.56	4.18	5.32	3.88	4.12	2.76	2.90	H3K4me3_histone_642	5738381	5739881	exon	376	0.28	0.50	24.99	14.62	65.85	259.14	226.64	290.38	255.39	281.09	322.25	302.41	H3K9ac_histone_771	5738758	5739661	exon	298	0.28	0.50	25.98	16.50	25.85	134.63	126.09	130.21	134.49	133.94	131.38	132.72	NA	NA	NA
BnaA01G0100100ZS	0.00	0.02	25.93	9.00	0.94	3.09	3.92	4.21	4.23	3.82	3.08	2.85	H3K4me3_histone_643	5742877	5743601	intron	306	0.00	0.01	26.70	24.82	40.52	152.81	152.29	117.30	120.30	119.62	148.75	172.96	H3K9ac_histone_773	5742999	5743481	intron	307	0.00	0.00	20.66	6.90	14.18	104.75	104.96	96.34	126.27	113.90	127.12	110.54	RNAPII_TF_1247	5748989	5749410
BnaA01G0100200ZS	0.00	0.01	23.19	13.30	1.14	4.48	4.44	5.63	5.54	5.89	4.50	3.72	H3K4me3_histone_644	5754386	5755711	exon	315	0.44	0.64	24.20	14.21	17.68	195.29	211.18	214.88	209.98	230.98	214.85	199.40	H3K9ac_histone_774	5754619	5755458	exon	325	0.54	0.71	23.43	2.46	10.66	62.03	71.50	60.72	59.76	51.82	61.21	75.04	RNAPII_TF_1248	5754377	5755421
BnaA01G0100300ZS	0.35	0.57	23.54	5.67	1.58	4.37	4.59	5.92	3.68	4.98	3.16	4.36	NA	NA	NA	NA	NA	NA	NA	NA	NA	NA	NA	NA	NA	NA	NA	NA	NA	H3K9ac_histone_775	5757555	5759603	exon	1918	0.58	0.74	25.14	6.76	48.00	107.30	99.07	96.51	102.62	91.10	103.17	95.99	NA	NA	NA
BnaA01G0100400ZS	0.65	0.92	24.14	21.49	0.90	2.22	2.01	2.61	1.78	2.29	1.98	1.92	NA	NA	NA	NA	NA	NA	NA	NA	NA	NA	NA	NA	NA	NA	NA	NA	NA	H3K9ac_histone_776	5769536	5770844	exon	343	0.33	0.54	23.99	14.90	20.13	99.51	131.07	108.67	136.96	156.48	94.31	105.07	NA	NA	NA
BnaA01G0100500ZS	0.00	0.00	25.75	6.36	6.82	24.55	30.71	31.14	26.79	22.22	17.94	22.42	H3K4me3_histone_645	5775428	5776970	promoter-TSS	83	0.37	0.58	22.92	9.31	46.73	225.88	256.76	219.18	256.62	204.43	223.11	200.49	H3K9ac_histone_777	5775646	5776754	promoter-TSS	82	0.96	0.98	23.69	20.17	20.71	56.42	75.11	71.59	73.53	94.68	66.15	64.70	RNAPII_TF_1249	5771959	5776968
BnaA01G0100600ZS	0.00	0.00	23.84	3.77	11.31	15.24	25.02	11.45	6.45	3.28	4.11	15.66	H3K4me3_histone_646	5782592	5784306	promoter-TSS	-102	0.00	0.00	23.39	6.77	58.32	205.87	260.15	222.71	237.51	182.09	157.08	210.51	H3K9ac_histone_778	5783409	5784270	intron	288	0.00	0.00	24.08	0.78	36.61	116.70	107.06	119.87	110.65	102.43	124.25	95.65	RNAPII_TF_1251	5783397	5786259
BnaA01G0100700ZS	0.01	0.03	25.45	16.67	2.56	16.77	17.05	16.76	18.51	21.59	19.31	18.22	H3K4me3_histone_647	5785482	5786492	intron	278	0.19	0.39	23.08	15.34	22.20	148.21	138.71	150.35	164.24	166.34	151.60	136.93	H3K9ac_histone_779	5785482	5786510	intron	269	0.00	0.02	23.40	3.38	24.01	116.30	93.36	55.95	49.95	41.71	71.82	104.33	NA	NA	NA
BnaA01G0100800ZS	0.00	0.01	22.69	12.62	2.14	2.87	3.70	5.02	5.00	5.84	2.38	2.05	H3K4me3_histone_648	5796105	5797629	intron	537	0.59	0.75	23.85	13.91	59.57	291.34	322.22	299.69	365.58	330.07	353.13	284.03	H3K9ac_histone_780	5796177	5797613	intron	565	0.00	0.01	24.61	14.68	32.83	142.92	137.25	115.12	130.84	100.32	115.55	147.31	RNAPII_TF_1252	5796176	5799390
BnaA01G0100900ZS	0.05	0.14	24.68	17.34	111.32	117.27	150.23	139.14	115.69	270.98	207.63	129.76	H3K4me3_histone_649	5802203	5804615	exon	1034	0.55	0.72	24.31	11.06	131.28	364.59	377.19	461.46	338.99	426.83	546.67	431.84	H3K9ac_histone_782	5803364	5804232	exon	1423	0.01	0.04	24.92	18.09	30.03	197.49	173.36	215.19	209.54	219.62	208.87	180.82	RNAPII_TF_1253	5802162	5805227
BnaA01G0101000ZS	0.12	0.25	24.27	5.12	1.61	7.37	5.08	5.63	5.25	4.92	4.22	5.71	NA	NA	NA	NA	NA	NA	NA	NA	NA	NA	NA	NA	NA	NA	NA	NA	NA	H3K9ac_histone_784	5808637	5811356	exon	1334	0.02	0.10	25.32	17.13	56.68	89.48	54.78	65.82	74.84	84.40	87.68	75.33	RNAPII_TF_1254	5807459	5809212
BnaA01G0101100ZS	0.00	0.01	25.29	7.34	1.41	4.18	6.70	5.54	6.02	4.51	4.66	4.20	H3K4me3_histone_650	5810545	5811614	TTS	251	0.80	0.88	24.59	16.50	34.75	224.70	247.10	228.40	255.51	240.18	272.05	223.91	H3K9ac_histone_785	5814072	5815402	promoter-TSS	-122	0.71	0.83	25.60	19.05	41.84	268.40	263.34	290.69	283.05	289.66	368.64	286.73	NA	NA	NA
BnaA01G0101200ZS	0.05	0.13	25.17	13.68	2.40	9.26	9.15	10.65	10.82	12.11	11.30	7.18	NA	NA	NA	NA	NA	NA	NA	NA	NA	NA	NA	NA	NA	NA	NA	NA	NA	NA	NA	NA	NA	NA	NA	NA	NA	NA	NA	191.77	173.60	189.34	197.95	151.18	205.84	183.95	RNAPII_TF_1256	5813404	5815280
BnaA01G0101300ZS	0.10	0.22	24.74	13.56	3.76	9.70	6.47	13.72	11.75	11.33	10.27	11.13	NA	NA	NA	NA	NA	NA	NA	NA	NA	NA	NA	NA	NA	NA	NA	NA	NA	H3K9ac_histone_786	5818316	5818561	promoter-TSS	-936	0.02	0.12	26.78	4.85	7.46	NA	NA	NA	NA	NA	NA	NA	RNAPII_TF_1257	5817658	5822123
BnaA01G0101400ZS	0.59	0.86	24.89	5.49	0.04	0.00	0.06	0.00	0.03	0.03	0.01	0.00	NA	NA	NA	NA	NA	NA	NA	NA	NA	NA	NA	NA	NA	NA	NA	NA	NA	NA	NA	NA	NA	NA	NA	NA	NA	NA	NA	41.30	41.30	44.24	38.82	33.14	36.00	35.17	NA	NA	NA
BnaA01G0101500ZS	0.04	0.12	23.70	22.67	0.03	0.00	0.03	0.00	0.00	0.00	0.00	0.00	NA	NA	NA	NA	NA	NA	NA	NA	NA	NA	NA	NA	NA	NA	NA	NA	NA	H3K9ac_histone_787	5825231	5825969	exon	966	0.93	0.97	24.40	1.12	18.60	NA	NA	NA	NA	NA	NA	NA	NA	NA	NA
BnaA01G0101600ZS	0.08	0.18	23.17	16.46	2.67	17.34	17.29	17.91	19.87	18.89	21.00	17.29	H3K4me3_histone_652	5828582	5829392	intron	356	0.85	0.92	22.87	14.65	27.67	134.26	149.59	124.23	174.22	146.62	154.95	137.47	H3K9ac_histone_788	5828641	5829420	intron	399	0.02	0.11	21.89	1.28	14.00	39.76	47.14	34.78	40.92	57.83	40.21	35.75	RNAPII_TF_1258	5828591	5832889
BnaA01G0101700ZS	0.20	0.38	25.18	15.39	0.22	0.30	0.00	0.41	0.27	0.42	0.20	0.29	H3K4me3_histone_653	5851790	5852698	intron	367	0.98	0.99	23.91	2.49	13.64	58.19	38.25	48.15	49.73	47.42	38.80	52.93	NA	NA	NA	NA	NA	NA	NA	NA	NA	NA	80.08	76.34	64.28	64.02	69.62	70.65	69.77	NA	NA	NA
BnaA01G0101800ZS	0.62	0.89	23.44	13.88	0.93	1.56	2.93	2.31	2.99	2.27	3.08	2.42	NA	NA	NA	NA	NA	NA	NA	NA	NA	NA	NA	NA	NA	NA	NA	NA	NA	NA	NA	NA	NA	NA	NA	NA	NA	NA	NA	NA	NA	NA	NA	NA	NA	NA	NA	NA	NA
BnaA01G0101900ZS	0.02	0.08	22.71	5.93	0.06	0.00	0.03	0.03	0.00	0.00	0.00	0.07	H3K4me3_histone_654	5864444	5864998	promoter-TSS	117	0.79	0.88	25.07	18.50	14.37	62.02	75.95	57.00	66.03	66.60	57.79	71.58	H3K9ac_histone_790	5864518	5864893	promoter-TSS	133	0.05	0.18	25.80	25.47	8.07	NA	NA	NA	NA	NA	NA	NA	NA	NA	NA
BnaA01G0102000ZS	0.01	0.03	22.22	6.86	0.04	0.00	0.04	0.05	0.01	0.00	0.01	0.00	NA	NA	NA	NA	NA	NA	NA	NA	NA	NA	NA	NA	NA	NA	NA	NA	NA	NA	NA	NA	NA	NA	NA	NA	NA	NA	NA	36.74	35.02	37.04	25.55	27.64	34.98	37.66	NA	NA	NA
BnaA01G0102100ZS	1.00	1.00	24.10	20.60	0.00	0.00	0.00	0.00	0.00	0.00	0.00	0.00	NA	NA	NA	NA	NA	NA	NA	NA	NA	NA	NA	NA	NA	NA	NA	NA	NA	NA	NA	NA	NA	NA	NA	NA	NA	NA	NA	NA	NA	NA	NA	NA	NA	NA	NA	NA	NA
BnaA01G0102200ZS	0.07	0.17	24.64	22.66	0.12	0.06	0.00	0.00	0.00	0.16	0.00	0.06	NA	NA	NA	NA	NA	NA	NA	NA	NA	NA	NA	NA	NA	NA	NA	NA	NA	NA	NA	NA	NA	NA	NA	NA	NA	NA	NA	NA	NA	NA	NA	NA	NA	NA	NA	NA	NA
BnaA01G0102300ZS	1.00	1.00	24.10	20.60	0.00	0.00	0.00	0.00	0.00	0.00	0.00	0.00	NA	NA	NA	NA	NA	NA	NA	NA	NA	NA	NA	NA	NA	NA	NA	NA	NA	NA	NA	NA	NA	NA	NA	NA	NA	NA	NA	NA	NA	NA	NA	NA	NA	NA	NA	NA	NA
BnaA01G0102400ZS	1.00	1.00	24.10	20.60	0.00	0.00	0.00	0.00	0.00	0.00	0.00	0.00	NA	NA	NA	NA	NA	NA	NA	NA	NA	NA	NA	NA	NA	NA	NA	NA	NA	NA	NA	NA	NA	NA	NA	NA	NA	NA	NA	NA	NA	NA	NA	NA	NA	NA	NA	NA	NA
BnaA01G0102500ZS	0.05	0.14	23.89	3.60	0.04	0.00	0.00	0.00	0.00	0.05	0.00	0.00	NA	NA	NA	NA	NA	NA	NA	NA	NA	NA	NA	NA	NA	NA	NA	NA	NA	NA	NA	NA	NA	NA	NA	NA	NA	NA	NA	NA	NA	NA	NA	NA	NA	NA	NA	NA	NA
BnaA01G0102600ZS	1.00	1.00	24.10	20.60	0.00	0.00	0.00	0.00	0.00	0.00	0.00	0.00	NA	NA	NA	NA	NA	NA	NA	NA	NA	NA	NA	NA	NA	NA	NA	NA	NA	H3K9ac_histone_791	5915207	5915664	intron	237	0.01	0.05	23.58	12.85	11.40	NA	NA	NA	NA	NA	NA	NA	NA	NA	NA
BnaA01G0102700ZS	0.00	0.00	24.93	8.16	3.16	0.29	1.15	6.84	2.21	1.29	0.57	0.36	NA	NA	NA	NA	NA	NA	NA	NA	NA	NA	NA	NA	NA	NA	NA	NA	NA	NA	NA	NA	NA	NA	NA	NA	NA	NA	NA	19.95	14.70	30.23	35.15	26.35	22.17	14.90	NA	NA	NA
BnaA01G0102800ZS	0.08	0.18	25.73	9.79	0.05	0.01	0.03	0.06	0.04	0.06	0.00	0.01	NA	NA	NA	NA	NA	NA	NA	NA	NA	NA	NA	NA	NA	NA	NA	NA	NA	H3K9ac_histone_793	5920648	5921094	exon	-1410	0.00	0.00	26.90	8.87	15.56	NA	NA	NA	NA	NA	NA	NA	RNAPII_TF_1260	5917629	5920948
BnaA01G0102900ZS	0.02	0.09	24.02	11.37	7.27	10.46	22.48	22.44	23.95	19.91	20.31	12.43	H3K4me3_histone_655	5936558	5937714	intron	326	0.00	0.00	23.94	7.89	29.41	179.17	236.66	222.40	215.72	194.66	191.03	188.00	H3K9ac_histone_794	5936615	5937635	intron	337	0.04	0.15	24.55	4.16	24.25	13.31	20.76	38.57	31.57	33.77	19.21	16.60	RNAPII_TF_1261	5935315	5937824
BnaA01G0103000ZS	0.00	0.00	24.66	6.18	1.71	2.68	4.84	5.27	3.01	2.71	2.95	2.63	H3K4me3_histone_657	5944536	5945675	intron	257	0.98	0.99	24.68	2.10	16.90	139.17	149.05	125.09	148.18	136.04	144.41	131.76	H3K9ac_histone_798	5944137	5945686	exon	451	0.80	0.89	23.48	7.13	43.29	149.16	146.39	140.12	138.53	106.18	118.91	141.56	RNAPII_TF_1262	5941069	5947082
BnaA01G0103100ZS	0.00	0.00	26.59	10.80	3.30	7.19	8.02	12.39	10.57	11.36	8.83	6.69	NA	NA	NA	NA	NA	NA	NA	NA	NA	NA	NA	NA	NA	NA	NA	NA	NA	NA	NA	NA	NA	NA	NA	NA	NA	NA	NA	233.98	248.35	248.51	249.20	197.92	218.83	222.42	NA	NA	NA
BnaA01G0103200ZS	0.00	0.00	23.49	10.40	12.76	8.55	8.85	32.72	23.71	14.90	8.90	7.46	H3K4me3_histone_658	5955568	5957634	exon	781	0.00	0.01	23.50	15.21	73.75	267.52	279.86	313.95	344.43	361.68	349.58	232.49	H3K9ac_histone_799	5956153	5957438	intron	587	0.00	0.00	26.17	10.01	32.55	NA	NA	NA	NA	NA	NA	NA	RNAPII_TF_1263	5953435	5957989
BnaA01G0103300ZS	1.00	1.00	24.10	20.60	0.00	0.00	0.00	0.00	0.00	0.00	0.00	0.00	NA	NA	NA	NA	NA	NA	NA	NA	NA	NA	NA	NA	NA	NA	NA	NA	NA	NA	NA	NA	NA	NA	NA	NA	NA	NA	NA	133.21	137.47	185.97	168.75	151.05	137.05	126.40	NA	NA	NA
BnaA01G0103400ZS	0.00	0.00	22.58	18.30	1.14	2.22	0.43	0.81	1.75	2.48	2.21	1.70	NA	NA	NA	NA	NA	NA	NA	NA	NA	NA	NA	NA	NA	NA	NA	NA	NA	NA	NA	NA	NA	NA	NA	NA	NA	NA	NA	NA	NA	NA	NA	NA	NA	NA	NA	NA	NA
BnaA01G0103500ZS	0.01	0.05	23.76	19.26	0.11	0.14	0.00	0.00	0.00	0.00	0.07	0.14	NA	NA	NA	NA	NA	NA	NA	NA	NA	NA	NA	NA	NA	NA	NA	NA	NA	NA	NA	NA	NA	NA	NA	NA	NA	NA	NA	NA	NA	NA	NA	NA	NA	NA	NA	NA	NA
BnaA01G0103600ZS	0.40	0.64	25.49	11.85	1.66	6.06	4.92	4.85	5.50	5.11	4.13	4.16	H3K4me3_histone_659	6000700	6001617	TTS	232	0.23	0.45	24.14	17.48	22.17	174.92	167.68	186.28	174.77	186.22	209.48	175.99	H3K9ac_histone_805	6000710	6001616	TTS	237	0.13	0.33	27.13	19.59	23.29	NA	NA	NA	NA	NA	NA	NA	RNAPII_TF_1264	5994744	5998073
BnaA01G0103700ZS	0.14	0.29	21.24	15.26	0.95	3.33	3.10	3.27	3.92	4.09	2.90	2.92	NA	NA	NA	NA	NA	NA	NA	NA	NA	NA	NA	NA	NA	NA	NA	NA	NA	NA	NA	NA	NA	NA	NA	NA	NA	NA	NA	132.82	124.47	113.66	130.33	122.84	145.23	128.61	RNAPII_TF_1265	6000219	6001553
BnaA01G0103800ZS	0.01	0.06	24.72	6.92	0.50	0.35	1.19	1.14	0.76	0.43	0.52	0.25	H3K4me3_histone_660	6003638	6004276	exon	244	0.07	0.22	24.95	3.24	12.45	92.61	85.51	87.11	78.76	69.56	77.71	86.17	H3K9ac_histone_806	6003705	6004103	exon	191	0.06	0.21	25.61	1.21	11.37	NA	NA	NA	NA	NA	NA	NA	RNAPII_TF_1266	6003768	6004178
BnaA01G0103900ZS	0.62	0.89	25.61	1.20	0.21	0.53	0.59	0.36	0.39	0.26	0.30	0.56	H3K4me3_histone_661	6010826	6011674	intron	-2602	0.01	0.06	23.75	4.83	16.74	75.50	74.05	73.02	57.91	58.85	50.50	71.25	H3K9ac_histone_807	6010968	6011450	intron	-2643	0.36	0.57	23.32	4.83	6.26	55.30	59.61	42.61	53.36	49.71	40.94	54.33	RNAPII_TF_1267	6010997	6011370
BnaA01G0104000ZS	0.76	1.00	21.23	19.55	0.65	7.24	6.85	6.35	6.87	6.86	7.18	6.54	H3K4me3_histone_662	6013108	6014376	promoter-TSS	-110	0.98	0.99	25.39	20.07	42.41	268.67	261.92	226.71	263.23	242.06	243.09	235.33	H3K9ac_histone_809	6013334	6013978	promoter-TSS	-196	0.01	0.05	24.22	0.30	10.08	32.01	34.27	29.08	33.05	31.45	28.32	37.29	RNAPII_TF_1268	6013361	6014469
BnaA01G0104100ZS	0.86	1.00	25.19	24.55	0.66	2.28	1.57	1.71	2.12	1.47	1.54	1.68	H3K4me3_histone_665	6028620	6029280	exon	289	0.57	0.73	25.82	19.28	15.07	68.51	66.04	66.34	60.98	61.65	72.04	79.74	H3K9ac_histone_812	6028763	6029177	exon	269	0.22	0.44	24.00	10.69	7.66	60.86	54.66	42.60	43.77	45.80	50.93	57.66	RNAPII_TF_1271	6028390	6029228
BnaA01G0104200ZS	0.04	0.12	25.17	2.34	5.77	28.77	26.15	24.71	22.24	17.72	19.61	28.21	H3K4me3_histone_666	6036366	6037467	intron	224	0.49	0.68	22.24	13.41	25.60	184.82	205.22	191.68	225.82	206.51	206.34	183.65	H3K9ac_histone_813	6036414	6037367	exon	250	0.97	0.99	24.71	18.97	14.14	29.93	26.40	36.99	34.34	32.35	30.44	25.75	RNAPII_TF_1272	6034652	6037395
BnaA01G0104300ZS	0.40	0.63	23.47	12.93	0.08	0.09	0.00	0.05	0.11	0.02	0.00	0.06	NA	NA	NA	NA	NA	NA	NA	NA	NA	NA	NA	NA	NA	NA	NA	NA	NA	H3K9ac_histone_814	6039324	6039578	exon	825	0.09	0.27	23.86	10.23	6.26	115.36	126.09	116.85	115.43	109.49	120.16	111.73	NA	NA	NA
BnaA01G0104400ZS	1.00	1.00	24.10	20.60	0.00	0.00	0.00	0.00	0.00	0.00	0.00	0.00	NA	NA	NA	NA	NA	NA	NA	NA	NA	NA	NA	NA	NA	NA	NA	NA	NA	NA	NA	NA	NA	NA	NA	NA	NA	NA	NA	14.13	16.56	22.15	20.17	17.25	10.66	17.30	NA	NA	NA
BnaA01G0104500ZS	0.10	0.22	22.47	5.59	0.82	1.35	2.47	1.19	1.53	1.09	1.46	1.55	H3K4me3_histone_667	6052383	6053320	exon	275	0.00	0.02	23.53	2.34	38.23	195.97	179.33	162.70	153.40	142.30	154.23	205.39	H3K9ac_histone_815	6052388	6054041	exon	638	0.11	0.30	24.10	15.49	26.24	NA	NA	NA	NA	NA	NA	NA	RNAPII_TF_1273	6052622	6053146
BnaA01G0104600ZS	0.12	0.25	24.06	1.68	0.14	0.16	0.21	0.03	0.11	0.00	0.05	0.09	H3K4me3_histone_668	6057457	6057966	exon	144	0.70	0.82	23.51	11.27	7.85	47.62	43.64	51.45	54.18	50.23	51.42	56.33	H3K9ac_histone_816	6057428	6057888	exon	197	0.80	0.89	24.25	11.79	7.98	196.97	198.59	211.33	236.76	214.60	233.72	199.05	NA	NA	NA
BnaA01G0104700ZS	0.00	0.01	25.11	6.79	3.29	11.50	12.94	13.95	12.41	10.46	6.75	10.64	H3K4me3_histone_669	6060936	6062310	exon	396	0.01	0.05	24.99	13.86	34.43	282.99	273.70	324.90	318.87	326.19	327.66	297.07	H3K9ac_histone_817	6061349	6062158	exon	266	0.20	0.42	23.41	5.38	14.23	33.07	33.70	40.27	37.92	34.45	36.60	36.14	RNAPII_TF_1274	6058812	6066409
BnaA01G0104800ZS	0.00	0.00	24.05	8.83	2.27	6.65	6.83	8.65	8.98	6.12	4.50	5.93	H3K4me3_histone_670	6065060	6066502	exon	519	1.00	1.00	23.86	17.19	37.93	161.47	174.56	146.38	179.70	152.94	166.14	134.00	H3K9ac_histone_818	6065092	6066439	exon	535	0.87	0.93	24.04	23.65	25.23	102.79	115.29	106.08	108.22	87.35	102.15	99.31	NA	NA	NA
BnaA01G0104900ZS	1.00	1.00	24.10	20.60	0.00	0.00	0.00	0.00	0.00	0.00	0.00	0.00	NA	NA	NA	NA	NA	NA	NA	NA	NA	NA	NA	NA	NA	NA	NA	NA	NA	NA	NA	NA	NA	NA	NA	NA	NA	NA	NA	141.96	131.96	145.80	139.58	116.64	136.46	137.11	NA	NA	NA
BnaA01G0105000ZS	1.00	1.00	24.10	20.60	0.00	0.00	0.00	0.00	0.00	0.00	0.00	0.00	NA	NA	NA	NA	NA	NA	NA	NA	NA	NA	NA	NA	NA	NA	NA	NA	NA	NA	NA	NA	NA	NA	NA	NA	NA	NA	NA	NA	NA	NA	NA	NA	NA	NA	NA	NA	NA
BnaA01G0105100ZS	0.21	0.39	24.13	10.12	0.02	0.00	0.01	0.02	0.00	0.04	0.00	0.00	NA	NA	NA	NA	NA	NA	NA	NA	NA	NA	NA	NA	NA	NA	NA	NA	NA	NA	NA	NA	NA	NA	NA	NA	NA	NA	NA	NA	NA	NA	NA	NA	NA	NA	NA	NA	NA
BnaA01G0105200ZS	1.00	1.00	24.10	20.60	0.00	0.00	0.00	0.00	0.00	0.00	0.00	0.00	NA	NA	NA	NA	NA	NA	NA	NA	NA	NA	NA	NA	NA	NA	NA	NA	NA	NA	NA	NA	NA	NA	NA	NA	NA	NA	NA	NA	NA	NA	NA	NA	NA	NA	NA	NA	NA
BnaA01G0105300ZS	0.21	0.39	22.06	14.30	0.03	0.03	0.01	0.01	0.02	0.02	0.00	0.00	NA	NA	NA	NA	NA	NA	NA	NA	NA	NA	NA	NA	NA	NA	NA	NA	NA	NA	NA	NA	NA	NA	NA	NA	NA	NA	NA	NA	NA	NA	NA	NA	NA	NA	NA	NA	NA
BnaA01G0105400ZS	0.18	0.35	24.24	14.56	0.90	0.94	0.89	0.89	1.57	0.88	2.14	0.91	H3K4me3_histone_671	6113165	6114000	TTS	2568	0.14	0.34	26.74	22.38	26.09	106.11	112.88	79.14	98.65	88.26	93.67	106.13	H3K9ac_histone_819	6113169	6114247	TTS	2694	0.00	0.00	25.69	16.37	31.34	NA	NA	NA	NA	NA	NA	NA	NA	NA	NA
BnaA01G0105500ZS	0.00	0.01	25.63	15.58	8.10	6.04	8.15	8.87	16.96	15.45	18.89	8.66	H3K4me3_histone_672	6117047	6117849	exon	194	0.85	0.91	25.62	15.74	17.11	121.78	137.41	120.14	130.09	133.18	132.15	123.26	H3K9ac_histone_820	6117136	6117793	exon	178	0.02	0.11	25.02	15.08	32.58	76.05	62.31	79.18	83.27	95.81	107.29	66.23	NA	NA	NA
BnaA01G0105600ZS	0.52	0.78	25.34	1.21	5.61	37.31	42.83	37.27	34.77	35.95	37.77	37.32	H3K4me3_histone_673	6133479	6134326	intron	313	0.53	0.71	23.61	15.45	12.54	157.25	154.82	166.42	161.49	151.42	165.21	162.39	H3K9ac_histone_821	6133691	6134342	exon	427	0.07	0.23	26.35	17.37	16.75	52.21	53.98	71.80	74.77	84.04	96.21	54.34	RNAPII_TF_1276	6133782	6134206
BnaA01G0105700ZS	0.00	0.02	25.32	10.59	3.25	6.15	5.25	7.41	11.24	6.00	5.27	5.31	NA	NA	NA	NA	NA	NA	NA	NA	NA	NA	NA	NA	NA	NA	NA	NA	NA	NA	NA	NA	NA	NA	NA	NA	NA	NA	NA	75.03	65.74	61.75	85.46	79.61	68.05	85.13	RNAPII_TF_1277	6139798	6142162
BnaA01G0105800ZS	0.03	0.10	24.00	13.42	17.96	43.21	57.66	75.87	62.49	80.64	64.26	47.70	NA	NA	NA	NA	NA	NA	NA	NA	NA	NA	NA	NA	NA	NA	NA	NA	NA	H3K9ac_histone_825	6151498	6152402	promoter-TSS	-32	0.19	0.40	26.05	4.61	19.26	NA	NA	NA	NA	NA	NA	NA	RNAPII_TF_1278	6150567	6154501
BnaA01G0105900ZS	0.01	0.04	26.18	17.07	0.90	0.73	0.55	0.84	1.13	2.02	1.72	1.16	NA	NA	NA	NA	NA	NA	NA	NA	NA	NA	NA	NA	NA	NA	NA	NA	NA	H3K9ac_histone_826	6156263	6156899	TTS	1554	0.03	0.14	27.20	7.82	10.53	49.94	43.58	59.36	43.70	43.30	36.13	41.36	NA	NA	NA
BnaA01G0106000ZS	0.03	0.10	25.08	11.08	3.65	11.82	15.09	13.13	15.85	15.58	9.91	10.21	H3K4me3_histone_674	6160709	6161757	intron	255	0.10	0.28	21.31	16.88	39.32	234.70	236.51	216.94	260.65	257.93	246.49	202.80	H3K9ac_histone_827	6160902	6161670	exon	202	0.43	0.62	23.45	14.77	15.66	28.86	31.19	41.31	34.04	38.71	31.62	33.36	RNAPII_TF_1279	6158804	6159866
BnaA01G0106100ZS	0.03	0.10	24.37	13.67	1.51	8.02	9.52	9.51	9.77	10.15	9.70	7.67	NA	NA	NA	NA	NA	NA	NA	NA	NA	NA	NA	NA	NA	NA	NA	NA	NA	NA	NA	NA	NA	NA	NA	NA	NA	NA	NA	135.18	122.70	132.81	135.22	118.41	125.81	131.65	NA	NA	NA
BnaA01G0106200ZS	0.04	0.12	25.02	13.12	0.37	0.44	0.80	0.81	0.87	1.12	0.79	0.71	H3K4me3_histone_675	6172092	6173086	TTS	278	0.50	0.69	23.18	0.15	29.14	206.74	198.89	237.51	179.18	208.81	222.28	212.26	H3K9ac_histone_828	6172207	6172892	TTS	318	0.13	0.33	25.32	16.43	14.13	NA	NA	NA	NA	NA	NA	NA	RNAPII_TF_1281	6172281	6172891
BnaA01G0106300ZS	0.50	0.75	24.50	8.87	0.21	0.32	0.36	0.47	0.50	0.26	0.36	0.41	H3K4me3_histone_677	6180902	6181534	exon	496	0.68	0.81	22.87	10.58	10.73	49.95	49.93	45.88	56.42	55.16	39.97	50.55	H3K9ac_histone_830	6180937	6182118	exon	805	0.49	0.68	25.08	5.07	12.89	53.10	53.70	53.45	70.07	67.36	63.27	66.42	RNAPII_TF_1283	6180761	6182316
BnaA01G0106400ZS	0.01	0.06	24.65	9.48	0.26	0.07	0.38	0.37	0.55	0.19	0.28	0.07	NA	NA	NA	NA	NA	NA	NA	NA	NA	NA	NA	NA	NA	NA	NA	NA	NA	NA	NA	NA	NA	NA	NA	NA	NA	NA	NA	93.46	88.88	97.33	91.34	87.85	80.80	90.28	NA	NA	NA
BnaA01G0106500ZS	0.01	0.04	27.20	24.54	0.50	0.90	0.25	0.00	0.00	0.00	0.24	0.52	NA	NA	NA	NA	NA	NA	NA	NA	NA	NA	NA	NA	NA	NA	NA	NA	NA	NA	NA	NA	NA	NA	NA	NA	NA	NA	NA	NA	NA	NA	NA	NA	NA	NA	NA	NA	NA
BnaA01G0106600ZS	0.00	0.03	27.11	26.85	3.13	12.20	10.81	8.33	8.82	9.31	7.04	10.15	H3K4me3_histone_678	6198278	6200365	promoter-TSS	-217	0.15	0.35	23.40	8.98	27.24	226.55	254.61	223.07	248.53	229.13	230.03	218.46	H3K9ac_histone_831	6198127	6201036	promoter-TSS	43	0.14	0.35	25.18	4.91	28.18	NA	NA	NA	NA	NA	NA	NA	RNAPII_TF_1284	6197296	6200601
BnaA01G0106700ZS	0.01	0.04	24.87	3.96	0.73	1.90	2.82	1.94	1.85	1.66	1.28	2.01	NA	NA	NA	NA	NA	NA	NA	NA	NA	NA	NA	NA	NA	NA	NA	NA	NA	NA	NA	NA	NA	NA	NA	NA	NA	NA	NA	284.01	278.94	290.31	278.23	259.98	243.96	264.50	NA	NA	NA
BnaA01G0106800ZS	1.00	1.00	24.10	20.60	0.00	0.00	0.00	0.00	0.00	0.00	0.00	0.00	NA	NA	NA	NA	NA	NA	NA	NA	NA	NA	NA	NA	NA	NA	NA	NA	NA	NA	NA	NA	NA	NA	NA	NA	NA	NA	NA	NA	NA	NA	NA	NA	NA	NA	NA	NA	NA
BnaA01G0106900ZS	0.20	0.37	23.89	6.40	3.27	7.89	8.40	9.04	7.62	7.49	8.50	11.98	H3K4me3_histone_679	6212720	6214339	promoter-TSS	-131	0.24	0.46	24.26	14.28	34.26	299.62	287.22	297.45	314.17	283.95	306.49	326.01	H3K9ac_histone_832	6212968	6214446	promoter-TSS	13	0.28	0.50	24.51	19.85	25.88	NA	NA	NA	NA	NA	NA	NA	RNAPII_TF_1285	6212933	6215185
BnaA01G0107000ZS	0.87	1.00	23.08	1.80	4.34	19.13	22.28	20.52	20.65	19.67	24.33	20.47	NA	NA	NA	NA	NA	NA	NA	NA	NA	NA	NA	NA	NA	NA	NA	NA	NA	NA	NA	NA	NA	NA	NA	NA	NA	NA	NA	144.97	158.72	163.38	134.59	145.49	186.73	153.83	NA	NA	NA
BnaA01G0107100ZS	0.61	0.87	24.01	22.52	0.16	0.46	0.29	0.36	0.38	0.29	0.44	0.51	NA	NA	NA	NA	NA	NA	NA	NA	NA	NA	NA	NA	NA	NA	NA	NA	NA	H3K9ac_histone_833	6215521	6215745	exon	554	0.74	0.85	24.12	2.36	7.34	NA	NA	NA	NA	NA	NA	NA	NA	NA	NA
BnaA01G0107200ZS	0.03	0.11	22.52	1.30	0.22	0.31	0.26	0.16	0.16	0.05	0.43	0.10	NA	NA	NA	NA	NA	NA	NA	NA	NA	NA	NA	NA	NA	NA	NA	NA	NA	NA	NA	NA	NA	NA	NA	NA	NA	NA	NA	11.27	16.67	10.00	11.62	15.23	8.52	14.14	NA	NA	NA
BnaA01G0107300ZS	0.52	0.78	23.65	15.37	0.41	1.33	1.13	1.32	1.14	1.53	1.13	0.89	H3K4me3_histone_680	6227752	6228671	promoter-TSS	87	0.38	0.59	23.84	5.31	15.17	108.60	124.17	119.22	109.73	95.26	108.22	110.62	H3K9ac_histone_834	6227814	6228790	promoter-TSS	-4	0.53	0.70	25.34	15.96	10.05	NA	NA	NA	NA	NA	NA	NA	NA	NA	NA
BnaA01G0107400ZS	0.80	1.00	22.33	3.92	0.63	2.48	2.85	2.14	2.12	1.59	2.41	2.71	H3K4me3_histone_681	6230210	6231600	exon	117	0.30	0.52	23.77	10.09	26.49	270.91	260.49	284.29	262.01	256.32	275.89	285.19	H3K9ac_histone_835	6230240	6231407	exon	199	0.01	0.07	24.56	16.55	23.49	105.82	107.69	108.08	116.01	109.96	123.11	108.44	RNAPII_TF_1286	6227967	6231328
BnaA01G0107500ZS	0.00	0.00	23.97	13.89	2.96	7.67	9.33	11.11	12.00	13.30	10.59	7.66	H3K4me3_histone_682	6231941	6233176	exon	137	0.00	0.00	26.88	12.00	26.89	84.33	86.53	135.21	115.10	123.24	106.54	96.87	H3K9ac_histone_836	6232379	6232888	exon	212	0.00	0.00	22.95	7.90	15.35	109.47	111.92	114.41	126.03	135.35	148.42	108.39	RNAPII_TF_1287	6232260	6235980
BnaA01G0107600ZS	0.25	0.44	26.69	24.04	0.03	0.04	0.03	0.02	0.00	0.00	0.02	0.05	H3K4me3_histone_683	6239601	6239828	exon	1130	0.75	0.86	23.93	6.85	5.54	19.35	26.66	21.93	22.59	21.66	15.20	22.60	NA	NA	NA	NA	NA	NA	NA	NA	NA	NA	38.21	49.47	50.86	54.77	35.86	33.60	47.98	NA	NA	NA
BnaA01G0107700ZS	0.04	0.12	26.76	1.89	1.45	2.41	1.70	1.44	0.96	0.67	0.33	0.65	H3K4me3_histone_684	6244200	6245040	intron	126	0.86	0.92	23.70	0.91	9.55	100.55	108.58	103.25	99.49	94.84	108.14	101.63	H3K9ac_histone_837	6244202	6244950	exon	170	0.14	0.34	21.28	11.04	16.95	NA	NA	NA	NA	NA	NA	NA	RNAPII_TF_1288	6244558	6244822
BnaA01G0107800ZS	1.00	1.00	24.10	20.60	0.00	0.00	0.00	0.00	0.00	0.00	0.00	0.00	NA	NA	NA	NA	NA	NA	NA	NA	NA	NA	NA	NA	NA	NA	NA	NA	NA	NA	NA	NA	NA	NA	NA	NA	NA	NA	NA	105.94	109.72	108.42	117.17	99.57	105.64	109.76	NA	NA	NA
BnaA01G0107900ZS	0.05	0.13	23.73	5.22	6.83	21.18	12.23	17.50	11.32	10.08	10.47	17.55	H3K4me3_histone_685	6253365	6255303	exon	561	0.47	0.67	22.56	1.35	85.68	475.46	395.29	448.13	353.66	423.60	457.20	472.55	H3K9ac_histone_838	6253544	6255633	exon	815	0.42	0.62	25.70	16.29	93.41	NA	NA	NA	NA	NA	NA	NA	RNAPII_TF_1289	6253235	6256666
BnaA01G0108000ZS	0.00	0.01	25.59	0.03	0.83	1.36	1.21	0.20	0.41	0.36	0.51	0.96	H3K4me3_histone_686	6258432	6259073	exon	764	0.00	0.04	22.21	6.70	8.99	23.86	30.85	30.35	25.56	27.02	21.99	31.43	H3K9ac_histone_839	6258294	6259223	exon	758	0.06	0.21	26.78	1.09	10.83	281.16	248.77	266.03	316.94	276.23	344.55	247.14	NA	NA	NA
BnaA01G0108100ZS	0.08	0.18	24.66	10.11	0.50	1.11	1.32	1.79	1.91	1.37	1.36	1.35	H3K4me3_histone_687	6262933	6263192	exon	318	0.09	0.25	25.22	1.64	7.34	21.93	22.89	19.34	14.76	15.67	17.34	21.09	H3K9ac_histone_840	6262803	6263207	exon	375	0.67	0.80	24.10	11.90	8.98	70.64	68.77	63.38	62.54	56.94	53.03	65.19	NA	NA	NA
BnaA01G0108200ZS	1.00	1.00	24.10	20.60	0.00	0.00	0.00	0.00	0.00	0.00	0.00	0.00	NA	NA	NA	NA	NA	NA	NA	NA	NA	NA	NA	NA	NA	NA	NA	NA	NA	NA	NA	NA	NA	NA	NA	NA	NA	NA	NA	31.40	34.80	40.60	39.44	29.92	44.51	28.96	NA	NA	NA
BnaA01G0108300ZS	0.00	0.01	24.14	12.35	35.13	46.02	68.07	115.74	101.69	95.81	90.98	50.35	H3K4me3_histone_688	6278571	6279206	promoter-TSS	-494	0.27	0.49	21.82	13.70	19.45	64.17	66.32	62.39	86.00	72.89	67.07	54.21	H3K9ac_histone_841	6278291	6279137	promoter-TSS	-668	0.40	0.60	23.42	8.19	24.79	NA	NA	NA	NA	NA	NA	NA	RNAPII_TF_1290	6278172	6282230
BnaA01G0108400ZS	0.01	0.04	25.07	2.63	1.41	4.83	3.84	3.42	2.99	3.03	1.76	3.91	H3K4me3_histone_689	6287384	6288991	exon	889	0.31	0.53	23.21	2.40	17.62	75.37	78.00	70.89	63.74	63.64	69.27	79.34	NA	NA	NA	NA	NA	NA	NA	NA	NA	NA	76.78	78.73	84.54	97.38	60.68	90.86	70.11	RNAPII_TF_1291	6289138	6291683
BnaA01G0108500ZS	0.29	0.49	24.93	2.16	0.32	0.29	0.15	0.58	0.00	0.20	0.00	0.11	NA	NA	NA	NA	NA	NA	NA	NA	NA	NA	NA	NA	NA	NA	NA	NA	NA	NA	NA	NA	NA	NA	NA	NA	NA	NA	NA	NA	NA	NA	NA	NA	NA	NA	NA	NA	NA
BnaA01G0108600ZS	0.09	0.20	21.68	14.84	3.56	14.02	12.18	15.09	18.08	16.87	12.90	13.31	H3K4me3_histone_690	6301340	6302788	exon	240	0.00	0.02	24.09	16.94	26.81	235.87	230.35	243.88	226.04	261.73	257.55	229.32	H3K9ac_histone_842	6301538	6302720	intron	305	0.06	0.20	24.72	18.40	31.59	NA	NA	NA	NA	NA	NA	NA	NA	NA	NA
BnaA01G0108700ZS	0.12	0.25	24.48	9.72	3.19	9.16	6.99	11.65	9.20	9.83	8.01	6.42	H3K4me3_histone_691	6303392	6306348	exon	588	0.02	0.11	24.18	17.36	91.94	683.61	607.52	656.25	697.78	708.72	749.59	622.04	H3K9ac_histone_843	6303727	6306405	intron	784	0.16	0.37	25.88	16.03	59.26	156.85	140.07	151.88	144.95	148.20	192.93	146.49	RNAPII_TF_1292	6301554	6310614
BnaA01G0108800ZS	0.16	0.32	22.85	8.14	0.97	2.17	3.40	3.21	2.77	2.98	2.33	2.03	NA	NA	NA	NA	NA	NA	NA	NA	NA	NA	NA	NA	NA	NA	NA	NA	NA	H3K9ac_histone_844	6307744	6309101	exon	428	0.13	0.34	26.96	18.78	35.61	314.53	292.51	324.06	349.24	343.20	365.66	309.25	NA	NA	NA
BnaA01G0108900ZS	0.63	0.90	23.81	11.82	2.38	2.86	5.56	6.18	6.51	5.80	5.78	2.20	NA	NA	NA	NA	NA	NA	NA	NA	NA	NA	NA	NA	NA	NA	NA	NA	NA	NA	NA	NA	NA	NA	NA	NA	NA	NA	NA	159.38	147.54	144.34	166.70	143.83	180.12	162.87	RNAPII_TF_1293	6336676	6338545
BnaA01G0109000ZS	0.00	0.00	25.99	3.01	0.79	1.36	1.89	1.27	0.73	0.43	0.36	1.06	H3K4me3_histone_693	6344384	6345076	exon	579	0.34	0.56	25.21	4.85	12.41	29.87	45.83	25.07	37.24	24.02	29.06	25.04	H3K9ac_histone_845	6344437	6345021	exon	578	0.71	0.83	24.70	12.39	7.04	NA	NA	NA	NA	NA	NA	NA	RNAPII_TF_1294	6345710	6346524
BnaA01G0109100ZS	0.89	1.00	23.74	2.28	0.22	0.51	0.38	0.61	0.35	0.46	0.26	0.57	H3K4me3_histone_694	6352056	6352395	exon	-1327	0.11	0.30	24.47	3.94	9.09	19.32	22.60	18.02	13.25	16.05	10.38	15.26	H3K9ac_histone_847	6351983	6353110	exon	-1006	0.40	0.61	23.18	0.94	19.35	50.06	41.07	50.70	47.08	48.65	42.30	43.51	NA	NA	NA
BnaA01G0109200ZS	0.92	1.00	23.72	13.65	118.56	375.94	443.08	443.65	463.30	409.24	478.00	510.43	NA	NA	NA	NA	NA	NA	NA	NA	NA	NA	NA	NA	NA	NA	NA	NA	NA	NA	NA	NA	NA	NA	NA	NA	NA	NA	NA	83.95	85.27	76.26	64.86	72.98	75.86	88.39	RNAPII_TF_1296	6352975	6357052
BnaA01G0109300ZS	0.46	0.71	24.60	14.37	0.05	0.00	0.04	0.02	0.00	0.06	0.00	0.00	NA	NA	NA	NA	NA	NA	NA	NA	NA	NA	NA	NA	NA	NA	NA	NA	NA	H3K9ac_histone_850	6359016	6359808	TTS	1296	0.41	0.61	25.40	5.59	19.27	NA	NA	NA	NA	NA	NA	NA	NA	NA	NA
BnaA01G0109400ZS	0.38	0.61	23.75	5.65	0.30	0.10	0.63	0.32	0.26	0.42	0.49	0.27	NA	NA	NA	NA	NA	NA	NA	NA	NA	NA	NA	NA	NA	NA	NA	NA	NA	H3K9ac_histone_849	6357810	6358406	TTS	1824	0.40	0.60	23.24	3.11	13.56	38.64	40.15	47.29	46.21	52.30	28.28	41.06	NA	NA	NA
BnaA01G0109500ZS	0.01	0.03	23.02	12.75	1.87	6.36	6.63	7.61	8.95	8.72	5.85	5.50	H3K4me3_histone_696	6362213	6363010	promoter-TSS	-39	0.66	0.79	26.57	22.83	8.42	136.48	128.92	121.61	122.54	127.40	128.45	135.53	H3K9ac_histone_852	6362213	6362814	promoter-TSS	-137	0.71	0.83	22.00	2.45	9.55	30.49	30.92	28.75	28.76	32.54	26.41	35.76	RNAPII_TF_1297	6362241	6362728
BnaA01G0109600ZS	0.00	0.00	21.89	15.63	2.03	8.03	8.28	9.51	10.11	10.14	9.90	6.56	H3K4me3_histone_697	6364661	6365824	exon	396	0.37	0.58	23.04	10.17	17.89	95.58	97.16	103.02	100.15	81.04	84.58	91.71	H3K9ac_histone_853	6364604	6365705	intron	308	0.02	0.10	25.68	18.93	20.40	86.48	81.29	75.60	80.29	85.19	78.84	87.03	RNAPII_TF_1298	6364280	6365789
BnaA01G0109700ZS	0.01	0.05	20.95	11.46	2.52	11.18	12.53	14.05	13.60	12.21	10.77	13.13	H3K4me3_histone_698	6371964	6373459	promoter-TSS	-87	0.32	0.54	24.55	5.22	28.83	141.93	162.87	119.51	146.96	135.81	110.09	135.38	H3K9ac_histone_855	6373138	6373456	promoter-TSS	136	0.46	0.65	24.59	2.56	9.31	108.59	105.75	121.73	98.60	112.48	138.16	119.27	RNAPII_TF_1299	6369385	6370499
BnaA01G0109800ZS	0.03	0.11	24.16	0.78	0.14	0.00	0.20	0.00	0.00	0.00	0.00	0.00	NA	NA	NA	NA	NA	NA	NA	NA	NA	NA	NA	NA	NA	NA	NA	NA	NA	H3K9ac_histone_854	6372193	6372611	promoter-TSS	222	0.09	0.27	22.40	21.16	8.13	30.17	30.52	31.16	26.35	27.90	27.08	32.58	RNAPII_TF_1300	6372192	6372610
BnaA01G0109900ZS	0.00	0.01	25.54	4.34	0.48	0.87	0.82	0.92	0.46	0.33	0.28	0.44	NA	NA	NA	NA	NA	NA	NA	NA	NA	NA	NA	NA	NA	NA	NA	NA	NA	NA	NA	NA	NA	NA	NA	NA	NA	NA	NA	45.10	35.30	33.97	35.18	40.59	36.68	41.39	NA	NA	NA
BnaA01G0110000ZS	0.16	0.32	23.43	0.34	0.04	0.03	0.00	0.05	0.00	0.00	0.00	0.03	NA	NA	NA	NA	NA	NA	NA	NA	NA	NA	NA	NA	NA	NA	NA	NA	NA	NA	NA	NA	NA	NA	NA	NA	NA	NA	NA	NA	NA	NA	NA	NA	NA	NA	NA	NA	NA
BnaA01G0110100ZS	0.32	0.54	25.28	17.20	4.96	17.53	19.39	15.89	19.82	22.92	19.74	19.97	H3K4me3_histone_699	6381987	6383596	exon	770	0.60	0.76	26.19	10.36	30.52	141.75	120.30	169.07	126.76	143.69	143.51	148.53	H3K9ac_histone_856	6382214	6382953	exon	978	0.17	0.39	26.49	16.89	17.99	NA	NA	NA	NA	NA	NA	NA	RNAPII_TF_1301	6381408	6383549
BnaA01G0110200ZS	0.00	0.00	25.28	5.60	1.50	3.67	4.18	4.96	3.57	2.87	1.92	3.00	H3K4me3_histone_700	6387864	6388533	promoter-TSS	-591	0.01	0.05	27.58	27.11	26.06	184.97	177.15	143.66	168.20	140.23	154.23	162.93	H3K9ac_histone_857	6387898	6388476	promoter-TSS	-580	0.24	0.46	22.83	5.33	21.27	58.81	50.49	56.69	64.54	56.21	68.79	58.07	RNAPII_TF_1302	6386273	6386794
BnaA01G0110300ZS	0.15	0.30	24.73	17.07	0.93	1.22	1.51	1.24	1.21	1.64	2.59	1.38	H3K4me3_histone_701	6398580	6399584	exon	124	0.48	0.68	25.92	14.42	44.11	109.00	103.32	143.49	101.44	141.97	157.75	145.47	H3K9ac_histone_858	6398861	6399233	promoter-TSS	89	0.18	0.39	24.83	16.51	9.47	113.81	115.66	101.76	114.15	85.57	98.16	111.85	RNAPII_TF_1304	6398767	6399360
BnaA01G0110400ZS	0.18	0.35	25.04	22.59	2.06	19.95	18.98	19.61	19.27	17.46	20.21	20.09	NA	NA	NA	NA	NA	NA	NA	NA	NA	NA	NA	NA	NA	NA	NA	NA	NA	NA	NA	NA	NA	NA	NA	NA	NA	NA	NA	19.72	25.44	21.71	23.03	28.56	31.28	22.85	NA	NA	NA
BnaA01G0110500ZS	0.91	1.00	23.16	7.03	0.26	0.64	0.54	0.57	0.64	0.47	0.53	0.58	H3K4me3_histone_703	6405390	6405823	exon	129	0.01	0.06	27.60	2.46	10.49	44.46	53.77	46.28	44.43	40.57	38.97	44.76	H3K9ac_histone_860	6405444	6405803	exon	112	0.20	0.42	24.83	5.49	11.14	NA	NA	NA	NA	NA	NA	NA	RNAPII_TF_1305	6401487	6403341
BnaA01G0110600ZS	0.01	0.03	24.73	9.22	2.89	2.07	2.77	5.15	5.92	1.27	1.23	1.69	H3K4me3_histone_704	6407335	6408067	exon	211	0.05	0.17	25.17	13.21	14.73	84.74	75.04	97.66	94.88	96.74	97.62	90.75	H3K9ac_histone_861	6407442	6407852	exon	265	0.00	0.02	24.70	8.56	9.53	39.17	45.14	38.88	40.18	32.70	25.29	41.08	RNAPII_TF_1306	6407505	6407809
BnaA01G0110700ZS	0.03	0.09	24.07	12.39	0.06	0.08	0.00	0.00	0.00	0.00	0.00	0.00	NA	NA	NA	NA	NA	NA	NA	NA	NA	NA	NA	NA	NA	NA	NA	NA	NA	NA	NA	NA	NA	NA	NA	NA	NA	NA	NA	31.17	33.05	39.28	42.56	32.99	27.92	30.29	NA	NA	NA
BnaA01G0110800ZS	1.00	1.00	24.10	20.60	0.00	0.00	0.00	0.00	0.00	0.00	0.00	0.00	NA	NA	NA	NA	NA	NA	NA	NA	NA	NA	NA	NA	NA	NA	NA	NA	NA	NA	NA	NA	NA	NA	NA	NA	NA	NA	NA	NA	NA	NA	NA	NA	NA	NA	NA	NA	NA
BnaA01G0110900ZS	0.00	0.00	26.02	20.52	4.61	6.74	1.56	2.16	4.40	5.51	7.27	10.87	H3K4me3_histone_706	6435484	6436501	exon	437	0.00	0.01	25.02	19.67	40.28	142.11	110.51	128.16	116.21	137.31	177.43	149.18	H3K9ac_histone_863	6435483	6436757	exon	565	0.06	0.21	23.54	16.24	30.83	NA	NA	NA	NA	NA	NA	NA	RNAPII_TF_1308	6434420	6437303
BnaA01G0111000ZS	0.00	0.00	23.79	14.46	23.87	37.09	30.14	52.38	70.68	70.49	58.89	44.13	H3K4me3_histone_707	6442385	6444011	exon	578	0.25	0.47	23.70	19.68	97.08	257.40	240.84	315.79	220.09	304.12	380.81	290.48	H3K9ac_histone_866	6442515	6443981	exon	628	0.03	0.14	24.03	15.17	54.19	113.18	97.57	100.30	131.46	117.01	120.70	107.64	RNAPII_TF_1309	6440938	6444910
BnaA01G0111100ZS	0.99	1.00	24.50	9.75	3.74	18.69	16.12	17.14	15.00	15.93	14.08	14.28	NA	NA	NA	NA	NA	NA	NA	NA	NA	NA	NA	NA	NA	NA	NA	NA	NA	NA	NA	NA	NA	NA	NA	NA	NA	NA	NA	139.44	132.14	158.54	179.96	168.70	186.69	122.71	RNAPII_TF_1310	6446658	6446933
BnaA01G0111200ZS	0.90	1.00	23.85	8.96	3.31	16.35	14.78	14.86	13.71	14.55	11.21	13.20	H3K4me3_histone_708	6454974	6456259	exon	253	0.00	0.00	25.29	17.19	45.15	239.17	211.93	246.74	216.57	279.68	285.60	253.48	H3K9ac_histone_867	6455035	6456200	exon	252	0.38	0.59	25.68	17.01	15.42	NA	NA	NA	NA	NA	NA	NA	RNAPII_TF_1311	6454635	6456013
BnaA01G0111300ZS	0.13	0.27	24.63	15.53	0.10	0.00	0.00	0.00	0.06	0.00	0.12	0.00	NA	NA	NA	NA	NA	NA	NA	NA	NA	NA	NA	NA	NA	NA	NA	NA	NA	NA	NA	NA	NA	NA	NA	NA	NA	NA	NA	104.34	106.32	103.25	108.80	93.91	112.97	111.05	NA	NA	NA
BnaA01G0111400ZS	0.00	0.01	23.86	10.91	5.86	11.38	14.07	21.08	21.09	18.52	15.91	15.09	H3K4me3_histone_709	6473125	6474245	promoter-TSS	-434	0.34	0.56	21.95	14.61	24.58	161.71	154.97	144.82	179.91	165.65	147.06	148.33	H3K9ac_histone_869	6473503	6473984	promoter-TSS	-492	0.79	0.88	23.82	12.45	8.05	NA	NA	NA	NA	NA	NA	NA	RNAPII_TF_1312	6472164	6474256
BnaA01G0111500ZS	0.00	0.00	24.62	6.32	5.23	3.16	11.95	7.74	5.57	3.19	2.44	2.59	H3K4me3_histone_710	6477635	6479414	exon	382	0.33	0.55	26.31	8.42	69.82	483.19	483.33	559.16	479.94	526.51	467.90	486.06	H3K9ac_histone_870	6477955	6479116	exon	371	0.00	0.01	22.17	8.99	28.62	54.69	47.07	54.59	57.26	51.97	58.78	49.81	RNAPII_TF_1313	6477474	6479285
BnaA01G0111600ZS	0.00	0.00	24.70	8.73	12.95	8.27	32.72	27.81	28.36	20.70	16.46	9.01	H3K4me3_histone_711	6480880	6482265	exon	309	0.11	0.28	26.99	8.41	28.44	119.86	127.97	151.51	126.15	128.74	112.11	113.43	H3K9ac_histone_871	6481587	6482101	TTS	581	0.48	0.67	24.31	6.16	7.79	151.66	164.00	167.65	180.65	130.36	134.92	147.41	RNAPII_TF_1314	6481112	6483526
BnaA01G0111700ZS	0.10	0.23	22.46	17.04	0.86	2.97	3.40	3.25	3.24	4.19	3.44	2.44	H3K4me3_histone_712	6486616	6487449	promoter-TSS	-200	0.21	0.42	23.71	1.89	15.31	65.97	72.06	67.16	60.37	60.51	53.47	76.30	H3K9ac_histone_872	6486778	6487271	promoter-TSS	-192	0.38	0.59	24.14	2.84	6.34	39.50	43.41	37.33	38.56	35.05	29.07	39.87	RNAPII_TF_1315	6484654	6485074
BnaA01G0111800ZS	0.56	0.82	23.42	7.82	0.23	0.60	0.92	1.00	0.81	0.57	0.68	0.64	H3K4me3_histone_713	6494668	6494937	intron	232	0.01	0.07	25.83	25.80	5.13	23.58	26.42	19.17	20.25	19.30	21.30	24.55	H3K9ac_histone_873	6494675	6495038	intron	178	0.15	0.36	25.17	13.29	9.07	41.34	35.03	39.95	34.09	33.61	33.11	41.39	NA	NA	NA
BnaA01G0111900ZS	0.00	0.00	26.67	0.90	1.60	4.82	4.14	2.72	2.62	1.81	1.96	3.43	H3K4me3_histone_714	6498007	6498466	exon	375	0.01	0.08	21.49	5.66	11.50	22.46	25.66	23.87	13.62	16.93	14.03	26.66	H3K9ac_histone_874	6498059	6498479	exon	408	0.68	0.81	23.59	21.10	9.79	31.91	32.71	44.23	44.04	42.98	45.29	40.89	NA	NA	NA
BnaA01G0112000ZS	0.28	0.49	23.48	0.64	0.17	0.14	0.12	0.00	0.14	0.13	0.00	0.00	NA	NA	NA	NA	NA	NA	NA	NA	NA	NA	NA	NA	NA	NA	NA	NA	NA	NA	NA	NA	NA	NA	NA	NA	NA	NA	NA	33.01	39.48	36.73	33.14	42.84	31.90	28.52	NA	NA	NA
BnaA01G0112100ZS	1.00	1.00	24.10	20.60	0.00	0.00	0.00	0.00	0.00	0.00	0.00	0.00	NA	NA	NA	NA	NA	NA	NA	NA	NA	NA	NA	NA	NA	NA	NA	NA	NA	NA	NA	NA	NA	NA	NA	NA	NA	NA	NA	NA	NA	NA	NA	NA	NA	NA	NA	NA	NA
BnaA01G0112200ZS	1.00	1.00	24.10	20.60	0.00	0.00	0.00	0.00	0.00	0.00	0.00	0.00	NA	NA	NA	NA	NA	NA	NA	NA	NA	NA	NA	NA	NA	NA	NA	NA	NA	NA	NA	NA	NA	NA	NA	NA	NA	NA	NA	NA	NA	NA	NA	NA	NA	NA	NA	NA	NA
BnaA01G0112300ZS	0.01	0.04	25.01	23.77	0.15	0.29	0.00	0.00	0.00	0.00	0.00	0.10	NA	NA	NA	NA	NA	NA	NA	NA	NA	NA	NA	NA	NA	NA	NA	NA	NA	H3K9ac_histone_876	6517208	6517483	exon	584	0.72	0.84	24.17	4.70	12.38	NA	NA	NA	NA	NA	NA	NA	NA	NA	NA
BnaA01G0112400ZS	1.00	1.00	24.10	20.60	0.00	0.00	0.00	0.00	0.00	0.00	0.00	0.00	NA	NA	NA	NA	NA	NA	NA	NA	NA	NA	NA	NA	NA	NA	NA	NA	NA	NA	NA	NA	NA	NA	NA	NA	NA	NA	NA	19.18	27.32	19.81	21.84	34.55	21.72	23.53	NA	NA	NA
BnaA01G0112500ZS	1.00	1.00	24.10	20.60	0.00	0.00	0.00	0.00	0.00	0.00	0.00	0.00	NA	NA	NA	NA	NA	NA	NA	NA	NA	NA	NA	NA	NA	NA	NA	NA	NA	NA	NA	NA	NA	NA	NA	NA	NA	NA	NA	NA	NA	NA	NA	NA	NA	NA	NA	NA	NA
BnaA01G0112600ZS	1.00	1.00	24.10	20.60	0.00	0.00	0.00	0.00	0.00	0.00	0.00	0.00	NA	NA	NA	NA	NA	NA	NA	NA	NA	NA	NA	NA	NA	NA	NA	NA	NA	NA	NA	NA	NA	NA	NA	NA	NA	NA	NA	NA	NA	NA	NA	NA	NA	NA	NA	NA	NA
BnaA01G0112700ZS	0.27	0.47	25.84	18.16	3.97	5.42	0.59	1.00	0.94	3.14	0.29	5.81	NA	NA	NA	NA	NA	NA	NA	NA	NA	NA	NA	NA	NA	NA	NA	NA	NA	NA	NA	NA	NA	NA	NA	NA	NA	NA	NA	NA	NA	NA	NA	NA	NA	NA	RNAPII_TF_1317	6546009	6549987
BnaA01G0112800ZS	1.00	1.00	24.10	20.60	0.00	0.00	0.00	0.00	0.00	0.00	0.00	0.00	NA	NA	NA	NA	NA	NA	NA	NA	NA	NA	NA	NA	NA	NA	NA	NA	NA	NA	NA	NA	NA	NA	NA	NA	NA	NA	NA	NA	NA	NA	NA	NA	NA	NA	NA	NA	NA
BnaA01G0112900ZS	0.13	0.27	23.94	9.95	1.07	4.55	3.24	3.28	3.90	3.42	2.64	3.28	H3K4me3_histone_715	6560800	6561629	exon	375	0.07	0.22	25.67	1.20	22.31	130.38	123.34	108.29	138.49	114.03	101.32	127.46	H3K9ac_histone_878	6560807	6562027	exon	578	0.09	0.26	24.06	22.44	17.60	NA	NA	NA	NA	NA	NA	NA	RNAPII_TF_1318	6560856	6561891
BnaA01G0113000ZS	0.04	0.11	27.26	25.88	0.48	1.37	0.98	0.81	0.69	0.60	0.80	0.96	H3K4me3_histone_716	6565205	6565646	exon	555	0.60	0.76	23.66	9.05	5.44	22.99	20.28	26.72	20.90	19.27	19.10	21.21	H3K9ac_histone_879	6565340	6565660	exon	630	0.48	0.66	22.82	11.04	5.83	143.70	115.70	117.18	112.49	114.62	123.58	133.48	NA	NA	NA
BnaA01G0113100ZS	0.79	1.00	25.47	1.84	0.15	0.42	0.41	0.36	0.30	0.42	0.29	0.28	NA	NA	NA	NA	NA	NA	NA	NA	NA	NA	NA	NA	NA	NA	NA	NA	NA	NA	NA	NA	NA	NA	NA	NA	NA	NA	NA	22.92	26.48	26.71	32.07	22.76	30.71	27.74	NA	NA	NA
BnaA01G0113200ZS	0.05	0.14	21.54	3.90	1.66	7.33	6.21	6.24	4.89	5.99	5.81	7.81	H3K4me3_histone_717	6572591	6573599	exon	167	0.43	0.63	27.00	20.66	18.61	215.88	208.59	197.01	206.01	206.77	210.13	216.80	H3K9ac_histone_880	6572644	6573599	intron	141	0.07	0.23	24.29	19.83	26.43	NA	NA	NA	NA	NA	NA	NA	RNAPII_TF_1319	6572959	6573523
BnaA01G0113300ZS	0.14	0.29	25.22	3.11	2.53	8.74	8.59	8.03	6.61	7.11	5.80	9.50	H3K4me3_histone_718	6574916	6575143	exon	133	0.72	0.84	24.98	2.78	4.11	15.21	15.51	10.57	17.42	12.39	10.78	12.12	H3K9ac_histone_881	6574933	6575187	intron	164	0.54	0.71	24.00	9.21	8.47	132.81	110.67	113.74	122.00	111.72	153.50	116.13	RNAPII_TF_1320	6575775	6576602
BnaA01G0113400ZS	1.00	1.00	24.10	20.60	0.00	0.00	0.00	0.00	0.00	0.00	0.00	0.00	NA	NA	NA	NA	NA	NA	NA	NA	NA	NA	NA	NA	NA	NA	NA	NA	NA	H3K9ac_histone_882	6576519	6577209	exon	782	0.70	0.83	25.34	5.04	17.92	26.48	16.97	29.45	22.27	17.72	20.23	23.38	NA	NA	NA
BnaA01G0113500ZS	0.02	0.08	26.40	13.99	3.56	14.61	17.03	20.08	19.44	21.80	21.02	17.45	H3K4me3_histone_719	6583901	6584777	promoter-TSS	67	0.28	0.50	24.97	22.15	17.12	147.45	146.78	118.32	142.89	135.87	155.08	138.53	H3K9ac_histone_883	6583968	6584511	promoter-TSS	-33	0.10	0.29	22.52	20.85	14.19	42.97	45.99	48.81	48.13	55.18	32.26	43.10	RNAPII_TF_1321	6584015	6587180
BnaA01G0113600ZS	0.40	0.63	24.40	14.94	2.59	6.43	7.56	6.23	9.80	8.26	8.53	7.69	H3K4me3_histone_720	6585796	6587405	exon	341	0.07	0.21	26.50	13.11	39.30	227.62	233.33	289.99	230.69	260.85	278.15	249.45	H3K9ac_histone_884	6586035	6587259	exon	294	0.05	0.20	24.96	14.88	34.07	71.18	62.61	62.18	63.04	63.25	79.01	53.23	NA	NA	NA
BnaA01G0113700ZS	1.00	1.00	24.10	20.60	0.00	0.00	0.00	0.00	0.00	0.00	0.00	0.00	NA	NA	NA	NA	NA	NA	NA	NA	NA	NA	NA	NA	NA	NA	NA	NA	NA	NA	NA	NA	NA	NA	NA	NA	NA	NA	NA	111.82	124.23	130.43	145.37	137.62	155.69	124.85	NA	NA	NA
BnaA01G0113800ZS	0.00	0.00	23.48	14.47	5.30	14.95	15.88	17.89	22.41	24.11	18.00	13.85	H3K4me3_histone_721	6595869	6596884	exon	109	0.04	0.15	24.77	16.20	35.94	183.16	188.55	175.31	218.52	208.03	229.19	185.72	H3K9ac_histone_885	6596043	6596682	promoter-TSS	95	0.65	0.79	22.72	10.35	14.27	NA	NA	NA	NA	NA	NA	NA	RNAPII_TF_1322	6595898	6601700
BnaA01G0113900ZS	0.77	1.00	24.83	23.89	0.41	1.18	1.40	0.86	1.04	1.11	0.85	0.98	H3K4me3_histone_724	6607861	6609762	promoter-TSS	-95	0.38	0.59	24.52	3.61	37.12	261.18	265.42	235.48	231.80	247.20	212.36	233.56	H3K9ac_histone_888	6607718	6609514	promoter-TSS	100	0.82	0.90	25.05	7.16	17.84	106.32	113.80	112.30	111.50	99.48	108.16	100.80	RNAPII_TF_1325	6608222	6609418
BnaA01G0114000ZS	0.04	0.12	24.65	12.04	1.77	6.89	8.70	9.34	8.86	9.65	9.12	6.09	NA	NA	NA	NA	NA	NA	NA	NA	NA	NA	NA	NA	NA	NA	NA	NA	NA	NA	NA	NA	NA	NA	NA	NA	NA	NA	NA	153.92	143.15	156.79	146.79	149.59	146.87	149.55	NA	NA	NA
BnaA01G0114100ZS	0.10	0.22	25.82	0.57	3.42	14.85	17.12	15.08	13.67	12.84	15.43	17.87	H3K4me3_histone_725	6613336	6614122	promoter-TSS	31	0.05	0.18	27.19	24.44	16.29	114.28	114.01	91.60	112.96	95.56	104.10	112.57	H3K9ac_histone_889	6613356	6614090	promoter-TSS	37	0.15	0.35	21.43	0.13	14.00	NA	NA	NA	NA	NA	NA	NA	RNAPII_TF_1326	6611871	6612688
BnaA01G0114200ZS	0.00	0.01	24.30	0.78	0.56	1.08	0.36	0.42	0.12	0.05	0.23	0.80	NA	NA	NA	NA	NA	NA	NA	NA	NA	NA	NA	NA	NA	NA	NA	NA	NA	NA	NA	NA	NA	NA	NA	NA	NA	NA	NA	86.97	72.79	74.38	70.58	83.55	80.48	72.60	NA	NA	NA
BnaA01G0114300ZS	1.00	1.00	24.10	20.60	0.00	0.00	0.00	0.00	0.00	0.00	0.00	0.00	NA	NA	NA	NA	NA	NA	NA	NA	NA	NA	NA	NA	NA	NA	NA	NA	NA	NA	NA	NA	NA	NA	NA	NA	NA	NA	NA	NA	NA	NA	NA	NA	NA	NA	NA	NA	NA
BnaA01G0114400ZS	0.11	0.23	25.42	18.00	6.22	35.79	40.03	37.94	40.76	42.14	44.18	42.11	H3K4me3_histone_726	6632639	6633834	exon	271	0.04	0.15	23.95	14.42	26.72	99.67	109.46	133.33	122.92	145.98	124.79	95.81	H3K9ac_histone_890	6632457	6633793	exon	160	0.27	0.49	26.35	18.82	42.07	NA	NA	NA	NA	NA	NA	NA	NA	NA	NA
BnaA01G0114500ZS	0.00	0.00	24.01	1.42	18.80	32.25	27.51	6.92	2.07	1.55	9.56	19.92	H3K4me3_histone_727	6637236	6639178	intron	393	0.00	0.00	24.68	3.80	56.52	150.34	200.66	127.87	129.01	101.85	99.86	124.91	H3K9ac_histone_891	6636944	6637674	intron	1291	0.00	0.00	20.81	2.63	26.17	152.43	157.57	140.77	158.83	131.70	171.40	147.74	RNAPII_TF_1328	6632414	6638908
BnaA01G0114600ZS	0.59	0.85	25.09	3.59	0.08	0.10	0.09	0.12	0.00	0.00	0.00	0.08	NA	NA	NA	NA	NA	NA	NA	NA	NA	NA	NA	NA	NA	NA	NA	NA	NA	H3K9ac_histone_893	6651433	6652381	exon	367	0.00	0.00	26.48	2.11	17.30	61.16	52.87	33.24	21.47	22.44	54.50	44.14	RNAPII_TF_1329	6651187	6652335
BnaA01G0114700ZS	0.43	0.68	23.46	19.67	0.13	0.07	0.16	0.00	0.14	0.07	0.05	0.05	H3K4me3_histone_728	6653900	6654379	exon	411	0.39	0.60	23.85	4.06	10.41	18.03	11.42	26.47	16.58	16.30	10.08	21.10	H3K9ac_histone_894	6653853	6654487	exon	442	0.81	0.89	25.61	7.42	15.23	70.21	60.84	53.52	48.63	36.26	42.40	54.78	NA	NA	NA
BnaA01G0114800ZS	0.00	0.01	25.36	4.96	86.86	239.77	295.64	261.58	271.84	204.91	187.26	292.91	NA	NA	NA	NA	NA	NA	NA	NA	NA	NA	NA	NA	NA	NA	NA	NA	NA	H3K9ac_histone_895	6660498	6661443	exon	481	0.51	0.69	25.04	15.86	34.35	49.98	56.66	53.04	70.13	67.44	54.87	49.35	NA	NA	NA
BnaA01G0114900ZS	0.33	0.55	23.65	6.26	1.01	2.32	1.85	1.90	1.66	1.31	0.72	1.72	H3K4me3_histone_729	6660428	6662777	promoter-TSS	-688	0.00	0.01	25.36	17.93	64.38	489.01	493.81	517.99	497.38	529.91	605.27	525.91	H3K9ac_histone_896	6661953	6662773	promoter-TSS	73	0.63	0.78	23.79	18.87	14.00	120.17	138.63	121.28	140.25	131.88	135.55	129.14	RNAPII_TF_1330	6660392	6664427
BnaA01G0115000ZS	0.14	0.29	22.77	8.35	1.08	1.81	1.73	2.32	2.25	1.51	0.86	2.06	NA	NA	NA	NA	NA	NA	NA	NA	NA	NA	NA	NA	NA	NA	NA	NA	NA	NA	NA	NA	NA	NA	NA	NA	NA	NA	NA	83.98	75.79	89.09	77.33	68.36	89.01	72.76	NA	NA	NA
BnaA01G0115100ZS	0.06	0.15	23.65	17.35	0.09	0.00	0.00	0.00	0.08	0.08	0.00	0.00	NA	NA	NA	NA	NA	NA	NA	NA	NA	NA	NA	NA	NA	NA	NA	NA	NA	NA	NA	NA	NA	NA	NA	NA	NA	NA	NA	NA	NA	NA	NA	NA	NA	NA	RNAPII_TF_1331	6669254	6669798
BnaA01G0115200ZS	0.04	0.12	23.70	22.67	0.02	0.00	0.02	0.00	0.00	0.00	0.00	0.00	NA	NA	NA	NA	NA	NA	NA	NA	NA	NA	NA	NA	NA	NA	NA	NA	NA	NA	NA	NA	NA	NA	NA	NA	NA	NA	NA	NA	NA	NA	NA	NA	NA	NA	NA	NA	NA
BnaA01G0115300ZS	0.00	0.03	25.63	9.80	1.72	2.56	5.17	3.78	6.07	4.79	3.52	3.10	H3K4me3_histone_730	6677239	6678352	exon	309	0.31	0.53	24.87	15.50	97.13	384.26	410.63	458.59	360.92	470.84	512.09	428.72	H3K9ac_histone_897	6677356	6678150	exon	351	0.56	0.73	26.30	16.35	29.02	NA	NA	NA	NA	NA	NA	NA	RNAPII_TF_1332	6676250	6678186
BnaA01G0115400ZS	0.00	0.00	22.69	11.20	2.55	2.65	2.96	5.88	7.24	3.22	2.26	3.46	H3K4me3_histone_731	6688993	6689602	promoter-TSS	-373	0.09	0.26	25.60	15.28	16.92	60.74	60.65	79.66	74.67	73.64	85.48	71.63	H3K9ac_histone_898	6689119	6689502	promoter-TSS	-386	0.02	0.09	20.98	11.46	10.77	137.76	140.75	134.76	160.12	146.76	162.08	139.19	RNAPII_TF_1333	6685319	6689628
BnaA01G0115500ZS	0.04	0.12	26.61	17.53	0.10	0.08	0.00	0.00	0.11	0.07	0.10	0.08	NA	NA	NA	NA	NA	NA	NA	NA	NA	NA	NA	NA	NA	NA	NA	NA	NA	NA	NA	NA	NA	NA	NA	NA	NA	NA	NA	31.34	38.38	36.70	42.03	29.79	28.83	28.43	NA	NA	NA
BnaA01G0115600ZS	0.32	0.54	24.70	8.83	0.55	0.33	0.82	0.22	0.93	0.46	0.33	0.52	NA	NA	NA	NA	NA	NA	NA	NA	NA	NA	NA	NA	NA	NA	NA	NA	NA	NA	NA	NA	NA	NA	NA	NA	NA	NA	NA	NA	NA	NA	NA	NA	NA	NA	NA	NA	NA
BnaA01G0115700ZS	0.00	0.01	25.15	3.76	1.56	3.16	4.18	2.92	2.15	1.67	1.55	2.49	H3K4me3_histone_732	6700589	6700985	exon	353	0.27	0.49	21.26	3.29	5.19	20.68	20.45	15.22	12.33	17.52	16.67	20.49	NA	NA	NA	NA	NA	NA	NA	NA	NA	NA	NA	NA	NA	NA	NA	NA	NA	NA	NA	NA
BnaA01G0115800ZS	0.00	0.00	23.76	1.36	1.99	3.27	2.08	0.81	0.54	0.40	0.65	3.99	NA	NA	NA	NA	NA	NA	NA	NA	NA	NA	NA	NA	NA	NA	NA	NA	NA	NA	NA	NA	NA	NA	NA	NA	NA	NA	NA	NA	NA	NA	NA	NA	NA	NA	NA	NA	NA
BnaA01G0115900ZS	0.00	0.00	26.16	2.24	9.38	21.58	17.79	14.22	8.09	7.79	6.46	11.93	H3K4me3_histone_733	6717648	6718263	exon	294	0.19	0.40	26.77	23.23	19.20	75.50	78.90	57.24	74.87	67.12	86.16	79.16	H3K9ac_histone_899	6717607	6718144	exon	214	0.52	0.70	25.37	20.56	11.17	NA	NA	NA	NA	NA	NA	NA	RNAPII_TF_1334	6717675	6719496
BnaA01G0116000ZS	1.00	1.00	24.10	20.60	0.00	0.00	0.00	0.00	0.00	0.00	0.00	0.00	NA	NA	NA	NA	NA	NA	NA	NA	NA	NA	NA	NA	NA	NA	NA	NA	NA	NA	NA	NA	NA	NA	NA	NA	NA	NA	NA	70.90	72.58	65.07	68.91	59.49	76.18	65.77	NA	NA	NA
BnaA01G0116100ZS	0.00	0.00	23.97	12.39	3.42	7.48	9.39	11.53	12.36	13.38	8.30	6.88	H3K4me3_histone_734	6726595	6727223	intron	359	0.11	0.30	24.36	8.40	15.01	50.20	70.49	50.82	73.44	60.31	50.40	50.67	H3K9ac_histone_900	6726818	6727153	intron	435	0.01	0.05	23.50	7.89	11.25	NA	NA	NA	NA	NA	NA	NA	RNAPII_TF_1335	6726800	6731152
BnaA01G0116200ZS	0.23	0.42	23.30	3.63	5.23	33.01	28.39	27.34	28.51	25.30	25.97	29.67	NA	NA	NA	NA	NA	NA	NA	NA	NA	NA	NA	NA	NA	NA	NA	NA	NA	NA	NA	NA	NA	NA	NA	NA	NA	NA	NA	41.62	41.84	48.56	50.43	31.47	32.59	42.83	NA	NA	NA
BnaA01G0116300ZS	0.01	0.04	23.94	10.17	2.24	3.48	5.40	5.99	6.60	5.70	2.34	3.89	H3K4me3_histone_736	6736838	6737919	exon	361	0.92	0.96	24.88	17.72	17.34	174.07	164.50	168.76	171.48	180.48	171.63	187.01	H3K9ac_histone_902	6737025	6737792	exon	331	0.06	0.20	24.21	14.12	18.15	NA	NA	NA	NA	NA	NA	NA	RNAPII_TF_1336	6736837	6737795
BnaA01G0116400ZS	0.00	0.00	24.60	11.59	3.60	1.46	4.56	6.60	9.76	5.74	4.11	2.35	H3K4me3_histone_737	6744392	6744649	TTS	892	0.87	0.93	25.99	7.22	3.52	10.76	9.69	10.13	11.85	9.15	9.66	6.85	NA	NA	NA	NA	NA	NA	NA	NA	NA	NA	74.07	77.83	93.71	97.37	97.10	99.39	70.51	RNAPII_TF_1337	6743865	6745528
BnaA01G0116500ZS	0.40	0.64	26.54	20.07	0.74	1.93	1.84	1.52	1.72	1.53	1.56	2.41	H3K4me3_histone_738	6744998	6745521	TTS	153	0.00	0.03	23.75	16.08	25.35	78.77	88.13	88.17	100.86	118.42	114.80	79.61	H3K9ac_histone_903	6745044	6745535	TTS	123	0.06	0.20	23.97	12.56	15.99	NA	NA	NA	NA	NA	NA	NA	RNAPII_TF_1338	6748490	6749359
BnaA01G0116600ZS	0.58	0.85	22.36	1.65	0.14	0.45	0.49	0.40	0.38	0.45	0.48	0.31	NA	NA	NA	NA	NA	NA	NA	NA	NA	NA	NA	NA	NA	NA	NA	NA	NA	NA	NA	NA	NA	NA	NA	NA	NA	NA	NA	49.11	64.95	62.33	73.16	65.69	62.06	51.63	NA	NA	NA
BnaA01G0116700ZS	0.00	0.00	24.74	3.84	0.64	1.21	1.33	1.19	0.47	0.43	0.27	0.97	H3K4me3_histone_740	6755104	6755666	intron	175	0.00	0.01	26.49	2.70	18.84	98.49	111.87	97.35	83.63	86.72	75.74	94.95	NA	NA	NA	NA	NA	NA	NA	NA	NA	NA	NA	NA	NA	NA	NA	NA	NA	NA	NA	NA
BnaA01G0116800ZS	0.03	0.10	22.66	17.28	4.76	16.93	17.17	15.04	19.37	23.22	18.67	18.43	H3K4me3_histone_741	6761289	6762591	promoter-TSS	-294	0.78	0.87	23.37	7.58	11.37	115.25	129.55	128.19	119.96	125.53	124.33	120.24	H3K9ac_histone_905	6761188	6762962	promoter-TSS	-429	0.69	0.82	24.79	18.50	29.27	NA	NA	NA	NA	NA	NA	NA	RNAPII_TF_1339	6759238	6764267
BnaA01G0116900ZS	0.01	0.03	23.04	4.50	13.79	28.72	34.64	26.37	19.66	15.91	14.43	27.16	NA	NA	NA	NA	NA	NA	NA	NA	NA	NA	NA	NA	NA	NA	NA	NA	NA	NA	NA	NA	NA	NA	NA	NA	NA	NA	NA	189.26	193.75	185.76	201.83	177.53	213.50	185.21	NA	NA	NA
BnaA01G0117000ZS	0.01	0.03	22.61	0.34	0.09	0.16	0.00	0.00	0.00	0.00	0.06	0.06	NA	NA	NA	NA	NA	NA	NA	NA	NA	NA	NA	NA	NA	NA	NA	NA	NA	NA	NA	NA	NA	NA	NA	NA	NA	NA	NA	NA	NA	NA	NA	NA	NA	NA	NA	NA	NA
BnaA01G0117100ZS	0.00	0.02	24.37	10.01	5.57	16.60	25.96	28.30	25.65	24.60	23.38	17.65	H3K4me3_histone_742	6769127	6770448	exon	455	0.02	0.11	26.80	10.47	41.04	264.49	301.37	328.20	296.45	308.55	316.66	269.52	H3K9ac_histone_906	6769203	6770342	exon	470	0.01	0.05	23.26	7.96	37.97	NA	NA	NA	NA	NA	NA	NA	RNAPII_TF_1340	6767741	6770614
BnaA01G0117200ZS	0.67	0.95	25.16	10.21	4.06	17.54	18.21	18.44	17.69	18.01	16.02	13.39	H3K4me3_histone_743	6772886	6773893	intron	316	0.47	0.66	23.59	2.07	21.61	166.92	153.86	173.38	151.64	172.54	150.82	148.61	H3K9ac_histone_907	6772869	6773712	exon	217	0.28	0.50	24.26	3.07	14.91	192.19	191.55	198.17	211.81	147.72	163.89	173.94	NA	NA	NA
BnaA01G0117300ZS	0.35	0.57	24.53	1.80	0.36	0.91	0.80	1.00	0.49	0.50	0.83	0.50	H3K4me3_histone_744	6775218	6776051	intron	170	0.79	0.88	23.85	12.70	8.61	62.96	58.11	58.54	61.29	56.58	53.31	72.54	H3K9ac_histone_908	6775069	6776237	intron	189	0.01	0.08	24.61	11.97	15.26	92.74	92.46	87.25	82.08	68.89	82.28	95.48	RNAPII_TF_1341	6772905	6776051
BnaA01G0117400ZS	0.05	0.14	23.82	19.46	0.03	0.00	0.00	0.00	0.02	0.04	0.00	0.00	NA	NA	NA	NA	NA	NA	NA	NA	NA	NA	NA	NA	NA	NA	NA	NA	NA	NA	NA	NA	NA	NA	NA	NA	NA	NA	NA	129.01	138.69	154.89	149.81	139.23	147.57	127.71	NA	NA	NA
BnaA01G0117500ZS	0.06	0.14	23.75	4.48	0.02	0.00	0.00	0.00	0.00	0.00	0.03	0.00	NA	NA	NA	NA	NA	NA	NA	NA	NA	NA	NA	NA	NA	NA	NA	NA	NA	NA	NA	NA	NA	NA	NA	NA	NA	NA	NA	NA	NA	NA	NA	NA	NA	NA	NA	NA	NA
BnaA01G0117600ZS	0.00	0.01	22.61	18.71	1.89	6.58	4.55	4.68	5.03	5.88	6.09	4.42	H3K4me3_histone_745	6796335	6797719	exon	161	0.39	0.60	23.72	9.95	29.33	234.50	223.37	219.75	232.05	224.63	241.28	236.98	H3K9ac_histone_910	6796566	6797276	intron	267	0.65	0.79	24.58	19.49	10.67	NA	NA	NA	NA	NA	NA	NA	RNAPII_TF_1342	6795850	6797293
BnaA01G0117700ZS	1.00	1.00	24.10	20.60	0.00	0.00	0.00	0.00	0.00	0.00	0.00	0.00	NA	NA	NA	NA	NA	NA	NA	NA	NA	NA	NA	NA	NA	NA	NA	NA	NA	NA	NA	NA	NA	NA	NA	NA	NA	NA	NA	82.94	75.07	74.82	82.35	78.31	91.57	76.01	NA	NA	NA
BnaA01G0117800ZS	0.59	0.86	25.58	1.99	0.07	0.10	0.10	0.07	0.11	0.02	0.07	0.12	H3K4me3_histone_746	6802084	6803025	promoter-TSS	-3	0.46	0.66	24.14	3.62	15.01	87.01	83.57	80.51	80.42	87.90	69.47	89.41	H3K9ac_histone_911	6802016	6803453	exon	177	0.16	0.38	26.25	13.90	19.76	NA	NA	NA	NA	NA	NA	NA	RNAPII_TF_1343	6801985	6803889
BnaA01G0117900ZS	0.00	0.01	24.05	8.56	0.43	0.01	0.00	0.87	0.07	0.08	0.03	0.01	NA	NA	NA	NA	NA	NA	NA	NA	NA	NA	NA	NA	NA	NA	NA	NA	NA	NA	NA	NA	NA	NA	NA	NA	NA	NA	NA	185.94	185.90	212.27	198.84	206.19	209.87	186.44	NA	NA	NA
BnaA01G0118000ZS	0.05	0.14	24.51	10.06	1.21	4.39	4.87	5.96	5.59	5.85	3.97	4.00	H3K4me3_histone_748	6828485	6829722	exon	247	0.26	0.48	25.03	13.37	73.29	267.93	264.01	348.35	262.71	307.13	369.10	288.78	H3K9ac_histone_915	6828693	6829604	exon	292	0.28	0.50	27.06	18.96	28.63	NA	NA	NA	NA	NA	NA	NA	RNAPII_TF_1346	6828860	6829574
BnaA01G0118100ZS	0.15	0.30	22.65	2.05	0.73	1.75	1.60	1.94	1.31	1.31	2.38	1.80	NA	NA	NA	NA	NA	NA	NA	NA	NA	NA	NA	NA	NA	NA	NA	NA	NA	H3K9ac_histone_916	6839888	6841310	intron	231	0.71	0.83	25.09	4.21	34.10	117.95	112.21	105.73	112.63	109.99	124.95	117.52	RNAPII_TF_1347	6839165	6840834
BnaA01G0118200ZS	0.00	0.00	21.66	17.13	2.42	13.49	13.90	13.73	14.85	16.96	15.69	12.32	H3K4me3_histone_750	6849286	6851078	promoter-TSS	-11	0.76	0.86	24.87	15.54	41.62	316.98	328.30	333.31	340.69	312.58	349.27	291.62	H3K9ac_histone_917	6842420	6843346	TTS	-2053	0.36	0.57	25.57	6.64	15.73	101.93	127.12	113.93	118.28	132.37	107.81	111.93	RNAPII_TF_1348	6843175	6843747
BnaA01G0118300ZS	0.99	1.00	25.36	0.49	0.39	1.67	1.77	1.74	1.57	1.13	1.68	1.85	H3K4me3_histone_751	6852383	6853276	TTS	239	0.00	0.01	24.86	15.85	35.43	112.32	99.54	136.90	132.25	140.01	169.85	124.45	H3K9ac_histone_919	6852399	6853207	TTS	213	0.14	0.35	22.57	11.52	26.43	31.51	41.08	39.74	34.14	47.83	26.60	33.16	RNAPII_TF_1349	6849241	6850842
BnaA01G0118400ZS	0.00	0.00	24.34	9.51	4.86	2.24	3.32	11.93	6.13	4.54	3.12	1.30	NA	NA	NA	NA	NA	NA	NA	NA	NA	NA	NA	NA	NA	NA	NA	NA	NA	NA	NA	NA	NA	NA	NA	NA	NA	NA	NA	111.54	131.21	134.58	141.12	110.94	128.36	109.27	RNAPII_TF_1350	6851798	6854858
BnaA01G0118500ZS	1.00	1.00	24.10	20.60	0.00	0.00	0.00	0.00	0.00	0.00	0.00	0.00	H3K4me3_histone_752	6862543	6862783	promoter-TSS	-4	0.12	0.31	23.95	15.62	4.01	4.31	2.92	8.28	5.19	5.82	3.20	6.39	H3K9ac_histone_921	6862340	6863200	exon	103	0.96	0.98	22.61	19.02	14.70	NA	NA	NA	NA	NA	NA	NA	NA	NA	NA
BnaA01G0118600ZS	1.00	1.00	24.10	20.60	0.00	0.00	0.00	0.00	0.00	0.00	0.00	0.00	NA	NA	NA	NA	NA	NA	NA	NA	NA	NA	NA	NA	NA	NA	NA	NA	NA	NA	NA	NA	NA	NA	NA	NA	NA	NA	NA	35.37	39.62	41.90	38.59	54.37	43.48	41.32	NA	NA	NA
BnaA01G0118700ZS	0.85	1.00	23.20	9.24	0.13	0.16	0.13	0.19	0.13	0.04	0.17	0.09	NA	NA	NA	NA	NA	NA	NA	NA	NA	NA	NA	NA	NA	NA	NA	NA	NA	NA	NA	NA	NA	NA	NA	NA	NA	NA	NA	NA	NA	NA	NA	NA	NA	NA	NA	NA	NA
BnaA01G0118800ZS	0.05	0.14	23.89	3.60	0.02	0.00	0.00	0.00	0.00	0.02	0.00	0.00	NA	NA	NA	NA	NA	NA	NA	NA	NA	NA	NA	NA	NA	NA	NA	NA	NA	NA	NA	NA	NA	NA	NA	NA	NA	NA	NA	NA	NA	NA	NA	NA	NA	NA	NA	NA	NA
BnaA01G0118900ZS	0.04	0.12	23.58	10.22	0.45	0.00	0.38	0.00	0.71	0.00	0.00	0.00	NA	NA	NA	NA	NA	NA	NA	NA	NA	NA	NA	NA	NA	NA	NA	NA	NA	NA	NA	NA	NA	NA	NA	NA	NA	NA	NA	NA	NA	NA	NA	NA	NA	NA	NA	NA	NA
BnaA01G0119000ZS	0.17	0.33	22.88	0.75	0.07	0.05	0.00	0.09	0.01	0.00	0.02	0.05	NA	NA	NA	NA	NA	NA	NA	NA	NA	NA	NA	NA	NA	NA	NA	NA	NA	NA	NA	NA	NA	NA	NA	NA	NA	NA	NA	NA	NA	NA	NA	NA	NA	NA	NA	NA	NA
BnaA01G0119100ZS	0.38	0.62	25.27	23.19	0.94	6.60	5.66	5.26	5.94	5.85	5.23	6.28	H3K4me3_histone_753	6902667	6903851	exon	225	0.41	0.62	25.65	21.98	23.42	282.13	280.24	258.31	280.80	254.64	275.57	281.68	H3K9ac_histone_922	6902871	6903572	exon	187	0.61	0.76	23.85	4.59	12.41	NA	NA	NA	NA	NA	NA	NA	RNAPII_TF_1351	6902988	6903500
BnaA01G0119200ZS	0.53	0.79	23.33	13.38	2.42	11.52	13.57	12.98	14.84	14.00	13.11	12.39	NA	NA	NA	NA	NA	NA	NA	NA	NA	NA	NA	NA	NA	NA	NA	NA	NA	NA	NA	NA	NA	NA	NA	NA	NA	NA	NA	106.23	101.35	103.89	102.98	99.06	111.83	104.02	RNAPII_TF_1352	6904821	6906889
BnaA01G0119300ZS	0.00	0.02	21.74	11.75	1.35	2.28	3.33	4.08	4.69	3.23	2.45	3.41	H3K4me3_histone_755	6909327	6909992	intron	154	0.51	0.69	23.04	16.34	18.59	110.03	113.41	101.08	129.46	102.64	113.86	106.65	H3K9ac_histone_924	6909404	6910012	intron	105	0.15	0.36	26.65	22.79	11.41	NA	NA	NA	NA	NA	NA	NA	RNAPII_TF_1354	6909416	6909928
BnaA01G0119400ZS	0.02	0.08	26.41	9.49	0.25	0.42	0.39	0.67	0.63	0.46	0.36	0.34	H3K4me3_histone_756	6911094	6911535	exon	310	0.12	0.31	21.43	6.59	13.87	28.58	31.83	36.57	19.53	33.27	30.25	40.05	H3K9ac_histone_926	6918262	6918882	TTS	274	0.43	0.63	24.50	17.66	14.06	85.72	80.86	71.52	83.29	75.21	86.64	85.00	RNAPII_TF_1355	6917466	6918841
BnaA01G0119500ZS	0.01	0.04	26.98	1.38	4.19	14.12	15.03	10.30	11.10	9.51	8.61	10.79	NA	NA	NA	NA	NA	NA	NA	NA	NA	NA	NA	NA	NA	NA	NA	NA	NA	H3K9ac_histone_925	6916842	6917190	TTS	1830	0.14	0.34	24.61	0.34	7.48	81.40	92.71	81.12	81.79	72.33	90.70	83.12	NA	NA	NA
BnaA01G0119600ZS	0.00	0.00	21.98	12.71	8.55	3.36	7.52	17.28	17.00	15.58	6.11	4.92	H3K4me3_histone_758	6919760	6920468	intron	200	0.28	0.50	23.20	15.90	22.93	46.95	62.65	50.30	66.85	74.42	65.30	47.92	H3K9ac_histone_927	6919867	6920427	intron	167	0.32	0.54	23.45	4.18	11.33	21.76	21.68	17.34	18.58	19.77	14.13	22.49	RNAPII_TF_1356	6919815	6920313
BnaA01G0119700ZS	0.69	0.96	23.91	4.65	0.28	0.77	0.85	0.73	0.50	0.35	0.39	0.70	H3K4me3_histone_759	6924577	6925245	intron	218	0.00	0.03	22.86	8.07	22.52	84.97	101.86	113.16	101.78	89.26	89.49	87.88	H3K9ac_histone_928	6924572	6925165	intron	175	0.13	0.33	22.88	2.16	14.59	50.85	55.80	55.12	39.00	47.12	36.99	52.88	NA	NA	NA
BnaA01G0119800ZS	0.01	0.04	24.03	3.99	0.56	0.86	0.88	0.57	0.57	0.16	0.17	0.80	NA	NA	NA	NA	NA	NA	NA	NA	NA	NA	NA	NA	NA	NA	NA	NA	NA	NA	NA	NA	NA	NA	NA	NA	NA	NA	NA	49.40	59.84	47.71	45.78	58.90	64.53	52.67	NA	NA	NA
BnaA01G0119900ZS	0.63	0.91	23.70	22.47	0.35	1.34	0.94	0.93	0.90	1.05	1.05	1.29	H3K4me3_histone_760	6943534	6944066	intron	219	0.00	0.03	23.72	3.57	15.80	71.69	78.68	59.13	60.92	58.79	55.16	76.36	H3K9ac_histone_930	6943556	6944093	intron	195	0.01	0.05	23.17	22.95	13.49	NA	NA	NA	NA	NA	NA	NA	RNAPII_TF_1358	6943737	6944016
BnaA01G0120000ZS	0.03	0.11	23.85	21.02	0.17	0.00	0.00	0.00	0.23	0.00	0.00	0.00	NA	NA	NA	NA	NA	NA	NA	NA	NA	NA	NA	NA	NA	NA	NA	NA	NA	NA	NA	NA	NA	NA	NA	NA	NA	NA	NA	72.66	60.61	56.94	53.84	58.80	71.42	66.40	NA	NA	NA
BnaA01G0120100ZS	0.36	0.59	24.20	5.29	0.13	0.00	0.11	0.00	0.13	0.00	0.00	0.05	NA	NA	NA	NA	NA	NA	NA	NA	NA	NA	NA	NA	NA	NA	NA	NA	NA	NA	NA	NA	NA	NA	NA	NA	NA	NA	NA	NA	NA	NA	NA	NA	NA	NA	NA	NA	NA
BnaA01G0120200ZS	0.14	0.28	23.63	22.58	0.05	0.05	0.01	0.00	0.00	0.03	0.00	0.04	NA	NA	NA	NA	NA	NA	NA	NA	NA	NA	NA	NA	NA	NA	NA	NA	NA	NA	NA	NA	NA	NA	NA	NA	NA	NA	NA	NA	NA	NA	NA	NA	NA	NA	NA	NA	NA
BnaA01G0120300ZS	0.00	0.01	22.85	19.18	6.28	12.73	6.28	3.13	6.87	13.71	10.30	8.68	H3K4me3_histone_762	6977101	6977583	TTS	165	0.19	0.40	26.84	19.91	12.55	47.79	38.92	34.02	41.74	50.04	48.85	47.36	H3K9ac_histone_932	6975842	6976814	promoter-TSS	-46	0.08	0.24	25.34	16.62	37.52	NA	NA	NA	NA	NA	NA	NA	RNAPII_TF_1359	6974951	6980575
BnaA01G0120400ZS	0.00	0.00	23.74	19.86	11.74	28.17	8.23	9.14	15.84	21.19	27.49	22.63	H3K4me3_histone_761	6976333	6976773	promoter-TSS	179	0.65	0.79	26.70	14.18	9.81	31.61	36.01	42.04	33.26	37.92	38.24	33.73	H3K9ac_histone_934	6977923	6978515	exon	1042	0.20	0.41	25.26	20.48	13.08	96.20	88.49	99.44	105.14	101.92	139.41	87.06	NA	NA	NA
BnaA01G0120500ZS	0.01	0.03	26.33	7.74	144.03	282.14	448.07	447.62	361.26	380.74	282.92	202.49	H3K4me3_histone_764	6986257	6986738	exon	828	0.00	0.00	24.05	5.14	19.53	28.12	65.39	34.82	36.83	29.07	31.01	29.20	H3K9ac_histone_935	6986246	6986648	exon	878	0.00	0.03	24.59	3.64	10.24	46.31	29.52	39.37	36.09	35.76	45.81	48.12	RNAPII_TF_1360	6984631	6985013
BnaA01G0120600ZS	1.00	1.00	24.10	20.60	0.00	0.00	0.00	0.00	0.00	0.00	0.00	0.00	NA	NA	NA	NA	NA	NA	NA	NA	NA	NA	NA	NA	NA	NA	NA	NA	NA	NA	NA	NA	NA	NA	NA	NA	NA	NA	NA	29.16	36.26	21.43	27.35	15.43	20.00	25.39	NA	NA	NA
BnaA01G0120700ZS	0.04	0.12	23.76	20.73	0.11	0.00	0.00	0.00	0.00	0.14	0.00	0.00	NA	NA	NA	NA	NA	NA	NA	NA	NA	NA	NA	NA	NA	NA	NA	NA	NA	NA	NA	NA	NA	NA	NA	NA	NA	NA	NA	NA	NA	NA	NA	NA	NA	NA	NA	NA	NA
BnaA01G0120800ZS	0.12	0.25	21.20	14.43	2.06	4.15	5.82	5.39	7.12	5.74	4.92	4.24	H3K4me3_histone_765	6998302	6999051	promoter-TSS	-50	0.83	0.90	22.31	12.67	17.55	122.43	130.21	115.93	140.94	118.79	121.25	124.13	H3K9ac_histone_938	6998564	6998877	promoter-TSS	-6	0.67	0.80	25.26	20.99	5.49	NA	NA	NA	NA	NA	NA	NA	NA	NA	NA
BnaA01G0120900ZS	0.01	0.05	24.15	13.83	64.57	32.48	27.60	13.28	136.07	50.07	30.75	49.75	H3K4me3_histone_766	6999655	7001613	exon	817	0.60	0.76	24.62	15.29	67.74	209.57	146.97	186.09	169.73	228.14	174.47	206.49	NA	NA	NA	NA	NA	NA	NA	NA	NA	NA	42.90	42.60	40.56	40.29	40.11	38.57	39.39	RNAPII_TF_1362	6998365	7003267
BnaA01G0121000ZS	0.20	0.38	25.00	19.05	9.32	23.74	24.84	31.05	24.65	29.21	35.28	31.09	H3K4me3_histone_767	7002755	7003543	promoter-TSS	-466	0.32	0.54	22.54	8.12	12.97	90.92	99.32	88.70	104.87	80.71	99.00	92.66	H3K9ac_histone_939	7002621	7003398	promoter-TSS	-326	0.76	0.86	23.70	19.95	16.33	NA	NA	NA	NA	NA	NA	NA	NA	NA	NA
BnaA01G0121100ZS	0.00	0.00	25.27	10.52	4.96	3.54	3.88	9.93	11.70	6.98	4.87	3.18	NA	NA	NA	NA	NA	NA	NA	NA	NA	NA	NA	NA	NA	NA	NA	NA	NA	NA	NA	NA	NA	NA	NA	NA	NA	NA	NA	84.46	103.02	100.83	82.09	93.40	112.17	87.86	RNAPII_TF_1364	7017726	7020544
BnaA01G0121200ZS	1.00	1.00	24.10	20.60	0.00	0.00	0.00	0.00	0.00	0.00	0.00	0.00	NA	NA	NA	NA	NA	NA	NA	NA	NA	NA	NA	NA	NA	NA	NA	NA	NA	NA	NA	NA	NA	NA	NA	NA	NA	NA	NA	NA	NA	NA	NA	NA	NA	NA	NA	NA	NA
BnaA01G0121300ZS	0.00	0.01	26.46	9.53	0.44	0.14	0.62	0.95	0.92	0.61	0.57	0.32	NA	NA	NA	NA	NA	NA	NA	NA	NA	NA	NA	NA	NA	NA	NA	NA	NA	NA	NA	NA	NA	NA	NA	NA	NA	NA	NA	NA	NA	NA	NA	NA	NA	NA	RNAPII_TF_1365	7033311	7034171
BnaA01G0121400ZS	1.00	1.00	24.10	20.60	0.00	0.00	0.00	0.00	0.00	0.00	0.00	0.00	NA	NA	NA	NA	NA	NA	NA	NA	NA	NA	NA	NA	NA	NA	NA	NA	NA	NA	NA	NA	NA	NA	NA	NA	NA	NA	NA	NA	NA	NA	NA	NA	NA	NA	NA	NA	NA
BnaA01G0121500ZS	1.00	1.00	24.10	20.60	0.00	0.00	0.00	0.00	0.00	0.00	0.00	0.00	NA	NA	NA	NA	NA	NA	NA	NA	NA	NA	NA	NA	NA	NA	NA	NA	NA	NA	NA	NA	NA	NA	NA	NA	NA	NA	NA	NA	NA	NA	NA	NA	NA	NA	NA	NA	NA
BnaA01G0121600ZS	1.00	1.00	24.10	20.60	0.00	0.00	0.00	0.00	0.00	0.00	0.00	0.00	NA	NA	NA	NA	NA	NA	NA	NA	NA	NA	NA	NA	NA	NA	NA	NA	NA	H3K9ac_histone_940	7063133	7063395	exon	2287	0.36	0.57	26.55	7.92	5.17	NA	NA	NA	NA	NA	NA	NA	NA	NA	NA
BnaA01G0121700ZS	0.18	0.35	23.46	19.11	0.28	0.53	0.27	0.26	0.45	0.38	0.34	0.25	H3K4me3_histone_769	7073384	7073594	promoter-TSS	-97	0.01	0.06	26.19	0.93	5.76	16.03	18.53	12.77	11.22	10.58	11.15	15.88	H3K9ac_histone_942	7069413	7069742	TTS	3815	0.05	0.19	24.53	11.74	5.79	11.51	17.91	17.97	13.94	14.63	12.12	10.56	RNAPII_TF_1366	7073350	7074034
BnaA01G0121800ZS	0.09	0.19	24.49	9.97	1.02	2.94	2.01	2.61	2.25	2.16	1.78	1.48	H3K4me3_histone_771	7091281	7092037	intron	471	0.05	0.18	25.82	24.51	15.40	61.15	76.13	44.94	60.17	60.91	58.89	62.13	H3K9ac_histone_947	7091345	7092209	intron	589	0.17	0.38	25.18	9.03	14.41	18.61	19.80	23.43	25.64	27.39	19.43	17.59	NA	NA	NA
BnaA01G0121900ZS	0.17	0.33	26.72	24.68	1.32	6.44	4.93	3.87	4.48	4.25	4.33	6.01	H3K4me3_histone_772	7097164	7098344	promoter-TSS	81	0.23	0.45	24.73	24.62	31.98	238.07	256.84	209.32	219.97	215.82	230.45	230.28	H3K9ac_histone_948	7097440	7098068	promoter-TSS	81	0.24	0.46	25.11	18.36	9.63	76.31	72.43	85.29	75.83	73.65	66.07	77.70	RNAPII_TF_1371	7097277	7098033
BnaA01G0122000ZS	0.00	0.01	21.11	14.58	2.85	8.76	10.28	10.78	13.63	13.18	10.49	8.78	H3K4me3_histone_773	7099647	7101214	exon	505	0.44	0.64	24.83	11.93	19.81	122.93	144.72	136.01	149.05	154.75	135.49	115.97	H3K9ac_histone_949	7100104	7101235	intron	266	0.28	0.50	22.08	13.25	14.66	81.55	73.10	83.38	79.22	80.54	94.15	81.81	RNAPII_TF_1372	7099146	7101075
BnaA01G0122100ZS	0.09	0.21	22.54	14.63	1.46	1.60	0.87	2.33	2.03	2.95	1.14	1.20	NA	NA	NA	NA	NA	NA	NA	NA	NA	NA	NA	NA	NA	NA	NA	NA	NA	NA	NA	NA	NA	NA	NA	NA	NA	NA	NA	125.11	127.57	126.44	139.21	120.16	121.83	128.11	NA	NA	NA
BnaA01G0122200ZS	0.00	0.01	23.74	16.64	0.10	0.00	0.00	0.00	0.00	0.19	0.00	0.00	NA	NA	NA	NA	NA	NA	NA	NA	NA	NA	NA	NA	NA	NA	NA	NA	NA	NA	NA	NA	NA	NA	NA	NA	NA	NA	NA	NA	NA	NA	NA	NA	NA	NA	NA	NA	NA
BnaA01G0122300ZS	0.00	0.00	24.49	22.45	11.94	45.50	44.24	26.53	30.12	32.85	43.27	36.99	H3K4me3_histone_775	7116911	7118071	exon	104	0.08	0.25	22.45	22.25	35.59	257.28	260.45	249.94	222.30	255.65	274.62	241.89	H3K9ac_histone_955	7117031	7118044	promoter-TSS	58	0.33	0.55	24.56	15.89	33.80	NA	NA	NA	NA	NA	NA	NA	RNAPII_TF_1374	7115754	7118063
BnaA01G0122400ZS	0.00	0.02	25.63	17.49	11.16	17.85	13.68	15.19	18.34	27.42	28.54	17.77	NA	NA	NA	NA	NA	NA	NA	NA	NA	NA	NA	NA	NA	NA	NA	NA	NA	H3K9ac_histone_957	7121208	7121545	TTS	-3781	0.39	0.59	25.85	13.29	5.70	131.56	136.43	138.61	148.28	126.58	152.93	122.67	RNAPII_TF_1375	7121172	7125824
BnaA01G0122500ZS	0.24	0.43	21.92	13.90	0.07	0.00	0.00	0.06	0.08	0.00	0.07	0.00	H3K4me3_histone_776	7124869	7125916	TTS	588	0.01	0.06	21.77	16.49	25.47	90.39	84.50	86.98	111.51	114.42	99.79	75.61	H3K9ac_histone_959	7124841	7125830	TTS	645	0.00	0.02	24.69	17.31	24.18	17.65	21.31	19.42	19.72	22.24	19.75	17.09	NA	NA	NA
BnaA01G0122600ZS	0.07	0.16	22.73	5.08	29.61	166.55	203.46	189.62	181.35	167.01	191.49	201.40	H3K4me3_histone_777	7139162	7140891	intron	302	0.08	0.24	24.03	23.79	48.21	373.56	374.57	313.52	338.42	306.21	352.73	338.89	H3K9ac_histone_962	7139347	7140544	intron	383	0.14	0.35	26.91	21.33	24.07	69.84	36.97	61.32	56.58	80.62	67.70	69.51	RNAPII_TF_1376	7137542	7140625
BnaA01G0122700ZS	0.24	0.43	23.97	14.63	23.98	79.14	100.47	99.86	102.92	92.40	105.33	100.31	H3K4me3_histone_778	7146378	7147919	exon	323	0.19	0.40	23.45	4.43	36.79	208.26	188.04	196.42	165.97	174.59	152.42	195.51	H3K9ac_histone_963	7146377	7146648	exon	959	0.63	0.78	22.23	0.69	5.71	148.27	130.35	132.14	132.85	125.65	134.08	147.68	RNAPII_TF_1377	7145980	7148218
BnaA01G0122800ZS	0.07	0.16	23.06	5.78	0.58	0.71	0.69	0.63	0.51	0.27	0.00	0.71	NA	NA	NA	NA	NA	NA	NA	NA	NA	NA	NA	NA	NA	NA	NA	NA	NA	NA	NA	NA	NA	NA	NA	NA	NA	NA	NA	27.84	25.06	23.47	23.05	22.53	25.76	20.67	NA	NA	NA
BnaA01G0122900ZS	0.01	0.05	21.92	8.46	12.89	29.98	44.49	43.84	38.66	30.34	29.38	38.24	H3K4me3_histone_779	7148624	7149021	TTS	210	0.00	0.02	25.32	25.01	6.89	28.34	23.14	18.13	16.31	19.96	16.41	27.53	H3K9ac_histone_965	7150693	7151857	exon	242	0.00	0.00	27.22	25.78	40.14	NA	NA	NA	NA	NA	NA	NA	RNAPII_TF_1378	7148674	7151665
BnaA01G0123000ZS	0.00	0.00	24.26	1.41	8.86	16.90	11.31	5.52	1.93	1.67	3.08	12.31	H3K4me3_histone_781	7152744	7154633	intron	778	0.46	0.66	25.83	5.98	72.07	170.02	213.01	185.59	160.90	151.16	120.32	112.98	H3K9ac_histone_966	7152501	7154491	intron	586	0.00	0.01	26.06	24.22	53.21	163.01	157.61	108.18	114.79	95.51	131.01	144.30	NA	NA	NA
BnaA01G0123100ZS	0.02	0.08	24.89	5.32	2.94	8.85	8.01	8.36	7.44	4.88	4.27	6.44	H3K4me3_histone_782	7156889	7158396	exon	398	0.49	0.68	25.65	11.16	78.68	269.78	261.12	355.22	228.89	315.33	326.36	288.44	H3K9ac_histone_967	7156908	7158150	exon	511	0.01	0.05	24.81	1.08	38.82	167.54	140.56	112.74	102.52	68.87	134.02	155.34	RNAPII_TF_1379	7152730	7158128
BnaA01G0123200ZS	0.24	0.43	22.35	21.15	0.21	1.02	0.98	0.79	1.01	0.81	1.00	0.73	H3K4me3_histone_783	7164902	7165529	intron	6882	0.00	0.03	26.44	0.42	9.37	37.75	47.09	31.46	36.14	31.91	32.79	34.46	H3K9ac_histone_968	7164692	7166053	intron	6725	0.22	0.44	26.07	4.20	14.79	160.54	155.45	102.60	146.18	92.56	119.07	155.79	RNAPII_TF_1380	7165694	7166540
BnaA01G0123300ZS	0.02	0.09	26.34	11.92	5.31	15.65	18.19	20.92	24.20	23.03	19.43	13.76	H3K4me3_histone_787	7178883	7180027	promoter-TSS	-372	0.12	0.31	26.17	15.32	22.37	128.94	124.95	116.41	144.06	142.02	131.76	118.23	H3K9ac_histone_972	7179003	7180084	promoter-TSS	-284	0.12	0.31	26.99	25.26	15.05	79.28	73.38	78.30	65.52	65.86	58.08	70.91	RNAPII_TF_1383	7179063	7180045
BnaA01G0123400ZS	0.28	0.49	23.44	11.40	1.69	5.34	5.77	7.34	6.43	5.54	6.69	4.94	H3K4me3_histone_788	7182805	7183604	exon	517	0.03	0.12	25.33	4.07	9.00	36.93	43.94	35.30	36.71	33.50	31.54	40.34	H3K9ac_histone_973	7183357	7183668	exon	209	0.94	0.97	22.94	9.75	4.17	115.78	112.61	98.64	103.69	94.05	104.66	109.97	RNAPII_TF_1384	7181218	7183566
BnaA01G0123500ZS	0.01	0.05	26.80	1.27	0.87	3.65	4.03	3.39	3.18	2.56	2.91	3.38	H3K4me3_histone_789	7189379	7191620	promoter-TSS	-198	0.13	0.33	24.63	6.27	26.63	247.51	264.14	247.51	257.24	225.07	227.29	226.75	H3K9ac_histone_974	7189557	7190179	promoter-TSS	73	0.46	0.65	25.22	20.45	10.15	15.00	16.43	17.18	13.46	15.96	16.92	18.30	NA	NA	NA
BnaA01G0123600ZS	0.00	0.02	24.95	3.14	1.05	1.45	2.22	1.22	0.59	0.18	0.85	1.12	NA	NA	NA	NA	NA	NA	NA	NA	NA	NA	NA	NA	NA	NA	NA	NA	NA	NA	NA	NA	NA	NA	NA	NA	NA	NA	NA	77.29	70.54	67.64	70.48	65.72	72.19	68.95	RNAPII_TF_1385	7189409	7192499
BnaA01G0123700ZS	0.06	0.16	24.92	3.01	0.31	0.40	0.35	0.04	0.18	0.00	0.21	0.06	NA	NA	NA	NA	NA	NA	NA	NA	NA	NA	NA	NA	NA	NA	NA	NA	NA	NA	NA	NA	NA	NA	NA	NA	NA	NA	NA	NA	NA	NA	NA	NA	NA	NA	RNAPII_TF_1386	7193236	7196592
BnaA01G0123800ZS	0.02	0.07	23.76	15.94	17.31	33.91	34.59	37.01	48.16	53.02	55.14	41.59	H3K4me3_histone_790	7194421	7196107	promoter-TSS	-122	0.01	0.08	26.59	16.48	41.42	360.03	358.86	400.38	390.12	386.70	436.77	396.23	H3K9ac_histone_975	7194462	7196023	promoter-TSS	-126	0.16	0.37	25.84	16.50	45.41	NA	NA	NA	NA	NA	NA	NA	NA	NA	NA
BnaA01G0123900ZS	0.27	0.47	21.59	11.81	1.41	7.38	8.39	9.54	9.61	9.19	8.07	8.43	NA	NA	NA	NA	NA	NA	NA	NA	NA	NA	NA	NA	NA	NA	NA	NA	NA	NA	NA	NA	NA	NA	NA	NA	NA	NA	NA	203.29	208.71	207.55	220.13	198.60	246.10	204.89	NA	NA	NA
BnaA01G0124000ZS	0.85	1.00	22.07	13.14	2.33	7.83	4.91	6.45	9.03	5.48	5.08	6.12	NA	NA	NA	NA	NA	NA	NA	NA	NA	NA	NA	NA	NA	NA	NA	NA	NA	H3K9ac_histone_976	7196538	7196980	promoter-TSS	-297	0.24	0.46	25.36	2.43	10.50	NA	NA	NA	NA	NA	NA	NA	NA	NA	NA
BnaA01G0124100ZS	0.21	0.39	25.31	17.23	0.03	0.03	0.00	0.00	0.00	0.02	0.00	0.03	NA	NA	NA	NA	NA	NA	NA	NA	NA	NA	NA	NA	NA	NA	NA	NA	NA	NA	NA	NA	NA	NA	NA	NA	NA	NA	NA	24.05	33.25	24.27	25.53	26.51	25.81	30.65	NA	NA	NA
BnaA01G0124200ZS	1.00	1.00	24.10	20.60	0.00	0.00	0.00	0.00	0.00	0.00	0.00	0.00	NA	NA	NA	NA	NA	NA	NA	NA	NA	NA	NA	NA	NA	NA	NA	NA	NA	NA	NA	NA	NA	NA	NA	NA	NA	NA	NA	NA	NA	NA	NA	NA	NA	NA	NA	NA	NA
BnaA01G0124300ZS	0.07	0.16	23.49	17.86	0.15	0.00	0.00	0.19	0.00	0.00	0.00	0.00	NA	NA	NA	NA	NA	NA	NA	NA	NA	NA	NA	NA	NA	NA	NA	NA	NA	NA	NA	NA	NA	NA	NA	NA	NA	NA	NA	NA	NA	NA	NA	NA	NA	NA	NA	NA	NA
BnaA01G0124400ZS	0.04	0.12	23.75	12.56	0.06	0.08	0.00	0.00	0.00	0.00	0.00	0.08	NA	NA	NA	NA	NA	NA	NA	NA	NA	NA	NA	NA	NA	NA	NA	NA	NA	NA	NA	NA	NA	NA	NA	NA	NA	NA	NA	NA	NA	NA	NA	NA	NA	NA	NA	NA	NA
BnaA01G0124500ZS	1.00	1.00	24.10	20.60	0.00	0.00	0.00	0.00	0.00	0.00	0.00	0.00	NA	NA	NA	NA	NA	NA	NA	NA	NA	NA	NA	NA	NA	NA	NA	NA	NA	NA	NA	NA	NA	NA	NA	NA	NA	NA	NA	NA	NA	NA	NA	NA	NA	NA	NA	NA	NA
BnaA01G0124600ZS	1.00	1.00	24.10	20.60	0.00	0.00	0.00	0.00	0.00	0.00	0.00	0.00	NA	NA	NA	NA	NA	NA	NA	NA	NA	NA	NA	NA	NA	NA	NA	NA	NA	NA	NA	NA	NA	NA	NA	NA	NA	NA	NA	NA	NA	NA	NA	NA	NA	NA	RNAPII_TF_1387	7217082	7217626
BnaA01G0124700ZS	0.00	0.01	22.97	12.39	7.80	14.08	18.57	15.90	26.60	20.13	8.59	16.12	NA	NA	NA	NA	NA	NA	NA	NA	NA	NA	NA	NA	NA	NA	NA	NA	NA	NA	NA	NA	NA	NA	NA	NA	NA	NA	NA	NA	NA	NA	NA	NA	NA	NA	RNAPII_TF_1388	7218802	7219899
BnaA01G0124800ZS	0.00	0.02	25.97	6.63	3.78	6.82	11.30	9.74	8.22	8.02	4.05	4.35	H3K4me3_histone_791	7218980	7219914	TTS	387	0.67	0.80	25.15	9.18	41.72	146.19	157.20	191.06	142.37	194.61	166.10	174.74	H3K9ac_histone_977	7219277	7219843	TTS	274	0.92	0.96	25.45	17.36	17.43	NA	NA	NA	NA	NA	NA	NA	RNAPII_TF_1389	7222760	7223993
BnaA01G0124900ZS	0.01	0.04	25.30	2.39	1.62	4.35	4.03	2.47	2.57	2.40	1.84	3.29	H3K4me3_histone_793	7239298	7239568	exon	1564	0.00	0.02	24.06	2.15	7.70	25.35	21.98	13.37	16.10	16.63	11.87	24.93	H3K9ac_histone_979	7239161	7240987	exon	923	0.20	0.42	24.64	16.18	63.27	60.20	62.06	56.01	67.78	49.93	71.14	58.67	RNAPII_TF_1391	7237324	7238030
BnaA01G0125000ZS	0.00	0.02	24.13	13.42	3.01	2.05	1.85	6.85	5.50	6.03	6.15	2.13	H3K4me3_histone_795	7250148	7250952	promoter-TSS	-967	0.08	0.24	25.50	13.69	14.78	65.40	59.99	74.27	75.03	70.80	84.72	62.04	H3K9ac_histone_980	7250076	7251258	promoter-TSS	-850	0.07	0.23	25.98	4.87	22.72	261.16	236.24	244.76	271.05	245.77	267.92	225.64	RNAPII_TF_1395	7249155	7252604
BnaA01G0125100ZS	0.37	0.60	21.09	16.60	3.43	13.79	11.66	11.77	15.08	15.28	10.44	13.44	H3K4me3_histone_796	7254288	7255205	exon	363	0.31	0.53	24.41	13.95	29.99	126.22	117.47	152.42	119.79	146.47	158.35	120.32	H3K9ac_histone_981	7254298	7255139	exon	335	0.10	0.28	22.23	13.96	14.06	108.14	96.91	112.44	102.49	77.61	94.86	82.56	RNAPII_TF_1396	7254198	7256193
BnaA01G0125200ZS	0.03	0.10	23.90	21.18	0.09	0.00	0.00	0.00	0.13	0.00	0.00	0.00	H3K4me3_histone_797	7275106	7275305	exon	152	0.60	0.76	23.73	0.03	5.26	12.02	7.07	14.74	7.77	9.68	9.46	13.57	NA	NA	NA	NA	NA	NA	NA	NA	NA	NA	53.58	49.45	61.43	63.47	48.56	54.57	54.88	NA	NA	NA
BnaA01G0125300ZS	0.10	0.21	24.54	23.78	3.05	2.47	1.14	0.32	0.30	0.94	0.30	6.26	H3K4me3_histone_798	7282165	7282534	exon	127	0.48	0.68	23.29	7.61	4.57	8.33	13.01	7.59	12.66	9.23	6.57	10.81	NA	NA	NA	NA	NA	NA	NA	NA	NA	NA	NA	NA	NA	NA	NA	NA	NA	RNAPII_TF_1397	7280096	7283171
BnaA01G0125400ZS	1.00	1.00	24.10	20.60	0.00	0.00	0.00	0.00	0.00	0.00	0.00	0.00	NA	NA	NA	NA	NA	NA	NA	NA	NA	NA	NA	NA	NA	NA	NA	NA	NA	NA	NA	NA	NA	NA	NA	NA	NA	NA	NA	NA	NA	NA	NA	NA	NA	NA	NA	NA	NA
BnaA01G0125500ZS	0.18	0.35	24.10	12.88	3.65	9.19	15.07	13.98	13.76	16.36	14.00	11.08	H3K4me3_histone_799	7293832	7295117	intron	478	0.28	0.50	24.45	14.48	27.51	164.01	177.91	164.18	193.44	186.45	189.99	178.06	H3K9ac_histone_983	7293961	7295042	intron	505	0.37	0.58	23.06	9.12	16.06	NA	NA	NA	NA	NA	NA	NA	RNAPII_TF_1398	7294053	7295115
BnaA01G0125600ZS	1.00	1.00	24.10	20.60	0.00	0.00	0.00	0.00	0.00	0.00	0.00	0.00	NA	NA	NA	NA	NA	NA	NA	NA	NA	NA	NA	NA	NA	NA	NA	NA	NA	NA	NA	NA	NA	NA	NA	NA	NA	NA	NA	99.57	100.42	111.16	100.88	96.44	89.03	106.90	NA	NA	NA
BnaA01G0125700ZS	0.00	0.00	23.81	9.98	37.54	9.51	35.64	77.51	73.88	28.93	20.73	16.06	H3K4me3_histone_800	7310388	7311621	exon	300	0.00	0.00	25.05	16.36	56.01	141.14	126.60	185.40	140.98	214.13	220.76	140.64	H3K9ac_histone_984	7310517	7311460	exon	316	0.38	0.59	26.03	16.97	21.35	NA	NA	NA	NA	NA	NA	NA	RNAPII_TF_1399	7308194	7311783
BnaA01G0125800ZS	0.45	0.69	23.88	21.65	1.04	5.80	5.19	4.39	6.16	5.00	5.80	5.80	H3K4me3_histone_801	7323446	7324710	promoter-TSS	0	0.65	0.79	25.52	15.60	15.39	127.66	130.25	123.98	123.25	135.64	135.12	117.30	H3K9ac_histone_985	7323425	7324295	promoter-TSS	-218	0.40	0.60	25.71	17.21	24.86	62.77	65.47	57.88	74.03	63.12	85.20	65.40	RNAPII_TF_1400	7323724	7324137
BnaA01G0125900ZS	0.00	0.00	24.51	7.51	1.89	2.37	4.30	5.59	3.98	2.32	2.07	2.23	H3K4me3_histone_802	7328099	7328977	exon	527	0.38	0.59	25.06	5.31	10.08	67.41	86.25	76.05	68.07	76.31	68.04	66.05	NA	NA	NA	NA	NA	NA	NA	NA	NA	NA	112.40	101.66	106.37	111.92	100.03	119.52	98.51	NA	NA	NA
BnaA01G0126000ZS	0.00	0.01	25.57	4.25	2.26	4.68	3.29	3.13	2.41	0.78	0.97	2.72	H3K4me3_histone_803	7333100	7334558	intron	262	0.48	0.67	25.44	1.48	32.74	336.36	350.82	301.92	354.58	318.56	306.83	322.77	H3K9ac_histone_987	7333162	7334519	intron	251	0.28	0.50	24.19	16.58	37.46	NA	NA	NA	NA	NA	NA	NA	RNAPII_TF_1401	7333632	7334434
BnaA01G0126100ZS	0.04	0.12	23.89	13.09	0.19	0.10	0.23	0.18	0.20	0.45	0.12	0.16	NA	NA	NA	NA	NA	NA	NA	NA	NA	NA	NA	NA	NA	NA	NA	NA	NA	H3K9ac_histone_988	7337991	7338443	intron	3080	0.90	0.95	23.62	5.47	12.53	298.33	274.96	311.48	297.61	288.91	331.94	273.01	RNAPII_TF_1402	7338199	7338440
BnaA01G0126200ZS	0.93	1.00	26.60	14.27	0.06	0.30	0.28	0.35	0.33	0.39	0.33	0.32	H3K4me3_histone_804	7357125	7357822	promoter-TSS	-83	0.84	0.91	24.69	11.13	7.14	39.18	41.94	43.06	42.31	44.35	39.40	31.27	NA	NA	NA	NA	NA	NA	NA	NA	NA	NA	29.95	39.89	30.83	36.50	43.92	32.33	36.78	RNAPII_TF_1404	7355076	7359634
BnaA01G0126300ZS	0.00	0.01	22.20	1.69	3.03	10.04	8.03	6.26	5.68	5.90	8.77	8.65	NA	NA	NA	NA	NA	NA	NA	NA	NA	NA	NA	NA	NA	NA	NA	NA	NA	H3K9ac_histone_990	7358879	7360278	promoter-TSS	-152	0.00	0.01	25.14	16.85	42.28	NA	NA	NA	NA	NA	NA	NA	NA	NA	NA
BnaA01G0126400ZS	0.00	0.00	24.11	23.22	1.93	5.46	2.67	2.44	2.04	3.14	3.17	6.18	H3K4me3_histone_805	7367838	7368843	intron	386	0.31	0.53	23.32	1.02	14.12	116.25	103.96	98.76	90.92	104.17	88.44	108.24	NA	NA	NA	NA	NA	NA	NA	NA	NA	NA	80.34	56.51	95.33	85.22	115.68	141.60	88.04	RNAPII_TF_1405	7366609	7368798
BnaA01G0126500ZS	0.00	0.00	24.13	17.39	5.18	3.84	2.40	4.33	3.84	10.99	9.51	3.32	H3K4me3_histone_806	7375743	7376371	intron	512	0.92	0.96	23.67	21.21	9.42	32.16	32.93	28.95	33.83	36.53	31.41	28.65	H3K9ac_histone_991	7375799	7376425	intron	567	0.23	0.45	22.70	19.50	11.92	NA	NA	NA	NA	NA	NA	NA	NA	NA	NA
BnaA01G0126600ZS	0.36	0.58	24.35	1.90	0.75	3.06	3.30	2.60	2.29	2.93	2.40	2.55	H3K4me3_histone_807	7377097	7378297	promoter-TSS	11	0.89	0.94	22.95	12.76	10.09	161.24	168.46	157.08	174.71	171.48	162.35	160.68	H3K9ac_histone_992	7377237	7378422	exon	143	0.27	0.49	24.65	16.60	38.90	43.00	35.26	43.78	42.04	41.08	49.44	39.96	RNAPII_TF_1406	7375309	7381543
BnaA01G0126700ZS	0.03	0.10	26.59	16.27	0.58	0.68	0.86	0.88	1.12	1.10	1.66	0.99	H3K4me3_histone_808	7380620	7381186	exon	120	0.91	0.95	24.03	16.26	8.93	39.06	40.74	37.05	40.14	39.71	33.47	34.09	H3K9ac_histone_993	7380774	7381281	promoter-TSS	-4	0.01	0.07	26.41	21.15	13.95	176.31	151.47	165.95	183.24	170.05	201.66	161.06	NA	NA	NA
BnaA01G0126800ZS	0.15	0.30	23.59	1.44	0.39	0.96	0.64	0.62	0.46	0.52	0.60	0.61	NA	NA	NA	NA	NA	NA	NA	NA	NA	NA	NA	NA	NA	NA	NA	NA	NA	H3K9ac_histone_994	7391239	7391937	promoter-TSS	-374	0.15	0.36	26.52	4.36	11.87	45.06	42.14	39.47	37.75	40.64	54.80	52.89	RNAPII_TF_1407	7389247	7392279
BnaA01G0126900ZS	0.99	1.00	25.22	12.69	0.15	0.30	0.32	0.46	0.56	0.46	0.40	0.35	NA	NA	NA	NA	NA	NA	NA	NA	NA	NA	NA	NA	NA	NA	NA	NA	NA	NA	NA	NA	NA	NA	NA	NA	NA	NA	NA	53.70	56.13	54.00	50.16	46.61	48.42	41.96	RNAPII_TF_1408	7399447	7399711
BnaA01G0127000ZS	1.00	1.00	24.10	20.60	0.00	0.00	0.00	0.00	0.00	0.00	0.00	0.00	NA	NA	NA	NA	NA	NA	NA	NA	NA	NA	NA	NA	NA	NA	NA	NA	NA	NA	NA	NA	NA	NA	NA	NA	NA	NA	NA	NA	NA	NA	NA	NA	NA	NA	NA	NA	NA
BnaA01G0127100ZS	0.18	0.34	23.47	13.97	1.15	2.63	3.97	2.94	4.69	3.90	3.55	2.46	H3K4me3_histone_809	7416771	7419470	promoter-TSS	-326	0.75	0.86	24.11	16.73	21.28	220.81	216.17	226.37	210.74	235.44	211.09	219.93	H3K9ac_histone_995	7416828	7417274	exon	286	0.80	0.89	24.44	12.55	9.83	NA	NA	NA	NA	NA	NA	NA	RNAPII_TF_1409	7416046	7417077
BnaA01G0127200ZS	0.04	0.12	26.46	2.08	0.24	0.61	0.69	0.53	0.38	0.33	0.43	0.40	NA	NA	NA	NA	NA	NA	NA	NA	NA	NA	NA	NA	NA	NA	NA	NA	NA	H3K9ac_histone_996	7418126	7419314	exon	274	0.14	0.35	25.31	24.86	12.90	44.35	47.01	46.40	48.17	40.31	50.95	40.60	RNAPII_TF_1410	7418157	7418760
BnaA01G0127300ZS	0.61	0.88	25.96	23.25	3.05	4.49	6.28	5.39	4.46	3.62	4.46	5.19	NA	NA	NA	NA	NA	NA	NA	NA	NA	NA	NA	NA	NA	NA	NA	NA	NA	NA	NA	NA	NA	NA	NA	NA	NA	NA	NA	89.34	71.26	70.64	80.14	66.02	67.41	79.80	NA	NA	NA
BnaA01G0127400ZS	0.06	0.14	25.45	23.70	10.81	59.74	59.62	48.14	47.90	54.32	50.83	62.24	H3K4me3_histone_810	7427719	7429364	intron	390	0.62	0.77	24.92	14.88	51.66	377.67	398.86	394.49	447.73	408.36	466.67	399.76	H3K9ac_histone_999	7427871	7429335	intron	452	0.13	0.33	25.59	18.20	63.61	NA	NA	NA	NA	NA	NA	NA	RNAPII_TF_1412	7426440	7433093
BnaA01G0127500ZS	0.55	0.82	26.72	19.79	0.39	0.56	0.13	0.00	0.28	0.48	0.28	0.60	NA	NA	NA	NA	NA	NA	NA	NA	NA	NA	NA	NA	NA	NA	NA	NA	NA	NA	NA	NA	NA	NA	NA	NA	NA	NA	NA	213.36	190.04	199.98	196.61	203.61	277.43	199.32	NA	NA	NA
BnaA01G0127600ZS	0.04	0.12	24.95	12.96	1.99	5.88	3.72	5.99	7.72	6.37	6.66	4.90	H3K4me3_histone_811	7432740	7433334	promoter-TSS	2	0.27	0.49	25.76	10.43	7.76	22.82	26.23	29.16	22.12	28.34	28.99	20.92	H3K9ac_histone_1000	7432857	7433240	promoter-TSS	13	0.08	0.24	24.04	21.32	8.42	NA	NA	NA	NA	NA	NA	NA	RNAPII_TF_1413	7433880	7437724
BnaA01G0127700ZS	0.00	0.00	23.35	19.24	1.14	2.02	0.77	1.17	1.59	2.31	3.14	1.97	H3K4me3_histone_812	7436302	7437512	exon	3428	0.33	0.55	24.49	23.24	16.20	135.91	129.46	119.72	108.02	127.09	119.49	133.77	H3K9ac_histone_1001	7435904	7437545	exon	3611	0.00	0.01	25.04	18.55	38.42	23.13	21.08	17.13	16.44	17.39	29.46	18.98	NA	NA	NA
BnaA01G0127800ZS	0.00	0.00	24.82	11.32	5.79	9.05	7.53	14.83	18.43	12.74	9.20	10.89	H3K4me3_histone_816	7460956	7461293	promoter-TSS	-70	0.94	0.97	24.96	12.14	8.50	16.19	7.02	15.44	9.37	9.24	8.35	4.93	H3K9ac_histone_1008	7459880	7461370	promoter-TSS	-569	0.01	0.08	24.82	7.31	34.63	145.00	104.20	122.74	135.29	151.39	176.28	143.86	RNAPII_TF_1416	7459789	7464566
BnaA01G0127900ZS	0.37	0.60	25.23	5.81	1.27	2.77	3.93	3.09	4.00	3.21	2.36	3.83	H3K4me3_histone_818	7469535	7470235	promoter-TSS	-20	0.06	0.20	23.25	12.82	10.02	43.39	44.02	50.15	57.77	55.24	52.49	45.12	H3K9ac_histone_1010	7469145	7470235	promoter-TSS	-215	0.06	0.21	25.57	5.20	18.21	172.63	199.01	194.26	199.99	151.03	162.12	160.51	RNAPII_TF_1418	7468428	7470819
BnaA01G0128000ZS	0.08	0.18	24.91	8.30	0.10	0.04	0.09	0.11	0.15	0.00	0.00	0.04	NA	NA	NA	NA	NA	NA	NA	NA	NA	NA	NA	NA	NA	NA	NA	NA	NA	H3K9ac_histone_1011	7470588	7471150	TTS	964	0.12	0.31	24.99	7.85	9.34	113.94	137.47	118.32	122.34	105.54	100.78	107.57	NA	NA	NA
BnaA01G0128100ZS	0.12	0.26	23.87	7.90	0.02	0.00	0.00	0.02	0.01	0.00	0.00	0.00	NA	NA	NA	NA	NA	NA	NA	NA	NA	NA	NA	NA	NA	NA	NA	NA	NA	NA	NA	NA	NA	NA	NA	NA	NA	NA	NA	23.46	30.25	33.93	31.81	35.45	21.34	28.06	NA	NA	NA
BnaA01G0128200ZS	1.00	1.00	24.10	20.60	0.00	0.00	0.00	0.00	0.00	0.00	0.00	0.00	NA	NA	NA	NA	NA	NA	NA	NA	NA	NA	NA	NA	NA	NA	NA	NA	NA	NA	NA	NA	NA	NA	NA	NA	NA	NA	NA	NA	NA	NA	NA	NA	NA	NA	NA	NA	NA
BnaA01G0128300ZS	0.00	0.00	23.45	5.53	0.51	0.43	0.94	0.81	0.28	0.23	0.13	0.40	H3K4me3_histone_819	7483308	7483984	intron	202	0.09	0.26	22.54	8.41	19.71	66.97	65.92	93.93	74.14	68.40	60.07	77.95	H3K9ac_histone_1012	7483413	7483656	promoter-TSS	90	0.00	0.01	24.89	2.77	7.60	NA	NA	NA	NA	NA	NA	NA	RNAPII_TF_1419	7483369	7484024
BnaA01G0128400ZS	0.30	0.51	23.64	20.46	0.21	0.52	0.35	0.35	0.28	0.42	0.16	0.34	H3K4me3_histone_820	7497032	7498059	exon	435	0.59	0.75	23.19	22.29	33.61	182.42	145.30	174.84	150.38	172.93	172.41	201.20	NA	NA	NA	NA	NA	NA	NA	NA	NA	NA	13.20	20.61	8.69	8.80	7.37	7.72	12.48	RNAPII_TF_1420	7496821	7497991
BnaA01G0128500ZS	1.00	1.00	24.10	20.60	0.00	0.00	0.00	0.00	0.00	0.00	0.00	0.00	NA	NA	NA	NA	NA	NA	NA	NA	NA	NA	NA	NA	NA	NA	NA	NA	NA	NA	NA	NA	NA	NA	NA	NA	NA	NA	NA	NA	NA	NA	NA	NA	NA	NA	NA	NA	NA
BnaA01G0128600ZS	0.10	0.22	23.78	0.58	0.04	0.02	0.02	0.00	0.00	0.06	0.00	0.00	H3K4me3_histone_821	7517561	7518070	exon	2457	0.83	0.90	23.38	14.14	8.03	36.72	32.73	42.75	35.75	40.35	37.65	34.39	H3K9ac_histone_1013	7517772	7518310	intron	2231	0.04	0.16	21.07	13.20	10.36	NA	NA	NA	NA	NA	NA	NA	NA	NA	NA
BnaA01G0128700ZS	0.00	0.00	23.72	12.88	2.15	1.46	1.61	3.95	5.62	4.73	2.36	1.72	H3K4me3_histone_822	7529272	7530959	exon	647	0.03	0.14	25.60	14.47	31.65	156.62	134.56	179.13	172.52	196.17	184.38	156.74	H3K9ac_histone_1014	7529251	7530749	exon	762	0.00	0.02	24.49	14.68	68.17	56.38	54.26	60.84	69.46	61.24	53.87	53.86	RNAPII_TF_1421	7528269	7531226
BnaA01G0128800ZS	0.00	0.01	22.95	20.83	6.67	21.18	9.14	9.40	11.74	13.45	16.95	15.27	H3K4me3_histone_823	7535331	7537195	promoter-TSS	51	0.20	0.41	23.65	0.56	21.46	136.29	107.63	110.45	109.03	100.87	105.85	128.76	NA	NA	NA	NA	NA	NA	NA	NA	NA	NA	140.81	117.58	197.51	206.46	193.74	201.62	139.41	RNAPII_TF_1422	7532299	7537180
BnaA01G0128900ZS	1.00	1.00	24.10	20.60	0.00	0.00	0.00	0.00	0.00	0.00	0.00	0.00	NA	NA	NA	NA	NA	NA	NA	NA	NA	NA	NA	NA	NA	NA	NA	NA	NA	NA	NA	NA	NA	NA	NA	NA	NA	NA	NA	NA	NA	NA	NA	NA	NA	NA	NA	NA	NA
BnaA01G0129000ZS	0.01	0.04	22.15	17.43	1.24	3.75	3.24	2.80	4.14	5.15	4.26	3.42	NA	NA	NA	NA	NA	NA	NA	NA	NA	NA	NA	NA	NA	NA	NA	NA	NA	H3K9ac_histone_1015	7541251	7541674	TTS	1920	0.07	0.22	24.30	22.73	8.22	NA	NA	NA	NA	NA	NA	NA	RNAPII_TF_1423	7541278	7541877
BnaA01G0129100ZS	0.01	0.05	24.64	1.39	0.43	0.75	0.09	0.10	0.06	0.00	0.03	0.23	NA	NA	NA	NA	NA	NA	NA	NA	NA	NA	NA	NA	NA	NA	NA	NA	NA	NA	NA	NA	NA	NA	NA	NA	NA	NA	NA	31.09	22.47	20.76	20.85	26.03	18.52	24.06	NA	NA	NA
BnaA01G0129200ZS	0.07	0.16	22.42	11.96	0.20	0.08	0.06	0.36	0.12	0.19	0.05	0.00	H3K4me3_histone_824	7563901	7564453	exon	244	0.51	0.69	25.28	13.43	15.86	56.94	38.32	51.55	38.43	46.14	37.13	50.17	H3K9ac_histone_1016	7563893	7564382	exon	204	0.02	0.12	26.79	11.94	10.03	NA	NA	NA	NA	NA	NA	NA	RNAPII_TF_1425	7563895	7564310
BnaA01G0129300ZS	1.00	1.00	24.10	20.60	0.00	0.00	0.00	0.00	0.00	0.00	0.00	0.00	NA	NA	NA	NA	NA	NA	NA	NA	NA	NA	NA	NA	NA	NA	NA	NA	NA	H3K9ac_histone_1017	7571967	7572209	promoter-TSS	-914	0.62	0.77	26.27	7.94	4.73	48.71	44.42	57.62	53.29	52.20	48.76	40.29	NA	NA	NA
BnaA01G0129400ZS	0.04	0.12	23.75	12.56	0.08	0.11	0.00	0.00	0.00	0.00	0.00	0.11	NA	NA	NA	NA	NA	NA	NA	NA	NA	NA	NA	NA	NA	NA	NA	NA	NA	H3K9ac_histone_1018	7579310	7579542	intron	426	0.14	0.34	23.21	0.23	6.06	16.44	18.10	21.82	22.40	21.81	18.91	20.10	NA	NA	NA
BnaA01G0129500ZS	0.03	0.11	26.18	3.23	2.94	6.78	6.26	4.09	6.10	2.57	2.19	4.62	H3K4me3_histone_825	7583964	7585432	exon	455	0.62	0.77	22.65	2.86	42.61	200.85	204.70	217.93	154.82	176.36	198.80	217.95	H3K9ac_histone_1019	7584120	7584836	exon	235	0.90	0.95	23.73	18.40	12.82	18.08	15.63	13.12	12.35	14.66	16.59	18.97	RNAPII_TF_1426	7583901	7588041
BnaA01G0129600ZS	1.00	1.00	24.10	20.60	0.00	0.00	0.00	0.00	0.00	0.00	0.00	0.00	NA	NA	NA	NA	NA	NA	NA	NA	NA	NA	NA	NA	NA	NA	NA	NA	NA	NA	NA	NA	NA	NA	NA	NA	NA	NA	NA	46.68	46.55	34.74	55.51	39.53	41.90	47.55	NA	NA	NA
BnaA01G0129700ZS	0.20	0.37	22.00	9.55	27.14	75.42	98.98	96.48	89.76	87.63	69.57	91.73	H3K4me3_histone_826	7595555	7595890	TTS	1599	0.09	0.25	26.27	11.14	7.23	6.34	6.36	17.21	10.56	8.56	14.56	7.10	NA	NA	NA	NA	NA	NA	NA	NA	NA	NA	NA	NA	NA	NA	NA	NA	NA	RNAPII_TF_1427	7593459	7597070
BnaA01G0129800ZS	0.43	0.67	23.51	11.07	4.86	53.49	53.35	55.56	52.70	54.41	49.41	49.78	H3K4me3_histone_827	7599251	7600128	exon	376	0.30	0.52	22.95	13.62	17.36	136.58	148.05	143.12	151.86	136.30	143.27	135.95	H3K9ac_histone_1020	7599254	7600098	exon	389	0.05	0.18	23.01	11.44	18.35	NA	NA	NA	NA	NA	NA	NA	RNAPII_TF_1428	7598126	7600204
BnaA01G0129900ZS	0.10	0.21	24.17	6.96	0.38	0.00	0.00	0.36	0.36	0.00	0.00	0.00	NA	NA	NA	NA	NA	NA	NA	NA	NA	NA	NA	NA	NA	NA	NA	NA	NA	H3K9ac_histone_1025	7619480	7620061	TTS	254	0.00	0.02	24.12	9.42	13.91	101.40	111.89	116.45	121.05	113.33	129.49	102.22	NA	NA	NA
BnaA01G0130000ZS	0.00	0.00	23.92	11.63	0.13	0.05	0.13	0.17	0.30	0.20	0.06	0.10	H3K4me3_histone_833	7625566	7626057	intron	-5787	0.33	0.54	24.13	7.51	8.44	19.35	18.45	30.07	21.75	21.16	14.00	22.55	H3K9ac_histone_1026	7623087	7623455	TTS	-3247	0.65	0.79	23.93	2.59	7.53	26.05	35.65	41.76	51.30	40.37	27.46	35.41	RNAPII_TF_1430	7633615	7634800
BnaA01G0130100ZS	0.09	0.20	24.87	9.27	2.23	6.06	8.94	7.75	9.16	6.73	8.75	5.28	H3K4me3_histone_840	7702499	7703569	intron	237	0.07	0.22	23.63	16.55	27.98	195.29	206.18	211.12	208.74	217.60	236.80	192.15	H3K9ac_histone_1042	7702419	7703583	exon	204	0.37	0.58	24.47	15.17	35.14	17.24	13.37	17.30	20.07	19.86	9.54	16.20	NA	NA	NA
BnaA01G0130200ZS	0.03	0.10	23.90	21.18	0.02	0.00	0.00	0.00	0.03	0.00	0.00	0.00	NA	NA	NA	NA	NA	NA	NA	NA	NA	NA	NA	NA	NA	NA	NA	NA	NA	NA	NA	NA	NA	NA	NA	NA	NA	NA	NA	186.87	175.56	199.42	197.88	179.54	215.84	167.90	RNAPII_TF_1435	7702685	7704446
BnaA01G0130300ZS	0.44	0.68	23.74	9.22	0.09	0.00	0.07	0.09	0.00	0.07	0.00	0.04	NA	NA	NA	NA	NA	NA	NA	NA	NA	NA	NA	NA	NA	NA	NA	NA	NA	NA	NA	NA	NA	NA	NA	NA	NA	NA	NA	NA	NA	NA	NA	NA	NA	NA	NA	NA	NA
BnaA01G0130400ZS	0.02	0.08	24.54	0.74	0.26	0.37	0.18	0.08	0.00	0.03	0.09	0.04	NA	NA	NA	NA	NA	NA	NA	NA	NA	NA	NA	NA	NA	NA	NA	NA	NA	NA	NA	NA	NA	NA	NA	NA	NA	NA	NA	NA	NA	NA	NA	NA	NA	NA	NA	NA	NA
BnaA01G0130500ZS	0.07	0.17	22.33	5.56	0.31	0.36	0.44	0.45	0.11	0.28	0.06	0.48	NA	NA	NA	NA	NA	NA	NA	NA	NA	NA	NA	NA	NA	NA	NA	NA	NA	NA	NA	NA	NA	NA	NA	NA	NA	NA	NA	NA	NA	NA	NA	NA	NA	NA	NA	NA	NA
BnaA01G0130600ZS	0.00	0.01	24.31	14.89	8.68	39.48	40.70	46.15	52.76	50.03	54.00	45.26	H3K4me3_histone_841	7719336	7720489	intron	212	0.10	0.27	22.27	16.05	38.35	217.29	218.83	229.03	250.08	248.91	255.40	196.80	H3K9ac_histone_1043	7718754	7719260	promoter-TSS	-693	0.00	0.00	24.91	10.20	12.30	NA	NA	NA	NA	NA	NA	NA	RNAPII_TF_1436	7717683	7720350
BnaA01G0130700ZS	0.00	0.00	23.66	8.64	0.63	0.11	0.14	1.34	0.31	0.12	0.12	0.11	H3K4me3_histone_842	7727450	7728256	promoter-TSS	-18	0.10	0.28	24.07	2.51	18.19	61.43	49.66	59.30	45.45	48.21	42.36	69.41	H3K9ac_histone_1045	7727450	7728200	promoter-TSS	-46	0.33	0.54	25.82	8.20	11.78	17.67	29.25	38.00	34.70	35.44	19.57	19.85	NA	NA	NA
BnaA01G0130800ZS	0.00	0.02	21.87	7.81	0.61	0.19	0.78	0.63	0.70	0.04	0.00	0.73	H3K4me3_histone_843	7731940	7732832	promoter-TSS	-466	0.01	0.06	22.67	11.12	20.94	29.09	42.27	45.64	61.96	45.87	33.78	27.63	H3K9ac_histone_1047	7731655	7732859	promoter-TSS	-337	0.22	0.44	25.33	7.20	14.79	47.55	53.87	63.85	59.03	54.93	62.53	53.95	RNAPII_TF_1438	7732047	7732581
BnaA01G0130900ZS	0.04	0.12	23.70	23.04	0.04	0.00	0.00	0.05	0.00	0.00	0.00	0.00	NA	NA	NA	NA	NA	NA	NA	NA	NA	NA	NA	NA	NA	NA	NA	NA	NA	NA	NA	NA	NA	NA	NA	NA	NA	NA	NA	72.65	82.45	89.26	90.98	73.80	75.38	80.81	NA	NA	NA
BnaA01G0131000ZS	0.00	0.00	23.39	11.31	2.71	2.19	4.74	6.50	7.84	5.31	4.49	3.21	H3K4me3_histone_844	7757493	7758135	exon	241	0.02	0.08	23.34	19.54	23.26	126.19	106.37	123.12	113.00	128.45	146.72	130.39	H3K9ac_histone_1048	7756340	7757230	promoter-TSS	-788	0.00	0.00	26.02	7.19	24.86	NA	NA	NA	NA	NA	NA	NA	NA	NA	NA
BnaA01G0131100ZS	0.00	0.00	25.40	3.24	1.51	3.93	3.30	3.38	1.97	1.44	1.80	2.79	H3K4me3_histone_845	7761663	7762450	exon	341	0.75	0.85	23.86	20.33	33.52	193.47	144.96	201.82	160.76	183.32	181.16	198.42	H3K9ac_histone_1050	7761733	7762404	exon	329	0.74	0.85	25.79	17.00	16.45	37.41	47.67	73.93	70.23	42.56	42.43	48.30	RNAPII_TF_1440	7756416	7762383
BnaA01G0131200ZS	0.15	0.31	21.52	0.66	0.91	0.97	0.61	0.49	0.49	0.40	1.80	0.43	NA	NA	NA	NA	NA	NA	NA	NA	NA	NA	NA	NA	NA	NA	NA	NA	NA	NA	NA	NA	NA	NA	NA	NA	NA	NA	NA	85.47	77.18	72.78	88.43	73.41	88.43	80.71	NA	NA	NA
BnaA01G0131300ZS	0.34	0.56	23.16	4.66	0.77	0.57	0.68	1.10	0.32	0.95	1.02	0.39	NA	NA	NA	NA	NA	NA	NA	NA	NA	NA	NA	NA	NA	NA	NA	NA	NA	NA	NA	NA	NA	NA	NA	NA	NA	NA	NA	NA	NA	NA	NA	NA	NA	NA	NA	NA	NA
BnaA01G0131400ZS	0.00	0.01	23.24	19.42	3.38	9.03	5.64	4.93	7.60	8.91	10.88	8.48	H3K4me3_histone_846	7781669	7782097	exon	372	0.72	0.84	22.15	19.41	4.05	12.07	13.20	9.73	9.42	15.42	14.37	11.16	H3K9ac_histone_1051	7781883	7782198	exon	529	0.07	0.23	24.47	15.02	8.72	NA	NA	NA	NA	NA	NA	NA	RNAPII_TF_1441	7781909	7783463
BnaA01G0131500ZS	0.24	0.43	26.99	24.40	0.04	0.08	0.03	0.01	0.03	0.00	0.03	0.06	NA	NA	NA	NA	NA	NA	NA	NA	NA	NA	NA	NA	NA	NA	NA	NA	NA	NA	NA	NA	NA	NA	NA	NA	NA	NA	NA	14.43	16.21	21.84	17.61	20.77	26.37	19.79	NA	NA	NA
BnaA01G0131600ZS	0.02	0.09	24.59	4.53	1.18	3.06	1.83	1.35	1.70	1.50	1.03	1.81	H3K4me3_histone_848	7836610	7837611	intron	915	0.01	0.08	26.11	16.83	19.26	211.10	207.26	209.12	210.94	225.08	233.82	205.59	H3K9ac_histone_1054	7836630	7837494	intron	963	0.74	0.85	25.11	10.83	15.59	NA	NA	NA	NA	NA	NA	NA	RNAPII_TF_1443	7836681	7837467
BnaA01G0131700ZS	1.00	1.00	24.10	20.60	0.00	0.00	0.00	0.00	0.00	0.00	0.00	0.00	NA	NA	NA	NA	NA	NA	NA	NA	NA	NA	NA	NA	NA	NA	NA	NA	NA	NA	NA	NA	NA	NA	NA	NA	NA	NA	NA	98.80	78.99	103.24	90.82	89.00	88.73	90.02	NA	NA	NA
BnaA01G0131800ZS	0.00	0.01	21.98	20.26	4.19	9.11	3.96	5.39	4.15	9.84	9.94	7.71	NA	NA	NA	NA	NA	NA	NA	NA	NA	NA	NA	NA	NA	NA	NA	NA	NA	NA	NA	NA	NA	NA	NA	NA	NA	NA	NA	NA	NA	NA	NA	NA	NA	NA	RNAPII_TF_1444	7850065	7853621
BnaA01G0131900ZS	0.02	0.08	23.58	17.08	1.32	1.67	2.61	2.41	2.85	3.23	4.27	1.75	H3K4me3_histone_849	7850215	7851380	TTS	376	0.31	0.53	21.05	1.95	22.79	154.03	142.54	153.52	126.58	158.14	161.90	160.93	H3K9ac_histone_1055	7850237	7851051	TTS	223	0.67	0.81	21.60	14.21	12.51	NA	NA	NA	NA	NA	NA	NA	RNAPII_TF_1445	7856657	7857088
BnaA01G0132000ZS	0.06	0.14	23.99	16.44	0.04	0.00	0.00	0.00	0.00	0.00	0.00	0.06	NA	NA	NA	NA	NA	NA	NA	NA	NA	NA	NA	NA	NA	NA	NA	NA	NA	NA	NA	NA	NA	NA	NA	NA	NA	NA	NA	77.70	76.77	79.19	89.21	78.95	81.33	71.97	NA	NA	NA
BnaA01G0132100ZS	0.11	0.24	23.36	4.65	0.08	0.06	0.02	0.13	0.00	0.00	0.00	0.03	NA	NA	NA	NA	NA	NA	NA	NA	NA	NA	NA	NA	NA	NA	NA	NA	NA	H3K9ac_histone_1059	7889480	7890593	exon	2258	1.00	1.00	24.46	24.09	28.99	NA	NA	NA	NA	NA	NA	NA	NA	NA	NA
BnaA01G0132200ZS	0.34	0.57	21.62	11.80	0.14	0.00	0.09	0.17	0.17	0.12	0.00	0.00	NA	NA	NA	NA	NA	NA	NA	NA	NA	NA	NA	NA	NA	NA	NA	NA	NA	NA	NA	NA	NA	NA	NA	NA	NA	NA	NA	108.13	98.84	98.69	91.82	83.08	95.07	84.24	RNAPII_TF_1447	7894711	7895280
BnaA01G0132300ZS	0.00	0.00	25.91	7.12	3.19	2.27	5.15	7.88	5.45	3.34	2.16	3.78	H3K4me3_histone_851	7932693	7935502	TTS	1124	0.02	0.11	26.52	9.58	44.79	211.01	219.00	259.95	237.79	274.62	228.74	196.10	NA	NA	NA	NA	NA	NA	NA	NA	NA	NA	NA	NA	NA	NA	NA	NA	NA	RNAPII_TF_1449	7932276	7935169
BnaA01G0132400ZS	0.70	0.98	22.77	8.36	1.84	2.46	4.22	3.70	4.36	3.08	4.53	3.79	NA	NA	NA	NA	NA	NA	NA	NA	NA	NA	NA	NA	NA	NA	NA	NA	NA	H3K9ac_histone_1061	7932665	7934244	TTS	1270	0.00	0.01	23.63	10.85	38.54	NA	NA	NA	NA	NA	NA	NA	NA	NA	NA
BnaA01G0132500ZS	0.00	0.00	24.31	0.64	61.91	218.37	157.97	115.04	95.78	103.02	111.60	198.27	H3K4me3_histone_852	7939073	7940601	intron	604	0.02	0.10	24.25	2.74	60.97	444.21	424.19	393.81	362.75	359.18	351.80	405.81	H3K9ac_histone_1063	7939232	7940585	exon	675	0.00	0.01	25.49	22.34	33.24	155.96	170.83	195.95	199.60	166.36	152.33	142.61	NA	NA	NA
BnaA01G0132600ZS	0.31	0.52	26.18	5.74	1.75	6.01	7.65	6.79	6.37	6.14	5.28	4.89	H3K4me3_histone_853	7944224	7945199	intron	232	0.52	0.70	25.05	22.28	22.96	191.25	178.42	164.99	180.36	163.30	188.00	167.48	H3K9ac_histone_1064	7944495	7945009	intron	191	0.23	0.45	22.60	20.47	13.09	177.28	120.57	135.48	107.99	125.95	148.31	168.34	RNAPII_TF_1450	7939057	7941397
BnaA01G0132700ZS	0.62	0.89	27.09	13.56	1.42	14.39	14.20	15.19	15.63	15.83	15.56	14.19	H3K4me3_histone_854	7947848	7948642	promoter-TSS	51	0.05	0.18	24.25	16.20	51.86	148.52	141.43	180.50	135.46	174.28	216.46	155.61	H3K9ac_histone_1065	7947961	7948599	promoter-TSS	16	0.15	0.35	22.49	10.20	11.43	77.95	67.28	75.90	65.86	71.23	83.97	65.07	RNAPII_TF_1452	7946696	7948604
BnaA01G0132800ZS	0.12	0.25	24.42	24.33	1.24	4.51	2.82	2.57	3.24	2.66	2.25	3.57	H3K4me3_histone_855	7950800	7951863	exon	229	0.57	0.74	23.62	14.91	15.20	172.50	172.71	173.01	179.88	167.68	177.43	172.96	H3K9ac_histone_1066	7950870	7951761	exon	245	0.51	0.68	25.11	16.60	13.17	57.56	64.67	64.33	69.39	56.44	61.57	56.23	RNAPII_TF_1453	7950929	7951631
BnaA01G0132900ZS	0.06	0.15	26.04	21.44	0.73	0.06	0.34	0.00	0.00	0.00	0.25	1.00	NA	NA	NA	NA	NA	NA	NA	NA	NA	NA	NA	NA	NA	NA	NA	NA	NA	NA	NA	NA	NA	NA	NA	NA	NA	NA	NA	111.74	114.31	115.69	115.27	108.13	122.86	107.39	NA	NA	NA
BnaA01G0133000ZS	1.00	1.00	24.10	20.60	0.00	0.00	0.00	0.00	0.00	0.00	0.00	0.00	NA	NA	NA	NA	NA	NA	NA	NA	NA	NA	NA	NA	NA	NA	NA	NA	NA	H3K9ac_histone_1067	7966578	7966898	TTS	1217	0.00	0.02	23.65	17.54	10.42	NA	NA	NA	NA	NA	NA	NA	NA	NA	NA
BnaA01G0133100ZS	0.07	0.16	23.49	17.86	0.10	0.00	0.00	0.13	0.00	0.00	0.00	0.00	NA	NA	NA	NA	NA	NA	NA	NA	NA	NA	NA	NA	NA	NA	NA	NA	NA	NA	NA	NA	NA	NA	NA	NA	NA	NA	NA	20.47	7.25	19.12	19.07	21.95	27.99	19.96	NA	NA	NA
BnaA01G0133200ZS	0.04	0.12	25.92	6.98	1.19	0.56	2.14	2.19	1.46	1.75	0.63	0.77	NA	NA	NA	NA	NA	NA	NA	NA	NA	NA	NA	NA	NA	NA	NA	NA	NA	NA	NA	NA	NA	NA	NA	NA	NA	NA	NA	NA	NA	NA	NA	NA	NA	NA	NA	NA	NA
BnaA01G0133300ZS	0.03	0.10	26.24	7.64	2.12	2.49	5.47	5.70	5.80	4.55	3.87	3.46	H3K4me3_histone_856	7996655	7997238	promoter-TSS	-501	0.58	0.74	25.82	17.95	14.52	104.80	105.98	91.18	112.39	106.46	117.60	103.19	H3K9ac_histone_1068	7996616	7997222	promoter-TSS	-528	0.57	0.73	24.20	22.23	15.02	NA	NA	NA	NA	NA	NA	NA	RNAPII_TF_1455	7996690	7998391
BnaA01G0133400ZS	0.00	0.00	24.31	2.44	9.28	29.98	20.89	18.43	16.70	11.13	10.75	25.56	H3K4me3_histone_857	8019903	8020983	intron	520	0.87	0.93	25.14	23.26	17.88	130.90	117.43	109.53	129.05	122.43	110.94	114.54	H3K9ac_histone_1070	8020027	8020602	intron	391	0.20	0.42	25.45	12.68	18.41	87.32	88.92	87.43	79.99	68.23	93.73	80.24	NA	NA	NA
BnaA01G0133500ZS	0.00	0.01	26.04	10.21	2.62	10.22	12.83	14.78	13.61	13.69	12.15	9.31	H3K4me3_histone_858	8022840	8023976	intron	547	0.12	0.31	21.21	12.98	23.08	137.15	127.39	135.19	158.15	130.99	129.44	121.76	H3K9ac_histone_1071	8022819	8024102	exon	599	0.74	0.85	25.20	19.92	23.17	55.84	57.38	78.72	65.07	56.41	70.31	54.97	RNAPII_TF_1456	8019915	8026487
BnaA01G0133600ZS	1.00	1.00	24.10	20.60	0.00	0.00	0.00	0.00	0.00	0.00	0.00	0.00	NA	NA	NA	NA	NA	NA	NA	NA	NA	NA	NA	NA	NA	NA	NA	NA	NA	NA	NA	NA	NA	NA	NA	NA	NA	NA	NA	142.25	150.88	138.97	146.93	130.49	149.64	143.58	NA	NA	NA
BnaA01G0133700ZS	0.01	0.03	24.60	1.77	1.24	2.88	1.17	1.52	0.83	0.89	0.88	2.11	H3K4me3_histone_859	8037210	8038655	exon	397	0.15	0.35	25.44	3.77	35.46	174.25	199.70	197.89	153.27	164.67	163.90	171.08	H3K9ac_histone_1072	8037594	8038026	exon	275	0.05	0.18	26.69	21.87	21.54	NA	NA	NA	NA	NA	NA	NA	RNAPII_TF_1457	8037204	8038716
BnaA01G0133800ZS	0.00	0.01	23.63	11.68	2.92	4.90	6.38	10.07	9.30	8.91	6.09	5.71	H3K4me3_histone_860	8048944	8049179	TTS	321	0.05	0.18	22.99	17.02	11.36	25.74	13.63	35.80	22.05	32.72	31.36	23.61	NA	NA	NA	NA	NA	NA	NA	NA	NA	NA	85.80	61.11	57.65	80.21	60.73	84.53	89.97	RNAPII_TF_1458	8045375	8046774
BnaA01G0133900ZS	0.01	0.05	23.44	9.26	13.55	15.08	12.72	23.45	27.04	8.59	4.21	19.78	NA	NA	NA	NA	NA	NA	NA	NA	NA	NA	NA	NA	NA	NA	NA	NA	NA	NA	NA	NA	NA	NA	NA	NA	NA	NA	NA	NA	NA	NA	NA	NA	NA	NA	RNAPII_TF_1459	8048597	8050160
BnaA01G0134000ZS	0.03	0.11	22.33	2.69	0.10	0.06	0.00	0.00	0.00	0.00	0.13	0.06	NA	NA	NA	NA	NA	NA	NA	NA	NA	NA	NA	NA	NA	NA	NA	NA	NA	NA	NA	NA	NA	NA	NA	NA	NA	NA	NA	NA	NA	NA	NA	NA	NA	NA	NA	NA	NA
BnaA01G0134100ZS	0.09	0.21	25.26	10.28	0.46	0.68	0.53	1.05	0.90	0.72	0.67	0.64	NA	NA	NA	NA	NA	NA	NA	NA	NA	NA	NA	NA	NA	NA	NA	NA	NA	NA	NA	NA	NA	NA	NA	NA	NA	NA	NA	NA	NA	NA	NA	NA	NA	NA	NA	NA	NA
BnaA01G0134200ZS	0.00	0.02	23.63	14.26	3.17	19.39	17.98	21.33	22.82	23.17	20.50	20.40	NA	NA	NA	NA	NA	NA	NA	NA	NA	NA	NA	NA	NA	NA	NA	NA	NA	NA	NA	NA	NA	NA	NA	NA	NA	NA	NA	NA	NA	NA	NA	NA	NA	NA	NA	NA	NA
BnaA01G0134300ZS	1.00	1.00	24.10	20.60	0.00	0.00	0.00	0.00	0.00	0.00	0.00	0.00	NA	NA	NA	NA	NA	NA	NA	NA	NA	NA	NA	NA	NA	NA	NA	NA	NA	NA	NA	NA	NA	NA	NA	NA	NA	NA	NA	NA	NA	NA	NA	NA	NA	NA	NA	NA	NA
BnaA01G0134400ZS	0.03	0.11	24.65	14.38	2.66	9.92	10.96	9.88	11.95	12.69	10.72	9.25	H3K4me3_histone_861	8071976	8072614	promoter-TSS	-157	0.41	0.62	22.50	17.16	19.18	115.95	127.95	107.49	124.34	127.00	124.68	110.49	H3K9ac_histone_1074	8072115	8072499	promoter-TSS	-145	0.01	0.05	25.25	17.28	8.30	NA	NA	NA	NA	NA	NA	NA	NA	NA	NA
BnaA01G0134500ZS	0.00	0.00	23.19	7.70	6.68	3.28	10.11	15.98	6.02	4.15	3.13	5.54	NA	NA	NA	NA	NA	NA	NA	NA	NA	NA	NA	NA	NA	NA	NA	NA	NA	H3K9ac_histone_1075	8075581	8076208	promoter-TSS	-975	0.12	0.32	26.24	9.09	10.06	34.91	35.04	36.97	43.46	45.37	50.16	37.53	NA	NA	NA
BnaA01G0134600ZS	0.00	0.00	22.78	6.34	8.13	14.13	19.80	19.11	12.16	10.14	7.93	19.14	H3K4me3_histone_862	8078327	8078657	TTS	642	0.15	0.35	24.84	9.30	6.04	13.74	12.70	17.29	22.22	13.65	12.26	10.09	H3K9ac_histone_1076	8078041	8078573	TTS	827	0.14	0.34	26.02	6.66	11.14	39.10	37.23	50.19	43.26	35.84	42.11	40.92	NA	NA	NA
BnaA01G0134700ZS	0.73	1.00	22.89	13.36	3.46	8.73	6.82	7.83	11.91	7.89	8.55	11.39	H3K4me3_histone_863	8081276	8083594	TTS	844	0.07	0.23	23.09	0.66	50.43	486.70	432.36	419.96	416.97	407.10	452.74	454.48	H3K9ac_histone_1077	8080456	8080902	promoter-TSS	-742	0.02	0.09	25.67	5.78	12.92	39.14	42.96	51.51	48.21	38.52	38.06	42.01	RNAPII_TF_1461	8080404	8083728
BnaA01G0134800ZS	0.00	0.00	23.29	2.93	66.12	260.85	247.81	195.48	202.59	171.33	175.47	302.34	NA	NA	NA	NA	NA	NA	NA	NA	NA	NA	NA	NA	NA	NA	NA	NA	NA	H3K9ac_histone_1078	8081219	8082477	TTS	427	0.45	0.64	24.48	16.20	24.35	45.25	46.32	53.76	45.65	37.98	32.61	44.74	NA	NA	NA
BnaA01G0134900ZS	0.06	0.16	24.34	8.28	0.78	0.81	0.93	1.83	0.94	1.24	0.63	0.54	NA	NA	NA	NA	NA	NA	NA	NA	NA	NA	NA	NA	NA	NA	NA	NA	NA	NA	NA	NA	NA	NA	NA	NA	NA	NA	NA	163.27	139.45	162.86	157.91	135.67	153.82	158.45	RNAPII_TF_1462	8087412	8088350
BnaA01G0135000ZS	0.00	0.01	26.58	7.44	1.81	6.25	8.52	8.16	8.26	7.54	6.52	5.17	H3K4me3_histone_864	8087263	8088341	promoter-TSS	38	0.68	0.81	23.28	3.89	19.26	123.90	133.27	115.64	133.04	111.77	126.34	115.44	H3K9ac_histone_1080	8087321	8087863	promoter-TSS	-172	0.60	0.75	26.42	23.59	9.20	NA	NA	NA	NA	NA	NA	NA	RNAPII_TF_1463	8090125	8090535
BnaA01G0135100ZS	0.02	0.07	23.47	15.66	1.07	3.04	2.31	3.04	4.11	3.50	3.66	2.60	H3K4me3_histone_865	8092415	8092877	promoter-TSS	20	0.77	0.87	22.26	18.88	11.28	67.27	59.27	52.24	65.24	69.93	67.10	60.07	H3K9ac_histone_1081	8092458	8092803	promoter-TSS	4	0.09	0.27	25.54	15.42	10.78	72.09	70.58	67.57	65.05	62.72	69.31	67.06	RNAPII_TF_1464	8092459	8092785
BnaA01G0135200ZS	0.00	0.00	23.33	13.90	8.25	10.22	14.22	14.11	26.08	23.35	14.47	11.73	H3K4me3_histone_866	8095139	8097810	promoter-TSS	-349	0.26	0.48	25.79	13.94	51.14	343.01	352.59	414.34	330.88	391.58	416.40	364.06	H3K9ac_histone_1083	8096640	8097294	promoter-TSS	144	0.03	0.13	27.03	20.88	16.03	34.97	34.71	41.69	41.04	43.41	41.33	38.62	NA	NA	NA
BnaA01G0135300ZS	0.87	1.00	23.72	5.73	1.50	9.55	11.24	10.85	9.48	10.67	10.14	8.94	H3K4me3_histone_867	8101585	8102006	intron	4972	0.02	0.11	25.79	0.39	11.93	29.34	28.15	17.51	20.98	16.47	25.56	32.78	H3K9ac_histone_1084	8101482	8101916	intron	4876	0.83	0.91	25.42	25.35	5.71	104.73	86.79	83.09	98.67	91.22	99.60	101.34	RNAPII_TF_1466	8101478	8101787
BnaA01G0135400ZS	1.00	1.00	24.10	20.60	0.00	0.00	0.00	0.00	0.00	0.00	0.00	0.00	NA	NA	NA	NA	NA	NA	NA	NA	NA	NA	NA	NA	NA	NA	NA	NA	NA	NA	NA	NA	NA	NA	NA	NA	NA	NA	NA	42.59	42.26	38.12	43.09	43.42	37.12	45.21	NA	NA	NA
BnaA01G0135500ZS	1.00	1.00	24.10	20.60	0.00	0.00	0.00	0.00	0.00	0.00	0.00	0.00	NA	NA	NA	NA	NA	NA	NA	NA	NA	NA	NA	NA	NA	NA	NA	NA	NA	NA	NA	NA	NA	NA	NA	NA	NA	NA	NA	NA	NA	NA	NA	NA	NA	NA	NA	NA	NA
BnaA01G0135600ZS	1.00	1.00	24.10	20.60	0.00	0.00	0.00	0.00	0.00	0.00	0.00	0.00	NA	NA	NA	NA	NA	NA	NA	NA	NA	NA	NA	NA	NA	NA	NA	NA	NA	NA	NA	NA	NA	NA	NA	NA	NA	NA	NA	NA	NA	NA	NA	NA	NA	NA	NA	NA	NA
BnaA01G0135700ZS	0.01	0.04	22.73	8.23	0.16	0.38	0.39	0.54	0.35	0.34	0.23	0.32	H3K4me3_histone_868	8118801	8119545	intron	3107	0.61	0.76	22.27	12.33	15.12	67.22	80.44	82.16	88.35	76.28	81.60	71.54	H3K9ac_histone_1085	8118780	8119769	intron	3208	0.15	0.36	26.05	0.17	11.70	NA	NA	NA	NA	NA	NA	NA	RNAPII_TF_1467	8118695	8122580
BnaA01G0135800ZS	0.00	0.00	25.63	0.72	1.47	3.00	2.02	1.19	0.15	0.47	0.67	2.17	H3K4me3_histone_869	8127625	8128365	exon	280	0.18	0.39	26.19	23.32	13.69	76.68	62.17	48.60	56.55	55.69	64.70	68.22	H3K9ac_histone_1086	8126534	8127246	promoter-TSS	-825	0.01	0.05	22.09	0.23	11.36	93.50	80.05	75.06	80.47	68.72	78.31	82.29	RNAPII_TF_1468	8127577	8129326
BnaA01G0135900ZS	0.77	1.00	24.60	13.46	0.61	0.06	0.91	0.35	0.74	0.47	0.76	0.27	NA	NA	NA	NA	NA	NA	NA	NA	NA	NA	NA	NA	NA	NA	NA	NA	NA	NA	NA	NA	NA	NA	NA	NA	NA	NA	NA	46.65	30.18	35.16	24.78	31.71	39.41	39.92	NA	NA	NA
BnaA01G0136000ZS	0.15	0.30	24.68	22.95	1.66	1.47	0.00	0.42	0.18	2.09	0.00	1.16	H3K4me3_histone_870	8146084	8146419	promoter-TSS	-8	0.20	0.41	24.91	8.27	5.02	1.65	3.12	2.29	3.03	8.37	3.77	2.14	H3K9ac_histone_1090	8146232	8146471	promoter-TSS	92	0.19	0.41	24.41	23.72	7.44	NA	NA	NA	NA	NA	NA	NA	NA	NA	NA
BnaA01G0136100ZS	1.00	1.00	24.10	20.60	0.00	0.00	0.00	0.00	0.00	0.00	0.00	0.00	NA	NA	NA	NA	NA	NA	NA	NA	NA	NA	NA	NA	NA	NA	NA	NA	NA	NA	NA	NA	NA	NA	NA	NA	NA	NA	NA	23.59	22.07	11.97	15.76	23.58	16.05	17.92	NA	NA	NA
BnaA01G0136200ZS	0.00	0.00	24.25	10.91	6.43	12.57	17.44	20.95	21.09	16.50	14.42	10.33	H3K4me3_histone_871	8152606	8153771	exon	334	0.58	0.75	24.70	15.90	54.12	196.34	238.23	213.31	247.73	240.19	252.57	174.64	H3K9ac_histone_1091	8152774	8153843	intron	454	0.13	0.32	25.18	16.87	23.83	NA	NA	NA	NA	NA	NA	NA	RNAPII_TF_1469	8152710	8154039
BnaA01G0136300ZS	0.04	0.12	27.33	3.61	0.84	0.49	1.42	0.67	0.20	0.32	0.00	0.00	NA	NA	NA	NA	NA	NA	NA	NA	NA	NA	NA	NA	NA	NA	NA	NA	NA	H3K9ac_histone_1092	8157632	8157976	TTS	266	0.37	0.57	25.51	4.56	11.28	113.06	109.52	111.96	127.90	100.08	111.70	112.21	RNAPII_TF_1470	8155744	8160326
BnaA01G0136400ZS	0.29	0.50	23.57	3.06	0.37	1.00	0.52	0.56	0.54	0.38	0.37	0.81	H3K4me3_histone_873	8159213	8160056	exon	300	0.74	0.85	26.19	12.92	8.09	63.81	55.02	62.05	67.57	67.30	59.24	61.09	H3K9ac_histone_1093	8159158	8160122	exon	306	0.00	0.00	24.71	4.93	29.64	40.28	32.98	37.70	33.61	24.31	25.99	35.19	NA	NA	NA
BnaA01G0136500ZS	0.04	0.12	23.76	20.73	0.04	0.00	0.00	0.00	0.00	0.06	0.00	0.00	NA	NA	NA	NA	NA	NA	NA	NA	NA	NA	NA	NA	NA	NA	NA	NA	NA	NA	NA	NA	NA	NA	NA	NA	NA	NA	NA	88.99	98.79	75.01	91.82	59.88	56.53	70.80	NA	NA	NA
BnaA01G0136600ZS	0.00	0.00	25.40	10.92	3.18	3.79	4.06	9.16	7.71	5.57	5.22	3.38	NA	NA	NA	NA	NA	NA	NA	NA	NA	NA	NA	NA	NA	NA	NA	NA	NA	NA	NA	NA	NA	NA	NA	NA	NA	NA	NA	NA	NA	NA	NA	NA	NA	NA	RNAPII_TF_1471	8177965	8178389
BnaA01G0136700ZS	1.00	1.00	24.10	20.60	0.00	0.00	0.00	0.00	0.00	0.00	0.00	0.00	NA	NA	NA	NA	NA	NA	NA	NA	NA	NA	NA	NA	NA	NA	NA	NA	NA	NA	NA	NA	NA	NA	NA	NA	NA	NA	NA	NA	NA	NA	NA	NA	NA	NA	NA	NA	NA
BnaA01G0136800ZS	0.17	0.33	25.45	10.40	1.04	1.21	2.03	2.18	2.61	2.44	1.08	1.28	H3K4me3_histone_874	8193634	8194294	intron	673	0.09	0.25	23.98	7.64	10.08	16.99	20.68	25.49	20.82	15.84	10.73	15.38	NA	NA	NA	NA	NA	NA	NA	NA	NA	NA	NA	NA	NA	NA	NA	NA	NA	NA	NA	NA
BnaA01G0136900ZS	0.81	1.00	23.01	14.52	3.63	20.46	23.01	23.91	23.81	24.24	24.82	23.43	H3K4me3_histone_875	8198622	8199758	exon	397	0.99	1.00	24.31	5.98	23.31	77.29	74.03	69.13	76.90	60.60	56.80	60.22	H3K9ac_histone_1095	8199190	8199755	intron	679	0.64	0.78	24.11	20.49	9.39	NA	NA	NA	NA	NA	NA	NA	RNAPII_TF_1473	8199049	8199304
BnaA01G0137000ZS	0.00	0.01	22.43	19.75	3.06	11.53	7.44	5.71	9.47	10.01	10.99	10.35	NA	NA	NA	NA	NA	NA	NA	NA	NA	NA	NA	NA	NA	NA	NA	NA	NA	NA	NA	NA	NA	NA	NA	NA	NA	NA	NA	43.94	38.91	46.27	46.28	35.05	50.39	48.42	NA	NA	NA
BnaA01G0137100ZS	0.02	0.08	23.30	17.48	2.72	9.28	5.29	7.19	7.91	9.73	8.52	7.10	NA	NA	NA	NA	NA	NA	NA	NA	NA	NA	NA	NA	NA	NA	NA	NA	NA	H3K9ac_histone_1097	8206239	8206581	TTS	475	0.14	0.34	22.59	11.86	7.45	NA	NA	NA	NA	NA	NA	NA	RNAPII_TF_1474	8199654	8204455
BnaA01G0137200ZS	0.00	0.02	23.70	4.08	0.11	0.00	0.21	0.00	0.00	0.00	0.00	0.00	H3K4me3_histone_877	8206284	8206772	exon	357	0.60	0.76	23.68	1.84	10.94	32.87	28.40	36.02	28.15	33.67	30.82	42.21	NA	NA	NA	NA	NA	NA	NA	NA	NA	NA	24.47	30.16	29.37	36.07	31.19	32.75	27.91	NA	NA	NA
BnaA01G0137300ZS	0.00	0.00	24.14	16.87	25.13	22.55	17.27	25.89	41.28	57.19	61.38	22.93	H3K4me3_histone_878	8213860	8215247	intron	592	0.01	0.04	23.61	19.77	26.87	104.83	76.20	66.31	80.50	113.99	98.98	92.61	NA	NA	NA	NA	NA	NA	NA	NA	NA	NA	NA	NA	NA	NA	NA	NA	NA	RNAPII_TF_1476	8213724	8217431
BnaA01G0137400ZS	0.00	0.00	23.81	23.07	9.09	31.31	18.75	10.13	16.66	15.19	22.70	27.31	NA	NA	NA	NA	NA	NA	NA	NA	NA	NA	NA	NA	NA	NA	NA	NA	NA	NA	NA	NA	NA	NA	NA	NA	NA	NA	NA	NA	NA	NA	NA	NA	NA	NA	NA	NA	NA
BnaA01G0137500ZS	0.01	0.04	25.35	0.52	0.52	1.92	1.60	1.29	1.09	1.21	1.38	1.41	NA	NA	NA	NA	NA	NA	NA	NA	NA	NA	NA	NA	NA	NA	NA	NA	NA	NA	NA	NA	NA	NA	NA	NA	NA	NA	NA	NA	NA	NA	NA	NA	NA	NA	NA	NA	NA
BnaA01G0137600ZS	0.16	0.32	23.82	20.33	0.19	0.18	0.05	0.16	0.00	0.19	0.30	0.13	NA	NA	NA	NA	NA	NA	NA	NA	NA	NA	NA	NA	NA	NA	NA	NA	NA	H3K9ac_histone_1099	8241861	8242494	exon	720	0.48	0.67	23.07	16.38	12.76	NA	NA	NA	NA	NA	NA	NA	NA	NA	NA
BnaA01G0137700ZS	1.00	1.00	24.10	20.60	0.00	0.00	0.00	0.00	0.00	0.00	0.00	0.00	NA	NA	NA	NA	NA	NA	NA	NA	NA	NA	NA	NA	NA	NA	NA	NA	NA	NA	NA	NA	NA	NA	NA	NA	NA	NA	NA	39.62	32.90	45.11	43.97	53.73	35.23	44.10	NA	NA	NA
BnaA01G0137800ZS	0.00	0.00	24.45	1.15	2.59	9.77	8.40	6.26	5.83	6.08	5.43	10.26	H3K4me3_histone_880	8253221	8254200	exon	217	0.97	0.98	23.26	18.29	26.59	234.38	241.26	236.30	222.95	254.33	242.09	249.36	H3K9ac_histone_1100	8253342	8254200	intron	278	0.07	0.22	24.95	16.70	31.32	NA	NA	NA	NA	NA	NA	NA	RNAPII_TF_1477	8253220	8255783
BnaA01G0137900ZS	0.16	0.32	25.81	2.94	0.05	0.04	0.02	0.04	0.05	0.00	0.00	0.02	NA	NA	NA	NA	NA	NA	NA	NA	NA	NA	NA	NA	NA	NA	NA	NA	NA	NA	NA	NA	NA	NA	NA	NA	NA	NA	NA	129.48	125.68	125.26	133.33	142.88	149.64	115.07	NA	NA	NA
BnaA01G0138000ZS	0.01	0.04	26.36	4.37	2.54	5.08	6.69	6.28	6.86	4.39	5.48	6.93	H3K4me3_histone_881	8263702	8264604	exon	157	0.43	0.63	22.77	20.97	56.06	247.43	224.91	272.27	214.96	258.26	300.31	263.34	H3K9ac_histone_1101	8263707	8264514	exon	114	0.30	0.52	26.37	19.69	35.79	NA	NA	NA	NA	NA	NA	NA	RNAPII_TF_1478	8263854	8264963
BnaA01G0138100ZS	0.02	0.08	23.53	3.83	0.20	0.00	0.06	0.29	0.00	0.00	0.00	0.03	NA	NA	NA	NA	NA	NA	NA	NA	NA	NA	NA	NA	NA	NA	NA	NA	NA	NA	NA	NA	NA	NA	NA	NA	NA	NA	NA	156.54	143.47	125.59	159.91	139.46	161.87	152.76	NA	NA	NA
BnaA01G0138200ZS	0.33	0.55	24.29	22.38	39.34	206.80	200.25	142.59	165.98	204.29	152.51	198.93	H3K4me3_histone_882	8269848	8272071	intron	992	0.86	0.92	23.90	17.31	61.43	443.09	463.87	485.49	466.26	478.05	518.51	456.88	H3K9ac_histone_1102	8270829	8271952	exon	561	0.62	0.77	25.48	19.16	20.93	NA	NA	NA	NA	NA	NA	NA	RNAPII_TF_1479	8266856	8272067
BnaA01G0138300ZS	1.00	1.00	24.10	20.60	0.00	0.00	0.00	0.00	0.00	0.00	0.00	0.00	NA	NA	NA	NA	NA	NA	NA	NA	NA	NA	NA	NA	NA	NA	NA	NA	NA	NA	NA	NA	NA	NA	NA	NA	NA	NA	NA	123.86	117.55	115.94	127.81	105.54	134.35	116.47	NA	NA	NA
BnaA01G0138400ZS	0.00	0.01	24.57	7.62	6.58	12.55	22.27	18.25	21.70	13.27	12.14	14.57	NA	NA	NA	NA	NA	NA	NA	NA	NA	NA	NA	NA	NA	NA	NA	NA	NA	NA	NA	NA	NA	NA	NA	NA	NA	NA	NA	NA	NA	NA	NA	NA	NA	NA	NA	NA	NA
BnaA01G0138500ZS	0.00	0.03	22.88	8.50	9.69	15.46	28.09	28.32	22.53	17.41	17.79	17.12	H3K4me3_histone_883	8274610	8276771	promoter-TSS	-638	0.50	0.69	26.97	13.88	29.25	182.58	197.64	205.57	195.50	210.93	195.37	176.83	H3K9ac_histone_1103	8274731	8276598	promoter-TSS	-664	0.81	0.90	24.74	18.81	34.91	NA	NA	NA	NA	NA	NA	NA	NA	NA	NA
BnaA01G0138600ZS	0.10	0.23	26.33	11.42	1.88	4.09	5.73	5.21	5.12	6.26	3.15	3.56	H3K4me3_histone_885	8278806	8280151	exon	525	0.36	0.57	24.16	4.57	29.30	155.48	142.32	176.88	151.16	153.25	143.84	163.59	H3K9ac_histone_1104	8278993	8280085	exon	464	0.00	0.01	24.35	5.22	25.98	142.85	143.84	151.04	154.89	121.51	142.98	145.39	RNAPII_TF_1480	8274590	8283343
BnaA01G0138700ZS	0.00	0.00	23.01	9.57	2.63	2.08	4.70	5.83	5.81	3.07	1.19	2.86	H3K4me3_histone_886	8280488	8281761	promoter-TSS	-328	0.00	0.00	25.36	13.44	62.21	197.54	232.64	290.75	273.86	301.90	299.35	205.23	H3K9ac_histone_1105	8280681	8281729	promoter-TSS	-247	0.00	0.00	22.41	8.83	70.31	93.23	98.51	83.52	87.98	73.16	44.06	90.52	NA	NA	NA
BnaA01G0138800ZS	0.42	0.67	25.03	5.59	0.13	0.24	0.18	0.19	0.20	0.13	0.18	0.10	NA	NA	NA	NA	NA	NA	NA	NA	NA	NA	NA	NA	NA	NA	NA	NA	NA	H3K9ac_histone_1106	8284506	8284973	exon	3287	0.50	0.68	24.64	3.88	12.16	153.35	198.59	174.08	216.87	121.77	84.45	137.58	NA	NA	NA
BnaA01G0138900ZS	0.41	0.65	25.48	6.39	0.33	0.79	1.05	0.99	0.83	0.87	0.41	0.66	NA	NA	NA	NA	NA	NA	NA	NA	NA	NA	NA	NA	NA	NA	NA	NA	NA	NA	NA	NA	NA	NA	NA	NA	NA	NA	NA	30.22	33.72	29.06	29.90	39.19	25.23	28.92	NA	NA	NA
BnaA01G0139000ZS	0.28	0.48	22.38	5.72	1.75	2.47	2.75	2.95	1.97	3.07	3.43	2.40	H3K4me3_histone_887	8292646	8293193	TTS	224	0.46	0.66	22.11	4.12	7.53	28.13	25.92	31.10	23.14	23.37	27.94	34.85	H3K9ac_histone_1107	8292693	8293003	TTS	295	0.08	0.26	25.54	4.45	7.74	NA	NA	NA	NA	NA	NA	NA	NA	NA	NA
BnaA01G0139100ZS	1.00	1.00	24.10	20.60	0.00	0.00	0.00	0.00	0.00	0.00	0.00	0.00	NA	NA	NA	NA	NA	NA	NA	NA	NA	NA	NA	NA	NA	NA	NA	NA	NA	NA	NA	NA	NA	NA	NA	NA	NA	NA	NA	16.80	27.19	16.61	21.71	19.87	17.25	16.66	NA	NA	NA
BnaA01G0139200ZS	0.10	0.21	23.80	5.62	1.42	8.89	9.76	9.59	7.93	8.93	7.29	8.44	NA	NA	NA	NA	NA	NA	NA	NA	NA	NA	NA	NA	NA	NA	NA	NA	NA	NA	NA	NA	NA	NA	NA	NA	NA	NA	NA	NA	NA	NA	NA	NA	NA	NA	NA	NA	NA
BnaA01G0139300ZS	0.46	0.70	24.26	8.50	2.20	2.45	3.64	5.53	3.79	3.99	1.67	2.90	H3K4me3_histone_889	8310974	8311763	promoter-TSS	267	0.57	0.74	23.24	17.32	18.12	191.56	203.53	199.29	188.91	203.47	203.50	191.90	H3K9ac_histone_1109	8311066	8311728	promoter-TSS	238	0.18	0.39	25.11	20.40	19.67	NA	NA	NA	NA	NA	NA	NA	RNAPII_TF_1481	8311026	8311715
BnaA01G0139400ZS	0.07	0.16	23.89	11.30	1.53	7.23	7.80	7.63	9.37	8.10	6.46	7.46	H3K4me3_histone_891	8331355	8332586	intron	474	0.01	0.04	26.76	25.85	29.94	192.49	185.91	143.22	149.19	157.75	148.16	169.21	H3K9ac_histone_1111	8331407	8332135	intron	275	0.95	0.98	26.24	17.64	18.79	79.04	63.71	76.05	62.90	69.54	93.37	72.90	RNAPII_TF_1483	8331375	8336679
BnaA01G0139500ZS	0.30	0.51	24.50	12.74	0.46	0.25	0.00	0.17	0.77	0.10	0.37	0.37	NA	NA	NA	NA	NA	NA	NA	NA	NA	NA	NA	NA	NA	NA	NA	NA	NA	NA	NA	NA	NA	NA	NA	NA	NA	NA	NA	103.49	97.94	97.53	99.82	95.33	102.42	93.02	NA	NA	NA
BnaA01G0139600ZS	0.14	0.28	24.40	4.77	0.41	0.59	1.03	0.73	0.63	0.40	0.65	0.51	NA	NA	NA	NA	NA	NA	NA	NA	NA	NA	NA	NA	NA	NA	NA	NA	NA	NA	NA	NA	NA	NA	NA	NA	NA	NA	NA	NA	NA	NA	NA	NA	NA	NA	RNAPII_TF_1484	8337683	8337994
BnaA01G0139700ZS	0.11	0.23	24.17	8.52	1.36	6.73	7.92	7.61	8.56	7.06	6.07	7.09	H3K4me3_histone_892	8337305	8337591	TTS	264	0.58	0.74	24.62	9.88	8.79	15.69	14.72	27.21	12.52	12.46	23.50	19.17	H3K9ac_histone_1112	8340202	8340711	exon	205	0.03	0.14	24.08	15.22	18.21	NA	NA	NA	NA	NA	NA	NA	RNAPII_TF_1485	8339092	8339640
BnaA01G0139800ZS	0.00	0.00	24.00	22.42	4.98	15.58	8.45	7.68	8.87	8.89	13.01	15.40	H3K4me3_histone_895	8342682	8343349	exon	199	0.12	0.30	24.11	21.37	11.77	72.73	61.27	50.73	63.90	65.81	61.88	65.68	H3K9ac_histone_1113	8342651	8343696	intron	357	0.11	0.31	25.26	20.01	23.36	79.98	80.70	81.62	97.32	97.06	99.92	77.97	RNAPII_TF_1487	8342573	8345884
BnaA01G0139900ZS	0.02	0.09	26.16	6.79	1.20	3.45	4.35	4.56	3.99	3.70	2.87	3.02	NA	NA	NA	NA	NA	NA	NA	NA	NA	NA	NA	NA	NA	NA	NA	NA	NA	NA	NA	NA	NA	NA	NA	NA	NA	NA	NA	113.07	92.81	98.73	93.38	86.54	119.57	99.40	NA	NA	NA
BnaA01G0140000ZS	0.82	1.00	25.64	6.27	1.72	9.31	9.66	8.83	9.82	8.42	8.72	7.20	H3K4me3_histone_896	8349705	8351022	promoter-TSS	116	0.34	0.56	25.07	21.94	14.50	142.38	121.12	126.09	136.31	119.65	132.29	138.35	H3K9ac_histone_1114	8350193	8350932	promoter-TSS	315	0.73	0.84	24.81	15.36	11.03	NA	NA	NA	NA	NA	NA	NA	RNAPII_TF_1488	8347673	8351963
BnaA01G0140100ZS	0.00	0.00	25.76	22.25	4.25	14.20	11.39	9.09	8.95	9.63	14.22	16.76	NA	NA	NA	NA	NA	NA	NA	NA	NA	NA	NA	NA	NA	NA	NA	NA	NA	NA	NA	NA	NA	NA	NA	NA	NA	NA	NA	75.06	78.77	81.61	81.43	72.48	86.72	71.87	NA	NA	NA
BnaA01G0140200ZS	0.04	0.12	24.37	8.44	1.41	5.09	5.40	5.42	5.79	4.22	3.63	4.14	H3K4me3_histone_897	8353149	8354544	exon	389	0.01	0.04	26.57	12.65	35.17	205.04	226.84	245.41	235.04	248.71	243.09	207.85	H3K9ac_histone_1115	8353176	8354308	exon	493	0.12	0.31	25.69	15.09	23.40	NA	NA	NA	NA	NA	NA	NA	RNAPII_TF_1489	8353235	8354225
BnaA01G0140300ZS	0.00	0.01	25.92	10.55	2.06	8.80	10.99	11.68	11.76	11.73	9.72	8.09	H3K4me3_histone_898	8355591	8356858	exon	216	0.08	0.24	21.02	12.60	20.15	162.17	168.77	160.49	183.47	159.80	154.06	144.78	H3K9ac_histone_1116	8355765	8356839	intron	294	0.14	0.35	23.86	4.96	20.57	114.98	125.61	135.48	137.58	123.75	145.21	124.10	RNAPII_TF_1490	8355565	8359758
BnaA01G0140400ZS	0.00	0.02	24.32	13.61	1.35	1.32	2.68	3.05	3.53	3.59	3.22	1.68	NA	NA	NA	NA	NA	NA	NA	NA	NA	NA	NA	NA	NA	NA	NA	NA	NA	NA	NA	NA	NA	NA	NA	NA	NA	NA	NA	133.43	143.59	134.32	132.85	107.05	111.65	132.74	NA	NA	NA
BnaA01G0140500ZS	0.72	1.00	23.05	19.76	3.64	14.85	14.74	16.29	15.93	15.70	16.34	13.06	H3K4me3_histone_900	8378254	8379554	promoter-TSS	19	0.40	0.61	25.45	13.46	22.68	180.18	152.37	182.26	177.82	175.76	168.60	175.70	NA	NA	NA	NA	NA	NA	NA	NA	NA	NA	NA	NA	NA	NA	NA	NA	NA	RNAPII_TF_1492	8378256	8384249
BnaA01G0140600ZS	0.02	0.09	25.53	2.88	1.98	12.76	14.42	12.41	12.69	11.65	10.92	12.62	H3K4me3_histone_901	8388306	8389727	exon	269	0.27	0.49	23.90	16.82	19.25	195.51	197.15	214.55	192.02	219.91	205.76	201.76	H3K9ac_histone_1119	8388590	8389394	exon	245	0.01	0.05	25.04	23.49	25.00	NA	NA	NA	NA	NA	NA	NA	RNAPII_TF_1493	8388128	8393066
BnaA01G0140700ZS	0.72	0.99	23.14	15.80	1.20	7.19	5.66	5.69	7.68	6.65	5.73	6.39	H3K4me3_histone_902	8391916	8393022	exon	127	0.02	0.09	21.98	19.49	37.74	296.12	269.37	300.96	261.05	303.40	314.22	285.58	H3K9ac_histone_1120	8391956	8393024	exon	148	0.09	0.26	24.46	15.53	35.93	94.49	88.73	63.72	62.38	68.32	104.50	88.27	RNAPII_TF_1494	8394698	8394949
BnaA01G0140800ZS	0.20	0.38	22.93	21.39	1.52	8.24	7.45	5.88	6.67	6.78	6.64	6.19	H3K4me3_histone_903	8397519	8397961	exon	446	0.42	0.62	24.18	21.22	10.54	31.37	24.38	37.08	29.08	30.79	28.74	36.45	NA	NA	NA	NA	NA	NA	NA	NA	NA	NA	121.54	110.15	134.21	144.70	132.56	159.39	118.29	RNAPII_TF_1495	8399509	8400140
BnaA01G0140900ZS	0.07	0.16	24.67	6.22	0.66	1.73	2.66	1.86	2.30	1.75	1.53	1.59	NA	NA	NA	NA	NA	NA	NA	NA	NA	NA	NA	NA	NA	NA	NA	NA	NA	NA	NA	NA	NA	NA	NA	NA	NA	NA	NA	NA	NA	NA	NA	NA	NA	NA	RNAPII_TF_1496	8404862	8405469
BnaA01G0141000ZS	0.32	0.54	24.21	11.19	1.37	4.73	4.86	4.65	5.58	3.25	4.92	3.97	H3K4me3_histone_904	8405263	8405712	promoter-TSS	282	0.59	0.75	24.28	23.11	7.90	72.75	65.40	62.62	65.09	68.01	63.23	70.52	NA	NA	NA	NA	NA	NA	NA	NA	NA	NA	NA	NA	NA	NA	NA	NA	NA	NA	NA	NA
BnaA01G0141100ZS	0.00	0.00	24.88	4.33	21.82	49.23	67.93	52.32	34.46	27.86	23.12	46.69	NA	NA	NA	NA	NA	NA	NA	NA	NA	NA	NA	NA	NA	NA	NA	NA	NA	NA	NA	NA	NA	NA	NA	NA	NA	NA	NA	NA	NA	NA	NA	NA	NA	NA	RNAPII_TF_1497	8408163	8408798
BnaA01G0141200ZS	0.40	0.64	26.44	25.42	0.13	0.38	0.28	0.27	0.25	0.24	0.29	0.31	H3K4me3_histone_905	8412454	8412955	promoter-TSS	57	0.27	0.49	25.44	24.25	9.45	31.30	29.95	31.58	21.07	26.59	30.28	38.13	H3K9ac_histone_1121	8412318	8413123	promoter-TSS	73	0.96	0.98	24.07	17.05	9.23	NA	NA	NA	NA	NA	NA	NA	RNAPII_TF_1498	8411511	8412945
BnaA01G0141300ZS	0.00	0.02	23.56	12.13	1.12	6.64	7.60	7.85	7.97	8.23	6.77	6.00	H3K4me3_histone_906	8420175	8421020	intron	474	0.00	0.03	24.96	13.87	23.27	132.19	109.82	146.20	138.75	157.44	137.35	122.50	H3K9ac_histone_1122	8420501	8420887	exon	377	0.68	0.81	20.58	13.59	7.21	49.32	44.06	40.08	47.23	48.69	47.03	44.19	RNAPII_TF_1499	8420541	8420883
BnaA01G0141400ZS	0.00	0.00	26.70	1.31	2.06	7.96	7.53	5.47	5.45	4.62	4.83	6.17	H3K4me3_histone_907	8429666	8430380	intron	5373	0.22	0.44	22.52	1.45	33.77	166.03	167.29	156.84	128.49	163.42	153.67	170.08	H3K9ac_histone_1123	8429745	8430282	intron	5383	0.05	0.18	23.40	20.01	12.20	52.46	49.22	48.97	58.19	48.78	48.28	50.33	RNAPII_TF_1500	8429836	8430245
BnaA01G0141500ZS	0.09	0.20	24.13	13.25	1.96	9.89	13.70	11.96	13.39	13.39	13.20	10.72	H3K4me3_histone_908	8438062	8439115	intron	288	0.69	0.82	25.82	20.18	24.22	170.47	162.50	146.69	169.50	154.93	168.56	156.72	H3K9ac_histone_1124	8438236	8438964	intron	300	0.52	0.69	24.57	2.44	9.47	53.94	54.79	49.07	49.75	61.82	64.61	57.24	RNAPII_TF_1502	8438275	8442367
BnaA01G0141600ZS	0.06	0.16	23.90	18.92	1.91	6.33	4.63	4.06	3.94	4.89	4.03	4.01	H3K4me3_histone_909	8445919	8446923	exon	237	0.10	0.28	21.48	0.27	24.46	297.17	268.89	286.86	259.51	274.23	299.24	282.96	H3K9ac_histone_1125	8446180	8446865	exon	136	0.44	0.63	23.29	20.20	8.83	65.18	61.16	64.76	70.47	54.82	67.07	57.39	NA	NA	NA
BnaA01G0141700ZS	0.00	0.00	23.33	8.32	8.19	3.39	3.13	17.49	3.67	0.98	1.56	2.92	NA	NA	NA	NA	NA	NA	NA	NA	NA	NA	NA	NA	NA	NA	NA	NA	NA	NA	NA	NA	NA	NA	NA	NA	NA	NA	NA	60.70	48.88	65.27	52.97	55.77	61.82	60.49	NA	NA	NA
BnaA01G0141800ZS	0.00	0.01	25.73	2.06	0.53	1.30	1.37	0.80	0.81	0.57	0.37	0.99	H3K4me3_histone_910	8447518	8448442	TTS	242	0.76	0.86	24.50	18.54	42.19	164.41	144.77	186.41	126.25	189.53	178.53	180.64	H3K9ac_histone_1126	8447987	8448335	TTS	423	0.33	0.55	24.78	16.76	15.98	NA	NA	NA	NA	NA	NA	NA	RNAPII_TF_1503	8446087	8450225
BnaA01G0141900ZS	0.01	0.03	22.66	13.77	3.31	10.62	10.40	10.69	13.66	11.53	9.39	6.92	H3K4me3_histone_912	8459779	8460985	exon	379	0.21	0.42	25.12	18.40	23.10	251.81	242.52	229.63	262.21	250.25	248.40	261.03	H3K9ac_histone_1128	8459893	8460884	exon	385	0.92	0.96	26.32	22.49	14.52	44.97	39.42	34.50	55.83	46.69	50.74	39.95	NA	NA	NA
BnaA01G0142000ZS	0.01	0.04	25.00	1.43	1.14	3.06	1.88	1.27	1.16	1.51	0.79	1.82	NA	NA	NA	NA	NA	NA	NA	NA	NA	NA	NA	NA	NA	NA	NA	NA	NA	NA	NA	NA	NA	NA	NA	NA	NA	NA	NA	136.75	128.66	126.87	132.23	117.78	123.65	131.07	RNAPII_TF_1505	8460011	8461124
BnaA01G0142100ZS	0.00	0.02	24.57	1.78	11.37	31.52	20.46	16.76	13.87	11.24	11.73	22.33	H3K4me3_histone_913	8467861	8468772	TTS	389	0.47	0.66	24.44	7.33	17.01	64.00	61.07	70.23	60.63	57.38	45.12	62.63	H3K9ac_histone_1129	8471696	8472066	intron	805	0.00	0.03	24.36	0.84	10.90	NA	NA	NA	NA	NA	NA	NA	RNAPII_TF_1506	8468724	8472830
BnaA01G0142200ZS	0.86	1.00	23.93	14.00	0.93	3.10	2.71	4.24	3.49	3.29	4.24	3.14	H3K4me3_histone_915	8481770	8482134	promoter-TSS	-110	0.06	0.20	25.77	19.40	11.95	46.22	41.62	45.46	45.10	46.35	58.76	55.19	H3K9ac_histone_1132	8481775	8482062	promoter-TSS	-144	0.22	0.44	24.57	9.64	6.58	40.30	32.27	21.60	21.04	18.89	24.26	30.05	NA	NA	NA
BnaA01G0142300ZS	0.08	0.18	23.96	20.57	0.19	0.11	0.00	0.00	0.07	0.19	0.18	0.29	NA	NA	NA	NA	NA	NA	NA	NA	NA	NA	NA	NA	NA	NA	NA	NA	NA	NA	NA	NA	NA	NA	NA	NA	NA	NA	NA	25.38	25.13	32.02	25.72	26.15	20.57	21.64	NA	NA	NA
BnaA01G0142400ZS	0.00	0.00	23.46	21.13	13.34	23.63	4.50	4.15	6.86	9.62	28.37	19.51	H3K4me3_histone_916	8490940	8492077	exon	424	0.22	0.44	22.72	1.22	51.92	202.20	172.79	182.58	141.37	167.50	188.47	225.47	H3K9ac_histone_1133	8490921	8492215	exon	364	0.00	0.01	25.53	20.03	63.22	NA	NA	NA	NA	NA	NA	NA	RNAPII_TF_1507	8489751	8492050
[truncated: 95,498 more rows]
[truncated: 14 more columns]
